# Supplementary material for: The order and logic of CD4 versus CD8 lineage choice and differentiation in mouse thymus
Source: Nat Commun. 2021 Jan 4;12:99. doi: 10.1038/s41467-020-20306-w (PMC7782583; doi:10.1038/s41467-020-20306-w)
Supplement: Supplementary file 5 — Supplementary Data 1 [file 41467_2020_20306_MOESM5_ESM.xlsx]

## Sheet: rep1_F-set
Cd4
Cd8a
Cd8b1
Nkg7
Itgae
Rgcc
Tspan32
Ctsw
Actn2
Dnajc15
Ighm
Prelid2
Cst7
Cd40lg
Plac8
S100a10
Lcn4
Ostf1
Itgb3
Adgrg5
Tmsb4x
Tagln2
Gimap6
Ppia
H2-K1
B2m
Ms4a4b
Rps7
H2-Q7
Ifi213
Rpl32
Itm2a
Ifi27l2a
H2-D1
Ccnd2
Cd7
Satb1
Rpl35
Rpl13
Rps27
Selplg
S1pr1
Fxyd5
Slfn1
Ms4a6b
Emp3
Atp1b3
Shisa5
Rps29
Ctss
Rpl18a
Cd52
Rps19
Irf7
Ifi208
Rpl37a
Fau
Gimap4
Ccr7
Rpl3
Id2
Il7r
Samhd1
Ikzf2
Ap3s1
Tmsb10
Bcl6
Rplp1
Myb
Id3
Trac
Eno1
Aqp11
Inpp4b
Rpl12
Rps26
Mt-nd1
Ddx24
Izumo1r
Dntt
Cd53
Rpl41
Gimap3
Cd2
Pfn1
Actb
Arpp21
Tox
Junb
Slc16a5
Cnn2
Xrcc6
Ccnd3
Rgs10
Cd5
Cfl1
Gtf2h4
Hmgb1
Rag2
Ly6d
Cd69
Lcp1

## Sheet: rep2_F-set
Cd4
Cd8a
Cd8b1
Nkg7
Itgae
Zbtb7b
Cd40lg
Gimap4
Adgrg5
Glipr2
Tspan32
Itgb3
Ccr9
Cd226
Ctsw
Cst7
Tagln2
Nedd4
AW112010
Itm2a
Cytip
S100a11
Sec11c
Kbtbd11
Cyth4
Satb1
Cd28
Il2rb
Ms4a4b
Rpl23a
B2m
Rpl13
Rps15a
Fam189b
Ldhb
H2-Q7
Ms4a6b
Atp1b3
Emp3
S1pr1
Rps24
Itgb7
Klf2
Gimap3
H2-K1
Sell
Rps18
Slfn1
Rps27
Gapdh
H2-D1
Rps28
Rpl35a
Fxyd5
Foxo1
Ccnd2
Ctss
Ifi213
Ifi27l2a
Rpl3
Rpl32
Rps19
Rps3
Rpl23
Samhd1
Ccr7
Rasa3
Rplp0
Rpsa
Eef1a1
Il7r
Inpp4b
Rps7
H2-Q2
Endou
Rag1
Dntt
Arpp21
Aqp11
Tmsb10
Cd53
Shisa5
Dgkeos
Cnn2
Rmnd5a
Add3
Chd3
Cd2
Thy1
Hmgb1
Tuba4a
Myb
Tox
Nab2
Cd5
Ccr4
Cyb5a
Ly6e
Rag2
Stk17b
Rgs10
