# Supplementary material for: The order and logic of CD4 versus CD8 lineage choice and differentiation in mouse thymus
Source: Nat Commun. 2021 Jan 4;12:99. doi: 10.1038/s41467-020-20306-w (PMC7782583; doi:10.1038/s41467-020-20306-w)
Supplement: Supplementary file 6 — Supplementary Data 2 [file 41467_2020_20306_MOESM6_ESM.xlsx]

## Sheet: Note
Column name	Description
Gene_name	Gene name
p_val	P-value
avg_logFC	log fold-chage of the average expression between the two groups. Positive values indicate that the gene is more highly expressed in the first group
pct.1	The percentage of cells where the gene is detected in the first group
pct.2	The percentage of cells where the gene is detected in the second group
p_val_adj	Adjusted p-value, based on bonferroni correction using all genes in the dataset (genes with p_val_adj < 0.1 were selected)

## Sheet: CD4+8low_vs_CD4SP_Mature
Gene_name	p_val	avg_logFC	pct.1	pct.2
Ccr9	2.47665e-15	1.84957	1	0.462
Ms4a4b	2.9921e-13	-2.80854	0.139	0.872
Ifi27l2a	3.97156e-13	-2.12187	0.222	0.897
H2-K1	6.13335e-12	-1.73728	0.528	0.962
Ms4a6b	6.96096e-12	-2.5203	0.083	0.795
Rpl35a	8.10746e-12	-0.691149	1	1
Shisa5	1.00241e-11	-1.0954	0.972	1
Ifi203	1.16379e-11	-0.601796	0.083	0.782
B2m	1.23826e-11	-0.939631	1	1
Satb1	1.46534e-11	0.905957	1	1
Rps18	7.0474e-11	-0.75564	1	1
Rps24	1.45599e-10	-0.66203	1	1
Rpl18a	1.51535e-10	-0.640724	1	1
Rps15a	1.92453e-10	-0.708084	1	1
H2-D1	3.76156e-10	-1.03192	1	1
Slfn1	4.59255e-10	-1.37135	0.111	0.795
Gapdh	7.85698e-10	0.699091	1	1
Klf2	8.306e-10	-0.855616	0.056	0.718
Atp1b3	9.72015e-10	-1.18885	0.722	0.987
Rpl13	1.06719e-09	-0.622012	1	1
Rpl19	1.19633e-09	-0.573977	1	1
Rpl23	1.39244e-09	-0.621211	1	1
Cfl1	1.88309e-09	0.53749	1	1
Itm2a	4.2007e-09	1.32932	1	0.859
Emp3	4.64869e-09	-1.44515	0.056	0.654
Ifi213	4.76597e-09	-1.23133	0.139	0.744
Ccr4	5.14831e-09	0.819497	0.667	0.115
Gm11361	8.22454e-09	-0.0773314	0.917	1
Ctss	2.25398e-08	-1.41399	0.222	0.756
S1pr1	2.3841e-08	-1.35267	0.028	0.603
Eef1a1	2.39326e-08	-0.350176	1	1
Stk10	3.66988e-08	-0.791111	0.056	0.628
Gimap3	4.72496e-08	-1.19725	0.417	0.897
Rpl37	6.97206e-08	-0.552082	1	1
Add3	6.98898e-08	-0.764486	0.361	0.897
Itgb7	7.00025e-08	-1.20312	0.333	0.859
Ifi206	7.09388e-08	-0.940029	0.167	0.731
Rpl9	7.9833e-08	-0.474491	1	1
Rps3	1.15518e-07	-0.42033	1	1
Rpl32	1.31987e-07	-0.546201	1	1
Selplg	1.36442e-07	-0.885079	0.75	0.962
Rpl17	1.41051e-07	-0.540273	1	1
Rps14	1.83712e-07	-0.449543	1	1
Kif23	1.93274e-07	0.872796	0.528	0.103
Rps27	3.87702e-07	-0.461772	1	1
Pfn1	4.00325e-07	0.372413	1	1
Rpl24	4.00325e-07	-0.525567	1	1
Rpl22	4.06763e-07	-0.546149	0.972	0.987
Rps8	4.13345e-07	-0.493181	1	1
Ifi208	4.59411e-07	-1.07812	0.361	0.885
Rps16	4.69628e-07	-0.475316	1	1
Sell	4.88347e-07	-1.45467	0.278	0.756
Nek7	4.9308e-07	-0.485132	0.056	0.577
Tpt1	5.1662e-07	-0.367137	1	1
Slfn8	5.37146e-07	-0.870165	0.083	0.603
Rps6	6.24575e-07	-0.431706	1	1
Hnrnpa2b1	7.54111e-07	0.508384	1	1
Parp14	7.56386e-07	-0.736116	0.167	0.679
Rpl4	8.28229e-07	-0.510188	1	1
Ccnd2	9.73801e-07	-0.960129	0.389	0.859
Rplp0	1.27731e-06	-0.394314	1	1
Tgtp2	1.33207e-06	-0.088942	0.028	0.526
H2-T23	1.37548e-06	-0.742842	0.778	0.936
Rps20	1.44375e-06	-0.499923	0.972	1
Gm5148	1.58207e-06	-0.170734	0.972	1
Rps3a1	1.58207e-06	-0.449894	1	1
Rnf213	1.81211e-06	-0.824901	0.083	0.551
Rps17	1.84134e-06	-0.365179	1	1
Rps23	1.89789e-06	-0.468215	1	1
Foxo1	2.0702e-06	-0.932927	0.444	0.872
Stat1	2.40797e-06	-1.01951	0.861	0.974
Tuba1a	2.47476e-06	0.212993	0.972	0.718
Mex3a	2.71967e-06	0.63911	0.5	0.103
Irf7	2.84322e-06	-0.793336	0.111	0.564
Fxyd5	2.85832e-06	-0.724945	0.778	0.962
Lztfl1	2.95507e-06	0.958612	0.694	0.282
Rpl30	2.97462e-06	-0.507168	1	1
Srsf3	3.06364e-06	0.58629	1	0.962
Rab3ip	3.15807e-06	-0.788885	0.083	0.564
Rasgrp2	3.25156e-06	-0.640886	0.306	0.731
Rasa3	3.39062e-06	-0.823645	0.167	0.667
Tspo	3.87633e-06	-1.04552	0.444	0.808
Atp5g3	3.99554e-06	0.506169	1	0.974
Rpl23a	3.99572e-06	-0.423577	1	1
Dgka	4.0479e-06	-0.914584	0.806	0.923
H2-Q7	4.06736e-06	-1.19414	0	0.436
Rps29	4.49185e-06	-0.435638	1	1
Smad7	4.54629e-06	-0.339654	0.056	0.513
Marcks	4.63545e-06	0.247718	0.833	0.308
Rpl37a	5.19534e-06	-0.470347	1	1
Slc9a9	5.68234e-06	0.96859	0.611	0.231
Rps5	6.00364e-06	-0.513426	1	1
Gimap4	6.19169e-06	-0.687392	0.694	0.987
Cd24a	6.58381e-06	0.969633	0.5	0.128
Hnrnpab	7.13285e-06	0.53187	1	1
Tox	8.92776e-06	0.615231	0.972	0.731
Ostf1	8.95393e-06	-0.706751	0.528	0.846
Ms4a4c	9.53524e-06	-0.411161	0	0.41
Rpl7	1.06106e-05	-0.39906	1	1
Acot7	1.15211e-05	0.909338	0.694	0.295
Igfbp4	1.24548e-05	-1.70899	0.028	0.436
H2-T22	1.27404e-05	-0.412011	0.25	0.795
Pde3b	1.51225e-05	-0.722997	0.083	0.551
Lfng	1.52063e-05	-0.0982682	0.111	0.551
Olfr77	1.65081e-05	-0.0359012	0.833	0.974
Bst2	1.71339e-05	-0.716433	0.222	0.654
Ep300	1.76998e-05	-0.500845	0.139	0.564
Tox2	1.80297e-05	0.462001	0.222	0
2700081O15Rik	1.80297e-05	0.127266	0.222	0
Rpl12	1.90003e-05	-0.406111	1	1
Il6ra	1.94552e-05	-0.357337	0.111	0.551
Hmgn2	1.9512e-05	0.577546	1	0.936
Fkbp1a	1.95196e-05	0.819036	1	0.949
H3f3a	1.95271e-05	0.383751	1	1
Rps19	1.95271e-05	-0.402278	0.972	1
Samd9l	2.07244e-05	-0.818754	0.306	0.731
Rps28	2.11924e-05	-0.382746	1	1
Kbtbd11	2.12634e-05	-0.808702	0.528	0.833
Mndal	2.17488e-05	-0.494862	0.389	0.821
Rps9	2.1777e-05	-0.324624	1	1
St3gal2	2.48586e-05	0.491713	0.472	0.128
Actg1	2.56197e-05	0.403896	1	1
Ywhae	2.79774e-05	0.485556	0.972	0.885
Tap1	2.89782e-05	-0.806477	0.333	0.731
Cd7	2.94659e-05	-0.306387	0.083	0.487
Rpl5	3.01018e-05	-0.393095	1	1
Cox7a2l	3.13306e-05	-0.580379	0.75	0.949
Tesc	3.19617e-05	-0.803339	0.389	0.808
Hvcn1	3.25835e-05	-0.0887311	0	0.372
Gm2682	3.25835e-05	-0.277108	0	0.372
Rpl31	3.72467e-05	-0.358139	1	1
Cd96	3.86397e-05	-0.636863	0.389	0.795
Zcchc12	3.90472e-05	0.886721	0.444	0.115
Nsg2	4.34829e-05	-0.506395	0.556	0.897
Rps15	4.36327e-05	-0.349788	1	1
Rpl36	4.47932e-05	-0.389103	1	1
Hnrnpdl	4.58766e-05	0.703292	0.944	0.756
Ifi209	4.60715e-05	-0.93596	0.472	0.833
Ccr7	4.68191e-05	-0.710077	0.667	0.923
Actb	4.72026e-05	0.29459	1	1
BC147527	4.84658e-05	-0.813235	0	0.359
Zbp1	4.88156e-05	-0.656003	0.278	0.692
Hivep3	5.14341e-05	1.12248	0.5	0.167
Pla2g16	5.45255e-05	-0.710816	0.111	0.5
Ms4a6c	5.68321e-05	-0.206454	0.083	0.462
Ftl1	5.81252e-05	0.437091	1	1
Fau	6.12083e-05	-0.457061	1	1
Tmem71	6.32537e-05	-0.521618	0.083	0.513
Rbmx	6.66443e-05	0.580525	0.611	0.282
Rplp2	6.96075e-05	-0.345399	1	1
S100a11	7.00544e-05	0.517654	0.667	0.359
Smc4	8.05021e-05	-1.08029	0.583	0.833
Kmt2c	8.64164e-05	-0.561908	0.361	0.744
Nedd4	9.15023e-05	0.638899	0.583	0.244
Mcu	9.19254e-05	0.354964	0.444	0.115
Rps25	9.20794e-05	-0.373169	1	1
Slfn5	9.42587e-05	-0.640554	0.889	0.962
Psma6	9.56962e-05	0.560821	0.972	0.846
Lars2	9.68401e-05	-0.360937	1	1
Tubb5	9.85985e-05	0.650308	0.972	0.872
Ube2i	0.000104415	0.500501	1	0.974
Uba52	0.000104419	-0.119326	0.972	1
Bcl3	0.000105319	-0.644274	0	0.333
Hdac2	0.000115369	0.63	0.833	0.538
Rps4x	0.000124336	-0.35218	1	1
Cd8a	0.000130081	0.761293	0.222	0.013
Gramd3	0.000130847	-0.737205	0.028	0.372
Apol7e	0.000134353	-0.16004	0.111	0.5
Rpl15	0.000137272	-0.320626	1	1
Tspan32	0.000139737	-0.620245	0.778	0.962
Rack1	0.000140699	-0.315919	1	1
Rpl34	0.000147796	-0.42056	1	1
Lgr5	0.000151774	-0.00700551	0.028	0.359
Rpl27a	0.000155228	-0.368018	1	1
Tgfbr2	0.000169694	-0.566056	0.472	0.833
S1pr4	0.000170774	-0.294869	0.111	0.474
Asb2	0.000171999	0.5051	0.389	0.103
Rps10	0.000179693	-0.376761	1	1
Isg15	0.000193094	-0.579193	0.139	0.513
Rps7	0.000193244	-0.36065	1	1
Dok2	0.000200348	0.643185	0.917	0.744
Gm10073	0.000202805	-0.0325645	0.972	1
Cyth4	0.000211984	-0.371027	0.056	0.385
Ifit1	0.000223662	-1.31882	0	0.308
Tmsb10	0.000228688	0.232999	1	1
Ddah2	0.000234659	0.369345	0.167	0
Rnpc3	0.000235657	0.390722	0.528	0.167
Cltb	0.000259923	0.269063	0.5	0.167
Prex1	0.000262234	-0.182045	0.306	0.692
Myl12a	0.000266976	0.297511	0.972	0.987
Rpl18	0.000283253	-0.32154	1	1
Tgtp1	0.000284725	-0.0375857	0.028	0.359
Cd28	0.000292086	0.576534	0.972	0.885
Patz1	0.000295098	0.225864	0.528	0.179
Ldhb	0.000297207	0.694231	0.778	0.577
Psmb9	0.000297582	-0.571072	0.528	0.859
Ripor2	0.000308336	-0.643157	0.528	0.782
Nabp1	0.000315048	0.669229	0.694	0.385
Rflnb	0.000323263	-0.38823	0	0.295
Ifi214	0.00032501	-0.601817	0.028	0.333
Gadd45a	0.000334164	0.227191	0.333	0.077
Rpsa	0.000341777	-0.30098	1	1
Usp18	0.000346039	-0.681387	0.028	0.333
Nelfa	0.000351324	0.351419	0.417	0.128
Snrpe	0.000353841	0.42255	0.972	0.962
Hcst	0.000363939	-0.330677	0.361	0.756
Rap2c	0.000377618	0.386343	0.778	0.449
Id2	0.000377905	1.19416	0.75	0.5
Hsh2d	0.000396453	-0.526221	0.028	0.346
Rpl21	0.000402082	-0.306181	1	1
4930523C07Rik	0.000421727	-0.458651	0.333	0.667
Rpl22l1	0.000428313	-0.323467	0.75	0.974
Rps21	0.000430855	-0.258992	1	1
Rps13	0.000430855	-0.260923	1	1
Mllt3	0.000431694	-0.504806	0.528	0.808
Got1	0.000435935	0.589579	0.639	0.321
Slfn2	0.000437144	-0.275269	0.611	0.885
Atp5b	0.000440866	0.343164	1	1
Rpl10a	0.000440866	-0.363319	1	1
Igf2r	0.00044451	-0.450765	0.083	0.423
Cdk2ap2	0.000444608	-0.571665	0.75	0.885
Cd9	0.000457398	-0.529647	0.028	0.333
Cd2ap	0.000475406	-0.420313	0.167	0.487
Actn1	0.000476746	-0.286987	0.389	0.731
Akap1	0.000478645	0.0747597	0.306	0.064
Rps27a	0.000483119	-0.333221	1	1
Lcmt1	0.000485084	0.519016	0.528	0.205
Sdccag3	0.000485957	0.1679	0.694	0.308
Snrpc	0.0004898	0.256634	0.889	0.718
Btg1	0.000505635	-0.570672	0.972	1
Tnfaip8l2	0.000508805	-0.671866	0.278	0.667
A630023P12Rik	0.000516126	-0.548346	0.111	0.462
Hmgn1	0.000527725	0.552672	0.944	0.795
Phf11b	0.000529086	-0.727685	0.056	0.372
Rpl26	0.000529125	-0.350425	0.972	1
Tacc2	0.000557665	0.652927	0.333	0.09
Itga6	0.000575896	-0.464637	0.056	0.385
Tmem11	0.000579997	0.637029	0.556	0.231
Rbms2	0.000593636	0.194681	0.556	0.205
Ankrd12	0.000593804	-0.773158	0.361	0.628
Lgals9	0.000610974	-0.594252	0.611	0.872
H2-T24	0.000610995	-0.130318	0.056	0.372
Tmed9	0.00063858	0.387759	0.861	0.59
Psen1	0.000644038	-0.475903	0.139	0.487
Ltb	0.000649053	-0.495459	0.667	0.936
Gbp6	0.000658267	-0.0363766	0.028	0.333
St8sia6	0.000664762	-0.451758	0	0.269
Ggt7	0.000679107	0.177481	0.222	0.026
Trappc10	0.000682027	-0.29453	0.139	0.462
Igtp	0.000689235	-0.221356	0.194	0.538
Ptpn18	0.000689945	-0.421482	0.778	0.974
Rpl29	0.000692807	-0.323951	0.972	1
Ndufa6	0.000720322	-0.53013	0.861	0.923
Tsc22d3	0.000726786	-0.395354	0.111	0.462
Lck	0.000740516	-0.33456	1	1
Nbn	0.000769083	-0.484007	0.028	0.308
Hnrnpk	0.00080888	0.304123	1	1
Ncald	0.000833021	0.118772	0.139	0
Acsl1	0.000833021	0.111383	0.139	0
4933415A04Rik	0.000833021	0.0700333	0.139	0
Psmb10	0.000853525	-0.445129	0.611	0.872
Ascc1	0.000855916	-0.644326	0.056	0.346
Hmga1	0.000891531	0.0630686	0.5	0.192
Eif4a1	0.000922386	0.383761	0.972	0.974
Drosha	0.000924395	-0.397177	0.194	0.551
Amigo2	0.000946142	-0.511274	0	0.256
Il27ra	0.000947798	-0.501474	0.417	0.744
Tuba4a	0.000949093	0.556624	0.889	0.782
Parp9	0.000951726	-0.394989	0.139	0.462
Canx	0.000952464	0.589578	0.889	0.744
Lmo4	0.000956118	0.531726	0.722	0.487
Rpl35	0.00100623	-0.262896	1	1
Pitpnm1	0.00101134	-0.385841	0.25	0.551
Rhoa	0.00105068	0.398337	1	0.974
Oas2	0.00105346	-0.277237	0.028	0.295
Emc10	0.00110476	0.454377	0.944	0.756
Tnfrsf4	0.00112057	-0.849472	0.139	0.487
Ncl	0.0011208	0.414268	1	0.974
Rpl11	0.00112082	-0.33642	1	1
Cks1b	0.00112577	0.84582	0.5	0.231
Emid1	0.00114885	0.293609	0.306	0.077
Nfkbia	0.00115998	-0.293948	0.556	0.833
Rhof	0.0011647	-0.111913	0.139	0.5
Tpm3	0.00122106	0.364917	1	1
Laptm5	0.00124738	0.335669	1	1
Dnajc7	0.00125053	-0.486708	0.5	0.821
Ddx60	0.0012707	-0.331092	0.056	0.346
Wdr89	0.00127422	-0.034385	1	1
Rplp1	0.00127422	-0.251324	1	1
Rassf2	0.00127454	-0.365634	0.278	0.577
Sox4	0.00128553	0.365852	0.75	0.5
Vps29	0.00130926	0.484802	0.722	0.487
Chd7	0.00131503	-0.440736	0.194	0.513
Frrs1	0.00131515	0.507073	0.361	0.115
Cd52	0.00135799	-0.349926	1	1
Pim2	0.00136907	-0.824029	0.083	0.359
Ybx1	0.0013864	0.436048	0.972	0.949
Slc30a7	0.00146124	-0.446488	0.111	0.449
Kcnab2	0.00148294	-0.51579	0.389	0.667
Slc25a40	0.0014842	-0.205296	0.083	0.359
Gss	0.00149539	0.217644	0.25	0.051
Raph1	0.00151508	0.177362	0.167	0.013
Ahi1	0.00151846	0.547515	0.222	0.038
Herc6	0.00152203	-0.427468	0.083	0.385
Gsn	0.00152933	0.539127	0.917	0.679
Hdac1	0.00153157	-0.507842	0.611	0.808
Evl	0.00153447	-0.258119	0.694	0.897
Gpr18	0.00153567	-0.136788	0.139	0.436
AW112010	0.00155267	-0.740064	0.028	0.295
Hmgb1	0.00157357	0.327306	1	0.987
Stip1	0.0015886	0.513942	0.833	0.628
Dmwd	0.00159331	0.518303	0.167	0.013
Aff3	0.00159407	-0.482714	0.194	0.474
Patl1	0.00166826	-0.332181	0.028	0.282
Pole3	0.00167225	0.365269	0.444	0.154
Rpl3	0.00167526	-0.276966	1	1
Rap1a	0.00168673	0.461198	0.972	0.885
Mgst2	0.00172552	-0.490895	0.306	0.628
Hs2st1	0.00172892	0.258241	0.306	0.077
Trim12c	0.00174295	-0.407641	0.472	0.756
Mrpl37	0.00174422	0.434817	0.5	0.218
Il2rg	0.00174638	0.299708	1	0.987
Rpl36a	0.00174638	-0.366621	0.972	1
Hddc2	0.00175807	-0.400733	0.056	0.321
Tpgs1	0.00175807	-0.445212	0.056	0.321
Med22	0.00176039	0.276306	0.389	0.141
Skp1a	0.00176326	0.449185	0.972	0.936
Irgm2	0.00176651	-0.29403	0.056	0.346
Nfatc2	0.00176682	-0.307673	0.056	0.333
Tra2b	0.00177837	0.444002	0.917	0.923
Pgk1	0.00178862	0.430382	0.972	0.795
Chdh	0.00180637	0.121941	0.25	0.051
Trak1	0.00181593	-0.228539	0.056	0.333
Rpl39	0.00182027	-0.330008	1	1
Asf1b	0.00184622	0.461292	0.278	0.077
Dnajc27	0.00185084	0.0393124	0.167	0.013
Atf6	0.00185922	0.29556	0.306	0.09
Ifit3	0.00188969	-0.395608	0	0.231
Phf11c	0.0019074	-0.663342	0.25	0.526
Ifih1	0.00191061	-0.397786	0.056	0.321
Slc16a6	0.00191779	0.344099	0.389	0.141
P4hb	0.00192111	0.364184	0.917	0.692
Stx16	0.00192363	-0.240676	0.111	0.41
Chl1	0.00195571	0.632414	0.444	0.179
Irgm1	0.00197428	-0.152732	0.167	0.513
Clip1	0.00199796	-0.471774	0.167	0.462
Uqcrq	0.00200231	0.417885	0.972	0.846
Ppp2r5a	0.00201299	-0.404198	0.583	0.795
Ctla2a	0.00202043	0.25458	0.25	0.051
Agap2	0.00202043	0.0934163	0.25	0.051
Rpl8	0.0020595	-0.299417	1	1
Ly6a	0.00207522	-1.19005	0.056	0.321
Mycbp2	0.00208613	-0.512164	0.806	0.923
Zscan26	0.00214886	-0.317637	0.083	0.359
Fubp1	0.00218296	0.637969	0.889	0.679
Trbc2	0.00218964	0.393683	1	1
Rpl14	0.00218964	-0.32574	1	0.987
Mfng	0.00219214	-0.494694	0.222	0.526
Pitpnc1	0.0022273	-0.467497	0.306	0.603
Tmem35a	0.00223465	0.240354	0.194	0.026
Nrip1	0.00224153	0.709994	0.722	0.449
Lgals1	0.00224588	-0.616199	0.222	0.5
C2cd5	0.00224782	-0.416728	0.194	0.462
Ncapd3	0.00225274	-0.245331	0.056	0.321
Pim1	0.00234208	0.0247207	0.25	0.051
Faah	0.00238063	-0.306791	0.139	0.436
Trim34a	0.00238074	-0.227066	0.056	0.333
Slc28a2	0.0024042	-0.406158	0.222	0.5
Impact	0.00240528	0.188906	0.306	0.09
Lrrc8c	0.00244017	-0.493657	0.278	0.551
Slamf6	0.00244214	-0.791474	0.139	0.41
Rsbn1l	0.00249395	-0.232181	0.333	0.628
Scml4	0.00251799	-0.413919	0.25	0.551
Ctsw	0.00254521	-0.753359	0.194	0.474
Sh2d3c	0.00254703	-0.4867	0.389	0.692
Peli1	0.00256185	-0.272738	0.444	0.769
Eno1b	0.00262654	0.0830244	1	0.974
Ddit4	0.00263835	-0.0245317	0.056	0.308
Prr13	0.00265279	-0.0391408	0	0.218
Rps11	0.00267977	-0.184146	1	1
Minos1	0.00271417	0.365033	0.944	0.859
Igflr1	0.00271977	-0.0156465	0.056	0.333
Rtp4	0.00274133	-1.02287	0.25	0.513
Clock	0.00276571	0.110678	0.222	0.038
Ddx19a	0.00277996	0.138738	0.611	0.333
Irf1	0.00280987	-0.412433	0.25	0.577
Eif1ax	0.00282728	0.538839	0.722	0.577
Klf3	0.00285661	-0.538036	0.083	0.346
Rac2	0.00290246	-0.314468	1	1
Scd2	0.00290815	0.666149	0.889	0.718
Ccnjl	0.00294292	0.251565	0.111	0
Ankrd9	0.00294292	0.236165	0.111	0
Chil5	0.00294292	0.173763	0.111	0
Capzb	0.00296048	0.28197	1	0.962
Ttc3	0.00298898	0.473575	0.917	0.769
Eci1	0.00305739	-0.475412	0.028	0.256
Golga2	0.00309468	0.249608	0.306	0.09
Eif4ebp2	0.00310725	-0.259582	0.472	0.756
Kdm6b	0.00313821	0.246291	0.75	0.449
Eno1	0.00314193	0.289218	1	1
Aes	0.00314193	-0.187903	1	1
Rpl6	0.00314193	-0.300734	1	1
Brpf3	0.00315435	0.0125019	0.278	0.064
9530068E07Rik	0.0031743	0.465605	0.611	0.333
Sh2d1a	0.00319811	0.399774	0.778	0.526
Rps26	0.00320455	-0.285348	1	1
Gnal	0.00322695	0.360599	0.611	0.372
Usp47	0.00326156	0.400341	0.722	0.474
Pomgnt1	0.00329311	0.2635	0.306	0.09
Tmem59	0.00331001	-0.410549	0.833	0.91
Lnpep	0.0033241	-0.464499	0.528	0.756
Jpt1	0.00333256	0.459258	1	0.949
Nelfe	0.0033966	0.320383	0.306	0.09
Tfg	0.00342979	0.549933	0.556	0.321
Fam189b	0.00343254	-0.618078	0.306	0.564
Hnrnpu	0.00346523	0.407339	0.972	0.949
Dclk2	0.00348316	0.025995	0.25	0.051
Dbi	0.00353717	0.333958	0.861	0.615
Fus	0.00354596	0.0717759	0.889	0.718
Zfp281	0.00354665	0.758332	0.778	0.679
Arpc3	0.00357386	0.339697	0.944	0.846
Ssb	0.00365527	0.419318	0.889	0.795
Ywhah	0.00367181	0.456976	1	0.91
Ifit1bl1	0.0037085	-0.517833	0	0.205
Fam111a	0.0037085	-0.558507	0	0.205
A430005L14Rik	0.00372446	-0.515161	0.056	0.295
Zfp553	0.00378878	0.11933	0.389	0.128
Grk2	0.0038281	-0.189274	0.5	0.782
Dntt	0.00382976	0.6544	0.278	0.077
Tada3	0.00383805	-0.292485	0.139	0.41
Ccr8	0.0038396	-0.828293	0.139	0.397
Akr1a1	0.00388754	0.362238	0.972	0.897
Fam105a	0.00393435	-0.400134	0.611	0.859
Itgb1	0.00394139	0.344119	0.694	0.423
Dtx3l	0.0039487	-0.552803	0.639	0.833
Ilf2	0.00399822	0.551133	0.583	0.41
Igsf23	0.0041574	-0.672025	0.111	0.372
Mrps6	0.00417287	0.16185	0.611	0.385
Ube2j1	0.00418667	-0.425097	0.528	0.731
BC005561	0.00420806	0.447536	0.306	0.09
Srsf5	0.00420897	0.3098	1	1
Ap3s1	0.00421337	0.476413	0.806	0.628
Mylpf	0.00428285	0.406716	0.417	0.167
Ptpn22	0.00428347	-0.407643	0.306	0.615
Use1	0.00431284	-0.431714	0.417	0.718
Cmc1	0.00433932	-0.179021	0.194	0.462
Psme2	0.0043563	-0.416005	0.806	0.949
Fos	0.00439298	0.598209	0.417	0.167
Wdr26	0.00453773	0.376299	0.944	0.782
Snrpb2	0.00454243	0.471971	0.806	0.615
Ubb	0.00454433	0.263221	1	1
Rpl13a	0.00454433	-0.226307	1	1
Nubp1	0.00457516	0.402171	0.444	0.218
Gclm	0.00457741	-0.317963	0.056	0.282
Sh3bgrl	0.00461413	0.0827981	0.389	0.154
Pigx	0.00465326	0.487667	0.778	0.769
Tfip11	0.00470361	-0.22086	0.028	0.256
Gstp3	0.00472487	-0.218419	0.139	0.41
Trio	0.00473542	0.378575	0.472	0.244
Celf1	0.00474181	-0.19453	0.361	0.667
Gimap1	0.0047699	-0.0713876	0.361	0.718
Tmem192	0.00477432	-0.42278	0.167	0.423
Dynlrb1	0.00480126	0.419331	0.972	0.897
Chd3	0.00489884	-0.286403	0.806	1
Traf4	0.00496881	0.394833	0.583	0.321
AI467606	0.00500371	-0.4698	0.528	0.744
Lcp2	0.00500463	0.288766	0.972	0.833
Atpif1	0.00503151	0.377563	0.694	0.513
Mn1	0.00508967	0.31006	0.167	0.026
Aqr	0.00509525	-0.285509	0.361	0.679
Arl14ep	0.00510938	-0.336723	0.083	0.321
Esyt1	0.00512426	-0.367926	0.333	0.628
Stat3	0.00515848	-0.240288	0.389	0.692
Gm45552	0.00516393	-0.0596572	0	0.192
Trim14	0.00516393	-0.0768029	0	0.192
Mcph1	0.00516393	-0.123585	0	0.192
Abca1	0.00516393	-0.212557	0	0.192
Tnfrsf25	0.00516393	-0.307459	0	0.192
Smpd5	0.00516393	-0.346609	0	0.192
Zscan29	0.00517913	-0.294567	0.028	0.244
Apbb1ip	0.00521139	-0.0973825	0.444	0.731
Cd6	0.0052261	-0.326524	0.778	0.897
Eef2	0.0052886	-0.292134	1	1
Hic2	0.00529736	0.180746	0.139	0.013
Ppp3cc	0.0053284	-0.357386	0.028	0.244
Cdc5l	0.00540278	0.4806	0.778	0.628
Rnf123	0.00542618	-0.220035	0.222	0.513
Ypel2	0.00543583	0.294345	0.25	0.064
Crip1	0.00544266	-0.586597	0.389	0.654
Uba7	0.00546927	-0.0874235	0.167	0.487
Noa1	0.00550849	0.243934	0.306	0.09
Pecam1	0.00550877	-0.237037	0.222	0.5
Cd37	0.00551921	-0.347158	0.694	0.885
Zfp280b	0.00554724	0.303023	0.444	0.205
Mmp14	0.00556072	0.159493	0.139	0.013
Cep85	0.00556169	0.240668	0.333	0.115
Slc20a1	0.00556596	-0.714562	0.333	0.526
Hsd11b1	0.00557674	-0.307404	0.222	0.538
Zmym2	0.0056594	-0.393458	0.417	0.641
Arhgap9	0.0056768	-0.36041	0.667	0.897
Eloa	0.0057713	0.35333	0.556	0.321
Flot1	0.00582511	0.509054	0.361	0.154
Lrrc59	0.00588364	0.500366	0.444	0.231
Lrrfip1	0.00597969	-0.233059	0.389	0.641
Arhgdib	0.00602833	0.207366	1	1
Gm14718	0.0060394	1.03557	0.194	0.038
Ypel3	0.00604519	-0.426974	0.694	0.846
Grina	0.00615908	-0.354202	0.278	0.551
Mthfd2	0.00616028	-0.21441	0.111	0.385
Surf1	0.0062091	-0.399436	0.167	0.449
Slc4a2	0.00620973	0.159335	0.333	0.115
Dusp10	0.00621623	0.476172	0.722	0.487
Cap2	0.00627202	0.212692	0.194	0.038
Aak1	0.00628822	-0.539907	0.611	0.705
Pepd	0.00635923	-0.46886	0.167	0.41
Zfp664	0.00637864	0.128055	0.5	0.218
Sirt7	0.00643081	-0.458855	0.583	0.744
Zmat2	0.00648066	0.43371	0.722	0.5
Smpdl3a	0.00648674	-0.601566	0.028	0.244
Ldlrap1	0.00650189	-0.239916	0.111	0.372
Ssu72	0.00651171	-0.500669	0.694	0.846
Casp8ap2	0.00654033	0.305507	0.528	0.308
Pou2f1	0.00655371	0.123091	0.167	0.026
Slc39a14	0.00656707	0.212401	0.222	0.051
Idh3b	0.0066235	-0.424695	0.417	0.692
Gramd1a	0.00666429	-0.374739	0.917	0.936
Ddx58	0.00672945	-0.253663	0.167	0.462
Ift80	0.00679857	-0.496303	0.167	0.423
Pced1b	0.00680128	-0.0715171	0.194	0.449
Il12rb1	0.00683159	0.221986	0.167	0.026
Plxnd1	0.00693222	0.215412	0.306	0.103
Appbp2	0.00696923	-0.518625	0.222	0.474
Rnf169	0.00700773	-0.280394	0.111	0.359
Srsf1	0.00701737	0.178677	0.861	0.577
Ddx56	0.00702824	0.305949	0.444	0.179
Ptprs	0.00704072	0.172288	0.333	0.128
Foxn3	0.0071061	-0.436268	0.833	0.974
Mrps2	0.007107	0.31959	0.389	0.154
Dtx1	0.00716409	-0.18238	0	0.179
1500011B03Rik	0.00716409	-0.186451	0	0.179
Gm8369	0.00716409	-0.267641	0	0.179
Apol9b	0.00716409	-0.30769	0	0.179
Coq3	0.00716409	-0.309542	0	0.179
Klhdc2	0.00716409	-0.475761	0	0.179
4930562F07Rik	0.00719587	-0.00399733	0.083	0.295
Anapc15	0.00722997	0.277776	0.333	0.128
Nabp2	0.00723194	-0.251594	0.139	0.41
Arpp19	0.00723602	0.334323	0.917	0.756
Cd2	0.00724698	0.296998	1	1
Ppia	0.00724698	0.236367	1	1
Phf11a	0.00725451	-0.161154	0.167	0.423
Tnks1bp1	0.00728525	0.0273931	0.194	0.038
Nfkbil1	0.00734662	0.0961708	0.278	0.09
Urod	0.00741069	0.403636	0.639	0.359
Utp3	0.00745886	0.454025	0.694	0.5
Ripk1	0.00749295	-0.500373	0.056	0.269
Zbtb20	0.00751883	-0.378994	0.278	0.551
Cd81	0.00755904	0.584239	0.75	0.538
Egr1	0.00765882	0.491203	0.556	0.308
Sesn3	0.00769977	-0.519437	0.583	0.705
Cd47	0.00774804	-0.372788	0.833	0.91
Ywhaz	0.00779337	0.252715	1	1
Icam1	0.00779519	0.0633901	0.222	0.051
Gpr65	0.00779995	0.0346649	0.556	0.282
Arrb2	0.00783452	-0.191565	0.417	0.603
Wdr33	0.00785202	0.464877	0.722	0.513
Ndufb6	0.00795905	0.186343	0.889	0.641
Psmd5	0.00806426	-0.215236	0.194	0.474
Fam49b	0.0081016	-0.307109	0.722	0.897
Tapt1	0.00815549	0.872244	0.472	0.231
Knop1	0.00815549	0.165125	0.472	0.231
Sltm	0.00815556	-0.394638	0.472	0.705
Fundc2	0.00825305	0.512516	0.611	0.41
Gm26825	0.00825739	0.00219743	0.278	0.09
Slc17a9	0.00830731	-0.270209	0.056	0.269
Anp32e	0.00832155	0.566733	0.75	0.654
Trim30a	0.00838821	-0.539014	0.306	0.59
Cwc25	0.00842677	0.196952	0.5	0.269
Plaa	0.00845846	0.347318	0.667	0.372
Dennd4a	0.0087082	0.342105	0.222	0.064
Wasl	0.00880473	0.117745	0.444	0.205
Dph5	0.00888081	-0.244003	0.306	0.603
H2-Ke6	0.00889332	-0.515945	0.389	0.628
Pgam1	0.00895149	0.515412	0.722	0.526
Sgcb	0.00900544	0.508028	0.278	0.09
Tmem234	0.00902241	-0.26355	0.528	0.705
Akna	0.00907173	-0.214311	0.611	0.846
Sod1	0.009108	0.2303	0.806	0.692
Wdr82	0.0091858	-0.146316	0.306	0.628
Ythdf1	0.00931215	0.558428	0.611	0.462
Arhgef18	0.00932027	-0.270789	0.278	0.551
Lef1	0.00932419	0.781251	0.972	1
2001-09-01	0.00932419	0.223867	1	1
Plekho1	0.00936805	0.0906696	0.417	0.167
Ap1g1	0.0093889	0.265514	0.333	0.128
Ssr2	0.00944871	0.36908	0.806	0.628
St13	0.0094525	0.551128	0.75	0.705
Rps12	0.00949114	-0.250503	1	1
Nfix	0.00950863	-0.0976982	0.028	0.218
Ssh1	0.00950863	-0.217854	0.028	0.218
Kat8	0.00954396	-0.51457	0.139	0.359
Spag7	0.00959026	0.448296	0.611	0.359
Pik3ip1	0.009635	-0.359868	0.389	0.667
mt-Nd1	0.00966075	0.230378	1	1
Tmem184c	0.00969435	0.640292	0.417	0.205
Slc25a5	0.00983246	0.282384	0.972	0.974
Zfp638	0.00986327	0.465903	0.639	0.487
Rassf3	0.00990522	-0.064493	0	0.167
Rcn1	0.00990522	-0.252864	0	0.167
Art2b	0.00990522	-0.400788	0	0.167
Pafah1b3	0.00993763	0.366841	0.306	0.103
Washc3	0.00999411	-0.641756	0.222	0.436
Ly6e	0.0100028	-0.53432	0.889	0.974
Myl12b	0.0100081	-0.25003	0.972	1
Fam173a	0.0101457	-0.434774	0.278	0.526
Maml2	0.0101668	0.327743	0.611	0.359
Ablim1	0.0101853	-0.365081	0.917	1
Shoc2	0.0102971	0.418377	0.639	0.397
Prdx1	0.0103072	0.489574	0.861	0.833
Mrpl41	0.0103954	0.329861	0.611	0.41
Atp2a2	0.0104024	-0.150799	0.056	0.256
Ndrg3	0.010428	-0.449968	0.333	0.628
Pld4	0.0104337	0.271892	0.083	0
Mtrf1	0.0104337	0.250728	0.083	0
Arrdc4	0.0104337	0.20951	0.083	0
Fhl2	0.0104337	0.176819	0.083	0
Camkk1	0.0104337	0.168319	0.083	0
Rbpms2	0.0104337	0.157741	0.083	0
C2cd2	0.0104337	0.140516	0.083	0
Ube2l6	0.0104337	0.134423	0.083	0
Tacc3	0.0104337	0.129106	0.083	0
Eno2	0.0104337	0.109283	0.083	0
Zfp772	0.0104337	0.108195	0.083	0
Gm11674	0.0104337	0.0999894	0.083	0
B4galnt4	0.0104337	0.0885929	0.083	0
Cd79b	0.0104337	0.0883538	0.083	0
A230072E10Rik	0.0104337	0.0537578	0.083	0
Slc25a53	0.0104337	0.0534117	0.083	0
Arhgef17	0.0104337	0.0486653	0.083	0
A430073D23Rik	0.0104337	0.0486637	0.083	0
Uchl1	0.0104337	0.0369108	0.083	0
Gm26640	0.0104337	0.0356685	0.083	0
Spats2	0.0104337	0.0251846	0.083	0
Nme3	0.0104337	0.00871296	0.083	0
Gm20506	0.0104337	0.00821348	0.083	0
Zfp512b	0.0104337	0.00711346	0.083	0
Pik3cd	0.0105057	-0.323104	0.444	0.692
Cse1l	0.0105157	0.379299	0.556	0.295
Stk26	0.010551	0.390378	0.722	0.5
Ahsa2	0.0106213	-0.267472	0.083	0.295
Hist1h4m	0.0106253	-0.0349514	0.028	0.218
Uqcrfs1	0.0106487	0.413558	0.778	0.603
Nop10	0.010664	-0.177159	0.778	0.923
1700097N02Rik	0.0106997	-0.133301	0.056	0.269
Cdc16	0.0107102	0.648141	0.528	0.321
Epsti1	0.0108866	-0.219852	0.25	0.5
Med25	0.0108885	0.198499	0.444	0.218
Ppil2	0.0109011	0.291201	0.722	0.474
Tapbp	0.0110217	-0.222682	0.667	0.872
Ube2e3	0.0111721	0.464338	0.528	0.295
Pus7	0.0112467	0.439143	0.222	0.064
H1f0	0.0112467	0.369219	0.222	0.064
Ppp6c	0.0112531	0.458193	0.722	0.577
Psma7	0.0112767	0.241293	0.972	0.872
Itgb3	0.0112951	-0.316682	0.528	0.756
Phyh	0.0113646	-0.536367	0.083	0.308
Rbm7	0.0113768	-0.235737	0.333	0.615
Zfp422	0.0114973	0.351336	0.583	0.41
Pdcd4	0.0115197	-0.215892	0.722	0.885
Axin2	0.0116215	0.221014	0.25	0.09
St7l	0.0116777	-0.372076	0.083	0.295
2006-09-01	0.011708	0.400164	0.806	0.641
Iws1	0.0117255	0.458836	0.694	0.487
Klhl25	0.0117426	0.292714	0.306	0.115
Gorasp2	0.0117472	0.565663	0.5	0.308
Cox7b	0.0118209	0.253856	0.944	0.833
Ythdf2	0.0118586	0.180993	0.75	0.526
Higd2a	0.0119163	-0.2658	0.583	0.756
Usp9x	0.0119401	0.367573	0.694	0.487
Hmgb2	0.0119423	-0.379027	0.417	0.692
Agfg1	0.0119791	-0.490489	0.444	0.654
Lmf1	0.0120361	0.0614358	0.333	0.115
Psat1	0.0120703	0.46027	0.472	0.256
Yif1b	0.0120703	0.425197	0.444	0.269
Rftn1	0.0121248	0.456185	0.722	0.564
Sptbn1	0.0122347	-0.310759	0.667	0.872
Bud31	0.0123345	0.361629	0.806	0.667
Rpn2	0.0123404	0.477845	0.806	0.654
Atp1a1	0.0123486	0.204107	0.917	0.705
Als2cl	0.0123532	-0.313039	0.361	0.603
Irf9	0.0125166	-0.406499	0.472	0.756
Cib1	0.0125705	0.474432	0.611	0.436
Gskip	0.0125964	0.382443	0.528	0.295
Purb	0.0126093	0.518664	0.833	0.731
Serf2	0.0126577	-0.153707	0.972	0.987
Sh2b1	0.0126627	0.481087	0.583	0.321
Extl3	0.0126814	0.3173	0.611	0.423
Ccdc28a	0.0128625	-0.152998	0.028	0.218
Ggt5	0.0128625	-0.159178	0.028	0.218
Chaf1b	0.0130462	-0.190352	0.056	0.256
Ankfy1	0.0130592	-0.328691	0.306	0.526
Ehd3	0.0130628	-0.479342	0.278	0.5
Lrch1	0.0130874	-0.184793	0.139	0.385
Akr1b3	0.0130942	0.36092	0.833	0.667
Txlng	0.013099	-0.184016	0.111	0.359
Bin1	0.0131308	-0.330939	0.611	0.808
Ifi47	0.0132105	-0.125013	0.5	0.756
Arhgef1	0.0132116	-0.247942	0.972	1
Capn1	0.013242	0.0424662	0.583	0.308
Chmp4b	0.0133125	0.0509352	0.222	0.526
Rbbp4	0.0133339	0.336067	0.917	0.846
Enpp4	0.0133683	0.621089	0.306	0.115
Fam78a	0.0134662	-0.229853	0.083	0.282
Ylpm1	0.0135718	-0.231742	0.25	0.487
Selenok	0.0136007	0.289116	0.944	0.859
Clec2d	0.0136026	-0.0884756	0.278	0.551
Tbc1d16	0.0136532	-0.0756826	0	0.154
Gpr137	0.0136532	-0.0822424	0	0.154
Ppwd1	0.0136532	-0.125117	0	0.154
Tcirg1	0.0136532	-0.189541	0	0.154
Phf7	0.0136532	-0.20442	0	0.154
Emc9	0.0136532	-0.247708	0	0.154
Vrk3	0.0136859	-0.487132	0.417	0.628
Gm12355	0.0137287	0.00243974	0.278	0.09
Cct3	0.0137492	0.483489	0.889	0.756
1700017B05Rik	0.0139169	0.429912	0.389	0.205
Psmd2	0.0139792	0.423975	0.833	0.731
Tiam1	0.0140032	0.0165388	0.194	0.051
Rabep2	0.0140511	-0.113925	0.056	0.256
Cyth3	0.0141101	-0.145246	0.028	0.205
Nutf2	0.0143836	0.398448	0.75	0.628
Dtnbp1	0.0144009	0.146597	0.333	0.128
Lactb	0.0144009	-0.324472	0.056	0.256
Hnrnpd	0.0144659	0.289167	0.917	0.821
Kbtbd7	0.0144739	0.207888	0.194	0.051
Slc35g1	0.0145227	-0.083352	0.167	0.372
Tmsb4x	0.0146289	-0.251435	1	1
Skil	0.0146344	-0.306151	0.306	0.603
Rbl2	0.0147584	0.0751167	0.333	0.128
Sdhb	0.0150556	0.497636	0.917	0.872
Rexo2	0.0150815	-0.413868	0.306	0.513
Usp33	0.0151857	-0.191185	0.111	0.333
Txn1	0.0152195	0.395694	0.806	0.744
Miip	0.0152916	-0.263495	0.222	0.449
Naca	0.0153866	-0.250991	1	0.987
Srpr	0.0154295	0.195969	0.472	0.256
Npm3	0.0155184	0.0488978	0.389	0.205
Nek9	0.015589	-0.457276	0.222	0.449
Btla	0.0156111	-0.228546	0.111	0.321
Cd48	0.0157066	-0.481958	0.611	0.731
Lrrc42	0.0157882	0.367051	0.611	0.423
Inpp5b	0.0159496	-0.347068	0.333	0.603
Vdac2	0.0160113	0.533305	0.861	0.769
Dmap1	0.016041	0.455225	0.417	0.218
Hdhd5	0.016041	-0.3128	0.139	0.346
Cblb	0.016063	-0.160021	0.167	0.397
Atraid	0.0161288	-0.253065	0.194	0.474
Hsd17b12	0.0161449	0.57484	0.611	0.385
Etv5	0.0161595	0.166655	0.167	0.038
Rpl38	0.0161786	-0.203378	1	1
Helz2	0.0162347	-0.0779734	0.333	0.603
Cpeb4	0.0162662	-0.155819	0.056	0.244
Fmnl1	0.0162805	-0.0791986	0.556	0.859
Mfn1	0.016292	-0.345133	0.028	0.192
Gm26917	0.0163284	-0.215688	0.778	0.91
Ctsz	0.0163664	0.558227	0.611	0.423
Otud3	0.0165452	0.131875	0.111	0.013
Snx18	0.0165915	-0.14126	0.056	0.231
Pgm2	0.0166012	-0.176232	0.028	0.205
Zfp574	0.0166716	-0.17277	0.056	0.244
Eif4a3	0.0168022	0.277539	0.972	0.859
Rbm4b	0.0169068	0.120429	0.417	0.244
Ppa2	0.0169083	0.201474	0.556	0.269
Tdrp	0.0169808	-0.2003	0.167	0.41
Polr2g	0.0169933	0.462453	0.75	0.603
Pttg1	0.0170142	-0.211136	0.139	0.359
Dgkh	0.0170426	0.30286	0.194	0.051
Ntpcr	0.0170859	-0.173212	0.056	0.244
Vps4a	0.0172089	-0.231633	0.194	0.449
Gm8909	0.0172133	-0.00254643	0.028	0.192
Slc16a10	0.0172567	0.531941	0.417	0.244
Lcp1	0.0172775	0.365822	1	0.91
Minpp1	0.0173343	0.308937	0.722	0.513
Neto2	0.017337	0.177567	0.111	0.013
Zfp90	0.017337	0.0232831	0.111	0.013
Adnp2	0.0173494	0.206847	0.167	0.038
Gatad2a	0.0173782	0.233325	0.583	0.372
Tmem222	0.0174576	0.454459	0.583	0.385
Sdf4	0.0175761	-0.361591	0.944	0.974
Psmd8	0.0176074	0.421682	0.833	0.833
Anxa2	0.0177219	0.724958	0.278	0.115
Id3	0.0177955	-0.332138	0.361	0.654
Tbc1d14	0.017815	-0.356757	0.167	0.372
Calm1	0.0178707	0.254666	1	0.987
Adck5	0.0179088	0.234888	0.278	0.103
Ifngr1	0.0179506	-0.310502	0.222	0.474
As3mt	0.0179726	0.350867	0.167	0.038
Gmds	0.0179726	0.178452	0.167	0.038
Sap30	0.0179807	0.265873	0.139	0.026
Gpr174	0.0180362	0.356697	0.611	0.436
Prmt1	0.0181045	0.0704061	0.694	0.5
Aco2	0.0181152	0.184261	0.667	0.462
Phf20l1	0.0181542	-0.128958	0.528	0.833
Nemp1	0.0181619	0.294577	0.111	0.013
F2r	0.0181619	0.191168	0.111	0.013
Olfm2	0.0181619	0.0409648	0.111	0.013
2310016D23Rik	0.0181619	0.0406784	0.111	0.013
Grwd1	0.018298	0.266218	0.389	0.167
Srpk1	0.0185119	0.30326	0.917	0.859
Bap1	0.0187086	0.465978	0.472	0.244
Card6	0.0187643	-0.360322	0.278	0.526
Myo9a	0.0187689	-0.0536688	0	0.141
Mief2	0.0187689	-0.124009	0	0.141
Zmat1	0.0187689	-0.137829	0	0.141
Eya2	0.0187689	-0.171921	0	0.141
Slc44a1	0.0187689	-0.201126	0	0.141
Ifit3b	0.0187689	-0.270529	0	0.141
Rida	0.0187689	-0.274209	0	0.141
Ncf4	0.0187689	-0.305227	0	0.141
Haus1	0.018786	-0.135243	0.056	0.256
Pcgf6	0.0187908	-0.294924	0.056	0.231
Josd1	0.0188346	-0.147748	0.056	0.244
Cbx5	0.0188542	0.733439	0.472	0.333
Coa6	0.0189108	0.217412	0.444	0.231
Gm26692	0.0190209	0.00666034	0.111	0.013
Gm10031	0.0190209	0.00144624	0.111	0.013
Casp3	0.0191204	0.169824	0.361	0.179
Psmc3	0.0191205	0.379353	0.833	0.679
Pld3	0.019151	0.475384	0.806	0.756
Setx	0.019151	-0.432298	0.694	0.808
Lyar	0.0193352	0.288506	0.5	0.295
Card19	0.019376	-0.232184	0.111	0.321
Armcx1	0.019454	0.236147	0.139	0.026
Ctu1	0.019454	0.209061	0.139	0.026
Jtb	0.0195207	-0.528589	0.361	0.551
Fam103a1	0.019602	-0.312181	0.5	0.718
Cenpx	0.0196237	-0.232209	0.278	0.5
Rad18	0.019719	-0.287754	0.028	0.192
Aven	0.0197663	-0.263064	0.056	0.244
Lysmd1	0.0197663	-0.327885	0.056	0.244
Ckb	0.019821	0.349228	0.722	0.59
Hspd1	0.0198359	0.598612	0.639	0.564
Sike1	0.0198403	-0.410033	0.222	0.436
Cd27	0.0198672	0.301658	0.861	0.808
Asxl2	0.0198868	-0.165486	0.306	0.538
Cd226	0.0199121	0.306382	0.389	0.179
Kifc1	0.0199152	0.0555585	0.111	0.013
Ptcd2	0.0199725	0.367178	0.472	0.256
Tubb2a	0.019975	0.438995	0.361	0.179
Ran	0.0200251	0.420888	0.833	0.987
Cwc27	0.0200394	0.48284	0.389	0.205
C330007P06Rik	0.020041	0.130032	0.222	0.077
Tmie	0.0200822	-0.216206	0.194	0.436
Faf1	0.0200968	0.421887	0.472	0.282
Haus7	0.020103	0.35382	0.278	0.115
Cnn3	0.0201632	0.405673	0.75	0.628
Lysmd3	0.0202177	0.197952	0.389	0.192
A930002I21Rik	0.0202294	0.326491	0.139	0.026
Klhl4	0.0202294	0.23551	0.139	0.026
Dhcr24	0.0202294	0.189691	0.139	0.026
Aldh1b1	0.0202294	0.152399	0.139	0.026
Gstcd	0.0202294	0.041167	0.139	0.026
Ldlrad4	0.0202567	-0.301452	0.028	0.192
Sptlc1	0.0202645	0.592763	0.528	0.346
Trnt1	0.0204928	0.351573	0.444	0.244
Vps28	0.0206372	-0.36996	0.667	0.885
Rpl41	0.0206994	-0.14038	1	1
Inpp5f	0.0207298	-0.234716	0.056	0.231
Snrpg	0.0208648	-0.281493	0.917	0.987
Hnrnpll	0.0208727	0.483406	0.417	0.231
1810037I17Rik	0.0208932	-0.357906	0.389	0.615
Trim25	0.0210712	-0.281197	0.361	0.628
Ccdc174	0.0210835	0.250183	0.5	0.282
Eif1b	0.0212087	0.379502	0.75	0.654
Atxn2	0.0212392	-0.0690451	0.056	0.244
Ctse	0.0212661	0.0117119	0.167	0.385
Pet100	0.0212739	0.207581	0.667	0.5
Ccdc171	0.0213707	-0.132338	0.028	0.192
Cnn2	0.021376	0.401384	1	0.949
Cacybp	0.0215175	0.428723	0.806	0.667
Lman1	0.021575	0.255599	0.361	0.167
Alkbh3	0.0217686	-0.176861	0.083	0.282
Peak1	0.0217831	0.406389	0.389	0.205
Usp49	0.0218616	0.0365033	0.139	0.026
Fkbp8	0.021885	-0.259249	0.722	0.833
Gm10269	0.0221958	-0.00305887	0.167	0.359
Cry1	0.0222432	0.338689	0.583	0.359
Lsm3	0.022343	0.352794	0.722	0.513
Lpxn	0.0224209	0.706262	0.389	0.218
Arhgap45	0.0224338	-0.285646	1	0.987
Zfp592	0.0224631	-0.283195	0.5	0.667
Becn1	0.0224649	-0.257394	0.306	0.564
Zfc3h1	0.0225216	-0.235583	0.194	0.423
Utp4	0.0226394	0.362968	0.444	0.231
Zfp960	0.0227198	0.00312771	0.139	0.026
Gvin1	0.0227402	-0.00625603	0.028	0.179
Sgk1	0.0227402	-0.306154	0.028	0.179
Arl16	0.0227402	-0.318274	0.028	0.179
Txk	0.0227456	-0.362682	0.444	0.628
Glrx2	0.0227499	-0.117542	0.306	0.59
Hnrnpc	0.0227954	0.226715	1	1
Mphosph8	0.0227977	0.436025	0.528	0.333
Rbck1	0.0228037	-0.30299	0.556	0.718
Fdx1l	0.0228067	0.0257358	0.306	0.128
Arl5c	0.0228722	-0.303852	0.167	0.397
1600020E01Rik	0.0229366	-0.328569	0.194	0.397
Utrn	0.0230631	-0.352351	0.639	0.808
Psenen	0.0230765	0.364379	0.917	0.808
Aldh7a1	0.0230794	0.318452	0.222	0.077
Tlr7	0.0231415	-0.19349	0.028	0.192
Xaf1	0.0231891	-0.486877	0.583	0.654
Ppox	0.023325	0.34399	0.278	0.115
Edem1	0.0233563	0.572894	0.778	0.756
Ttc28	0.0233662	-0.113016	0.028	0.179
B4galt5	0.0233662	-0.201965	0.028	0.179
Slc38a1	0.023398	0.0461106	0.528	0.256
Polr3k	0.0234561	0.357331	0.5	0.308
Wrb	0.0236071	-0.00347629	0.139	0.026
Phf12	0.023824	-0.108069	0.194	0.397
Tmed5	0.023846	-0.163339	0.25	0.474
Npepps	0.0239114	0.111485	0.389	0.192
Fam133b	0.023942	0.0827931	0.667	0.423
Flt3l	0.0239828	-0.0616391	0.222	0.449
1700021F05Rik	0.0240191	0.147942	0.306	0.141
Ncoa3	0.0240798	0.429387	0.694	0.564
Nsmce1	0.024097	0.482553	0.778	0.679
Arhgef6	0.0241097	0.732881	0.778	0.603
Tmem185a	0.0242459	0.159751	0.389	0.167
Mbd3	0.0243312	0.404616	0.778	0.615
Serf1	0.0243917	-0.0486318	0.028	0.192
Gtf3c6	0.024476	0.395864	0.639	0.41
Gle1	0.0244953	0.0430639	0.5	0.282
Abl1	0.0246769	-0.195485	0.139	0.346
Pde7a	0.0247521	-0.27209	0.194	0.41
Wdr45b	0.0248224	0.217203	0.611	0.333
Nmi	0.0248348	-0.402227	0.361	0.603
Rpp30	0.0248413	0.637046	0.333	0.167
Arap2	0.0248964	0.445201	0.639	0.41
Skiv2l2	0.0249381	0.467081	0.583	0.41
Calm3	0.0250005	0.14402	0.889	0.718
Mturn	0.0250314	-0.144489	0.083	0.269
Rnf187	0.0250598	-0.262926	0.639	0.795
Ddx20	0.0250882	0.264268	0.222	0.077
Stxbp2	0.0250951	-0.242714	0.361	0.615
Ftsj1	0.0250978	0.258545	0.278	0.115
Ccdc71l	0.0250978	0.21564	0.278	0.115
Hexb	0.0252183	-0.339516	0.194	0.41
Magohb	0.0252195	0.439483	0.25	0.103
Cops3	0.0252534	0.502206	0.528	0.397
Gfpt1	0.025296	-0.237726	0.111	0.295
Oas1a	0.0253346	-0.271398	0.028	0.179
Ptprf	0.0253883	0.217652	0.333	0.167
Ewsr1	0.0254704	0.204658	0.972	0.974
Cnbp	0.0254713	0.250168	1	0.974
Cog4	0.0255908	-0.155156	0.083	0.269
Sgsh	0.025744	-0.0287692	0	0.128
Gucd1	0.025744	-0.0324176	0	0.128
Cnga1	0.025744	-0.193215	0	0.128
Zfp956	0.025744	-0.199999	0	0.128
Tnfsf8	0.025744	-0.251785	0	0.128
Fam26f	0.025744	-0.280145	0	0.128
Neurl3	0.025744	-0.346147	0	0.128
Zfp53	0.0258513	-0.419918	0.25	0.462
Smim26	0.0259457	-0.135966	0.083	0.282
Epg5	0.0259685	-0.00851073	0.111	0.321
D030056L22Rik	0.0260218	-0.227366	0.028	0.179
Psmb8	0.0260293	-0.277227	0.806	0.962
Ago2	0.0261069	-0.248889	0.361	0.603
Ass1	0.0261333	-0.0624157	0.361	0.551
Tank	0.0261941	-0.275219	0.417	0.628
Atp6ap1	0.0263223	-0.474585	0.472	0.692
Cfl2	0.0263434	-0.248274	0.056	0.218
Gm8797	0.0263738	0.00735464	0.5	0.282
Pip4k2b	0.026462	-0.149439	0.139	0.321
Anxa7	0.0264824	0.290675	0.361	0.192
Txndc15	0.0264912	-0.395247	0.139	0.359
Rgl2	0.0265481	0.420799	0.667	0.577
Rinl	0.0265481	-0.318087	0.528	0.641
Cyb561d2	0.0267423	-0.110262	0.083	0.269
Acat1	0.0267753	0.473651	0.667	0.538
4930519G04Rik	0.0268531	0.0104895	0.694	0.487
Tspan9	0.0268838	-0.217067	0.083	0.256
Rbx1	0.0268979	0.258834	0.972	0.936
Eef2kmt	0.026986	-0.287345	0.056	0.218
Tspan3	0.0269867	0.342642	0.278	0.128
P2ry10	0.0269867	-0.249458	0.056	0.231
Tm9sf2	0.0269997	-0.464194	0.611	0.731
Sf3b2	0.0271023	0.258462	0.972	0.923
Zfp710	0.0271795	0.0272125	0.583	0.333
Dcaf13	0.0272583	0.461347	0.667	0.474
Smu1	0.0273251	0.458998	0.722	0.603
Paqr7	0.0273346	-0.1163	0.083	0.269
Stk38	0.0274352	-0.27086	0.472	0.756
Psma2	0.0275194	0.318872	0.944	0.923
Fam102a	0.0275853	-0.187458	0.639	0.846
Mboat1	0.0276101	-0.135271	0.111	0.321
AI413582	0.0276307	-0.30039	0.222	0.436
Slc45a4	0.0276421	0.271721	0.278	0.115
Mcoln1	0.0276421	-0.270404	0.056	0.218
Mrpl36	0.0278489	-0.333918	0.361	0.564
Cbarp	0.0279011	0.45661	0.25	0.103
Kif3a	0.0279978	0.388853	0.194	0.064
Gigyf2	0.0280181	0.27927	0.5	0.295
Srpk2	0.0280473	-0.0630016	0.222	0.513
Zfp24	0.0281739	0.315881	0.361	0.192
Cd44	0.0281768	-0.260116	0.111	0.321
Mdh2	0.0281847	0.268206	0.972	0.936
Zap70	0.0282416	0.476054	0.833	0.731
Ncoa1	0.0282443	0.149531	0.333	0.154
Cab39l	0.0283384	-0.178103	0.139	0.346
Prex2	0.0286409	-0.00683876	0.222	0.436
2810021J22Rik	0.0288249	0.437222	0.194	0.064
Mapk1	0.0288617	0.352555	0.917	0.833
Smurf2	0.0288946	-0.376941	0.167	0.385
Myo18a	0.0291927	0.393988	0.417	0.231
Stn1	0.0291927	-0.494922	0.167	0.346
Sfr1	0.029268	-0.198823	0.361	0.564
Klf13	0.0294415	-0.313538	0.806	0.936
Rap2a	0.0295637	0.114969	0.222	0.077
Npc1	0.0295996	-0.229896	0.167	0.372
Rassf1	0.0296357	-0.163212	0.056	0.231
Ttf1	0.0296723	-0.586173	0.75	0.885
Rpl27	0.0297641	-0.213153	1	1
Ccdc93	0.0299375	-0.406663	0.139	0.308
Trrap	0.0300476	0.191951	0.75	0.526
Sugp2	0.0301343	0.225962	0.306	0.141
Ctcf	0.0302563	-0.337401	0.611	0.808
Cep350	0.030314	-0.411809	0.194	0.41
Chordc1	0.0303815	0.264881	0.722	0.526
Chsy1	0.0305424	0.195872	0.194	0.064
Acsl5	0.0305436	-0.187701	0.278	0.526
Ddost	0.030635	0.443047	0.75	0.654
Eif3e	0.0306746	-0.264023	0.944	0.936
Slc25a11	0.030702	-0.404608	0.472	0.628
Itpr1	0.0308187	0.259786	0.611	0.385
Adamts10	0.0308581	-0.178779	0.167	0.359
Sat1	0.0308689	-0.63755	0.528	0.667
Inip	0.0309107	0.275896	0.472	0.269
Tgfbr3	0.0309383	-0.0349405	0.306	0.487
Txnip	0.031097	-0.288236	0.528	0.718
Pick1	0.0312993	-0.0171408	0.028	0.179
Lppos	0.0312993	-0.106777	0.028	0.179
Eif2s1	0.0313067	0.416155	0.722	0.615
Taf11	0.0313606	0.327128	0.389	0.205
Baz1a	0.0314782	-0.328988	0.194	0.385
Tespa1	0.0314796	0.403634	0.861	0.718
Coq9	0.0314828	-0.254626	0.139	0.333
Cdc23	0.0315062	0.222863	0.306	0.141
Dpy19l3	0.0315062	0.137085	0.306	0.141
Stambpl1	0.0315504	-0.112368	0.333	0.667
Prpsap1	0.0315871	-0.326665	0.333	0.5
Mindy1	0.031622	-0.148197	0.028	0.167
5730455P16Rik	0.031622	-0.221181	0.028	0.167
Ets1	0.0316478	0.367797	1	0.987
Oaz1	0.0316478	0.203822	0.972	1
Sfxn3	0.0317661	0.0320816	0.194	0.436
Nsd3	0.0318317	-0.235106	0.417	0.603
Psmb4	0.0318976	0.293311	0.889	0.846
Dhx38	0.0320467	-0.230779	0.167	0.359
Bbx	0.0320579	-0.19239	0.194	0.397
Tulp4	0.0320625	0.0158166	0.083	0.256
Epn1	0.0323024	0.0462442	0.556	0.346
Med19	0.0323351	0.271225	0.5	0.295
Leng9	0.032347	0.107629	0.194	0.064
Wdr7	0.0323831	0.405257	0.25	0.103
Herc4	0.0327191	-0.298178	0.278	0.487
Tdrkh	0.0327664	0.0283573	0.333	0.141
Ormdl2	0.0328096	-0.0788704	0.083	0.282
1110034G24Rik	0.0329664	0.0315422	0.028	0.179
Alas1	0.0329664	-0.154968	0.028	0.179
Rexo1	0.0330605	0.475048	0.583	0.436
Mvk	0.033117	0.19881	0.167	0.051
Arntl	0.0332831	0.357892	0.194	0.064
Gabarapl2	0.03332	0.353978	0.917	0.91
Phkb	0.033356	-0.169434	0.028	0.167
Zfp692	0.033356	-0.203246	0.028	0.167
Tmem9b	0.0335368	-0.341765	0.556	0.821
Drg1	0.0335602	0.310133	0.694	0.551
AC097366.1	0.0336607	-0.00437615	0.194	0.423
Trbv13-2	0.0337437	0.406934	0.583	0.41
Ssh2	0.033794	-0.243921	0.583	0.808
Map2k2	0.033936	-0.277665	0.444	0.654
Prkd2	0.0339891	-0.260927	0.528	0.679
Ppp1r21	0.0340229	0.427965	0.389	0.218
Paip2	0.0341018	0.260701	0.972	0.897
Paip2b	0.0341432	0.153017	0.444	0.256
Tmem259	0.034225	0.145972	0.5	0.321
Mrpl22	0.0342974	0.616979	0.528	0.397
Slc39a3	0.0345004	-0.316023	0.111	0.295
Bcl2	0.0346398	0.52562	0.806	0.641
Atg3	0.0347057	-0.364114	0.389	0.59
1110038F14Rik	0.0348439	-0.283093	0.361	0.577
Thap3	0.035005	-0.146972	0.194	0.41
Stat4	0.0351173	-0.546414	0.194	0.385
Qpct	0.0352205	0.375493	0.167	0.051
Zbed5	0.0352205	0.00212121	0.167	0.051
9930111J21Rik1	0.0352525	-0.0094955	0	0.115
Gm26771	0.0352525	-0.0322546	0	0.115
Zc3h7b	0.0352525	-0.0344787	0	0.115
Prpf40b	0.0352525	-0.0673505	0	0.115
Nipal3	0.0352525	-0.0695608	0	0.115
Syne2	0.0352525	-0.0752873	0	0.115
Recql5	0.0352525	-0.0851709	0	0.115
Gprin3	0.0352525	-0.0985225	0	0.115
Mgat4a	0.0352525	-0.107054	0	0.115
Hells	0.0352525	-0.141521	0	0.115
Gabrr2	0.0352525	-0.172157	0	0.115
D6Wsu163e	0.0352525	-0.214287	0	0.115
Dhx58	0.0352525	-0.22746	0	0.115
Dus2	0.0352525	-0.234733	0	0.115
Adamts14	0.0352525	-0.235091	0	0.115
Pdlim4	0.0352525	-0.24982	0	0.115
Decr1	0.0352525	-0.296122	0	0.115
Oasl2	0.0352525	-0.537351	0	0.115
Dennd2d	0.0354068	-0.621475	0.417	0.551
Atp6v1h	0.0354796	0.386228	0.583	0.397
Mapk1ip1	0.0354806	-0.385537	0.111	0.282
Cbx3	0.0355872	0.327249	0.917	0.872
Chchd2	0.0357102	0.200614	0.944	0.949
Malat1	0.0357233	0.245143	1	1
Vmp1	0.0359865	-0.36762	0.278	0.5
Paxbp1	0.0360163	0.299926	0.778	0.641
U2af2	0.0361066	0.104581	0.861	0.718
Aplf	0.0361092	-0.0681954	0.028	0.167
Zfp51	0.0361092	-0.464156	0.028	0.167
Trav6-3	0.0362316	0.0792089	0.194	0.064
Mlx	0.0362508	0.206413	0.611	0.41
Gm26740	0.0362609	-0.023964	0.111	0.308
Ipo5	0.0362703	-0.263797	0.194	0.41
Intu	0.0363097	-0.0230189	0.139	0.321
Mical3	0.0363143	0.342778	0.167	0.051
B4galt1	0.0363429	-0.191156	0.25	0.449
Ptms	0.0363652	0.0738718	0.472	0.269
Pmm2	0.0363886	-0.0866706	0.139	0.346
Tnfrsf18	0.0364	-0.291162	0.389	0.59
Coq6	0.0364243	0.528749	0.278	0.128
Vps50	0.0364243	0.29917	0.278	0.128
Traf1	0.0364449	-0.347723	0.222	0.41
Basp1	0.0366218	0.161052	0.361	0.192
Nfs1	0.0366504	0.15271	0.361	0.179
Tesk1	0.0366511	-0.0297052	0.056	0.218
Ikbkg	0.0366511	-0.121054	0.056	0.218
Yipf6	0.0366511	-0.166742	0.056	0.218
Cenpq	0.0367104	-0.235725	0.056	0.205
Tsfm	0.0367377	-0.11097	0.083	0.244
Bcl11b	0.0367774	0.31709	0.889	0.949
Cd8b1	0.0369174	0.721922	0.444	0.295
Incenp	0.037069	-0.213635	0.028	0.167
Nfkbie	0.037069	-0.244043	0.028	0.167
Plec	0.0371056	-0.174888	0.5	0.718
Fh1	0.0372017	0.230862	0.444	0.231
Fam192a	0.0372171	0.315094	0.583	0.41
Uchl3	0.0372357	0.62941	0.639	0.526
Tm6sf1	0.0372627	0.224048	0.194	0.064
Wdr11	0.0372627	0.0724701	0.194	0.064
Mtmr2	0.0373757	0.15139	0.389	0.205
Cenpl	0.0374369	0.374924	0.167	0.051
Il16	0.0375471	-0.199638	0.722	0.897
Setd2	0.0376354	-0.326841	0.333	0.551
Rprd1a	0.0376822	0.0427973	0.306	0.128
Snrpd2	0.0376984	0.247342	0.889	0.756
Gm3604	0.0377597	0.533101	0.056	0
BC035044	0.0377597	0.370029	0.056	0
Trav6-2	0.0377597	0.25708	0.056	0
Tmem59l	0.0377597	0.172788	0.056	0
Pipox	0.0377597	0.158118	0.056	0
Tmem53	0.0377597	0.143186	0.056	0
Necab3	0.0377597	0.123668	0.056	0
4930555A03Rik	0.0377597	0.122113	0.056	0
1500002C15Rik	0.0377597	0.112748	0.056	0
Ctxn1	0.0377597	0.100087	0.056	0
Ncf2	0.0377597	0.0979256	0.056	0
Rorc	0.0377597	0.097695	0.056	0
Bmp7	0.0377597	0.0864491	0.056	0
Efcab5	0.0377597	0.0788649	0.056	0
Cenpp	0.0377597	0.0782661	0.056	0
Ppm1e	0.0377597	0.0781517	0.056	0
1700040D17Rik	0.0377597	0.0768467	0.056	0
Rpgr	0.0377597	0.0742688	0.056	0
Sema4g	0.0377597	0.0716488	0.056	0
Maged1	0.0377597	0.0655069	0.056	0
Zfp974	0.0377597	0.0626104	0.056	0
S100a6	0.0377597	0.0622182	0.056	0
Alox5ap	0.0377597	0.0554595	0.056	0
Scn4b	0.0377597	0.0542919	0.056	0
Stau2	0.0377597	0.0519173	0.056	0
Gmpr	0.0377597	0.0418738	0.056	0
Mef2b	0.0377597	0.0390762	0.056	0
1110035H17Rik	0.0377597	0.0349525	0.056	0
Hexdc	0.0377597	0.0328525	0.056	0
Foxm1	0.0377597	0.0300475	0.056	0
Traj13	0.0377597	0.0278887	0.056	0
Gm2885	0.0377597	0.0269667	0.056	0
Pdzd4	0.0377597	0.0238862	0.056	0
Cyb561	0.0377597	0.0227526	0.056	0
Gm14393	0.0377597	0.0213559	0.056	0
Gm37986	0.0377597	0.0208136	0.056	0
Ccdc74a	0.0377597	0.0168233	0.056	0
Gm27010	0.0377597	0.0149111	0.056	0
Car9	0.0377597	0.0143408	0.056	0
Gprasp2	0.0377597	0.0090004	0.056	0
5830432E09Rik	0.0377597	0.00872344	0.056	0
Abhd4	0.0377597	0.00764858	0.056	0
Chrna9	0.0377597	0.00731468	0.056	0
Celf3	0.0377597	0.00622334	0.056	0
Gm20517	0.0377597	0.00472334	0.056	0
Pdzd2	0.0377597	0.00325711	0.056	0
Slc6a18	0.0377597	0.00312055	0.056	0
Rasgrf2	0.0377597	0.00266283	0.056	0
Rem2	0.0377597	0.00226666	0.056	0
Trav5n-4	0.0377597	0.00201175	0.056	0
Gpr162	0.0377597	0.00138867	0.056	0
Repin1	0.0377597	0.00133566	0.056	0
Rimbp3	0.0377597	0.00129689	0.056	0
4932438H23Rik	0.0377597	0.0011585	0.056	0
Kif24	0.0377597	0.000730765	0.056	0
Syce1l	0.0377597	0.000653721	0.056	0
Acta1	0.0377597	0.000586398	0.056	0
Zfp708	0.0377597	0.000579588	0.056	0
Trbv12-2	0.0378183	0.0696487	0.583	0.359
Lat	0.0379236	-0.233837	0.972	1
Trim28	0.0379998	0.341307	0.778	0.628
Prkch	0.0379998	-0.158492	0.528	0.744
Zfp275	0.038027	0.672351	0.25	0.115
4833403J16Rik	0.0380505	-0.0580441	0.028	0.167
Rab3d	0.0380505	-0.0755749	0.028	0.167
Pknox1	0.0380511	0.154444	0.417	0.231
Grk6	0.0381112	-0.261255	0.778	0.872
Med10	0.0381642	0.156246	0.667	0.462
Sec61b	0.0382245	0.353337	0.833	0.872
Alkbh5	0.0383655	0.102064	0.444	0.244
Scp2	0.038405	-0.217685	0.833	0.936
Sfswap	0.038408	-0.239863	0.222	0.41
Camk4	0.0384266	0.328302	0.944	0.897
Gstk1	0.0384309	0.493481	0.222	0.09
Nat2	0.0384747	-0.340923	0.056	0.205
Pml	0.0384852	-0.189135	0.111	0.282
Ubtd1	0.0385494	0.137659	0.222	0.077
Eif3c	0.0386825	0.287929	0.889	0.821
Zadh2	0.0387297	-0.188606	0.111	0.269
Zdhhc15	0.0387701	-0.124507	0.167	0.385
Vezf1	0.0388375	-0.205477	0.556	0.692
Rnf40	0.0388989	0.245084	0.528	0.321
Kif21b	0.0389139	-0.24503	0.583	0.782
Ppp1r14b	0.039065	0.204395	0.611	0.397
Gga3	0.0392114	-0.239749	0.139	0.321
Tsc22d1	0.0392597	0.059044	0.278	0.115
Fastkd3	0.0393836	0.015763	0.278	0.103
Mapk11	0.0394229	0.416997	0.472	0.295
Nit2	0.0396317	-0.3275	0.139	0.333
Tubb4b	0.0397442	0.390951	0.667	0.59
Plxdc2	0.039771	0.2658	0.167	0.051
Pea15a	0.0398112	-0.197176	0.167	0.397
Gm7102	0.0401181	0.0178287	0.611	0.423
Traf5	0.0401635	-0.13309	0.056	0.218
Smim27	0.0401861	-0.0516445	0.167	0.385
Gm42418	0.0402382	-0.186885	1	1
Ap3m1	0.0403851	-0.216889	0.139	0.333
Tpi1	0.0404027	0.407081	0.361	0.192
Fcf1	0.0404264	0.291918	0.583	0.372
Kdm1a	0.0405329	0.451538	0.722	0.59
Rbpj	0.0406884	0.253731	0.528	0.346
Nlrc5	0.0406884	-0.173769	0.25	0.474
Trbj2-6	0.0408113	0.0649282	0.472	0.295
Cenpa	0.0408781	-0.281519	0.111	0.282
Bcl7c	0.0409124	-0.0620417	0.083	0.244
Zfp653	0.0409836	0.0444529	0.167	0.051
Adcy7	0.0410476	-0.175655	0.278	0.5
Eef1b2	0.0411361	-0.199078	0.972	0.987
Cog6	0.0411725	0.319994	0.333	0.167
Pnpla7	0.041256	-0.231575	0.056	0.205
Fam174a	0.041256	-0.320258	0.056	0.205
Mrpl58	0.0412819	-0.188537	0.361	0.615
Gbp7	0.0414107	-0.18778	0.306	0.564
Dynll1	0.0414253	0.32821	0.944	0.949
Sdhd	0.0414923	0.425202	0.639	0.526
Coq2	0.0415148	-0.429992	0.139	0.321
Ppm1l	0.0416188	0.164666	0.139	0.038
Ephb6	0.0416458	0.337374	0.444	0.256
Tmem167	0.0417013	-0.211735	0.361	0.564
L3mbtl3	0.0417113	-0.358725	0.278	0.462
Sh3glb2	0.0417206	0.103338	0.583	0.397
Fgfr1op2	0.0417567	-0.262434	0.667	0.795
H2-Q4	0.0418702	-0.194159	0.417	0.564
Jak3	0.0420107	-0.307144	0.25	0.436
Pigb	0.0420176	-0.114955	0.194	0.372
Grcc10	0.0420285	-0.113516	0.861	0.974
Iigp1	0.0422202	-0.394479	0.056	0.205
Gbp9	0.0424569	-0.194333	0.222	0.397
Prkcb	0.0425079	0.118697	0.778	0.59
Itga4	0.0426097	-0.311916	0.139	0.308
Pak2	0.0426473	-0.33743	0.667	0.885
Chtf8	0.0426532	0.0438637	0.306	0.167
Taldo1	0.0426631	0.380838	0.972	0.949
Armc7	0.0427493	-0.41379	0.194	0.359
Relb	0.0428263	0.352425	0.361	0.192
Commd2	0.0429954	-0.10218	0.306	0.538
AB124611	0.0432033	-0.211914	0.056	0.205
Gm15446	0.0432177	-0.0888255	0.056	0.192
Timm8b	0.0432378	0.185347	0.639	0.487
Snx2	0.0432902	-0.259166	0.5	0.679
Tmem8	0.0432954	-0.123275	0.028	0.167
Dhx40	0.0433409	-0.238818	0.222	0.41
Mtif2	0.0434187	-0.239196	0.333	0.513
Gtf2i	0.043447	-0.424138	0.778	0.859
Edaradd	0.0435029	0.22591	0.167	0.051
Camta1	0.0435196	0.104149	0.417	0.256
H2-Oa	0.04353	0.151814	0.278	0.128
Ier5	0.0437284	-0.0687742	0.25	0.5
Heca	0.0437447	-0.13119	0.111	0.269
Zbtb41	0.0438208	-0.224747	0.028	0.154
Ranbp10	0.0438225	-0.324009	0.278	0.462
Ubl5	0.0439255	0.232953	0.972	0.949
Phactr4	0.0439877	0.00375038	0.194	0.064
Rbm33	0.0441018	-0.34089	0.333	0.551
Aldoa	0.0441837	0.293039	0.972	0.885
Lgals3bp	0.044238	-0.301829	0.361	0.603
Itfg2	0.044245	0.0971594	0.25	0.103
Uqcrb	0.0443355	0.384198	0.833	0.885
Adgre5	0.0443368	-0.134711	0.139	0.333
Gm21781	0.0444146	0.0355701	0.028	0.167
Hcfc2	0.0445355	-0.0116376	0.083	0.244
Gm26809	0.0445355	-0.0707536	0.083	0.244
Twistnb	0.0448781	0.554349	0.389	0.244
Ptger1	0.0449892	-0.00325027	0.028	0.154
Dbp	0.0449892	-0.10496	0.028	0.154
Ddx59	0.0449892	-0.455031	0.028	0.154
Ythdf3	0.0450611	-0.250769	0.278	0.474
Nop53	0.0451328	-0.183399	0.694	0.91
Tpra1	0.0451651	-0.104643	0.139	0.333
Dhrs7	0.0452278	-0.342884	0.056	0.205
Tfpt	0.0453716	-0.148117	0.139	0.295
Casp6	0.0455018	-0.32238	0.361	0.538
Mtf2	0.0456591	0.283597	0.611	0.436
Ddx42	0.0457023	0.346887	0.694	0.513
Ahcyl1	0.0457059	0.226143	0.5	0.308
Atox1	0.045767	-0.220303	0.667	0.808
Ptma	0.045887	0.167313	1	1
Acsf2	0.0459323	0.0210369	0.139	0.038
Dtd1	0.046248	-0.492451	0.139	0.295
Baiap2	0.0462749	0.348495	0.306	0.167
Snrpa	0.0464184	0.238278	0.667	0.577
Sppl2a	0.0465213	0.354389	0.583	0.41
Trappc11	0.0465281	0.00890286	0.417	0.231
Map3k3	0.0465439	-0.151683	0.278	0.474
H3f3b	0.046554	0.145299	1	1
Ndufb4	0.0467193	0.256987	0.917	0.795
Btbd9	0.0469116	0.318808	0.306	0.154
Htatsf1	0.0469676	0.47658	0.528	0.333
Tmem229b	0.0470592	-0.230742	0.194	0.41
Tusc3	0.0470947	0.136516	0.667	0.41
Pgs1	0.0472554	-0.118042	0.222	0.436
Tnfaip8l1	0.0473316	-0.299908	0.056	0.205
Actr2	0.0474956	0.363662	0.917	0.91
Akirin2	0.0475005	-0.188303	0.25	0.449
Gm26510	0.0475265	0.063994	0.167	0.051
Bach1	0.0477354	0.176896	0.361	0.205
Rnf214	0.0477354	-0.25789	0.139	0.308
Hibch	0.0478032	-0.318046	0.083	0.231
Tgfb1	0.0481875	-0.0768852	0.667	0.744
Fbxo43	0.0482266	-0.00368873	0	0.103
Hotairm1	0.0482266	-0.019231	0	0.103
Pou2f2	0.0482266	-0.0238034	0	0.103
Cd151	0.0482266	-0.0291678	0	0.103
Cxcr4	0.0482266	-0.030195	0	0.103
Tmsb15b1	0.0482266	-0.0362726	0	0.103
Ggact	0.0482266	-0.0385789	0	0.103
Focad	0.0482266	-0.0426974	0	0.103
Trav6-5	0.0482266	-0.0482862	0	0.103
Taok2	0.0482266	-0.0492754	0	0.103
Cbx7	0.0482266	-0.0808863	0	0.103
Gbp10	0.0482266	-0.0877196	0	0.103
Pglyrp1	0.0482266	-0.0892698	0	0.103
Mmp11	0.0482266	-0.0898873	0	0.103
Pole2	0.0482266	-0.103259	0	0.103
Rgs11	0.0482266	-0.126712	0	0.103
Tlr1	0.0482266	-0.156328	0	0.103
Rnf125	0.0482266	-0.179695	0	0.103
Zfp607a	0.0482266	-0.249849	0	0.103
Galnt9	0.0482266	-0.286093	0	0.103
Ly6c1	0.0482266	-0.407283	0	0.103
Washc5	0.0483328	-0.369515	0.111	0.269
St3gal4	0.048414	-0.133332	0.056	0.205
Map4k1	0.0484796	-0.188065	0.361	0.603
Lypla2	0.0485276	-0.216917	0.444	0.628
Aldh3a2	0.0486531	0.198989	0.194	0.077
Wdfy1	0.0489354	0.137554	0.167	0.051
Hira	0.0490125	0.188668	0.139	0.038
Itga5	0.0490125	0.166419	0.139	0.038
Ap2a2	0.0494369	0.157137	0.611	0.449
Man2c1	0.0495171	-0.107289	0.056	0.205
Dus3l	0.0495171	-0.130595	0.056	0.205
Srsf6	0.0495811	0.301595	0.917	0.91
Atp5f1	0.0496412	0.216459	0.972	0.936
Hid1	0.0496956	-0.207706	0.056	0.192
Scap	0.0497202	-0.326129	0.306	0.474
Uqcr10	0.0498438	0.251373	0.917	0.872
Letmd1	0.049897	0.0621273	0.361	0.192
Tmx3	0.0498985	0.135317	0.694	0.423
Arhgap18	0.0499288	-0.120039	0.028	0.154
A930024E05Rik	0.0499288	-0.134636	0.028	0.154
Arf1	0.0499737	0.29355	1	0.897
Txlna	0.0500653	0.400109	0.417	0.269
Chchd10	0.0500653	-0.298362	0.194	0.372
Rbm8a	0.0501581	0.295096	0.861	0.885
Slc2a3	0.050278	0.153965	0.333	0.167
Hexa	0.0503551	-0.141525	0.194	0.41
Naa20	0.050416	0.53765	0.5	0.321
H2-Ob	0.0504556	0.264191	0.222	0.09
Gsdmd	0.0504601	-0.370139	0.222	0.41
Dguok	0.0505481	-0.291178	0.306	0.5
Miga2	0.0506164	0.0513449	0.139	0.038
Rel	0.0508077	-0.138843	0.194	0.385
Zbtb2	0.0508461	0.182693	0.361	0.192
Pnpla2	0.0509306	-0.236086	0.083	0.231
Cops7a	0.0509643	-0.14372	0.139	0.321
Uqcc3	0.0509654	-0.205685	0.333	0.577
Dbnl	0.0509876	0.259114	0.806	0.718
Selenos	0.0510465	-0.138596	0.333	0.641
Cox20	0.0510808	0.236524	0.75	0.641
Ccsap	0.0512324	-0.110768	0.028	0.154
Ddx3x	0.0512892	-0.327772	0.583	0.795
Cdkn2aip	0.051336	-0.0808386	0.139	0.333
Dnah8	0.0513457	-0.328966	0.25	0.41
Ipo11	0.051433	0.00167162	0.389	0.192
Selenot	0.0514722	-0.221584	0.444	0.679
Nprl3	0.0515272	-0.10254	0.083	0.244
Amd1	0.0515996	-0.0370873	0.333	0.513
Trav12-1	0.0517077	0.0877718	0.111	0.026
Acaa1b	0.0517077	0.0021335	0.111	0.026
Slc12a7	0.0517461	-0.303506	0.25	0.423
Fyb	0.0521323	-0.262739	0.889	0.936
Rac1	0.0521799	0.276447	0.972	0.949
Btf3	0.0521894	0.199514	1	1
Cdipt	0.0522641	-0.181566	0.389	0.654
Trib1	0.0522641	0.350391	0.139	0.038
1700056N10Rik	0.0522641	0.114511	0.139	0.038
Moap1	0.0522641	0.00732339	0.139	0.038
Mkrn1	0.0524868	-0.430436	0.528	0.603
Pdf	0.0525644	-0.0283088	0.028	0.154
Adck2	0.0525644	-0.054306	0.028	0.154
Sf3b3	0.0525751	-0.187547	0.556	0.731
AU020206	0.0525998	-0.36619	0.25	0.423
Zcchc9	0.0526033	0.388401	0.472	0.295
Il6st	0.0527336	-0.041294	0.444	0.692
Ppp6r2	0.0527543	-0.0144996	0.111	0.282
Atp6v1f	0.0527575	-0.229537	0.778	0.936
Top3b	0.0527946	-0.0802657	0.167	0.372
Sypl	0.0528092	0.499661	0.528	0.423
Lsm12	0.0529655	0.169846	0.528	0.372
Rpl9-ps6	0.0531321	-0.00881261	0.778	0.859
Hnrnpul1	0.0531762	-0.222301	0.639	0.846
B630019A10Rik	0.0532179	0.113601	0.806	0.641
Tmem241	0.0532285	-0.0983256	0.056	0.192
Mllt1	0.0533699	0.199316	0.361	0.205
Abhd6	0.0536309	0.304795	0.111	0.026
Zgpat	0.0536473	-0.136601	0.167	0.346
Ucp2	0.0536842	0.226033	1	0.987
Dlg1	0.0536913	0.198377	0.444	0.282
Thap4	0.0539252	0.302299	0.194	0.077
Phospho2	0.0539252	-0.0330321	0.028	0.154
Tgfbrap1	0.0539252	-0.0696713	0.028	0.154
Socs5	0.0539564	0.145809	0.139	0.038
Gorab	0.0539564	0.0723625	0.139	0.038
Arhgef2	0.0541058	0.167966	0.806	0.615
Jarid2	0.0541414	0.520759	0.611	0.449
Eml5	0.0544518	-0.0143316	0.25	0.103
Fkbp3	0.0545638	-0.203252	0.556	0.782
Cd69	0.0545737	1.11325	0.639	0.5
Map3k4	0.0546023	-0.297965	0.083	0.218
Tshz1	0.0547448	-0.307594	0.222	0.397
Ick	0.0547453	0.191067	0.25	0.115
Snx20	0.0548221	-0.205185	0.222	0.41
Csnk1a1	0.0551973	0.272126	0.944	0.949
Cdca7l	0.0553153	-0.0998056	0.028	0.154
Atg10	0.0553153	-0.185338	0.028	0.154
Qprt	0.0553153	-0.209166	0.028	0.154
Cpne3	0.0553673	0.514762	0.361	0.205
Hars	0.055495	0.361799	0.528	0.397
Crcp	0.0555935	0.248018	0.417	0.256
Myl4	0.0556135	0.0938492	0.111	0.026
4933406C10Rik	0.0556135	0.0621442	0.111	0.026
Ube2w	0.0556205	0.101844	0.417	0.244
Hexim2	0.0556942	0.133738	0.139	0.038
Megf9	0.0556942	0.100214	0.139	0.038
Klhdc1	0.0556985	-0.209737	0.056	0.192
Hsp90b1	0.0557149	0.378699	0.861	0.872
Cln5	0.0557697	-0.255374	0.083	0.218
Myo6	0.0558367	0.502187	0.083	0.013
Gstm1	0.0558367	0.488822	0.083	0.013
Usp11	0.0558367	0.232683	0.083	0.013
Plod2	0.0558367	0.20383	0.083	0.013
Tmem237	0.0558367	0.13067	0.083	0.013
Zfp365	0.0558367	0.114517	0.083	0.013
Fbxo44	0.0558367	0.109319	0.083	0.013
Asah2	0.0558367	0.0239359	0.083	0.013
Rap1gap2	0.0558367	0.00543247	0.083	0.013
Rin1	0.0558367	0.0022099	0.083	0.013
Nudt1	0.0563273	-0.297804	0.167	0.308
Cers5	0.0563574	-0.126628	0.306	0.5
Ints6	0.056523	-0.145352	0.083	0.231
Ankrd10	0.0566196	-0.176874	0.389	0.615
Ndufs5	0.0567172	0.136458	0.861	0.718
Cln8	0.0567351	0.195763	0.194	0.077
Smim20	0.0569527	-0.287991	0.25	0.462
Tmem243	0.0569688	-0.0619997	0.056	0.192
Lyrm9	0.0569688	-0.209111	0.056	0.192
Hadhb	0.0569787	0.334766	0.722	0.551
Dhcr7	0.0572691	0.112336	0.528	0.372
Clcn3	0.0575287	0.191348	0.444	0.295
Cd247	0.0575357	0.186128	1	0.897
Sp100	0.057568	-0.203328	0.972	0.949
Hist1h3a	0.0576568	0.0650084	0.111	0.026
Padi4	0.0576568	0.0639837	0.111	0.026
Gm36520	0.0576568	0.0421079	0.111	0.026
Oxnad1	0.0576568	0.040993	0.111	0.026
Adnp	0.0576568	0.00402378	0.111	0.026
Fam168a	0.0578873	0.239186	0.583	0.397
Rbfa	0.0578873	-0.249981	0.306	0.526
Brd9	0.0581626	-0.102384	0.194	0.385
Cd3eap	0.0581851	0.144986	0.194	0.077
Gtf3c4	0.0582632	0.0501879	0.25	0.103
Slain1	0.058302	-0.127475	0.25	0.436
Fnbp1l	0.0583333	0.112157	0.083	0.013
Cpne2	0.0583333	0.106118	0.083	0.013
Zfp341	0.0583333	0.101318	0.083	0.013
Zc3h12b	0.0583333	0.075036	0.083	0.013
Cfap74	0.0583333	0.0633889	0.083	0.013
Cacng4	0.0583333	0.0526354	0.083	0.013
Xrcc2	0.0583333	0.0473006	0.083	0.013
Gm20735	0.0583333	0.0435123	0.083	0.013
Zfp385c	0.0583333	0.0017291	0.083	0.013
Gm6563	0.0583333	0.000838496	0.083	0.013
Deaf1	0.0583765	-0.195594	0.194	0.372
Cst3	0.0584838	0.448757	0.583	0.551
Luc7l3	0.0585016	0.36951	0.722	0.59
Armcx3	0.0588987	0.32536	0.278	0.141
Sh3bp2	0.0588987	0.280481	0.278	0.141
Zkscan3	0.0589337	-0.259285	0.167	0.333
Rnps1	0.0589648	0.227546	0.75	0.628
Wbp4	0.0592369	0.234717	0.667	0.474
Adam10	0.0593377	-0.18056	0.417	0.628
Cln3	0.0593972	-0.326894	0.083	0.218
Dpy19l4	0.0594148	-0.00582418	0.306	0.141
Pigs	0.0595276	-0.25135	0.278	0.487
Gmppa	0.0595819	-0.106342	0.056	0.192
Cks2	0.0596405	0.113721	0.222	0.09
A130010J15Rik	0.059762	0.143238	0.111	0.026
Klhl8	0.059762	0.10495	0.111	0.026
Mtmr10	0.059762	0.0610607	0.111	0.026
Gla	0.059762	0.0288843	0.111	0.026
Hs6st1	0.059762	0.0127526	0.111	0.026
Fem1c	0.0598674	0.168419	0.444	0.256
Rb1cc1	0.0598686	0.292433	0.611	0.423
Arl3	0.0600873	0.0993075	0.361	0.192
Sdr39u1	0.0600873	-0.089853	0.139	0.295
Foxk1	0.0604369	-0.0529489	0.222	0.423
Clasrp	0.0604619	-0.128028	0.111	0.256
Mbtps2	0.0605352	-0.0834902	0.028	0.141
Pstpip1	0.0605492	0.423949	0.722	0.577
Clk2	0.0605937	-0.454606	0.333	0.538
Daxx	0.0607663	-0.263332	0.333	0.551
Rps6ka5	0.0609219	0.28582	0.083	0.013
Anxa4	0.0609219	0.110819	0.083	0.013
Rbm41	0.0609219	0.095739	0.083	0.013
Plk4	0.0609219	0.046719	0.083	0.013
Usp20	0.0609219	0.0356452	0.083	0.013
Sntb2	0.0609219	0.0289211	0.083	0.013
Nckap1	0.0609219	0.024946	0.083	0.013
Trpc4ap	0.0610037	-0.289243	0.722	0.872
Zfp810	0.0611776	0.22167	0.194	0.077
Wdr47	0.0611776	0.217149	0.194	0.077
Siah2	0.0611776	0.167635	0.194	0.077
Ctc1	0.0611895	-0.0516842	0.139	0.038
Nvl	0.0612682	-0.317962	0.278	0.462
Mcrs1	0.0613499	0.299884	0.583	0.449
M6pr	0.0614305	0.315777	0.806	0.756
Trbj2-7	0.061493	0.0764914	0.583	0.474
Arid1a	0.0617036	0.303481	1	0.974
Pbdc1	0.0617366	-0.261421	0.139	0.308
Maoa	0.0619226	-0.0165082	0.083	0.218
Myo10	0.0619226	-0.207202	0.083	0.218
Ntrk3	0.0619307	0.114107	0.111	0.026
Tfpi	0.0619307	0.0778744	0.111	0.026
Ppfibp1	0.0619307	0.0546216	0.111	0.026
Agbl5	0.0619307	0.0275719	0.111	0.026
Gm48551	0.0619307	0.0128815	0.111	0.026
AC174678.1	0.0619307	0.00788348	0.111	0.026
Ube2q1	0.0620308	-0.454306	0.778	0.782
Gm44226	0.062121	-0.0241672	0.028	0.141
Gnpda1	0.0621596	-0.160631	0.194	0.385
Synj1	0.0621851	-0.147995	0.111	0.269
Nfe2l2	0.0622138	-0.179402	0.333	0.526
Psmd12	0.0622218	0.221393	0.639	0.538
Baz1b	0.0622393	-0.155996	0.417	0.603
Nip7	0.0623256	-0.334942	0.667	0.795
Elf4	0.0625729	-0.286449	0.278	0.449
Hectd4	0.0625901	-0.178498	0.306	0.513
Arhgap25	0.0625901	-0.349782	0.333	0.5
Dyrk2	0.0625952	-0.234793	0.361	0.538
Ublcp1	0.0626173	-0.256678	0.083	0.231
Bclaf3	0.0626173	-0.292656	0.083	0.231
Ranbp2	0.0628688	0.322715	0.639	0.462
Fam169b	0.0631936	-0.364811	0.194	0.385
Abhd17b	0.0632183	-0.128438	0.083	0.218
Taok1	0.0633746	-0.103656	0.111	0.269
Scamp1	0.063605	0.135717	0.083	0.013
Cdh24	0.063605	0.00706972	0.083	0.013
Aldh4a1	0.063605	0.000577106	0.083	0.013
Gm42722	0.063605	-0.00696435	0.083	0.013
Fn3krp	0.063605	-0.00919496	0.083	0.013
Maff	0.063605	-0.0139468	0.083	0.013
Gltp	0.0636747	-0.329758	0.611	0.756
Trim30d	0.063741	-0.205718	0.028	0.141
Txndc17	0.06384	-0.357279	0.333	0.513
Nol6	0.06399	0.137365	0.361	0.205
Rap1gds1	0.0641724	0.0417115	0.444	0.667
Polm	0.0642965	0.109228	0.194	0.077
Napg	0.0643901	-0.0153377	0.139	0.321
Cpsf2	0.0644292	0.312731	0.472	0.308
2310011J03Rik	0.0644292	-0.193258	0.222	0.423
Yme1l1	0.0644615	0.334692	0.778	0.641
Ankrd13a	0.0647213	-0.276342	0.417	0.564
Ctnnbl1	0.0647213	-0.445517	0.417	0.564
Mcm7	0.0647422	0.381659	0.5	0.372
Atp10a	0.0649724	0.21918	0.25	0.128
Gspt1	0.0650417	0.180287	0.75	0.628
Hax1	0.0650527	0.404148	0.556	0.423
Mfap3	0.0651066	-0.323128	0.056	0.192
Mpv17l	0.0651663	0.000273978	0.722	0.782
Eef1akmt2	0.0653226	0.173401	0.5	0.308
Rabl3	0.0653958	-0.171994	0.028	0.141
Glrx5	0.0654516	-0.11525	0.389	0.615
Arhgap27	0.0654606	-0.0791148	0.222	0.423
Fam69a	0.0654606	-0.45117	0.25	0.41
Cep83	0.0655323	-0.272465	0.222	0.397
Zfp362	0.0655443	-0.153996	0.389	0.538
Zfp414	0.0656066	-0.242383	0.194	0.372
U2surp	0.0657158	0.248035	0.75	0.667
Fam53a	0.0657702	-0.219315	0.333	0.513
Mylip	0.0658387	-0.195553	0.25	0.423
Alkbh7	0.0658769	-0.311377	0.083	0.218
Apol7b	0.0659731	-0.00107157	0	0.09
Gm13031	0.0659731	-0.00117999	0	0.09
Csrnp1	0.0659731	-0.0044168	0	0.09
Gm15545	0.0659731	-0.0069105	0	0.09
Mfsd4a	0.0659731	-0.0123838	0	0.09
Fadd	0.0659731	-0.0129434	0	0.09
Furin	0.0659731	-0.0165831	0	0.09
Gm30054	0.0659731	-0.0206934	0	0.09
Zfp407	0.0659731	-0.0212072	0	0.09
Usp28	0.0659731	-0.0364267	0	0.09
Rilpl1	0.0659731	-0.0418023	0	0.09
Dlgap5	0.0659731	-0.0596876	0	0.09
Adam19	0.0659731	-0.061082	0	0.09
Rpusd3	0.0659731	-0.0754368	0	0.09
Appl2	0.0659731	-0.0841088	0	0.09
Fuom	0.0659731	-0.0883636	0	0.09
A530021J07Rik	0.0659731	-0.0951736	0	0.09
Angel1	0.0659731	-0.0958385	0	0.09
Rras	0.0659731	-0.100115	0	0.09
Tmco6	0.0659731	-0.113636	0	0.09
Rnf144a	0.0659731	-0.129353	0	0.09
1110032F04Rik	0.0659731	-0.130202	0	0.09
Gsap	0.0659731	-0.131702	0	0.09
Zdhhc24	0.0659731	-0.205684	0	0.09
Zfp119a	0.0659731	-0.227759	0	0.09
Gm26982	0.0659731	-0.251567	0	0.09
Frmd6	0.0659999	0.208441	0.167	0.064
Apool	0.0661532	0.212534	0.333	0.179
Pdcd5	0.0662645	0.246822	0.667	0.59
Aen	0.0663812	0.114819	0.444	0.269
Abcf2	0.0664542	0.614656	0.528	0.41
Colq	0.0664635	-6.79567e-05	0.111	0.026
Pgam5	0.0665279	-0.0653442	0.083	0.231
Zfp688	0.0665279	-0.104231	0.083	0.231
Zfp637	0.0665279	-0.386838	0.083	0.231
Mrps28	0.0666974	0.15014	0.417	0.269
Kcnmb4	0.0667168	0.114468	0.583	0.423
Chmp3	0.0667506	-0.285874	0.306	0.474
Gdi1	0.0668106	0.209908	0.806	0.615
Gm11808	0.0668106	-0.00782152	0.611	0.705
Csk	0.0668171	0.283704	0.944	0.872
Cd4	0.0669442	-0.130726	0.861	0.974
Galnt2	0.0670176	0.0015736	0.222	0.09
Mocs1	0.0670859	-0.0240855	0.028	0.141
Tsen34	0.0670859	-0.0948625	0.028	0.141
Rtn4ip1	0.0671263	-0.00970268	0.139	0.038
Usp15	0.0672082	0.102833	0.611	0.41
Kansl1l	0.0672403	-0.139992	0.083	0.218
Rprd2	0.0672492	-0.0549391	0.306	0.526
Ap2b1	0.0672567	-0.239362	0.333	0.462
Ilk	0.0673431	-0.248399	0.5	0.692
Calm2	0.0674113	0.223196	0.917	0.962
Hspa9	0.0674618	0.397661	0.611	0.5
Zbtb24	0.0676785	-0.12522	0.167	0.333
Neat1	0.0677026	-0.0173585	0.306	0.551
Gbp8	0.0677675	-0.182509	0.278	0.474
Utp14a	0.067803	0.200767	0.417	0.269
Tram1	0.0678693	0.231177	1	0.923
Eif3h	0.0678693	-0.216814	0.944	0.949
Dbr1	0.0678753	-0.115309	0.083	0.231
Cnppd1	0.067975	0.194997	0.583	0.449
Lclat1	0.0680236	-0.116792	0.056	0.192
9330175E14Rik	0.0680236	-0.193258	0.056	0.192
Nol10	0.0680531	-0.0200502	0.444	0.244
Acss2	0.0682024	-0.235179	0.139	0.295
Lamtor1	0.0682785	-0.112099	0.278	0.487
Eng	0.0682793	0.00103643	0.306	0.141
Slc10a7	0.068475	0.22254	0.306	0.154
E130309D02Rik	0.068483	0.169157	0.306	0.167
AC137513.1	0.068483	0.00552007	0.306	0.167
Psen2	0.0686269	-0.202479	0.083	0.218
Jmjd6	0.0687003	-0.0748292	0.306	0.551
Sh3bp1	0.0687329	-0.0232822	0.333	0.474
Atp1b1	0.0687329	-0.35622	0.306	0.487
Trp53	0.0688951	0.283491	0.917	0.833
Tnks	0.0691347	-0.220856	0.111	0.256
Tle3	0.0693054	-0.0529999	0.25	0.436
Nsmce2	0.0693066	0.230655	0.389	0.218
Zw10	0.0694321	-0.167205	0.139	0.295
Sfn	0.0695219	-0.0355446	0.056	0.192
Zcchc2	0.0696077	-0.137904	0.111	0.269
Treml2	0.0697341	-0.322449	0.556	0.705
Trim12a	0.0697756	-0.356365	0.611	0.744
Gpcpd1	0.0698047	0.135698	0.25	0.474
Dvl3	0.0700133	-0.20355	0.056	0.179
Bckdk	0.070024	-0.170743	0.167	0.333
Ikbke	0.0702977	0.0285267	0.417	0.679
Pex12	0.0705739	-0.258247	0.028	0.141
Nagk	0.0706375	0.279644	0.278	0.141
Nono	0.0706432	0.245788	0.944	0.923
Rnft1	0.0706799	-0.210406	0.139	0.295
Golga5	0.0708362	-0.176259	0.194	0.385
Eif2ak2	0.0714707	-0.286216	0.083	0.218
Smarca4	0.0715562	0.33829	0.806	0.615
Wdr81	0.0715877	-0.184018	0.056	0.179
Mre11a	0.0717083	-0.257736	0.194	0.346
Ppp6r1	0.0718418	0.16678	0.944	0.769
Ppp1r15b	0.0718749	0.246279	0.528	0.385
Metap1	0.0719812	-0.210989	0.278	0.474
Vps13d	0.0722731	-0.420043	0.333	0.487
Pvt1	0.0723729	-0.0961287	0.028	0.141
Tep1	0.0723729	-0.10217	0.028	0.141
Prkra	0.0723729	-0.175221	0.028	0.141
A430078G23Rik	0.072595	-0.00189674	0.361	0.564
Ncdn	0.0725999	-0.0740249	0.056	0.192
Lrrn4cl	0.0726042	-0.0198437	0.5	0.679
Pdap1	0.0726113	-0.133533	0.389	0.564
Mbd2	0.0726587	-0.297888	0.556	0.705
Tacc1	0.0726722	-0.000198839	0.194	0.397
Ints14	0.0726849	0.369495	0.417	0.256
Hdac4	0.0726849	-0.0197815	0.194	0.359
Osbp	0.0727527	0.27372	0.361	0.218
Otud4	0.0730414	-0.377314	0.306	0.449
Ccdc88b	0.0730588	0.234725	0.583	0.449
Zfp65	0.0731523	-0.199151	0.111	0.256
Cd5	0.0733223	-0.145556	0.722	0.949
Xpnpep1	0.0734913	-0.123168	0.083	0.231
Zfp821	0.0735832	0.392845	0.306	0.179
Trav3-3	0.0735832	0.0795975	0.333	0.167
3830406C13Rik	0.0738151	-0.0108384	0.083	0.244
Emc3	0.0738865	0.19022	0.583	0.372
Usp38	0.0738865	0.109195	0.583	0.372
Bnip3l	0.0739046	-0.203731	0.667	0.91
Ptk2b	0.0739123	0.279947	0.861	0.91
Tpm4	0.0740075	-0.279553	0.583	0.769
Ada	0.0740297	0.206115	0.25	0.115
Itgal	0.0740592	0.220891	0.972	0.936
Gm28935	0.0742093	-0.0739155	0.028	0.141
Mrpl1	0.0742127	-0.280982	0.167	0.321
Cbx4	0.0744263	-0.0279971	0.222	0.385
B230219D22Rik	0.0744898	0.620869	0.611	0.5
Smox	0.0745641	0.0698527	0.528	0.295
Wbp2	0.0746225	-0.0692025	0.472	0.692
Tmem82	0.0748237	-0.00453218	0.056	0.179
Atp8b2	0.0749861	-0.0604686	0.139	0.308
Stat5b	0.075089	0.13296	0.889	0.833
Ccdc47	0.0752351	0.378591	0.528	0.372
Jak2	0.0752969	-0.324597	0.361	0.513
Limd2	0.0755721	-0.154294	1	1
Ccdc130	0.0757885	-0.190646	0.056	0.192
Immt	0.0758694	0.28986	0.556	0.397
Psma1	0.0760382	0.366715	0.806	0.769
Rsph3a	0.0760836	-0.0250087	0.028	0.141
Vwa5a	0.0760836	-0.152379	0.028	0.141
Amfr	0.0762562	-0.0670213	0.417	0.615
Ncbp3	0.0763047	-0.0528282	0.361	0.577
Gimap7	0.0763256	-0.0221886	0.194	0.359
Nme1	0.0763841	0.164271	0.861	0.769
Prmt5	0.07639	0.430892	0.583	0.41
Desi1	0.0764386	0.0689242	0.278	0.141
Snw1	0.0765745	0.293698	0.75	0.641
Zmiz1	0.0767532	0.256645	0.75	0.59
Rbm43	0.0767702	-0.287413	0.167	0.321
Acap1	0.0769177	-0.161143	0.861	0.91
Themis	0.0769858	0.37346	0.778	0.641
Nup153	0.0770575	-0.290293	0.472	0.628
Prdm4	0.0771913	0.047814	0.25	0.115
Tmem260	0.0772234	0.222475	0.167	0.064
Atp9a	0.0772234	0.188823	0.167	0.064
Xrn1	0.0778962	0.191247	0.611	0.436
Camsap1	0.077948	-0.0512529	0.083	0.231
Btrc	0.0779861	0.35836	0.333	0.192
Carm1	0.0779964	-0.0244217	0.028	0.141
Zfp825	0.0780757	-0.0854776	0.167	0.321
1810041H14Rik	0.0780757	-0.114536	0.167	0.321
Tmem104	0.0781781	0.134168	0.222	0.103
Mrs2	0.0781781	-0.0739302	0.056	0.179
Sos1	0.0781781	-0.132565	0.056	0.179
Cyp4f13	0.0781781	-0.196079	0.056	0.179
Tdg	0.0783356	0.172028	0.5	0.321
Vdac3	0.0786204	-0.275123	0.5	0.654
Kctd2	0.0788042	-0.174129	0.111	0.256
Tusc2	0.078955	0.0297145	0.278	0.154
Rph3al	0.0790041	-0.0939853	0.083	0.218
Psma3	0.0790496	0.195716	0.972	0.885
Tnfrsf1a	0.0792208	0.408904	0.389	0.295
Gadd45g	0.0792371	0.138714	0.167	0.064
Snrnp27	0.0794874	0.430171	0.639	0.513
Cnot7	0.0795289	0.0971086	0.5	0.321
Alox8	0.0799007	0.0811192	0.222	0.103
Acot9	0.0799232	0.133722	0.611	0.41
Smpd4	0.0799481	0.0667994	0.028	0.141
Atg16l2	0.0799481	-0.0337356	0.028	0.141
Gpr89	0.079996	0.115538	0.194	0.077
Taf1a	0.079996	0.0880636	0.194	0.077
Lins1	0.079996	0.0875509	0.194	0.077
Cmah	0.0800496	-0.226987	0.361	0.538
Prkab1	0.0800822	-0.0494627	0.167	0.333
Crebrf	0.0800822	-0.239645	0.167	0.333
Stk11	0.0801498	0.218324	0.472	0.308
Sumf1	0.0802714	-0.176166	0.111	0.256
Nat8f1	0.0803706	-0.0124964	0.056	0.167
Rbm28	0.0804513	-0.213463	0.556	0.692
Mphosph9	0.0805858	-0.163861	0.083	0.218
Trmt6	0.0806358	0.273886	0.333	0.205
Rpl28	0.0807247	-0.139868	1	1
Zcchc10	0.0807874	0.259654	0.333	0.192
Mzt1	0.0808321	0.425877	0.5	0.397
Elk3	0.080974	0.032932	0.472	0.295
Pithd1	0.0809883	0.289687	0.417	0.269
Ptov1	0.0812285	0.381581	0.278	0.167
Tmem128	0.0812927	-0.22085	0.361	0.564
Mrm3	0.0812933	0.164342	0.167	0.064
Pdxk	0.0812933	0.150513	0.167	0.064
Zfp217	0.0814097	-0.0974341	0.194	0.359
Abhd8	0.0814257	0.433575	0.722	0.641
Blmh	0.0815984	0.384687	0.444	0.308
Prrc2c	0.0817145	-0.197807	0.889	0.936
Crebbp	0.0819029	-0.211369	0.75	0.91
Efcab14	0.0819597	-0.0940308	0.25	0.436
Cby1	0.0821391	0.147072	0.25	0.115
Casp8	0.0822098	-0.22742	0.556	0.821
Vipr1	0.0822184	-0.165923	0.139	0.282
0610030E20Rik	0.0822396	-0.0976998	0.25	0.462
Glud1	0.082417	-0.376705	0.444	0.538
D8Ertd738e	0.0825152	0.277559	0.889	0.859
Gypc	0.0827228	-0.27962	0.194	0.359
Trappc5	0.082731	0.149754	0.583	0.385
Lsp1	0.0827893	-0.298662	0.861	0.949
Sdhaf1	0.0829535	-0.0946978	0.25	0.423
Gns	0.0829723	0.349166	0.306	0.192
Dctn5	0.0829918	-0.175279	0.361	0.577
Inpp1	0.0829959	-0.0820415	0.306	0.5
Prr14	0.0829959	-0.215063	0.306	0.5
Slc35b3	0.0830084	-0.204061	0.222	0.397
BC043934	0.0831403	-0.166316	0.083	0.205
Dcdc2c	0.0832425	0.0228379	0.667	0.474
Gm14230	0.0833927	0.0354958	0.167	0.064
Fbxo42	0.0834384	-0.0863951	0.056	0.179
Klhl9	0.0835942	0.202136	0.556	0.385
Heatr6	0.0837412	0.424062	0.389	0.256
Pyroxd2	0.0838261	-0.233158	0.083	0.218
Vopp1	0.0838775	0.00306517	0.194	0.077
Brd8	0.083922	0.145056	0.556	0.397
Jakmip1	0.0841512	-0.291863	0.417	0.551
Cenpt	0.0842301	0.151772	0.278	0.141
Tubgcp4	0.0842301	0.0798288	0.278	0.141
Sptan1	0.0845113	-0.213065	0.556	0.744
Ets2	0.084663	0.439879	0.583	0.487
Eef1d	0.0846954	-0.129494	0.75	0.923
Josd2	0.0848373	-0.153752	0.194	0.321
Ing2	0.0848764	-0.127083	0.167	0.321
Rpl10	0.0850491	-0.125752	1	1
Ndufs8	0.0850708	0.264528	0.806	0.628
Fam241a	0.085142	0.111168	0.333	0.192
Polr2l	0.0851821	0.18155	0.778	0.756
Rdx	0.0853765	-0.119861	0.528	0.718
Mrpl49	0.0854004	0.283014	0.417	0.256
Lnx2	0.0854854	0.135819	0.25	0.141
Klhl15	0.0855357	0.032416	0.167	0.064
St6galnac3	0.0855357	-0.0618985	0.028	0.128
Gm37387	0.0855357	-0.15352	0.028	0.128
Adrb2	0.0855357	-0.2548	0.028	0.128
4930453N24Rik	0.0859486	-0.221811	0.389	0.551
Gnpnat1	0.086433	-0.200765	0.278	0.487
Phactr2	0.086535	0.310018	0.25	0.128
Hyou1	0.086535	0.117338	0.25	0.128
Txnl4b	0.0871019	0.196492	0.222	0.103
Nploc4	0.0871505	0.230632	0.306	0.167
Tyr	0.0871522	0.00930741	0.472	0.346
Kctd13	0.0871712	-0.134415	0.083	0.218
Cpsf6	0.0871747	0.243591	0.667	0.513
Cox6b1	0.0872446	0.107	0.917	0.949
Ddx39b	0.0872677	0.279435	0.972	0.949
Trac	0.0872805	-0.184196	1	1
Acadl	0.0874849	-0.391728	0.111	0.244
Pomp	0.0876595	0.310327	0.833	0.744
Srsf10	0.0876699	0.226653	0.722	0.513
Jade2	0.087672	0.00111823	0.139	0.321
Map4k5	0.087723	0.107039	0.167	0.064
Ttll3	0.087723	0.105137	0.167	0.064
Sidt1	0.087723	-0.0812228	0.028	0.128
Selenoi	0.087723	-0.164025	0.028	0.128
Marveld1	0.087723	-0.222191	0.028	0.128
Gpr180	0.087723	-0.236686	0.028	0.128
Ezh1	0.0877275	-0.143733	0.167	0.321
Slc50a1	0.0879216	-0.237865	0.444	0.577
Klhl18	0.0879433	-0.0873869	0.111	0.256
Pkn2	0.0880936	0.280121	0.611	0.487
Fmc1	0.0883011	-0.153038	0.25	0.436
Cct5	0.0884074	0.222828	1	0.949
Uhrf2	0.0884481	-0.143829	0.306	0.462
Rab3gap1	0.0885143	0.308951	0.5	0.346
Lix1	0.0889817	-0.00120909	0.056	0.179
Gm16287	0.0889817	-0.00299758	0.056	0.179
L1cam	0.0889817	-0.115637	0.056	0.179
Smarcal1	0.0889817	-0.118522	0.056	0.179
Glrx	0.0889817	-0.154344	0.056	0.179
Gbe1	0.0891329	0.0303111	0.25	0.115
Gpsm3	0.0892635	0.0556533	0.889	0.872
Nr1h2	0.0892892	0.172947	0.583	0.41
Tmem248	0.0896112	0.0489929	0.222	0.397
Orc3	0.0896156	0.322719	0.472	0.333
Agl	0.0899195	0.125213	0.694	0.564
Adamts6	0.0901077	-0.340134	0.111	0.231
Gm8994	0.0903598	-0.000984226	0	0.077
4930555G01Rik	0.0903598	-0.00189041	0	0.077
4930599N23Rik	0.0903598	-0.00228634	0	0.077
Glcci1	0.0903598	-0.00275099	0	0.077
D830025C05Rik	0.0903598	-0.00934597	0	0.077
Zfp507	0.0903598	-0.0119392	0	0.077
Gm28285	0.0903598	-0.0161019	0	0.077
Tert	0.0903598	-0.0161961	0	0.077
BC051226	0.0903598	-0.0214458	0	0.077
Nfia	0.0903598	-0.0217793	0	0.077
Gm12216	0.0903598	-0.0237896	0	0.077
B3gntl1	0.0903598	-0.0239348	0	0.077
Aasdh	0.0903598	-0.0378231	0	0.077
Gm33682	0.0903598	-0.0411577	0	0.077
Ccne1	0.0903598	-0.041659	0	0.077
Gm26637	0.0903598	-0.043302	0	0.077
Gm13822	0.0903598	-0.0433163	0	0.077
A830010M20Rik	0.0903598	-0.063753	0	0.077
Mfsd4b4	0.0903598	-0.0645842	0	0.077
9430038I01Rik	0.0903598	-0.065104	0	0.077
Atp8b4	0.0903598	-0.0669137	0	0.077
Vmn2r96	0.0903598	-0.0680046	0	0.077
Tha1	0.0903598	-0.0688007	0	0.077
Slc25a26	0.0903598	-0.0700399	0	0.077
Sesn2	0.0903598	-0.0710703	0	0.077
Dus4l	0.0903598	-0.0738092	0	0.077
Crybg2	0.0903598	-0.0746377	0	0.077
Pcbp3	0.0903598	-0.0762026	0	0.077
Sqor	0.0903598	-0.08127	0	0.077
Spice1	0.0903598	-0.0913998	0	0.077
Fads6	0.0903598	-0.0921972	0	0.077
Pou6f1	0.0903598	-0.0967183	0	0.077
Ggnbp1	0.0903598	-0.0997454	0	0.077
Zfp59	0.0903598	-0.105171	0	0.077
Zfp46	0.0903598	-0.126351	0	0.077
Nod1	0.0903598	-0.140005	0	0.077
Gm14029	0.0903598	-0.14188	0	0.077
Lair1	0.0903598	-0.146702	0	0.077
Crtap	0.0903598	-0.177561	0	0.077
D730003I15Rik	0.0903598	-0.191054	0	0.077
Gsta4	0.0903598	-0.252184	0	0.077
Rnf167	0.0905722	0.300498	0.889	0.91
Trafd1	0.0906554	0.0923077	0.167	0.321
Chchd3	0.0907823	-0.227337	0.361	0.538
Exo5	0.0908941	-0.0991481	0.056	0.179
Gm9844	0.0909459	0.00166571	0.5	0.321
Hpcal1	0.0909658	0.270335	0.417	0.256
Ccndbp1	0.0910696	-0.0356922	0.417	0.615
Rcsd1	0.0911179	-0.10403	0.472	0.667
Rcc1l	0.0911453	0.188585	0.194	0.09
Lsm7	0.0912073	0.31355	0.75	0.705
Snrnp40	0.0912611	0.245805	0.694	0.59
Wdr1	0.091276	0.311123	0.972	0.936
Rad50	0.0913858	-0.399537	0.167	0.308
Dhx35	0.0917425	-0.193883	0.056	0.167
Zfp292	0.0918433	0.44406	0.722	0.615
Itk	0.0920251	-0.265067	0.806	0.885
Copg2	0.0921485	-0.0851175	0.167	0.321
Smarcc2	0.0921494	0.28553	0.389	0.256
Kat6b	0.0921494	0.129876	0.389	0.256
Slc23a2	0.0921965	-0.205358	0.139	0.269
Gm39469	0.0922329	-0.0105065	0.028	0.128
[truncated: 9,970 more rows]

## Sheet: CD4+8low_vs_CD69negDP
Gene_name	p_val	avg_logFC	pct.1	pct.2
Cd53	1.80032e-24	2.75876	1	0.036
Itm2a	3.66798e-22	4.22206	1	0.12
Cd2	2.04035e-20	2.55254	1	0.217
B630019A10Rik	2.4896e-20	0.756311	0.806	0
Cd8b1	4.69472e-18	-3.25917	0.444	1
Cd8a	4.88506e-18	-3.29346	0.222	1
Bcl2	5.35353e-18	1.52005	0.806	0.036
Tmsb10	6.4367e-18	1.75239	1	0.892
Cnn2	1.14503e-17	2.01594	1	0.217
Dntt	1.21376e-17	-3.04497	0.278	1
Rmnd5a	2.16478e-17	-2.2569	0.528	1
Il7r	3.63455e-17	2.04613	0.694	0
Inpp4b	3.70142e-17	1.55232	0.917	0.133
Rag1	5.10902e-17	-1.28917	0	0.952
Bach2	6.13149e-17	1.0113	0.75	0.036
Arpp21	6.25577e-17	-2.23996	0.028	0.952
Thy1	6.97077e-17	-1.88507	0.583	1
Ckb	9.92161e-17	1.70119	0.722	0.024
Vim	1.22322e-16	1.47906	0.972	0.145
Tuba4a	2.01818e-16	2.03338	0.889	0.157
Cd40lg	2.08968e-16	1.39121	0.667	0
Nab2	2.08968e-16	0.94389	0.667	0
Endou	2.10295e-16	-2.42701	0.028	0.94
Gimap4	2.44952e-16	1.99481	0.694	0.012
Dgkeos	2.45709e-16	-2.28635	0	0.928
Hmgb1	8.6839e-16	-1.2327	1	1
Ccr7	1.04029e-15	1.59989	0.667	0.012
Id2	3.42412e-15	2.40422	0.75	0.072
Zbtb7b	6.35675e-15	0.949875	0.611	0
Aqp11	8.13547e-15	-2.22404	0.111	0.916
Lck	8.4468e-15	-1.05042	1	1
Galnt6	1.25912e-14	1.12672	0.778	0.072
Mllt6	1.37309e-14	0.535549	0.694	0.036
Myb	1.72571e-14	-1.44835	0.139	0.916
Ccr4	8.29185e-14	0.912593	0.667	0.036
Tes	1.12951e-13	0.639727	0.861	0.108
Pacsin1	1.27561e-13	0.755354	0.639	0.024
Samhd1	1.60698e-13	1.84746	0.583	0.012
Izumo1r	1.73711e-13	1.1588	0.556	0
Cyb5a	2.05354e-13	-1.47443	0.778	1
mt-Nd1	2.16195e-13	1.0593	1	1
Pfn1	2.56923e-13	0.793026	1	0.988
B4galt6	7.95244e-13	-0.120983	0.111	0.88
Itgb3	8.73487e-13	1.37016	0.528	0
Actg1	9.60659e-13	1.07618	1	0.952
Ly6e	1.08971e-12	-1.37475	0.889	1
Gpr174	1.21155e-12	0.981443	0.611	0.036
Lcp1	1.64229e-12	1.36618	1	0.506
Shisa5	1.66363e-12	1.51203	0.972	0.361
Dhrs3	2.13742e-12	-1.45213	0.028	0.783
Tox	2.22582e-12	0.932398	0.972	0.313
Tuba1b	2.4955e-12	0.809513	0.944	0.253
Chd3	3.21165e-12	1.21693	0.806	0.157
Pglyrp2	3.28403e-12	0.708731	0.889	0.193
Eef1a1	3.48672e-12	0.623865	1	1
Dgke	3.83695e-12	-1.25755	0.111	0.88
Arl5c	4.00555e-12	-1.91357	0.167	0.843
Fbxl12	4.23331e-12	-0.129179	0.056	0.807
Rpsa	5.46508e-12	0.875723	1	0.976
Fam102a	5.7437e-12	0.774219	0.639	0.048
Stk17b	7.35388e-12	1.27804	1	0.602
Rag2	7.92232e-12	-0.442184	0	0.747
Nebl	7.92232e-12	-1.46327	0	0.747
Klk8	8.21808e-12	1.21534	0.528	0.012
Slc16a5	8.25767e-12	-1.76012	0.028	0.759
Egr1	9.48777e-12	1.18237	0.556	0.024
Cotl1	1.0038e-11	0.544105	0.944	0.301
Il2rg	1.46885e-11	0.771366	1	0.867
Junb	1.54798e-11	1.00106	0.75	0.133
Rpl3	1.86497e-11	0.981926	1	0.867
Mapk11	2.04932e-11	0.96867	0.472	0
Psat1	2.04932e-11	0.921914	0.472	0
Gm15340	2.09813e-11	-2.01844	0.028	0.747
Got1	2.36469e-11	1.04446	0.639	0.072
Anxa6	2.44647e-11	1.38902	0.889	0.337
Gpr65	2.57879e-11	0.0555177	0.556	0.024
Bzw2	2.59956e-11	1.20646	0.889	0.229
Dck	4.13589e-11	-1.38153	0.25	0.867
Spint2	4.52995e-11	-1.26847	0.75	0.916
Acot7	5.52183e-11	1.30134	0.694	0.108
Ldhb	5.61913e-11	-1.3334	0.778	0.976
Rps6ka1	7.03738e-11	0.666883	0.694	0.108
Maml2	7.07338e-11	0.674124	0.611	0.06
Prrt1	7.26515e-11	-0.774715	0.028	0.723
Cytip	7.7681e-11	1.44978	0.944	0.434
Hsd17b12	7.99811e-11	1.18847	0.611	0.072
Gmfg	8.64408e-11	-1.23594	0.833	0.976
Chrna9	8.68946e-11	-1.3276	0.056	0.735
Xrcc6	9.05527e-11	-1.78521	0.306	0.855
Chl1	9.57282e-11	1.01455	0.444	0
Cd5	9.88116e-11	1.63039	0.722	0.169
Retreg1	1.38569e-10	1.01377	0.556	0.048
Actb	1.42903e-10	0.655703	1	1
Xylt2	1.55898e-10	0.66444	0.611	0.072
Eno1	1.62788e-10	0.946721	1	0.855
Rgs10	1.92224e-10	1.56432	0.861	0.361
Cdca7	2.03084e-10	-1.8842	0.194	0.795
Fyn	2.03467e-10	0.786636	0.917	0.373
Calr	2.33552e-10	1.14691	0.917	0.422
Evl	2.43274e-10	0.277563	0.694	0.108
Ctsc	2.79298e-10	0.897921	0.75	0.133
Cd69	3.52165e-10	2.4503	0.639	0.108
Srpk1	5.36381e-10	0.893293	0.917	0.313
Trp53i11	6.47579e-10	-1.37738	0.222	0.819
Ppa1	7.93094e-10	0.977564	0.444	0.012
Tuba1a	9.21495e-10	0.260061	0.972	0.373
Rplp1	9.49196e-10	0.706812	1	1
Zfp36l1	9.98846e-10	0.278807	0.833	0.253
Zcchc12	1.00713e-09	0.984889	0.444	0.012
Rpl41	1.13759e-09	0.645533	1	1
Hmgn2	1.25378e-09	0.773744	1	0.59
Cxcr4	1.38865e-09	-0.375705	0	0.639
Rps2	1.57054e-09	0.809004	1	0.94
Klf13	1.77254e-09	-0.927649	0.806	0.988
Rorc	1.82223e-09	-1.16299	0.056	0.687
Ccnd2	1.94876e-09	1.4778	0.389	0
Tesc	1.94876e-09	0.861836	0.389	0
Sema4a	1.94876e-09	0.39947	0.389	0
Ldha	1.99977e-09	0.982564	1	0.735
Rgcc	2.09821e-09	-1.45387	0.306	0.867
Nme2	2.27177e-09	0.195316	0.778	0.181
Ly6d	2.36012e-09	-2.83201	0	0.627
Tdrd5	2.59466e-09	-1.33553	0.028	0.651
Stk39	2.65639e-09	0.43866	0.472	0.024
Themis	2.82572e-09	-1.20142	0.778	0.952
Gtf2h4	2.94522e-09	-1.55465	0.139	0.735
Wdr78	3.18557e-09	-1.22113	0.139	0.747
Hivep3	3.45504e-09	1.32429	0.5	0.048
Oxct1	3.46696e-09	0.994479	0.583	0.072
Pdia4	3.56301e-09	0.80993	0.639	0.108
Rap1b	3.78904e-09	0.864121	1	0.711
Atl2	4.0298e-09	-1.27349	0.361	0.867
Zmiz1	4.18861e-09	0.589981	0.75	0.169
Ephx1	4.66006e-09	0.751429	0.417	0.012
St3gal2	5.22291e-09	0.553197	0.472	0.036
Csk	6.80246e-09	0.769491	0.944	0.458
Orai1	7.61393e-09	0.493324	0.444	0.024
Acvrl1	8.50408e-09	0.81806	0.361	0
Eef1g	8.50862e-09	0.882029	0.972	0.639
St6gal1	8.697e-09	0.74773	0.806	0.253
Klf3	1.11381e-08	-1.46635	0.083	0.675
Fmnl3	1.19619e-08	0.532452	0.611	0.096
Bin1	1.25058e-08	0.6326	0.611	0.096
Aldoa	1.28789e-08	0.91154	0.972	0.482
Rps12	1.35949e-08	0.698745	1	0.928
Eno1b	1.40021e-08	0.174821	1	0.807
Hspa5	1.4805e-08	0.9423	0.833	0.313
Trio	1.59959e-08	0.502137	0.472	0.048
Rpl12	1.66578e-08	0.771745	1	0.94
P2ry10	1.71306e-08	-1.16129	0.056	0.651
Kif23	1.7229e-08	0.867433	0.528	0.072
Ssbp2	1.80577e-08	-1.22524	0.361	0.904
Gimap3	2.03316e-08	1.00336	0.417	0.024
Cd226	2.10441e-08	0.566624	0.389	0.012
Asb2	2.22976e-08	0.539643	0.389	0.012
Ifngr1	2.38795e-08	-1.54288	0.222	0.783
H2-K1	2.38888e-08	1.78221	0.528	0.084
Gm9844	2.47323e-08	0.00462845	0.5	0.048
Parp3	2.50991e-08	0.639565	0.556	0.084
Cerk	2.85185e-08	-1.17848	0.083	0.651
Pkm	2.89238e-08	0.760988	1	0.855
Tmem173	3.55747e-08	1.06135	0.444	0.036
Nr4a1	3.63301e-08	1.1339	0.333	0
Sytl2	3.63301e-08	0.450966	0.333	0
Fbl	4.08444e-08	0.889539	0.778	0.253
Smc4	4.39748e-08	-1.0563	0.583	0.94
Smc6	4.67605e-08	0.998825	0.806	0.325
B2m	4.71137e-08	0.851551	1	0.783
Mdn1	4.75598e-08	0.37398	0.5	0.06
Ier2	5.02951e-08	0.687913	0.556	0.096
Nfkbid	5.21868e-08	1.222	0.361	0.012
Trav14d-1	5.24551e-08	0.0391069	0.528	0.072
Rsu1	5.33556e-08	0.910091	0.694	0.193
Tube1	5.37175e-08	-1.2399	0.028	0.578
Tcf12	5.84491e-08	-1.15602	0.389	0.843
Relb	5.86019e-08	0.625004	0.361	0.012
Tmsb4x	6.03599e-08	0.55537	1	1
Rin3	6.56631e-08	0.199024	0.444	0.036
Kbtbd11	6.58419e-08	0.432994	0.528	0.072
Extl3	6.66799e-08	0.474193	0.611	0.133
Aip	7.93681e-08	0.833983	0.75	0.205
Ighm	8.34824e-08	-1.39206	0.417	0.855
Eml4	8.44801e-08	0.264188	0.444	0.036
Ctsl	9.67935e-08	-1.5129	0.056	0.614
Lef1	9.89593e-08	1.29711	0.972	0.855
Dusp10	1.0502e-07	0.755125	0.722	0.205
Rpl10	1.25902e-07	0.659072	1	0.964
Lmo4	1.28312e-07	0.628843	0.722	0.253
Rpl21	1.3836e-07	0.631468	1	0.952
Sptlc1	1.49532e-07	0.932899	0.528	0.096
Zfp281	1.52031e-07	1.02818	0.778	0.277
Gpr183	1.52067e-07	0.117456	0.306	0
Eng	1.52067e-07	0.0896066	0.306	0
Fdx1l	1.52067e-07	0.0409801	0.306	0
Cux1	1.6017e-07	-0.946039	0.333	0.807
Hsp90ab1	1.61522e-07	0.820124	0.972	0.928
Ap3s1	1.62177e-07	-1.07657	0.806	0.94
Ppp1r18	1.79093e-07	0.577817	0.972	0.53
Lat	1.89382e-07	-0.73712	0.972	1
Tctex1d1	1.95618e-07	-0.785821	0	0.518
Rap2c	1.97213e-07	0.586149	0.778	0.253
Ets2	2.00027e-07	-1.2431	0.583	0.904
Cd28	2.00381e-07	0.882129	0.972	0.723
Mad1l1	2.02921e-07	-1.27257	0.194	0.663
Exosc8	2.03764e-07	0.774988	0.5	0.072
Rps20	2.28161e-07	0.675491	0.972	0.976
Gbp2	2.53589e-07	0.827982	0.417	0.036
Icos	2.55227e-07	1.41857	0.472	0.072
Tubb4b	3.04452e-07	0.902866	0.667	0.193
Clk3	3.04548e-07	-1.04799	0.389	0.88
Mtap	3.23726e-07	0.66658	0.528	0.084
Tusc3	3.26775e-07	0.385947	0.667	0.169
Pabpc1	3.44949e-07	0.743746	1	0.843
H2-D1	3.68416e-07	1.08363	1	0.602
Ubac2	3.89466e-07	0.847361	0.806	0.313
Hnrnpdl	3.93948e-07	0.748928	0.944	0.59
Calm1	4.08547e-07	0.618463	1	0.952
Prmt3	4.13938e-07	0.446587	0.417	0.048
Gbp8	4.5381e-07	-1.28589	0.278	0.759
Apex1	4.57125e-07	0.33518	0.389	0.036
Cd82	4.95597e-07	0.350908	0.444	0.06
Trp53inp1	4.96643e-07	-1.17759	0.75	0.952
Dkc1	5.17999e-07	0.889562	0.472	0.072
Eef1b2	5.67659e-07	0.731325	0.972	0.735
Mier1	5.7209e-07	-1.02329	0.694	0.952
Card6	6.24229e-07	0.431483	0.278	0
Tpm3	6.37395e-07	0.64308	1	0.88
Slc16a6	6.78459e-07	0.378362	0.389	0.036
Trappc1	7.00251e-07	0.345681	0.528	0.096
Ppia	7.23583e-07	0.478551	1	1
Lars2	7.45422e-07	-0.491434	1	1
Gm37065	7.4703e-07	-0.357713	0	0.482
Dnajc15	7.47833e-07	-1.40862	0.417	0.771
Selplg	7.78577e-07	-0.866869	0.75	0.916
Set	7.89114e-07	0.528625	0.972	0.735
Vasp	8.0071e-07	0.406951	0.806	0.301
Cct5	8.39789e-07	0.733528	1	0.59
Itih5	9.1082e-07	0.647104	0.306	0.012
Rcsd1	9.14669e-07	-1.09068	0.472	0.831
Mr1	9.33515e-07	-1.04869	0.056	0.554
Trp53	9.36075e-07	0.523846	0.917	0.398
Gspt1	9.42417e-07	0.384895	0.75	0.277
Dusp6	9.59416e-07	0.523787	0.528	0.12
Pdia3	9.68683e-07	0.727699	1	0.651
Kcnmb4	1.00666e-06	0.208835	0.583	0.145
Slc16a10	1.05558e-06	0.583046	0.417	0.048
Rapgef6	1.12886e-06	1.08799	0.806	0.373
Ndrg1	1.1405e-06	0.276993	0.306	0.012
Celf2	1.23557e-06	-0.964512	0.722	0.94
Npm1	1.27714e-06	0.717448	0.944	0.795
Ifi35	1.27906e-06	0.412086	0.528	0.096
Rap1a	1.37324e-06	0.767117	0.972	0.651
Npc2	1.42522e-06	0.693538	0.944	0.627
Kat2a	1.49673e-06	0.617626	0.389	0.048
Nme1	1.50672e-06	0.4021	0.861	0.373
Rcan3	1.56578e-06	0.223125	0.333	0.024
Tpm4	1.5859e-06	0.810658	0.583	0.157
Gm42418	1.59677e-06	-0.433432	1	1
Cks1b	1.61046e-06	0.905086	0.5	0.096
Cd52	1.65178e-06	0.669875	1	0.819
Cd4	1.66492e-06	-0.790024	0.861	0.988
Zfp710	1.8664e-06	0.0835764	0.583	0.12
Irf9	1.87301e-06	0.598701	0.472	0.084
Edem1	2.11337e-06	-0.919736	0.778	0.976
Aes	2.12795e-06	-0.466809	1	1
Fos	2.24895e-06	0.892647	0.417	0.06
Xpo6	2.29182e-06	0.380547	0.667	0.229
Uchl3	2.33978e-06	0.890488	0.639	0.193
Tuba1c	2.35015e-06	0.355288	0.444	0.072
Smyd5	2.51578e-06	0.490988	0.25	0
Ctla2a	2.51578e-06	0.323722	0.25	0
Crybg1	2.51578e-06	0.23237	0.25	0
Parp1	2.52918e-06	0.333239	0.611	0.145
Nfatc3	2.54243e-06	-1.09335	0.639	0.843
Pgk1	2.60956e-06	0.636201	0.972	0.554
Traf3	2.77863e-06	0.225724	0.444	0.072
Rbm4b	2.79617e-06	0.140979	0.417	0.06
Arhgdib	2.82671e-06	0.389117	1	1
Ybx1	2.91485e-06	0.65616	0.972	0.867
Hmgn1	3.00076e-06	0.611194	0.944	0.639
Cnih1	3.03137e-06	0.448093	0.556	0.12
Zdhhc18	3.06042e-06	0.490826	0.639	0.205
Gm43352	3.08094e-06	0.0542557	0.806	0.361
Btg2	3.2385e-06	-0.970747	0.75	0.904
Wdr1	3.46722e-06	0.815616	0.972	0.675
Rpl14	3.48826e-06	0.645828	1	0.843
Itgb2	3.54931e-06	0.683037	1	0.759
Gar1	3.62389e-06	0.163632	0.417	0.072
Eif4a1	3.64914e-06	0.60519	0.972	0.867
Nfkb2	3.65789e-06	0.616583	0.361	0.048
Aprt	3.87113e-06	0.647081	0.5	0.108
Bcl2l1	3.88927e-06	-0.813779	0.278	0.735
Tmed10	3.93864e-06	0.611294	0.889	0.398
Arl6ip5	3.96293e-06	0.295261	0.694	0.241
Ttc3	3.97417e-06	0.705879	0.917	0.494
Prkca	3.97476e-06	0.324611	0.583	0.169
Spo11	3.99392e-06	-0.588944	0.028	0.47
Sh3bp2	4.00632e-06	0.406711	0.278	0.012
Glcci1	4.0596e-06	-0.0665537	0	0.434
Cbfa2t3	4.0596e-06	-0.678421	0	0.434
P2rx1	4.0596e-06	-1.10762	0	0.434
Mboat7	4.06662e-06	0.125038	0.528	0.12
Leprot	4.07516e-06	0.374241	0.389	0.048
Trim26	4.23423e-06	0.362853	0.278	0.012
Mthfs	4.26092e-06	0.0341785	0.389	0.048
Gsn	4.52669e-06	0.634759	0.917	0.446
Anxa2	4.69131e-06	-1.61951	0.278	0.663
Mthfd1	4.72787e-06	0.28974	0.278	0.012
Abi2	4.82321e-06	0.151287	0.306	0.024
Ramp1	4.90837e-06	-0.848836	0.778	0.976
Rpl10a	5.07722e-06	0.443797	1	0.964
Slc43a2	5.25577e-06	-0.687006	0.278	0.711
Ranbp1	5.26518e-06	0.388977	0.778	0.289
Slamf6	5.26518e-06	-1.42717	0.139	0.566
Hspa8	5.36332e-06	0.570624	1	0.952
Colq	5.43525e-06	-1.04129	0.111	0.542
Hibadh	5.72569e-06	-1.15265	0.333	0.687
Lztfl1	5.73881e-06	0.910013	0.694	0.301
Ndfip1	5.74992e-06	0.857015	0.833	0.458
Zcchc11	6.00135e-06	0.443876	0.75	0.337
Gng2	6.02949e-06	0.534309	0.361	0.048
Asap1	6.04071e-06	0.509112	0.472	0.108
Plxdc1	6.10019e-06	-0.714757	0	0.422
Serinc5	6.10019e-06	-0.807198	0	0.422
Utp4	6.18137e-06	0.626205	0.444	0.084
Gcsh	6.21476e-06	0.481038	0.278	0.012
Thumpd1	6.52358e-06	0.404334	0.611	0.169
Rgs3	6.53688e-06	0.282541	0.306	0.024
Bcas2	6.5508e-06	0.484138	0.833	0.398
Capg	6.874e-06	0.484	0.306	0.024
Tmem154	7.25626e-06	0.402371	0.472	0.084
Hspe1	7.44671e-06	0.517482	0.861	0.422
Tacc2	7.4803e-06	0.642962	0.333	0.036
Trav14d-3-dv8	7.4803e-06	0.0790386	0.333	0.036
Crlf2	7.63591e-06	0.124185	0.417	0.072
Hdac7	7.76722e-06	-0.964125	0.806	0.892
Psmg1	7.88398e-06	0.55079	0.361	0.048
Tmem126a	8.24185e-06	0.439891	0.361	0.048
Cops9	8.2684e-06	0.455636	0.889	0.446
Tmem11	8.56162e-06	0.468975	0.556	0.145
Adk	8.60923e-06	0.607651	0.333	0.036
Ntrk3	8.7677e-06	-0.56495	0.111	0.554
Coro1c	8.78697e-06	0.39556	0.528	0.145
Polr1a	9.0047e-06	0.342862	0.361	0.048
Mrpl58	9.23777e-06	-0.88487	0.361	0.735
Ccnd3	9.28417e-06	-1.58208	0.833	0.831
Minpp1	9.45075e-06	0.418659	0.722	0.241
Tnfsf11	9.9679e-06	0.640117	0.222	0
Tox2	9.9679e-06	0.462001	0.222	0
Pdcd1	9.9679e-06	0.456493	0.222	0
Egr2	9.9679e-06	0.447216	0.222	0
Ctss	9.9679e-06	0.431207	0.222	0
Glipr2	9.9679e-06	0.390469	0.222	0
Sgms1	9.9679e-06	0.311989	0.222	0
Ptgir	9.9679e-06	0.29846	0.222	0
Sorl1	9.9679e-06	0.212244	0.222	0
Pigx	1.02524e-05	0.627157	0.778	0.41
Msn	1.0389e-05	0.562758	1	0.831
Usp38	1.04209e-05	0.31853	0.583	0.157
Wdr83os	1.05089e-05	0.376535	0.694	0.229
Ncoa3	1.08377e-05	0.376844	0.694	0.229
Gapdh	1.08472e-05	0.438781	1	0.988
Rapgef3	1.15856e-05	-1.20969	0.056	0.47
Sgpl1	1.19106e-05	0.496782	0.333	0.036
Gm10076	1.27631e-05	0.0210509	0.917	0.578
Rps19	1.30622e-05	0.548628	0.972	1
Sytl3	1.35244e-05	-0.870317	0	0.398
Coro1a	1.37704e-05	0.441531	1	1
Atp5g3	1.41281e-05	0.460862	1	0.94
Rasa2	1.42232e-05	0.320445	0.694	0.265
Rps7	1.45151e-05	0.459738	1	0.988
Stt3a	1.46501e-05	0.350669	0.611	0.181
2007-09-01	1.49308e-05	0.678676	0.972	0.578
Tubb5	1.51364e-05	0.657009	0.972	0.699
Zfp275	1.54413e-05	0.769061	0.25	0.012
Nlrc5	1.54413e-05	0.412948	0.25	0.012
Ubash3b	1.54413e-05	0.395499	0.25	0.012
St3gal1	1.56148e-05	0.592589	0.361	0.06
Uqcrq	1.61278e-05	0.471526	0.972	0.614
Cbarp	1.63053e-05	0.543563	0.25	0.012
Snap47	1.63053e-05	0.279099	0.25	0.012
1700025G04Rik	1.63053e-05	0.147588	0.25	0.012
Lman1	1.65715e-05	0.353252	0.361	0.048
Naa20	1.65839e-05	0.666919	0.5	0.12
Bcl6	1.67759e-05	-0.57669	0.139	0.554
Rcl1	1.72151e-05	0.396651	0.25	0.012
Sh2d3c	1.75132e-05	0.379972	0.389	0.072
Nol6	1.80552e-05	0.130258	0.361	0.048
Wdr12	1.8121e-05	-1.14798	0.278	0.651
Cd200r1	1.81733e-05	0.449287	0.25	0.012
Med22	1.82278e-05	0.25697	0.389	0.072
Txn1	1.85037e-05	-0.735617	0.806	0.964
Ap2a2	2.03926e-05	0.262573	0.611	0.205
Rab8b	2.05273e-05	0.269604	0.694	0.313
Mrpl23	2.05867e-05	0.346426	0.722	0.253
Rab37	2.09168e-05	0.463994	0.361	0.06
Ppib	2.13869e-05	0.629157	0.889	0.506
Rbbp7	2.16517e-05	0.713889	0.778	0.373
Lipa	2.17316e-05	-0.836879	0.556	0.819
Gm10073	2.24283e-05	0.0298477	0.972	0.88
Ccdc90b	2.25384e-05	0.346188	0.25	0.012
Cep97	2.26183e-05	-0.732791	0.306	0.747
Aff1	2.26341e-05	-0.60683	0.306	0.723
Ifi47	2.28072e-05	0.0794454	0.5	0.133
Rftn1	2.37552e-05	0.522675	0.722	0.289
Isg20	2.40445e-05	0.762542	0.278	0.024
Gnas	2.4275e-05	0.0375318	0.611	0.229
Wdr43	2.43334e-05	0.44021	0.472	0.108
Psme2	2.4393e-05	0.793371	0.806	0.386
Arid5b	2.50788e-05	0.478565	0.25	0.012
Phactr2	2.50788e-05	0.340825	0.25	0.012
Rrs1	2.50788e-05	0.172059	0.25	0.012
Cox10	2.51278e-05	0.31837	0.444	0.096
Fubp1	2.59497e-05	0.727893	0.889	0.518
P4hb	2.62925e-05	0.492742	0.917	0.506
Rps4x	2.63524e-05	0.467913	1	0.964
Itgb7	2.66627e-05	0.749788	0.333	0.048
Utp18	2.70306e-05	0.485306	0.444	0.096
Vti1b	2.74148e-05	0.670172	0.5	0.157
Slc7a1	2.75743e-05	0.465002	0.306	0.036
Klhl25	2.75743e-05	0.242872	0.306	0.036
Gimap8	2.88633e-05	0.328855	0.806	0.349
Pten	2.89773e-05	-0.781265	0.667	0.88
Gpatch4	2.90573e-05	0.685856	0.333	0.048
A930003A15Rik	2.92857e-05	-0.720944	0	0.373
Sfxn1	3.04472e-05	0.572868	0.389	0.072
Capn1	3.08568e-05	0.0287941	0.583	0.181
Trpc4ap	3.15161e-05	-0.835479	0.722	0.867
Lasp1	3.15552e-05	0.531577	0.639	0.265
Noa1	3.16014e-05	0.227589	0.306	0.036
Ptpn2	3.28411e-05	0.177414	0.611	0.169
2810001G20Rik	3.39362e-05	0.417784	0.5	0.145
Larp7	3.48289e-05	0.504633	0.528	0.157
Snrpe	3.53318e-05	0.471124	0.972	0.783
Zfp36l2	3.58858e-05	0.410127	0.667	0.241
Myc	3.61833e-05	0.36262	0.306	0.036
Ezr	3.65822e-05	-0.663301	0.889	0.964
Ets1	3.6636e-05	0.569659	1	0.952
Prex1	3.79673e-05	-0.716047	0.306	0.687
Gm14718	3.88928e-05	1.1146	0.194	0
Gpr83	3.88928e-05	1.02319	0.194	0
Cd200	3.88928e-05	0.432284	0.194	0
Coq10a	3.88928e-05	0.265787	0.194	0
Cap2	3.88928e-05	0.258058	0.194	0
Gm19585	3.88928e-05	0.173795	0.194	0
Gm15417	3.88928e-05	0.151387	0.194	0
Chd7	3.88928e-05	0.141128	0.194	0
Bcl2a1b	3.88928e-05	0.0571219	0.194	0
Pced1b	3.88928e-05	0.0373221	0.194	0
Cct8	3.89042e-05	0.611209	0.944	0.554
Plekha1	3.9076e-05	0.215733	0.278	0.024
Bcl9	4.01965e-05	0.0824937	0.444	0.096
Fam162a	4.02285e-05	0.603872	0.556	0.181
Polr3e	4.13915e-05	0.24224	0.306	0.036
Tcf7	4.15288e-05	-0.562286	0.944	0.976
Gimap5	4.18567e-05	0.437823	0.417	0.084
Psmd1	4.28118e-05	0.61719	0.611	0.229
Clpp	4.36102e-05	0.319439	0.528	0.157
Rps25	4.36682e-05	0.457394	1	1
Arpc2	4.47417e-05	0.445048	1	0.94
Satb1	4.47697e-05	0.402992	1	1
Baiap2	4.52506e-05	0.401668	0.306	0.036
Prkcq	4.5557e-05	0.762304	0.833	0.458
Rpl10-ps3	4.59649e-05	0.00858098	0.722	0.337
Sin3b	4.60589e-05	-0.800993	0.806	0.94
Trmt6	4.8311e-05	0.386728	0.333	0.048
H2afv	5.04212e-05	-0.775469	0.833	0.855
Ppp2r5a	5.05215e-05	-0.871355	0.583	0.819
Casc4	5.05962e-05	-0.235227	0.861	0.976
Stx6	5.13895e-05	-0.600979	0.278	0.651
Pebp1	5.21731e-05	0.584114	0.861	0.482
Gata3	5.23792e-05	0.531705	0.722	0.349
E2f2	5.24127e-05	-0.834703	0.056	0.434
Lyst	5.45311e-05	-1.11884	0.194	0.578
B4galnt1	5.52417e-05	0.463484	0.639	0.253
Mprip	5.77604e-05	-0.577511	0.306	0.711
Sla2	5.82824e-05	-1.21989	0.444	0.771
Mif4gd	5.84698e-05	-0.719216	0.083	0.494
Psme1	5.8703e-05	0.529269	0.944	0.675
Vps29	5.87578e-05	0.657139	0.722	0.325
Ran	5.96543e-05	0.798867	0.833	0.614
Mettl9	6.00142e-05	0.454383	0.5	0.133
Gm12256	6.19978e-05	-0.353418	0	0.349
Agfg2	6.6135e-05	-0.920507	0.167	0.518
Cltb	6.61527e-05	0.260682	0.5	0.133
Zfp280b	6.7593e-05	0.282612	0.444	0.108
Gse1	6.79112e-05	-0.142525	0.222	0.639
Cfl1	6.8042e-05	0.326128	1	1
Hist1h2ae	6.84312e-05	-0.714407	0.056	0.434
Pygo2	6.92973e-05	0.296516	0.417	0.096
Arid5a	7.05208e-05	0.539517	0.389	0.084
Axin2	7.12511e-05	0.232912	0.25	0.024
9530068E07Rik	7.20698e-05	0.28486	0.611	0.205
Pus7	7.22836e-05	0.533449	0.222	0.012
H2-Ob	7.22836e-05	0.42537	0.222	0.012
Xaf1	7.25719e-05	0.524712	0.583	0.205
Grhpr	7.27241e-05	0.349046	0.361	0.06
Hspbp1	7.48633e-05	0.268457	0.417	0.084
Soat1	7.64996e-05	-0.818692	0.583	0.795
Zfp330	7.67129e-05	0.745326	0.639	0.277
Nucb1	7.9252e-05	0.175866	0.528	0.157
Kremen1	8.01999e-05	-0.660216	0.333	0.699
Rplp0	8.06249e-05	0.327244	1	1
Fam3c	8.17938e-05	0.625104	0.5	0.157
Fasn	8.24398e-05	0.184651	0.528	0.169
Nsg2	8.40349e-05	-0.981033	0.556	0.795
Phf11c	8.63644e-05	0.310252	0.25	0.024
Mcur1	8.80361e-05	0.270901	0.389	0.072
Gfi1	8.82505e-05	-0.773655	0.056	0.446
Flt3l	8.92254e-05	0.0430995	0.222	0.012
Gm525	8.94725e-05	-0.654477	0	0.337
B230118H07Rik	8.94725e-05	-1.1267	0	0.337
Slc6a19	8.94725e-05	-1.25175	0	0.337
Ppp1r14b	9.21744e-05	-0.962087	0.611	0.807
Map2k1	9.34697e-05	0.483204	0.611	0.205
Kmt2c	9.51892e-05	-1.01851	0.361	0.663
Gtf3c6	9.81897e-05	0.464511	0.639	0.241
Rgl2	0.000100182	0.52021	0.667	0.337
Srm	0.000104472	0.483213	0.25	0.024
Rpn1	0.000104636	0.477147	0.667	0.301
Usp12	0.000105061	0.308648	0.472	0.133
Add3	0.000107089	0.522049	0.361	0.072
Eef1akmt2	0.00010784	0.299787	0.5	0.145
Irf2bpl	0.000112935	0.240231	0.444	0.133
Ddx56	0.000113008	0.435204	0.444	0.12
Agpat3	0.00011415	0.392177	0.75	0.361
Wdr7	0.000114817	0.380078	0.25	0.024
Per1	0.000114817	0.161035	0.25	0.024
Timm8a1	0.000115679	0.488797	0.333	0.06
Rnf157	0.000115755	-0.835728	0.083	0.434
Rpl36a	0.000117009	0.449447	0.972	0.735
Gnpnat1	0.000117526	0.204366	0.278	0.036
Magohb	0.000120344	0.447039	0.25	0.024
C1qbp	0.000122353	0.647598	0.611	0.217
Peak1	0.000122706	0.437464	0.389	0.096
Mrps7	0.000123849	0.327469	0.444	0.108
Dusp1	0.000125008	0.518385	0.333	0.06
Tbl1x	0.000125579	0.478087	0.722	0.337
Ranbp2	0.000127198	0.301141	0.639	0.253
Exoc6	0.00012801	0.203092	0.444	0.108
Haus7	0.000128214	0.427885	0.278	0.036
Plekho1	0.000129401	0.127667	0.417	0.096
Rbms2	0.000130545	0.265289	0.556	0.193
Ssr4	0.000131047	0.390219	0.694	0.289
Sephs1	0.000137397	0.437778	0.444	0.12
1700097N02Rik	0.000138297	-0.459982	0.056	0.41
Hspa9	0.000140678	0.431906	0.611	0.217
Hist1h1e	0.000140736	-0.759261	0.167	0.542
Syncrip	0.00014311	0.416627	0.639	0.277
Hspd1	0.000144241	0.817286	0.639	0.325
Rcbtb2	0.000144876	-0.996315	0.417	0.723
Mapkapk3	0.000145064	0.172986	0.25	0.024
Lig4	0.000146175	-1.00314	0.111	0.47
Larp1	0.000146438	0.159647	0.75	0.325
Utp6	0.00014902	0.298835	0.417	0.108
Qpct	0.000149778	0.427807	0.167	0
Arhgef4	0.000149778	0.284469	0.167	0
Actn2	0.000149778	0.257439	0.167	0
Col23a1	0.000149778	0.226929	0.167	0
Wdfy1	0.000149778	0.207821	0.167	0
Tspan31	0.000149778	0.194825	0.167	0
Etv5	0.000149778	0.190526	0.167	0
Gadd45g	0.000149778	0.186112	0.167	0
Gm11707	0.000149778	0.157467	0.167	0
Mettl1	0.000149778	0.065024	0.167	0
Rpl8	0.00015288	0.379182	1	0.976
Srd5a3	0.00015858	0.294414	0.417	0.096
Fcho1	0.000159452	-0.657769	0.167	0.518
Gfer	0.000161784	0.323968	0.306	0.048
Gnal	0.000162147	0.351324	0.611	0.265
Ncln	0.000162701	0.308567	0.472	0.145
mt-Nd5	0.000163189	0.400943	1	0.88
Cd164	0.000165668	-0.729151	0.917	0.964
Zfp839	0.000166684	-0.0933778	0.444	0.12
Ldlrad4	0.000167935	-0.946193	0.028	0.361
Prkcb	0.000170312	-0.950497	0.778	0.819
Lsm7	0.000170345	0.465003	0.75	0.373
Dok2	0.000171374	0.402713	0.917	0.446
Tapbp	0.000172267	0.490893	0.667	0.265
Mif	0.000172368	0.543164	0.889	0.602
9130401M01Rik	0.000173284	0.219917	0.278	0.036
Smox	0.000174069	0.114261	0.528	0.157
Rpl39	0.000175644	0.519926	1	0.952
Tgfb1	0.000176862	0.0282248	0.667	0.265
Phb	0.000181289	0.567494	0.639	0.265
Actr3	0.000182588	0.433934	1	0.855
Commd7	0.000184003	0.230139	0.556	0.193
Cse1l	0.000184215	0.29273	0.556	0.181
Xrra1	0.00018466	-0.404051	0.028	0.373
Spcs3	0.000185231	0.124873	0.694	0.277
Xpo1	0.00018625	0.365204	0.583	0.205
Med19	0.00018719	0.332381	0.5	0.145
Rps8	0.000188209	0.379887	1	0.952
Lmf1	0.000190332	0.0191647	0.333	0.06
Pgam1	0.000191493	0.543495	0.722	0.349
Serbp1	0.000195966	0.400007	1	0.867
Ndufa12	0.000196491	0.427917	0.722	0.301
Shmt2	0.000197645	0.412912	0.333	0.06
Eif4a2	0.000200102	0.380816	0.917	0.518
Lgals1	0.000200947	-1.24918	0.222	0.53
Rplp2	0.000201664	0.42205	1	0.976
Rps16	0.000201669	0.249522	1	1
Asf1b	0.000205343	0.34414	0.278	0.036
1300002E11Rik	0.000205403	-0.350324	0.139	0.518
Ssh2	0.000207795	0.422577	0.583	0.217
Emp3	0.000211906	-0.867138	0.056	0.386
Treml2	0.00021633	0.351604	0.556	0.205
Ddx3x	0.000217594	-0.758383	0.583	0.843
Gskip	0.000217886	0.587315	0.528	0.205
Cd48	0.000219118	0.347901	0.611	0.229
Gnl1	0.000222744	0.351294	0.5	0.157
Dnajc7	0.000229646	-0.695608	0.5	0.747
Eif3i	0.000230839	0.400504	0.778	0.422
Il21r	0.000232689	-0.734256	0.611	0.843
Slc35a1	0.000233385	0.64996	0.5	0.169
Arrb2	0.000235863	0.0417823	0.417	0.108
Sdad1	0.000237238	0.577159	0.278	0.048
Syt13	0.000237828	-0.552317	0.028	0.349
Plagl2	0.000239998	0.279629	0.361	0.084
Rcc1l	0.000241073	0.246699	0.194	0.012
Leng9	0.000241073	0.19141	0.194	0.012
Tnks1bp1	0.000241073	0.0399838	0.194	0.012
Hprt	0.000241544	0.515794	0.75	0.361
Wdr89	0.000241923	0.153152	1	0.964
Akap1	0.000250363	0.00248557	0.306	0.048
Sesn3	0.000252151	0.0673534	0.583	0.205
Hnrnpa2b1	0.00025313	0.38286	1	0.976
Irf1	0.000253236	0.682366	0.25	0.036
Rrp1b	0.000253958	0.575912	0.194	0.012
Chchd10	0.000253958	0.205915	0.194	0.012
Myl6	0.000258885	0.427398	1	0.964
BC065403	0.000260675	-0.140897	0	0.301
Pou6f1	0.000260675	-0.451161	0	0.301
Pik3cd	0.000264279	0.373608	0.444	0.133
Rbms1	0.000265376	0.429748	0.583	0.217
Ccdc71	0.000267205	0.0766716	0.472	0.133
Tet1	0.000267628	0.237762	0.444	0.12
Armc8	0.000268314	0.429496	0.306	0.06
Capzb	0.00027135	0.337161	1	0.795
Mgat1	0.0002747	-0.770049	0.139	0.47
Psenen	0.000277823	0.432463	0.917	0.627
Lta	0.00028169	0.262014	0.194	0.012
Rasal1	0.00028169	0.261761	0.194	0.012
Srsf5	0.000283267	-0.494893	1	1
Snrk	0.000284191	0.522726	0.611	0.253
Aen	0.000284776	-0.00350028	0.444	0.12
Rsrp1	0.000285278	-0.573459	0.806	0.964
Mrps2	0.000286679	0.459035	0.389	0.096
Panx1	0.000291087	0.281442	0.417	0.12
Usp9x	0.000293768	0.389106	0.694	0.337
Trav6-3	0.000296597	0.104173	0.194	0.012
Rab27a	0.000298659	0.168343	0.444	0.133
1600014C10Rik	0.000300866	0.0437383	0.333	0.072
Hipk3	0.000301442	0.662681	0.444	0.145
Pprc1	0.00030275	0.109515	0.222	0.024
Sod1	0.000303446	0.235569	0.806	0.41
Wbp2	0.000304682	-0.688782	0.472	0.771
Kansl1l	0.00030504	-0.346294	0.083	0.41
Gm2a	0.000311824	0.237435	0.333	0.072
Dgkh	0.00031224	0.30903	0.194	0.012
Trmt61a	0.00031224	0.194788	0.194	0.012
Lemd3	0.00031224	0.174866	0.194	0.012
Bmi1	0.000314226	0.35518	0.278	0.048
B3galt6	0.000317103	0.340896	0.222	0.024
Bola2	0.00031738	0.110033	0.444	0.133
Arhgef6	0.000320319	0.769186	0.778	0.434
Polr2l	0.000323254	0.333766	0.778	0.458
Lsm12	0.000323723	0.260054	0.528	0.181
Cd24a	0.000324212	-0.915567	0.5	0.795
Fam69a	0.000327471	0.373258	0.25	0.036
Gtpbp4	0.000327772	0.362469	0.639	0.241
Lyar	0.000334791	0.31472	0.5	0.157
Slc2a3	0.000334872	0.263611	0.333	0.072
Fntb	0.000337948	0.263348	0.361	0.108
Marcks	0.000338031	-0.713704	0.833	0.855
Srp72	0.000342905	0.64842	0.75	0.41
Abi3	0.000346315	-0.60297	0.556	0.723
Lbr	0.000349089	-0.74718	0.667	0.819
Snrnp40	0.000353252	0.363461	0.694	0.313
Rps18	0.000361775	0.420464	1	0.988
Cct3	0.000364251	0.535721	0.889	0.542
Acsl5	0.000368148	0.391328	0.278	0.048
Tgif2	0.000368622	0.119123	0.417	0.108
Tec	0.000368622	-1.00669	0	0.289
Akap13	0.000370287	0.390725	0.944	0.663
Pum3	0.000371428	0.514509	0.444	0.145
Vac14	0.000374775	0.226091	0.361	0.084
Abcc5	0.0003773	-0.701674	0.167	0.518
Rps29	0.000378073	0.23759	1	1
Map1lc3b	0.000379633	-0.648171	0.861	0.916
Wdr77	0.000380345	0.522738	0.444	0.133
Vps50	0.00038292	0.315332	0.278	0.048
Sell	0.000387931	-0.918314	0.278	0.639
Tapt1	0.000390253	-0.222333	0.472	0.771
Znrf1	0.000395088	-0.525881	0.75	0.94
Tsr1	0.000398244	0.350264	0.278	0.048
Runx3	0.000398244	0.281541	0.278	0.048
Stat1	0.000398745	0.0706581	0.861	0.446
Ndc1	0.000398921	0.283606	0.222	0.024
Slc39a14	0.000398921	0.233625	0.222	0.024
Plekhg2	0.000401239	0.0141217	0.639	0.313
Sla	0.000401535	-0.507636	0.5	0.771
Eif3c	0.000405399	0.428373	0.889	0.627
Dcaf13	0.000405568	0.558682	0.667	0.313
Wdr26	0.000408195	0.436586	0.944	0.735
Canx	0.000412891	0.525609	0.889	0.711
Plaa	0.000414521	0.3798	0.667	0.277
Ilvbl	0.000421334	-0.898307	0.222	0.53
Mex3a	0.000424775	0.471465	0.5	0.169
Mogs	0.000428613	0.284746	0.444	0.133
Susd6	0.000428845	0.183336	0.611	0.253
Mrps6	0.000434104	0.0872362	0.611	0.229
C1qtnf12	0.000436864	0.332317	0.222	0.024
Pwp2	0.000436864	0.209928	0.222	0.024
Spsb1	0.000436864	0.15091	0.222	0.024
Dph6	0.000438796	0.457405	0.333	0.084
Jak3	0.000439684	0.126178	0.25	0.036
AI467606	0.000442905	-0.905892	0.528	0.783
Cnp	0.000444209	-0.573159	0.5	0.735
Ppp1r13b	0.000450263	0.106595	0.361	0.096
Atf6	0.000452302	0.138411	0.306	0.06
Utp20	0.000457075	0.224624	0.222	0.024
H2-Q2	0.00045774	-0.89827	0.111	0.434
Top2b	0.00045791	-0.630559	0.861	0.928
Snhg12	0.000465228	0.297164	0.361	0.096
Asnsd1	0.000465455	0.0522989	0.278	0.048
Parp8	0.000469175	0.0392385	0.306	0.06
Ddx19a	0.000469204	0.0492788	0.611	0.265
Mlx	0.000480979	0.165585	0.611	0.229
Polr2e	0.000486553	0.55911	0.694	0.325
Akt2	0.000490013	0.332278	0.722	0.301
Rps26	0.000490966	0.360887	1	0.94
Fxyd5	0.000493077	0.527851	0.778	0.446
Ubtd1	0.00050014	0.192086	0.222	0.024
Grwd1	0.000502817	0.40316	0.389	0.108
Mphosph8	0.00050764	0.451257	0.528	0.205
Utrn	0.000514832	0.305923	0.639	0.277
Gns	0.000520321	0.393572	0.306	0.072
Enpp4	0.000523383	0.485515	0.306	0.06
2011-09-01	0.000523383	0.171084	0.306	0.06
Gm13919	0.000527816	-0.122248	0.028	0.325
Itm2c	0.00053004	0.645679	0.611	0.301
Nudt3	0.000531609	0.248631	0.528	0.229
Bin2	0.000534762	0.570669	0.889	0.602
Limd2	0.000535422	0.344778	1	0.976
Inpp5k	0.000535854	-0.902463	0.444	0.663
Nup205	0.000543133	0.19502	0.278	0.048
Gm5914	0.000548396	-0.133612	0.083	0.386
Arf3	0.000552292	0.269622	0.778	0.386
Wdr45b	0.000556681	0.205014	0.611	0.241
Hnrnpu	0.000559121	0.400703	0.972	0.843
Trib2	0.000565441	0.509594	0.667	0.325
Samsn1	0.000567107	0.749025	0.417	0.145
Prmt5	0.000567337	0.537686	0.583	0.241
Trib1	0.00057112	0.432906	0.139	0
Irf4	0.00057112	0.332074	0.139	0
Abhd14a	0.00057112	0.273002	0.139	0
Ccr8	0.00057112	0.2148	0.139	0
Rpp38	0.00057112	0.209564	0.139	0
Adgrg3	0.00057112	0.187933	0.139	0
Mmp14	0.00057112	0.175764	0.139	0
Stx1a	0.00057112	0.165207	0.139	0
Dnajb2	0.00057112	0.154311	0.139	0
Cyp51	0.00057112	0.144098	0.139	0
Ptgfrn	0.00057112	0.140499	0.139	0
Fam213a	0.00057112	0.121093	0.139	0
Spef2	0.00057112	0.107398	0.139	0
Vipr1	0.00057112	0.10304	0.139	0
Adam15	0.00057112	0.0764122	0.139	0
Gpr18	0.00057112	0.0328697	0.139	0
0610010K14Rik	0.00057112	0.0104147	0.139	0
Dynlt1b	0.00057537	-0.110808	0.333	0.602
Anp32a	0.000575723	0.246599	0.861	0.494
Ptk2b	0.000576412	0.451258	0.861	0.59
Nap1l4	0.000578025	0.542986	0.833	0.518
Hsp90b1	0.000584739	0.565997	0.861	0.578
Adgre5	0.000586946	-0.614196	0.139	0.458
Nab1	0.000596698	0.235856	0.472	0.169
Cbfb	0.000610678	0.261638	0.667	0.313
Ppan	0.000617048	0.599874	0.333	0.096
Snx3	0.000618692	0.502863	0.944	0.59
Erap1	0.00062726	0.194681	0.444	0.145
Praf2	0.000632753	0.16608	0.278	0.048
Tmem185a	0.000641479	0.146858	0.389	0.096
Tubb2b	0.00064294	-0.55677	0.083	0.386
Rhoh	0.000661564	-0.494385	0.889	0.952
Scd2	0.000676197	0.440076	0.889	0.542
Acot9	0.00068484	0.201397	0.611	0.229
Ndufaf4	0.000684936	0.136424	0.361	0.096
Ncbp1	0.000689103	0.33863	0.556	0.229
Fgfr1op2	0.000695503	-0.661875	0.667	0.759
Rgs19	0.000714717	0.324646	0.694	0.386
Urb1	0.000719103	-0.221585	0.25	0.036
Gm44175	0.000726801	-0.100595	0	0.265
BC028471	0.000726801	-0.455962	0	0.265
Slc7a11	0.000726801	-0.568899	0	0.265
Axdnd1	0.000726801	-0.634352	0	0.265
Papss2	0.000726801	-0.874087	0	0.265
Alg3	0.000735586	0.532612	0.278	0.06
Hint1	0.000741412	0.33264	0.75	0.373
Lcmt1	0.000744503	0.160865	0.528	0.169
Rnps1	0.00074601	0.453354	0.75	0.458
Npm3	0.000746937	0.0456093	0.389	0.12
Ddx39b	0.000754082	0.451812	0.972	0.771
Kctd2	0.000760512	-0.660168	0.111	0.434
Cacybp	0.000762314	0.44549	0.806	0.47
Patj	0.0007797	-0.722215	0.111	0.434
Pkn2	0.000795987	0.376508	0.611	0.289
Rbl1	0.000801646	0.644533	0.417	0.145
Tmem9b	0.000819431	0.446959	0.556	0.241
Rab3gap1	0.000824116	0.355713	0.5	0.205
Itpripl1	0.000826433	0.338007	0.25	0.048
Mea1	0.0008283	0.246768	0.472	0.169
Rinl	0.000842457	0.180012	0.528	0.229
Txlng	0.00084776	-0.416404	0.111	0.458
Kpna3	0.000857021	0.0669426	0.472	0.157
Gm10053	0.00086596	0.102882	0.667	0.398
Ilf3	0.000866313	0.179834	0.639	0.289
Pole3	0.000870825	0.384105	0.444	0.157
Mcu	0.000880456	0.241567	0.444	0.145
Ppox	0.00088166	0.421831	0.278	0.06
Abhd2	0.00088166	0.259747	0.278	0.06
Itga6	0.000887105	-0.488376	0.056	0.361
Epg5	0.000907907	-0.789185	0.111	0.422
Cox7b	0.000923492	0.313236	0.944	0.675
Tarbp1	0.000924834	0.168198	0.167	0.012
Pou2f1	0.000924834	0.13091	0.167	0.012
Samd1	0.000924834	0.0704833	0.167	0.012
Myh9	0.000942919	0.231951	0.917	0.687
Pde4d	0.000944165	0.311874	0.472	0.193
Slc7a6	0.000944165	0.284999	0.472	0.193
Psmb4	0.000944425	0.385097	0.889	0.675
Rpl9	0.00094539	0.291287	1	0.94
U2surp	0.000947079	0.267423	0.75	0.446
Socs1	0.000962973	-0.526464	0.472	0.759
Tmem64	0.000970492	0.385282	0.306	0.072
Rab11fip3	0.000971875	0.31076	0.222	0.036
Dmwd	0.000972854	0.534645	0.167	0.012
Fgf13	0.000972854	0.346608	0.167	0.012
Tyw3	0.000972854	0.290245	0.167	0.012
Eif4ebp1	0.000972854	0.17262	0.167	0.012
Tyk2	0.000972854	0.0915163	0.167	0.012
Cracr2a	0.000972854	0.0510628	0.167	0.012
Phf11a	0.000972854	0.0435737	0.167	0.012
Tnfrsf1b	0.000989376	0.550396	0.194	0.024
Fam78a	0.00099914	-0.286587	0.083	0.373
Actr2	0.000999332	0.348317	0.917	0.711
Surf2	0.00100471	0.283202	0.389	0.12
Rps13	0.00100608	0.346911	1	0.988
Glul	0.00100876	-0.605035	0.167	0.494
Clpb	0.0010125	0.440227	0.222	0.036
Lix1	0.00101282	-0.0196468	0.056	0.349
Gm38405	0.00101366	-0.195763	0	0.253
Fam136a	0.00101741	0.575826	0.278	0.06
Gnb4	0.00102317	0.581919	0.167	0.012
Nhsl1	0.00102729	-0.302706	0.111	0.422
Kat6b	0.00103458	0.17335	0.389	0.12
Paox	0.00103472	0.246113	0.194	0.024
Gimap6	0.00105203	0.574165	1	0.795
Mrps24	0.0010588	0.338232	0.722	0.398
Slc25a39	0.00107311	0.332535	0.333	0.084
AW011738	0.0010759	0.281228	0.167	0.012
Polr1e	0.00107926	0.443277	0.25	0.048
Kcnn4	0.00108482	0.341691	0.917	0.554
Skiv2l2	0.00109144	0.365701	0.583	0.289
H2-Oa	0.00109232	0.152046	0.278	0.06
Ints14	0.00109286	0.418061	0.417	0.145
Atp5g1	0.0010998	0.438042	0.833	0.458
Rpn2	0.0010998	0.415221	0.806	0.47
Wsb2	0.00110805	0.258161	0.333	0.084
Tor4a	0.00111053	0.0868615	0.306	0.072
Tank	0.00111141	0.43564	0.417	0.133
Hsdl1	0.00111828	-0.728964	0.694	0.892
Brcc3	0.00112063	0.5008	0.528	0.217
Rabgap1l	0.00112579	-0.678473	0.361	0.614
Enc1	0.00113112	0.235063	0.167	0.012
Dnajc27	0.00113112	0.0667272	0.167	0.012
Sgcb	0.00113165	0.579636	0.278	0.06
Ankrd44	0.00113295	0.279052	0.722	0.301
Rwdd1	0.00114301	0.368399	0.75	0.386
Cad	0.00114398	0.495897	0.222	0.036
Naa15	0.00115283	0.433887	0.722	0.41
Trbc2	0.00116087	-0.348549	1	1
Ndufb4	0.00116145	0.330289	0.917	0.53
Utp14a	0.00117579	0.177546	0.417	0.133
Zfp160	0.00118255	0.134371	0.194	0.024
Smarcd2	0.00118309	-0.790528	0.694	0.783
Trnt1	0.00118708	0.487123	0.444	0.181
Mrpl4	0.00118752	0.217532	0.611	0.241
Eri2	0.00118895	0.106598	0.167	0.012
Trav15-1-dv6-1	0.00118895	0.0787112	0.167	0.012
2610524H06Rik	0.00118895	0.0428661	0.167	0.012
Riok1	0.0011929	0.405043	0.528	0.229
Psip1	0.00119516	0.213746	0.917	0.542
Rpl22l1	0.00120022	0.338874	0.75	0.482
Ppie	0.00122423	0.219964	0.417	0.12
Hpcal1	0.0012259	-1.06161	0.417	0.627
H2-M3	0.00122757	0.425622	0.306	0.072
Wdr46	0.00123174	0.25351	0.389	0.12
Irak1	0.00123602	0.097091	0.194	0.024
Dph7	0.00124022	0.368724	0.222	0.036
Gltp	0.00124084	0.345759	0.611	0.277
Farsa	0.00124836	0.240159	0.528	0.205
Sp100	0.00124845	0.322066	0.972	0.699
Abcc1	0.00124951	0.361375	0.167	0.012
Acad9	0.00124951	0.046859	0.167	0.012
Fkbp1a	0.00125679	0.62355	1	0.904
Gnl3	0.00125765	0.477983	0.278	0.06
Mrpl55	0.00125858	0.41524	0.333	0.084
Dhx29	0.00128315	0.344493	0.333	0.096
Bicd2	0.00129026	0.32869	0.417	0.145
Rpl31	0.00131065	0.259131	1	0.964
Unc13d	0.00132116	0.195886	0.472	0.193
G3bp1	0.00133749	0.304899	0.861	0.482
Snrpd3	0.00133962	0.425207	0.889	0.675
Ggt7	0.00134389	0.0744797	0.222	0.036
Fabp5	0.00134872	0.388732	0.278	0.06
Qsox1	0.00134872	0.156528	0.278	0.06
AU040320	0.00135106	0.0980765	0.25	0.048
Ergic1	0.00135592	0.183777	0.306	0.072
Shoc2	0.00136385	0.262632	0.639	0.313
Hist1h2af	0.00140766	-0.0126023	0	0.241
Tsc22d3	0.00140895	-0.555699	0.111	0.422
Klhl2	0.00141008	0.18307	0.194	0.024
Dynlt1f	0.00144536	-0.179651	0.25	0.554
Park7	0.00144765	0.399668	0.917	0.554
Nelfe	0.00144824	0.252926	0.306	0.072
Ints12	0.00145158	0.419315	0.333	0.096
Ppp3ca	0.00145158	0.368634	0.333	0.096
Pno1	0.00145485	0.161759	0.25	0.048
Yif1b	0.00146269	0.391751	0.444	0.169
Ctps	0.00147295	0.250426	0.194	0.024
Pdrg1	0.00148156	0.504348	0.667	0.325
Cdk6	0.00149504	0.423313	0.444	0.157
Nucks1	0.00149688	0.181245	0.722	0.398
Lgals3bp	0.00150249	0.160969	0.361	0.108
Hint2	0.00150946	0.172575	0.25	0.048
Ugcg	0.00151467	0.707309	0.611	0.349
Cpsf2	0.0015326	0.319458	0.472	0.181
Cd3eap	0.00153839	0.21788	0.194	0.024
Hadhb	0.00154256	0.258957	0.722	0.325
Tada1	0.00154633	0.156707	0.306	0.072
H2-Q1	0.00155016	-0.352933	0.167	0.446
Mirt1	0.00156208	-0.345317	0.194	0.47
Camk4	0.00156763	-0.772285	0.944	0.94
Ikbke	0.00159705	0.689813	0.417	0.169
Dap	0.00159717	0.15623	0.528	0.205
Srsf1	0.00160231	0.217686	0.861	0.578
Cnot8	0.0016025	-0.818874	0.5	0.675
Ap2m1	0.00160583	0.302802	0.917	0.639
Sfmbt2	0.00160651	0.0933797	0.194	0.024
Ostc	0.00161374	0.429661	0.944	0.59
Basp1	0.00162291	0.0552428	0.361	0.096
Sh3bp1	0.00164017	0.00686788	0.333	0.096
Fus	0.00165793	0.0418432	0.889	0.554
Ewsr1	0.00165845	0.24052	0.972	0.88
Ubb	0.00166545	0.28683	1	0.988
Hnrnpa1	0.00166701	0.337254	0.917	0.614
B3galt4	0.00167739	0.20781	0.194	0.024
Ctsw	0.00167739	0.185063	0.194	0.024
Siah2	0.00167739	0.169813	0.194	0.024
Stx16	0.00167811	-0.490927	0.111	0.398
Hpf1	0.00168481	0.208981	0.528	0.241
Atxn10	0.00170053	0.469059	0.861	0.542
Ptpn6	0.00173102	0.398905	0.917	0.602
Mum1	0.00174277	0.420192	0.639	0.313
Mybbp1a	0.00175576	0.0360026	0.556	0.217
Atxn7l3b	0.00177204	0.125394	0.917	0.554
Atp5e	0.00177444	0.21723	0.972	0.807
Lsp1	0.0017748	-0.569033	0.861	0.916
Sh3kbp1	0.00179662	-0.701033	0.917	0.843
Abcf3	0.00183304	0.487684	0.472	0.193
Rpl35	0.00183709	0.284802	1	0.94
Snrpa	0.00184484	0.269031	0.667	0.361
Ppat	0.00185109	0.406526	0.333	0.096
Plcl2	0.00185109	0.315361	0.333	0.096
Nck1	0.00185112	0.498019	0.556	0.265
Cd47	0.00185821	-0.63922	0.833	0.904
Neat1	0.00186565	-0.603174	0.306	0.651
Atp1b3	0.00187158	0.487502	0.722	0.422
Ccdc137	0.00188678	0.120193	0.278	0.072
Dhodh	0.00190227	0.216116	0.278	0.06
Slc10a7	0.00190824	0.318139	0.306	0.084
Vav3	0.00190824	0.215542	0.306	0.084
Rps21	0.00191118	0.204457	1	0.988
Hypk	0.00191227	0.0444369	0.583	0.301
Khdrbs1	0.00194136	-0.73537	0.722	0.831
Ccdc153	0.0019467	-0.437511	0	0.229
Rps6	0.00194889	0.265063	1	1
Sdhb	0.00195851	0.523691	0.917	0.663
Vars	0.00196781	0.040755	0.278	0.06
Slc43a1	0.0019941	-0.689573	0.028	0.277
Pak1ip1	0.00201787	0.255569	0.5	0.193
Brix1	0.00202845	0.489328	0.556	0.265
Hacd3	0.00203379	0.443192	0.5	0.217
Lysmd3	0.00205002	0.23391	0.389	0.133
Cdc5l	0.002061	0.328138	0.778	0.494
Ptp4a1	0.00206445	0.309832	0.694	0.337
Prmt1	0.00206445	0.070981	0.694	0.337
Ass1	0.00206852	0.0536191	0.361	0.108
Dnmt3a	0.00207012	0.218935	0.611	0.313
Ebpl	0.00207145	0.322835	0.222	0.036
Ifi27	0.00208104	0.513124	0.694	0.361
Itgal	0.00209536	0.326547	0.972	0.699
Lsm2	0.00209935	0.192083	0.444	0.157
Ywhag	0.00209935	0.11174	0.444	0.157
Emc10	0.00214038	0.394725	0.944	0.639
R3hdm2	0.00214474	0.260888	0.417	0.157
Pdcd10	0.00214554	-0.0711479	0.667	0.301
Ap1g1	0.00214744	0.291785	0.333	0.108
Rcbtb1	0.00216194	0.131249	0.306	0.084
Tnfrsf9	0.00216696	0.79943	0.111	0
Gadd45b	0.00216696	0.433878	0.111	0
Tmco4	0.00216696	0.431365	0.111	0
Lysmd2	0.00216696	0.398952	0.111	0
Elovl7	0.00216696	0.35431	0.111	0
Slfn1	0.00216696	0.335663	0.111	0
Nr4a3	0.00216696	0.291105	0.111	0
Gm26520	0.00216696	0.229733	0.111	0
Mboat1	0.00216696	0.217525	0.111	0
Spaca1	0.00216696	0.186445	0.111	0
Chil5	0.00216696	0.173763	0.111	0
Gm33994	0.00216696	0.161785	0.111	0
Gpnmb	0.00216696	0.13402	0.111	0
Il2rb	0.00216696	0.133426	0.111	0
Il6ra	0.00216696	0.126214	0.111	0
Tatdn3	0.00216696	0.123803	0.111	0
Ghdc	0.00216696	0.111688	0.111	0
Myl4	0.00216696	0.108017	0.111	0
Afp	0.00216696	0.102273	0.111	0
Scrn3	0.00216696	0.0877667	0.111	0
Kifc1	0.00216696	0.0830382	0.111	0
Ppfibp1	0.00216696	0.0777699	0.111	0
4933406C10Rik	0.00216696	0.0765591	0.111	0
Btla	0.00216696	0.0730559	0.111	0
Trim13	0.00216696	0.072352	0.111	0
Iqsec1	0.00216696	0.0550392	0.111	0
Gm36520	0.00216696	0.0518973	0.111	0
2310016D23Rik	0.00216696	0.0454246	0.111	0
Fhl3	0.00216696	0.0278719	0.111	0
Lfng	0.00216696	0.0107975	0.111	0
Ermp1	0.00216696	0.0102727	0.111	0
Slc15a1	0.00216696	0.00669694	0.111	0
Ecsit	0.00216923	0.0612624	0.25	0.048
Cfap74	0.00217906	-0.387283	0.083	0.349
Wdyhv1	0.00219038	0.221457	0.361	0.108
Nubp1	0.00220877	0.337127	0.444	0.169
Npepl1	0.00221451	0.104858	0.333	0.096
Sypl	0.00223023	0.492337	0.528	0.265
Ptma	0.00223253	0.226232	1	1
Mettl5	0.00223739	0.0504545	0.222	0.036
Camkk2	0.00223739	0.00408274	0.222	0.036
Smap2	0.00224258	-0.662961	0.444	0.651
Slc7a14	0.00224298	-0.135992	0.667	0.831
Adam12	0.00224789	-0.629177	0.028	0.265
Tmbim6	0.00225301	0.335243	1	0.819
Dennd2d	0.00226946	0.0330947	0.417	0.145
Casp8ap2	0.00227472	0.224926	0.528	0.229
Rbm3	0.00227806	0.279411	0.806	0.53
Zmynd8	0.00228853	0.149191	0.5	0.205
Ssrp1	0.00230159	0.214607	0.75	0.386
Nup50	0.0023083	0.342889	0.583	0.265
Tspan32	0.0023302	0.467561	0.778	0.458
Nmd3	0.00237918	0.714344	0.417	0.157
Lsm6	0.0024019	0.452101	0.5	0.217
Phf23	0.00240621	0.372716	0.667	0.337
Ddx21	0.00241051	0.180815	0.611	0.313
Eif3b	0.00241051	0.153804	0.639	0.301
Lgals9	0.00242474	-0.889774	0.611	0.747
Mthfsl	0.00244325	0.278198	0.444	0.169
Tspan14	0.0024439	0.475072	0.306	0.096
Tmem222	0.00247103	0.384432	0.583	0.289
Ddost	0.00247746	0.559207	0.75	0.518
Rbl2	0.00248212	0.196414	0.333	0.108
Ak3	0.00248723	-0.240838	0.056	0.301
Plekho2	0.0024923	0.404261	0.25	0.06
H6pd	0.002505	-0.484142	0.056	0.313
Nsfl1c	0.00251005	0.272721	0.667	0.337
Uqcrb	0.00251551	0.454802	0.833	0.578
Il27ra	0.00251986	0.218639	0.417	0.145
Mob3a	0.00255248	0.0725802	0.5	0.181
Erg28	0.00255438	0.284771	0.389	0.12
Lars	0.00259652	0.00365243	0.361	0.108
Tmem50a	0.00260111	0.335669	1	0.928
Gm26825	0.00261307	0.00233549	0.278	0.072
Ripor1	0.00265246	-0.216262	0.083	0.349
Kctd10	0.0026681	0.0889488	0.25	0.06
Polr3f	0.00267346	0.241177	0.306	0.096
Hist1h2ak	0.00268146	-0.10843	0	0.217
Slc37a2	0.00268146	-0.504902	0	0.217
Insl5	0.00268146	-0.514101	0	0.217
Mgat4a	0.00268146	-0.637561	0	0.217
Morc1	0.00268146	-0.912014	0	0.217
Hectd1	0.00269696	0.336694	0.667	0.361
Ppil2	0.00270341	0.203165	0.722	0.361
Fam168a	0.00271794	0.221565	0.583	0.253
Bnip3l	0.00277466	-0.532902	0.667	0.88
Dbi	0.00282833	0.297595	0.861	0.506
Ssb	0.00283067	0.377989	0.889	0.675
Hist1h2ac	0.00284836	-0.127716	0.056	0.325
Ripor2	0.00285181	0.36456	0.528	0.301
Tusc2	0.00287627	0.026258	0.278	0.072
Mettl16	0.00288335	0.211679	0.333	0.096
1500011K16Rik	0.0028842	0.141524	0.361	0.12
Capn3	0.00289666	-0.789231	0.111	0.386
Frmd8	0.00290497	0.45583	0.694	0.434
Ptges3	0.00292685	0.196994	0.639	0.313
Usp47	0.00293449	0.193372	0.722	0.361
Sptbn1	0.0029489	0.280403	0.667	0.325
Romo1	0.00296997	0.25503	0.722	0.398
Rpl15	0.00297179	0.322724	1	1
Prrc2c	0.00300466	-0.521475	0.889	0.88
Impdh1	0.00300968	-0.55635	0.528	0.723
Gm11361	0.00304282	0.0230284	0.917	0.831
Pja1	0.00304428	0.201294	0.611	0.265
Pdlim1	0.00305695	0.472246	0.667	0.373
Ndufa5	0.00305695	0.385154	0.667	0.373
Slc45a4	0.00306495	0.262563	0.278	0.072
Mns1	0.00306727	-0.569028	0.083	0.349
Arap2	0.00311787	0.247748	0.639	0.313
Gadd45a	0.00311798	0.188223	0.333	0.108
Txn2	0.00312628	0.234922	0.833	0.47
Nolc1	0.00312944	0.42605	0.472	0.193
Hist1h4d	0.00315285	-0.660252	0.333	0.602
Rabgef1	0.00315826	0.271711	0.25	0.06
Itpr2	0.00316784	-0.764291	0.639	0.795
Prdx3	0.00317226	0.366238	0.556	0.265
Lsm4	0.00317508	0.298865	0.861	0.446
Smad2	0.00320947	0.249555	0.528	0.229
Rtl8b	0.00321661	0.0782262	0.361	0.12
Rnf149	0.00321897	0.408077	0.389	0.157
Acyp1	0.00323288	-0.50173	0.333	0.554
Rnf13	0.00325141	0.119243	0.5	0.217
Mrpl37	0.00325877	0.197251	0.5	0.205
Mff	0.00326562	0.314952	0.778	0.458
Snhg20	0.00327552	-0.000203203	0.417	0.133
Ecm1	0.00328591	0.32778	0.194	0.036
Pop5	0.00329109	0.303147	0.667	0.337
Hist1h1b	0.00330499	-0.448428	0.028	0.265
Mri1	0.00331281	0.030268	0.306	0.084
Rnf169	0.00332695	-0.388248	0.111	0.386
Tfrc	0.00333589	0.562363	0.333	0.12
Prps2	0.00335749	-0.763351	0.583	0.759
BC003965	0.00335762	0.216577	0.528	0.229
Zbp1	0.00336919	0.254123	0.278	0.072
Btbd9	0.0033852	0.420796	0.306	0.096
Prps1l3	0.00339245	0.00735603	0.333	0.108
Ipo8	0.00339558	0.127155	0.361	0.12
P4ha1	0.00342671	0.198512	0.333	0.096
Stk26	0.00343889	0.400093	0.722	0.47
Slc35d2	0.00348046	0.354474	0.139	0.012
Mettl22	0.00348046	0.273811	0.139	0.012
Alad	0.00348046	0.240248	0.139	0.012
Atf5	0.00348046	0.0353195	0.139	0.012
Trav3-3	0.00348872	0.20171	0.333	0.108
Hyou1	0.00349044	0.0940496	0.25	0.06
Ep300	0.00351198	-0.356833	0.139	0.398
Naa60	0.00352428	0.0408194	0.361	0.108
Gramd1b	0.0035318	0.39324	0.222	0.048
Jpt1	0.00354307	0.435894	1	0.735
Selenok	0.00355107	0.274964	0.944	0.651
Nck2	0.00356803	-0.268315	0.194	0.458
Mrpl21	0.00357474	0.0183911	0.5	0.193
Snrpc	0.00358649	0.144761	0.889	0.578
Mn1	0.00359205	0.308497	0.167	0.024
Arhgef1	0.00361044	0.301495	0.972	0.916
Apoh	0.00362268	0.00225999	0.306	0.084
Epb41	0.0036498	-0.504547	0.389	0.663
Tnfrsf4	0.0036548	0.819492	0.139	0.012
Socs5	0.0036548	0.205707	0.139	0.012
Zfp608	0.0036548	0.192341	0.139	0.012
Ifi213	0.0036548	0.170739	0.139	0.012
Sil1	0.0036548	0.159085	0.139	0.012
Lmnb2	0.00365921	0.340146	0.222	0.048
Sat1	0.00366418	-0.0915709	0.528	0.217
Por	0.00367276	0.305198	0.528	0.229
Dgkg	0.00367956	-0.39431	0	0.205
Gm6313	0.00368108	-0.0130631	0.028	0.265
Ugdh	0.00368874	0.215243	0.333	0.108
Zfp821	0.00369385	0.419477	0.306	0.096
Mtx2	0.00371655	0.428161	0.361	0.133
Cbl	0.00376351	-0.263252	0.167	0.422
Twf2	0.00381471	0.500621	0.75	0.47
Pigu	0.00381762	0.268167	0.278	0.072
Ext1	0.00381762	0.00947776	0.278	0.072
Nat10	0.00383346	0.204797	0.194	0.036
Rhbdd2	0.00383704	0.300971	0.139	0.012
E130311K13Rik	0.00383704	0.210762	0.139	0.012
Ipo4	0.00383704	0.176018	0.139	0.012
Ttf2	0.00383704	0.167206	0.139	0.012
1700056N10Rik	0.00383704	0.144253	0.139	0.012
Col11a2	0.00383704	0.0807454	0.139	0.012
Adar	0.00385411	0.123724	0.25	0.06
Ddit3	0.0038911	0.0711574	0.417	0.145
Ddx58	0.00391072	0.299236	0.167	0.024
Pomgnt1	0.0039136	0.279741	0.306	0.096
Chd1l	0.00391711	0.381528	0.361	0.133
Psma4	0.00392152	0.28228	0.694	0.386
Eif2s1	0.00392546	0.418708	0.722	0.398
Fam222b	0.00392665	0.292915	0.222	0.048
Rpl23a	0.00392828	0.246404	1	1
Tnfaip8l2	0.00393789	0.385398	0.278	0.072
Tk2	0.00398272	0.355125	0.194	0.036
Frrs1	0.00398823	0.302922	0.361	0.12
Wdr75	0.00398823	0.222381	0.361	0.12
Paxbp1	0.00401627	0.286962	0.778	0.494
Suclg1	0.00401729	0.462312	0.611	0.349
Ppm1l	0.0040275	0.144122	0.139	0.012
Ncald	0.0040275	0.108748	0.139	0.012
Zfp874a	0.0040275	0.0405146	0.139	0.012
Abhd8	0.00405666	0.381959	0.722	0.41
Nsmce1	0.00406407	0.274695	0.778	0.434
Lpcat1	0.0040795	0.290456	0.167	0.024
Wasf2	0.00408222	-0.480729	0.667	0.819
Trmt11	0.00411533	0.128651	0.25	0.06
Batf	0.00413723	0.621297	0.194	0.036
Smc2	0.00414897	-0.0564181	0.361	0.108
Map3k1	0.00417333	0.260002	0.778	0.446
Gstp3	0.0042265	0.275385	0.139	0.012
Klhl4	0.0042265	0.229767	0.139	0.012
Hic2	0.0042265	0.160793	0.139	0.012
Pccb	0.0042265	0.121811	0.139	0.012
Slc25a22	0.0042265	0.0311878	0.139	0.012
Pycard	0.00425215	-0.695901	0.861	0.819
Raph1	0.00425487	0.180585	0.167	0.024
Gm26510	0.00425487	0.0963044	0.167	0.024
Chd1	0.00426736	-0.776683	0.556	0.747
Psmb9	0.00428282	0.397492	0.528	0.241
Armcx6	0.00429717	0.409802	0.194	0.036
Relt	0.00429717	0.166025	0.194	0.036
Calm3	0.00433444	0.0184639	0.889	0.518
Leo1	0.00434204	0.22566	0.444	0.181
Riox2	0.00435296	0.345657	0.333	0.108
Gstk1	0.00436118	0.286565	0.222	0.048
Tgfbr2	0.00437548	0.176315	0.472	0.181
Tspo	0.00438457	-0.936796	0.444	0.614
Numb	0.00438909	0.207586	0.306	0.096
Foxo1	0.00439373	0.481876	0.444	0.205
Zfp831	0.00443438	0.19689	0.139	0.012
Eml2	0.00443438	0.0688498	0.139	0.012
Acsl1	0.00443438	0.0670543	0.139	0.012
Elovl6	0.00443438	0.0158664	0.139	0.012
Moap1	0.00443438	0.00821844	0.139	0.012
Faap100	0.00443438	-0.0266828	0.139	0.012
Eif3g	0.00444644	0.418064	0.722	0.482
Thumpd3	0.00445415	0.220714	0.278	0.072
Smurf1	0.00445415	0.114347	0.278	0.072
Pdk3	0.00445811	0.31265	0.417	0.157
Tmem256	0.00446529	0.12558	0.5	0.217
D1Ertd622e	0.00448845	-0.548252	0.111	0.373
Psap	0.0044994	-0.633477	0.667	0.831
Icam1	0.00451544	0.120834	0.222	0.048
Pdia6	0.00452277	0.207265	0.694	0.361
Akr1b10	0.00453514	-0.576684	0.028	0.241
Kdm3b	0.00455347	-0.711941	0.278	0.506
Nek7	0.00455965	-0.339997	0.056	0.289
Epsti1	0.00458101	-0.72521	0.25	0.506
Plekhf2	0.00459032	-0.551709	0.306	0.554
Rpe	0.00460245	0.300544	0.472	0.205
Cd74	0.00462626	0.368346	0.167	0.024
Dstyk	0.00462626	0.209585	0.167	0.024
Cand2	0.00462626	0.145665	0.167	0.024
Rel	0.00463396	0.330124	0.194	0.036
Bora	0.00463396	0.20728	0.194	0.036
Tspan5	0.00463396	0.158901	0.194	0.036
Hid1	0.00463942	-0.5469	0.056	0.277
Lgr5	0.00466039	-0.0102176	0.028	0.241
Ifi27l2a	0.00467462	0.17961	0.222	0.048
Ypel3	0.00469038	-0.503641	0.694	0.831
Bud23	0.0046912	0.265121	0.444	0.193
Tiparp	0.00469492	-0.55377	0.111	0.373
Fundc2	0.00470616	0.35343	0.611	0.289
Cd6	0.00474743	0.456046	0.778	0.482
Nup85	0.00475862	0.122838	0.389	0.133
Zscan29	0.00478877	-0.628153	0.028	0.241
Bscl2	0.00480094	0.327784	0.444	0.193
Gm14230	0.00482275	0.0385391	0.167	0.024
Emd	0.00484011	0.0513112	0.25	0.06
Rtf1	0.00484571	0.239396	0.833	0.542
Ppm1h	0.00485843	-0.571703	0.417	0.747
Ak2	0.00487723	0.233378	0.528	0.277
Kdm1a	0.00492364	0.183412	0.722	0.41
Isyna1	0.00492578	0.531929	0.444	0.217
Aatf	0.00493647	0.111128	0.333	0.096
Mllt1	0.00494684	0.137563	0.361	0.133
Rhoa	0.00495277	0.297961	1	0.855
Stau1	0.0049836	0.0687608	0.472	0.193
Fam160a2	0.00500832	0.145398	0.222	0.048
Taf9b	0.00502677	0.176014	0.167	0.024
Snx30	0.00502677	0.0883921	0.167	0.024
Klhl15	0.00502677	0.0559841	0.167	0.024
Nyap1	0.00503101	-0.145829	0	0.193
Sqor	0.00503101	-0.724297	0	0.193
Klf6	0.00504669	0.395251	0.389	0.157
Hdac1	0.00504671	-0.638139	0.611	0.747
Ext2	0.00512473	0.302281	0.25	0.072
Uqcc2	0.00513384	0.111052	0.5	0.205
Birc3	0.00513798	0.446942	0.333	0.12
Lrrc59	0.00514423	0.406086	0.444	0.193
Prdx6	0.00514463	0.342928	0.806	0.518
St8sia4	0.00515261	0.221729	0.472	0.205
Rpl5	0.00515575	0.376558	1	0.952
Pole4	0.00518794	0.190931	0.694	0.361
Klf7	0.00518794	-0.584194	0.306	0.53
Yme1l1	0.00519483	0.167595	0.778	0.47
Ilf2	0.00521942	0.349019	0.583	0.325
Mrps18c	0.00521942	0.230135	0.611	0.313
Snrpb2	0.00522851	0.299658	0.806	0.578
Slc25a12	0.00523488	0.30931	0.444	0.181
Zfp467	0.00523856	0.135025	0.167	0.024
Fry	0.00523856	0.0352051	0.167	0.024
Gemin7	0.00528151	0.377756	0.5	0.229
Plxnd1	0.00531502	-0.255184	0.306	0.59
Rtp4	0.00532858	0.140951	0.25	0.06
Inpp1	0.00534872	0.331586	0.306	0.096
Fam107b	0.00539027	-0.520196	0.667	0.88
Cnot6	0.00539027	-0.613119	0.778	0.831
Gabarapl2	0.00539312	0.387845	0.917	0.687
Slc4a2	0.005407	0.134304	0.333	0.108
Papolg	0.00542234	0.186563	0.278	0.084
Acp1	0.00543127	0.255541	0.528	0.241
Mrpl41	0.00543365	0.212921	0.611	0.313
Rps28	0.00544036	0.10942	1	0.988
Rnf138	0.00544898	0.195863	0.472	0.229
Susd3	0.00545837	0.295419	0.167	0.024
E2f6	0.00545837	0.168169	0.167	0.024
1810041H14Rik	0.00545837	0.0678108	0.167	0.024
Nfkb1	0.00547132	0.585565	0.528	0.265
Arfip1	0.00548257	0.180235	0.444	0.181
Cmtm6	0.00549915	-0.0783597	0.75	0.337
Nfkbia	0.00551245	-0.146739	0.556	0.747
Cyld	0.00551765	0.368696	0.667	0.398
Hes6	0.00552698	-0.598972	0.361	0.578
Uimc1	0.00554125	0.363632	0.389	0.169
Cops4	0.00554758	0.549583	0.583	0.313
Ccdc9	0.0055607	0.125501	0.333	0.12
Plcg1	0.00556125	-0.0160223	0.389	0.145
Snrpf	0.00559453	0.22748	0.778	0.578
Lbh	0.00561476	0.0837745	0.694	0.41
Kri1	0.00562304	0.154899	0.25	0.072
Htatsf1	0.00566773	0.347017	0.528	0.241
Gpr162	0.00567363	-0.112029	0.056	0.277
Riox1	0.00568648	0.125977	0.167	0.024
Arpc5l	0.00572247	0.361364	0.694	0.41
Atp6v1h	0.00573102	0.22996	0.583	0.277
Uspl1	0.00573346	-0.716697	0.444	0.639
Rsl1d1	0.00573429	0.324623	0.722	0.41
Traf4	0.00575625	0.271152	0.583	0.289
Sp4	0.00579791	0.172195	0.472	0.217
Ints1	0.00581208	0.0346094	0.417	0.157
Ucp2	0.00583895	0.306154	1	0.94
Exosc7	0.00584085	0.360375	0.389	0.145
Dnajc19	0.00585113	0.314265	0.5	0.253
Gbe1	0.00586114	0.0309953	0.25	0.06
Hnrnpd	0.00589748	0.229041	0.917	0.687
Vps37b	0.00590936	-0.034398	0.417	0.145
Ncoa7	0.00591802	0.151108	0.278	0.084
Tbc1d5	0.00592315	0.066184	0.167	0.024
Lpcat4	0.00592315	0.041944	0.167	0.024
Trav14-1	0.00593877	0.0145415	0.222	0.048
Polr2h	0.00597817	0.447707	0.306	0.108
Kif3a	0.0060093	0.300556	0.194	0.036
Eml3	0.0060093	0.0327043	0.194	0.036
Ahcyl2	0.00601608	0.123012	0.333	0.108
Paip2b	0.00603305	0.080787	0.444	0.193
Wbp4	0.00604738	0.0345156	0.667	0.301
Tardbp	0.00606648	-0.511982	0.472	0.639
Parp4	0.00612642	0.247105	0.389	0.157
Pfdn1	0.00613737	0.202315	0.556	0.253
Ubald1	0.00616871	0.143058	0.528	0.241
Ski	0.00617315	0.0908518	0.444	0.205
Shkbp1	0.00621553	0.110018	0.361	0.133
Gramd4	0.00623328	0.0419917	0.194	0.036
Eif2s2	0.00623768	0.246892	0.75	0.53
Eci2	0.00629181	-0.689991	0.306	0.53
Memo1	0.00633538	0.203922	0.333	0.12
Hmga1	0.00634499	0.041613	0.5	0.217
Noc3l	0.00635265	-0.00637539	0.222	0.048
Psma3	0.00638311	0.302526	0.972	0.783
Usp7	0.00640734	-0.746865	0.472	0.663
Vopp1	0.00646475	0.00548498	0.194	0.036
Tsc1	0.00646475	-0.0703198	0.194	0.036
Zfp51	0.00648233	-1.23862	0.028	0.229
Stx4a	0.00648328	0.118769	0.5	0.217
Arhgap4	0.00651711	0.152416	0.833	0.47
Galk2	0.00657742	0.24621	0.472	0.205
Cdkn2aipnl	0.00659151	-0.204308	0.389	0.542
Dnm1l	0.00659838	0.125018	0.528	0.265
Gramd3	0.00665869	-0.591435	0.028	0.229
mt-Nd3	0.00670339	0.0188097	0.667	0.386
Bcl9l	0.00670393	-0.00398671	0.194	0.036
Mrps5	0.00670486	0.159259	0.667	0.313
Cdc42	0.00671652	0.210107	1	0.916
Arpc1b	0.00672272	0.221479	0.972	0.59
Nrbp1	0.00673936	0.12839	0.694	0.349
Ripk3	0.00674446	0.0972562	0.389	0.133
Nipbl	0.00674447	-0.612343	0.722	0.904
Chdh	0.00675282	0.112263	0.25	0.072
Hdac2	0.00676539	0.328544	0.833	0.482
Rexo5	0.00676601	0.317527	0.222	0.06
Nsun2	0.00676802	0.132235	0.5	0.217
Ube2r2	0.00678471	0.329948	0.861	0.578
Itch	0.00683187	0.0750793	0.556	0.301
Nufip1	0.0068355	0.41805	0.278	0.084
Map3k3	0.0068355	0.197175	0.278	0.084
C1galt1	0.00684247	-0.565129	0.333	0.566
Ldlrad3	0.00685561	-0.21433	0	0.181
Tcirg1	0.00685561	-0.297416	0	0.181
Cnga1	0.00685561	-0.663577	0	0.181
Poldip2	0.00685941	0.240193	0.306	0.096
Dus1l	0.00687164	0.373044	0.444	0.217
Tomm5	0.00690043	0.361952	0.583	0.289
Tor1b	0.00690276	0.409856	0.389	0.157
Pik3ip1	0.00691922	-0.614057	0.389	0.614
Fam103a1	0.00700177	-0.642694	0.5	0.663
Taf3	0.00702515	0.30544	0.417	0.169
Cenpt	0.00703365	0.278228	0.278	0.084
2810004N23Rik	0.00704378	0.121553	0.444	0.181
Ssbp4	0.00704686	0.211433	0.694	0.434
Ppp1r15a	0.00704899	0.171828	0.306	0.096
A930002I21Rik	0.00706396	-0.927874	0.139	0.373
Btf3	0.00707644	0.272093	1	0.916
Brwd3	0.00708682	-0.580986	0.167	0.41
U2af2	0.00710194	0.0171685	0.861	0.554
Agk	0.00716887	0.269648	0.361	0.145
Tgfbr3	0.00721396	0.47225	0.306	0.108
Oser1	0.00721624	0.323983	0.5	0.217
Card11	0.00721624	-0.0448033	0.5	0.217
Efr3a	0.00722468	0.359949	0.528	0.277
Naa40	0.00723694	0.26112	0.278	0.084
Exosc2	0.00724325	0.209063	0.306	0.096
Hsph1	0.00724325	0.208173	0.306	0.096
Rbm19	0.00724325	0.0429904	0.306	0.096
Hist1h1c	0.0072666	-0.901158	0.278	0.494
Abce1	0.00727114	0.273784	0.667	0.361
Nutf2	0.00733956	0.324255	0.75	0.47
Nampt	0.00739093	0.273422	0.25	0.072
Cycs	0.00740485	0.403957	0.889	0.639
Fastkd3	0.00744549	0.0784049	0.278	0.084
Fbxw11	0.00760687	0.19384	0.306	0.108
Cnot6l	0.00761478	0.276397	0.833	0.542
Gpr171	0.00761536	0.00884178	0.25	0.072
Tmco1	0.00764521	0.24054	0.639	0.398
Cwc25	0.00764706	0.0195725	0.5	0.241
Grpel2	0.00765942	0.267658	0.278	0.084
2006-03-01	0.00767778	0.352861	0.472	0.241
Dmap1	0.00770043	0.432362	0.417	0.169
Magoh	0.0077028	0.0961426	0.722	0.386
Zfp1	0.0077097	0.253117	0.361	0.145
Rcn2	0.00784641	0.345742	0.417	0.181
Tmem245	0.00785305	-0.966153	0.306	0.494
Arhgap30	0.00792541	0.182023	0.861	0.566
Arntl	0.00793119	-0.542617	0.194	0.47
1810022K09Rik	0.00793245	0.176846	0.778	0.482
Cinp	0.00793716	0.301078	0.222	0.06
Dennd4a	0.00793716	0.254285	0.222	0.06
Dxo	0.00801886	0.06681	0.306	0.108
Scfd1	0.00802274	0.271596	0.472	0.229
Psmd14	0.00803162	0.301537	0.778	0.458
Ddx27	0.00806821	0.12271	0.583	0.277
Mphosph6	0.00808262	0.353586	0.25	0.072
Mkl1	0.00809028	0.162741	0.361	0.145
Klhdc4	0.00809073	0.403842	0.333	0.133
Vps13c	0.00812853	-0.668624	0.278	0.482
Sumo3	0.00814392	0.0337066	0.417	0.193
Prkd3	0.0081797	0.115273	0.389	0.145
Blvra	0.00818224	0.193306	0.333	0.12
Oxr1	0.00822527	0.685754	0.583	0.361
Bcl7c	0.00823347	-0.210019	0.083	0.289
Zfp52	0.00825099	0.472682	0.083	0
Pld4	0.00825099	0.271892	0.083	0
Lad1	0.00825099	0.259394	0.083	0
Vill	0.00825099	0.223623	0.083	0
Tmem97	0.00825099	0.222011	0.083	0
Fbxo30	0.00825099	0.216281	0.083	0
Hdac6	0.00825099	0.212858	0.083	0
Slc25a47	0.00825099	0.208247	0.083	0
Axl	0.00825099	0.205919	0.083	0
Rapgef4	0.00825099	0.192637	0.083	0
Fhl2	0.00825099	0.176819	0.083	0
3110082I17Rik	0.00825099	0.168479	0.083	0
Il21	0.00825099	0.164995	0.083	0
Gcfc2	0.00825099	0.160753	0.083	0
Fam240a	0.00825099	0.160056	0.083	0
Rbpms2	0.00825099	0.157741	0.083	0
Smyd2	0.00825099	0.157127	0.083	0
Chn2	0.00825099	0.140777	0.083	0
Ube2l6	0.00825099	0.134423	0.083	0
Plk3	0.00825099	0.12914	0.083	0
Gm19951	0.00825099	0.119805	0.083	0
Fnbp1l	0.00825099	0.119435	0.083	0
Zfp365	0.00825099	0.116595	0.083	0
Cpne2	0.00825099	0.113427	0.083	0
G6pc3	0.00825099	0.107966	0.083	0
Exph5	0.00825099	0.106622	0.083	0
Dpp7	0.00825099	0.105595	0.083	0
Il10ra	0.00825099	0.104994	0.083	0
Egr3	0.00825099	0.102892	0.083	0
Gm11674	0.00825099	0.0999894	0.083	0
Pou2af1	0.00825099	0.0948699	0.083	0
Pyroxd2	0.00825099	0.0948185	0.083	0
B4galnt4	0.00825099	0.0885929	0.083	0
Litaf	0.00825099	0.0874867	0.083	0
Rnf19b	0.00825099	0.0789095	0.083	0
Scrn2	0.00825099	0.0752834	0.083	0
Inafm1	0.00825099	0.0744589	0.083	0
Il12rb2	0.00825099	0.068902	0.083	0
Cdr2	0.00825099	0.0609576	0.083	0
Zfp551	0.00825099	0.0578999	0.083	0
Cmtm3	0.00825099	0.0542524	0.083	0
Cd7	0.00825099	0.054106	0.083	0
A230072E10Rik	0.00825099	0.0537578	0.083	0
Fam84b	0.00825099	0.0518303	0.083	0
Lgmn	0.00825099	0.0511638	0.083	0
Dph1	0.00825099	0.0444649	0.083	0
Rundc3a	0.00825099	0.0394059	0.083	0
Rundc3b	0.00825099	0.0372422	0.083	0
Gm26640	0.00825099	0.0356685	0.083	0
Synj2	0.00825099	0.0349191	0.083	0
Bloc1s5	0.00825099	0.0329846	0.083	0
Gm13546	0.00825099	0.0323736	0.083	0
Gm28809	0.00825099	0.0299895	0.083	0
Bcl2a1d	0.00825099	0.0251707	0.083	0
Zc3h10	0.00825099	0.0209932	0.083	0
Gm49396	0.00825099	0.0199617	0.083	0
Kcnmb4os2	0.00825099	0.0161405	0.083	0
Zfp455	0.00825099	0.0130984	0.083	0
Nrgn	0.00825099	0.0130382	0.083	0
Trav5d-4	0.00825099	0.011136	0.083	0
Fuk	0.00825099	0.0103773	0.083	0
Gm20506	0.00825099	0.00821348	0.083	0
Prnp	0.00825099	0.00576184	0.083	0
Rap1gap2	0.00825099	0.00562553	0.083	0
Gm42722	0.00825099	0.00506541	0.083	0
Gm16845	0.00825099	0.0047531	0.083	0
Phf11d	0.00825099	0.00326972	0.083	0
Nup210l	0.00825099	0.00197683	0.083	0
Trav14n-2	0.00825099	0.00165467	0.083	0
Cox5a	0.00826183	0.355219	0.917	0.663
Capn2	0.00828849	0.151741	0.306	0.096
Malt1	0.00832574	0.0703522	0.25	0.072
Rps23	0.00841099	0.301065	1	0.976
Ifnar1	0.00842177	-0.0906471	0.528	0.241
Chmp7	0.00851305	-0.0160119	0.306	0.096
Mrpl22	0.00853052	0.517382	0.528	0.289
Nup153	0.00854681	0.194417	0.472	0.217
Atp5f1	0.00854819	0.315852	0.972	0.819
Creld2	0.00856647	0.105044	0.361	0.133
Creg1	0.00857539	0.376291	0.25	0.072
Rbmxl1	0.00860549	0.484871	0.611	0.337
Manf	0.00865952	0.167298	0.778	0.422
Slc27a1	0.00867435	0.0819508	0.306	0.108
Midn	0.00868334	0.0667495	0.5	0.253
Lsm5	0.00869829	0.0554972	0.639	0.301
Atp5h	0.00869984	-0.382557	0.917	0.976
Hmg20b	0.00870048	-0.0833194	0.139	0.386
Spata5	0.00875193	0.252941	0.278	0.096
Ppp2r1b	0.00875193	0.223042	0.278	0.096
Psma5	0.00875913	0.301474	0.722	0.434
Pdlim2	0.00879097	0.254351	0.5	0.229
Rock1	0.00887275	-0.702089	0.722	0.831
Adam28	0.00890902	-0.0123623	0.139	0.373
Ankrd6	0.00897857	-0.381627	0.028	0.217
Aff3	0.00900719	-0.365385	0.194	0.422
Gm20324	0.0090626	0.0397884	0.278	0.084
Asxl1	0.00918727	0.188919	0.528	0.277
Nop58	0.00920502	0.281322	0.5	0.241
Cdk2ap2	0.00921915	0.294229	0.75	0.434
Tcea1	0.00929349	0.148881	0.806	0.602
4833420G17Rik	0.00931	-0.582367	0.417	0.602
Hist1h2an	0.00931262	-0.043631	0	0.169
Sema7a	0.00931262	-0.065517	0	0.169
Prodh	0.00931262	-0.147563	0	0.169
Syk	0.00931262	-0.281032	0	0.169
Gm14029	0.00931262	-0.327327	0	0.169
Art1	0.00931262	-0.449613	0	0.169
Fmnl2	0.00931262	-0.543328	0	0.169
BB031773	0.00931262	-0.664532	0	0.169
Gzma	0.00931262	-0.711852	0	0.169
Adck5	0.00931758	0.0663479	0.278	0.084
Hexim1	0.00933495	0.263985	0.361	0.145
Rrp15	0.00936495	0.307897	0.25	0.072
Dbnl	0.00939572	0.184572	0.806	0.482
Clint1	0.00941	0.189799	0.722	0.434
mt-Nd2	0.00946982	0.340495	1	0.988
Ifngr2	0.00948234	0.433043	0.444	0.217
Uckl1	0.00955825	0.420294	0.361	0.145
Wars	0.00956771	0.147665	0.389	0.157
Dpysl2	0.0095882	-0.0403495	0.444	0.193
Trappc4	0.00960968	0.449588	0.5	0.265
Cdk4	0.00961665	0.0665742	0.694	0.349
Msl1	0.00962269	0.106591	0.306	0.108
Akr1b3	0.00963994	0.322179	0.833	0.602
Polr1d	0.0096425	0.254409	0.778	0.518
Rgp1	0.00966421	0.0300638	0.361	0.133
Timm17b	0.00968437	0.193267	0.472	0.205
Arid1a	0.00972042	0.368543	1	0.819
Cct4	0.00972177	0.1612	0.833	0.542
Atmin	0.0097479	0.141185	0.333	0.12
Rab6b	0.0097479	0.0729465	0.333	0.12
Tmod3	0.00975134	0.254273	0.694	0.446
Snx12	0.00975272	0.351324	0.278	0.096
Rps15a	0.00979326	0.271991	1	0.976
Sash3	0.00981612	-0.490389	0.806	0.916
Higd1a	0.00983056	0.298395	0.611	0.361
Glmp	0.00983418	0.0157644	0.722	0.373
H2afy	0.00991077	-0.407856	0.944	0.867
Ndufa6	0.00992161	-0.507894	0.861	0.807
Flnb	0.00992674	0.0960251	0.25	0.072
Impad1	0.00998414	-0.354085	0.139	0.398
Mapk7	0.00999213	0.168032	0.333	0.12
Sh2b1	0.00999997	0.302911	0.583	0.301
Atp6v1c1	0.0100091	0.159184	0.444	0.193
Slc25a37	0.0100139	-0.600911	0.278	0.506
Gcn1l1	0.0100192	0.138992	0.361	0.145
Ppp6c	0.0100368	0.36195	0.722	0.458
Snrpd1	0.0100368	0.210618	0.75	0.446
Gng10	0.0100888	0.0280027	0.417	0.169
Tpgs1	0.0100904	-0.55335	0.056	0.253
Rab6a	0.0101879	0.374996	0.5	0.241
Ctnnb1	0.0101924	0.0464704	0.611	0.289
Rngtt	0.0102049	0.294821	0.5	0.253
Notch2	0.0102449	0.221444	0.194	0.048
Cstb	0.0102624	0.156974	0.611	0.301
Mrps15	0.0103137	-0.0610284	0.472	0.205
Stip1	0.0103408	0.215539	0.833	0.482
Pgrmc2	0.0103567	0.130787	0.389	0.169
Zfp553	0.0103567	0.0959098	0.389	0.169
Tex264	0.0103929	0.164524	0.444	0.205
Ubash3a	0.0104695	0.369413	0.639	0.361
Clcc1	0.0104758	0.170887	0.306	0.12
Paxip1	0.0104998	-0.0532034	0.361	0.145
Map3k14	0.0105099	0.316383	0.222	0.06
Tax1bp3	0.0105366	-0.692752	0.333	0.506
Trav14-2	0.0105901	0.181798	0.194	0.048
Txnip	0.0106281	-0.38924	0.528	0.663
Tmem68	0.0106309	0.028785	0.361	0.133
Ap1b1	0.0106337	-0.0580472	0.667	0.386
Rpl6	0.0106409	0.204833	1	0.928
Impact	0.0106624	-0.0401731	0.306	0.108
Nudt16l1	0.0106776	0.269975	0.472	0.241
Knop1	0.0106776	0.174313	0.472	0.241
Ppp1cb	0.0106813	0.0486705	0.556	0.277
Atp1a1	0.0107181	0.0796629	0.917	0.759
Eef1d	0.0107731	0.227564	0.75	0.482
Nup210	0.0107778	0.089713	0.639	0.349
Ptcd3	0.0107894	0.165379	0.583	0.301
Laptm5	0.0108239	0.253327	1	0.976
Lpgat1	0.0108258	0.0787699	0.25	0.072
Hdac8	0.0108373	0.185795	0.222	0.06
Map4	0.0108648	-0.634775	0.472	0.663
Psma2	0.0108671	0.400504	0.944	0.807
Atic	0.0109457	0.277058	0.194	0.048
1810013L24Rik	0.010967	0.145083	0.389	0.157
Ppp1r15b	0.0109948	0.164601	0.528	0.289
Pop7	0.0110244	0.0348744	0.333	0.12
Prkcsh	0.0110565	0.0859258	0.833	0.446
Hax1	0.0111011	0.290564	0.556	0.277
Heatr1	0.0111411	-0.0427846	0.25	0.072
Zfp664	0.0114023	0.0623268	0.5	0.217
Sorbs1	0.0114034	0.159018	0.167	0.036
Zcchc10	0.0114115	0.37164	0.333	0.145
Zwint	0.0114973	0.447981	0.5	0.253
Bcap29	0.0115065	0.244979	0.306	0.108
Cd96	0.0115432	-0.675646	0.389	0.602
Rabif	0.0115582	0.315407	0.528	0.265
Dhcr7	0.0115582	-0.00194886	0.528	0.265
Hnrnpa3	0.0115634	0.243963	1	0.976
Ifi208	0.0115851	0.431407	0.361	0.157
Rras2	0.0115988	0.157707	0.278	0.084
Ikzf1	0.0116494	0.283914	0.917	0.711
Mtmr14	0.0116573	-0.347049	0.056	0.253
Mrpl30	0.0116759	0.432099	0.694	0.398
Wasl	0.0116825	0.150313	0.444	0.217
Ptger4	0.0116889	0.107063	0.194	0.048
Marcksl1	0.0116921	-0.350482	0.389	0.59
Prdx1	0.0117993	0.433832	0.861	0.747
Suox	0.0118201	0.28351	0.167	0.036
Taldo1	0.0118265	0.313035	0.972	0.807
Trbj2-7	0.0118359	-0.249404	0.583	0.735
Atpaf2	0.0118597	0.0755563	0.333	0.12
Mrpl15	0.0118839	0.199269	0.556	0.289
Prkaca	0.0119205	0.0586963	0.417	0.181
Tsnax	0.0120211	0.111693	0.667	0.337
2410131K14Rik	0.012077	0.33176	0.194	0.048
Dopey1	0.0121368	0.046077	0.25	0.072
Ptpn12	0.0121368	0.0438612	0.25	0.072
Arhgap35	0.0122393	0.112011	0.222	0.06
Scand1	0.0122405	-0.334337	0.722	0.795
Ipo11	0.0122691	0.0463435	0.389	0.157
Agl	0.012283	0.108051	0.694	0.434
Xbp1	0.0123126	-0.714672	0.361	0.554
Chd2	0.0123452	0.360356	0.583	0.337
Gadd45gip1	0.0123689	0.0941287	0.389	0.169
Trmt1	0.0124095	0.292846	0.306	0.108
Atp5o.1	0.0124228	0.229446	0.917	0.639
Atad3a	0.0124765	0.286141	0.194	0.048
Tiam1	0.0124765	0.00926576	0.194	0.048
Zfp280d	0.0124863	-0.608423	0.306	0.542
Qrich1	0.012566	0.0741632	0.583	0.289
Myd88	0.012614	0.100733	0.222	0.06
Tmem104	0.012614	0.0828809	0.222	0.06
Ddx11	0.012614	-0.00261958	0.222	0.06
Hist1h2ad	0.012614	-0.0155437	0	0.157
Gm44174	0.012614	-0.0284892	0	0.157
Nron	0.012614	-0.0419906	0	0.157
Rmi2	0.012614	-0.0966935	0	0.157
Abca1	0.012614	-0.388837	0	0.157
Dtl	0.012614	-0.4436	0	0.157
Carnmt1	0.0126337	0.503257	0.361	0.145
Dgcr6	0.0126571	-0.331745	0.194	0.398
Wdtc1	0.0126837	-0.22364	0.083	0.277
Sdcbp	0.0126954	0.2285	0.778	0.482
Pigs	0.0127142	0.289263	0.278	0.096
Zbtb25	0.0127142	0.226941	0.278	0.096
Pdha1	0.0127493	0.188683	0.722	0.386
Pon2	0.0127721	0.488271	0.306	0.12
Mink1	0.0127721	0.133465	0.306	0.12
Ggps1	0.0127804	0.129328	0.528	0.277
Shq1	0.0128451	0.108071	0.111	0.012
Mtmr10	0.0128451	0.0732442	0.111	0.012
4931414P19Rik	0.0128451	0.0315109	0.111	0.012
Maz	0.0128708	-0.232227	0.667	0.783
Nudt2	0.0128876	0.252233	0.194	0.048
Farsb	0.0129044	0.244911	0.528	0.253
Tbxa2r	0.0129745	-0.754002	0.361	0.554
Dusp5	0.0129751	0.19815	0.389	0.181
Zfp639	0.0129988	0.291324	0.222	0.06
Sh3glb2	0.0130441	-0.109623	0.583	0.289
Zfp672	0.0130502	0.120323	0.278	0.096
Sec61b	0.0130745	0.35233	0.833	0.651
Ddx24	0.0130767	0.191608	0.806	0.554
Katnb1	0.0131525	0.237844	0.167	0.036
Tmem260	0.0131525	0.219846	0.167	0.036
Dnajc9	0.013156	0.361143	0.5	0.265
Hmgn5	0.0132668	0.30605	0.361	0.157
Tmem206	0.0133107	0.252815	0.194	0.048
Blmh	0.0133164	0.341773	0.444	0.229
Fam208b	0.0133425	0.0597117	0.444	0.205
Grk6	0.0133517	0.192922	0.778	0.506
Fcf1	0.0133698	0.281092	0.583	0.325
Rnf115	0.0133915	0.254961	0.472	0.229
Ptpn4	0.0133939	0.152084	0.222	0.06
Cmtm7	0.0134438	-0.607685	0.25	0.458
Tcf7l2	0.0134588	0.199937	0.111	0.012
Zfp27	0.0134588	0.147865	0.111	0.012
Luzp1	0.0134588	0.132508	0.111	0.012
Fbxw4	0.0134588	0.106412	0.111	0.012
Nmnat3	0.0134588	0.0509828	0.111	0.012
F13a1	0.0134992	-0.294648	0.083	0.301
Snu13	0.0135003	0.284196	0.833	0.518
Zfand2b	0.0135279	0.138781	0.361	0.145
Dcaf7	0.01353	0.161551	0.528	0.277
Tnfrsf18	0.0135499	0.486991	0.389	0.193
Ap1s1	0.0135566	0.170648	0.556	0.289
Cluh	0.0135727	0.251842	0.139	0.024
Stk35	0.0135727	0.0747206	0.139	0.024
Slc7a5	0.0135727	0.0629356	0.139	0.024
Ywhah	0.0136097	0.421872	1	0.759
Ppm1b	0.0136157	0.416475	0.583	0.325
Ifi206	0.0136253	0.255996	0.167	0.036
Lrrc14	0.0136253	0.158338	0.167	0.036
Atp2b1	0.0137237	-0.12976	0.472	0.217
Patl1	0.0137459	-0.315222	0.028	0.205
Tbrg4	0.013747	0.200266	0.333	0.145
Ccdc58	0.0137566	0.152108	0.25	0.084
Tnrc18	0.0137566	0.0341117	0.25	0.084
Morc2a	0.0137713	0.15838	0.278	0.108
Psmc1	0.0138028	0.284829	0.722	0.494
Pigp	0.0138391	0.203924	0.389	0.181
Zfp638	0.0139092	0.29183	0.639	0.422
Snx5	0.0139586	0.207656	0.667	0.373
Dexi	0.0139899	-0.204462	0.167	0.386
Cep250	0.0140305	-0.136969	0.056	0.241
Ptgr1	0.0140983	0.430405	0.111	0.012
Platr25	0.0140983	0.206634	0.111	0.012
Begain	0.0140983	0.0881495	0.111	0.012
Clcn6	0.0140983	0.0851314	0.111	0.012
Dph2	0.014113	0.249792	0.167	0.036
Mob3b	0.0141202	0.384918	0.139	0.024
Pinx1	0.0141202	0.212577	0.139	0.024
Hira	0.0141202	0.184562	0.139	0.024
Gtf2ird2	0.0141202	0.0194767	0.139	0.024
Colgalt1	0.0141938	0.109703	0.194	0.048
Elk3	0.0142131	0.0601012	0.472	0.229
Coa6	0.0143242	0.0556512	0.444	0.217
Casp6	0.0143674	-0.661034	0.361	0.518
Cdkal1	0.0143677	0.0298038	0.333	0.12
Ctsz	0.0144033	0.356225	0.611	0.349
Mrpl27	0.014406	0.316222	0.389	0.169
Taf11	0.014406	0.249458	0.389	0.169
Ube2w	0.014406	0.019257	0.417	0.157
Cry1	0.0144126	0.289007	0.583	0.349
Zbtb2	0.0144776	0.055878	0.361	0.145
Nomo1	0.0144791	0.317082	0.361	0.169
Rala	0.0145897	0.0927618	0.667	0.349
Prkch	0.0146079	0.218888	0.528	0.289
Mrm3	0.014616	0.178941	0.167	0.036
Cox16	0.0146338	0.0347894	0.639	0.349
Tmed3	0.0146438	0.0685602	0.222	0.06
Pop1	0.0146545	0.157926	0.194	0.048
Drap1	0.0146613	0.136837	0.889	0.602
Senp8	0.0146871	0.260238	0.139	0.024
Rmdn3	0.0146871	0.158731	0.139	0.024
Rhot2	0.0146871	0.0485791	0.139	0.024
Vkorc1	0.0147644	0.0277473	0.111	0.012
Rab26os	0.0147644	0.0108532	0.111	0.012
Gm26692	0.0147644	0.00552179	0.111	0.012
Prdm4	0.0147723	-0.12459	0.25	0.072
Ppp1r9b	0.014797	-0.236888	0.222	0.458
Dcaf5	0.014807	-0.0639861	0.361	0.145
Egln2	0.0149117	-0.013839	0.472	0.205
Ccdc66	0.0149211	0.302221	0.25	0.084
Ndufc2	0.0149877	0.127736	0.75	0.434
Rnf167	0.0150015	0.337647	0.889	0.747
Slc15a2	0.0150417	-0.571634	0.194	0.398
Rmnd1	0.0151248	0.254427	0.361	0.169
Tnnt1	0.0151282	0.0720222	0.194	0.048
Lins1	0.0151282	0.0596494	0.194	0.048
Brf2	0.0151282	0.048828	0.194	0.048
Slc52a2	0.0151282	0.0457742	0.194	0.048
Erf	0.0151348	0.00743387	0.167	0.036
Dnajb5	0.0151348	-0.0137616	0.167	0.036
Tkt	0.0151525	0.2329	0.556	0.289
Usp49	0.0152739	0.0503906	0.139	0.024
Usp36	0.0153282	0.097181	0.25	0.084
Arpp19	0.0153305	0.175069	0.917	0.651
Ikzf3	0.0154091	-0.443875	0.222	0.47
Srprb	0.0154224	-0.0207574	0.333	0.12
Nudt18	0.0154581	0.212343	0.111	0.012
Cd320	0.0154581	0.201629	0.111	0.012
Fan1	0.0154581	0.164683	0.111	0.012
Prmt2	0.0154581	0.129408	0.111	0.012
Trim37	0.0154581	0.0827844	0.111	0.012
Cptp	0.0154581	0.0453305	0.111	0.012
Nenf	0.0154581	0.040513	0.111	0.012
Ankrd55	0.0154581	0.028087	0.111	0.012
Qtrt2	0.0154581	0.0255947	0.111	0.012
Ppm1m	0.0154581	0.0243872	0.111	0.012
Zfp90	0.0154581	0.0187724	0.111	0.012
Rpl13	0.0154754	0.203542	1	0.988
Plgrkt	0.0154841	0.549597	0.667	0.446
Nacc1	0.015503	-0.0148821	0.306	0.12
Rprd1a	0.0155059	0.0166213	0.306	0.108
Pnpo	0.0155331	0.0632047	0.222	0.06
Gpr89	0.0156155	0.0783322	0.194	0.048
Tbca	0.0156196	0.207618	0.861	0.59
Naa25	0.0156303	0.0238844	0.278	0.096
Cmss1	0.0156698	0.0956248	0.167	0.036
Tvp23b	0.0156698	0.0858609	0.167	0.036
Mxd4	0.0156763	-0.553212	0.528	0.675
Eif4e3	0.015731	-0.421222	0.25	0.47
Dock10	0.0157861	0.241749	0.639	0.361
Rpp30	0.0158117	0.437053	0.333	0.133
Grn	0.0158813	0.196157	0.139	0.024
Gm42372	0.0158813	0.156411	0.139	0.024
Itga5	0.0158813	0.151548	0.139	0.024
Phf6	0.0159294	0.348019	0.444	0.229
Armcx3	0.0160078	0.394101	0.278	0.108
Txnl4a	0.0160169	0.214913	0.556	0.265
Ppa2	0.0162022	0.196897	0.556	0.313
Csad	0.0162213	-0.0537882	0.167	0.036
Mlf2	0.0162522	-0.671872	0.611	0.651
Maf1	0.0162718	-0.699109	0.75	0.747
Hist3h2ba	0.0162835	-0.481993	0.194	0.41
Rbm8a	0.0163116	0.308769	0.861	0.687
Psmb10	0.01632	0.1278	0.611	0.337
Vps45	0.0164455	0.160448	0.278	0.096
Tecpr1	0.0164599	0.185389	0.806	0.554
Ncl	0.0164819	0.198758	1	0.928
Btf3l4	0.0164941	0.167941	0.639	0.398
Rchy1	0.0164969	0.543627	0.528	0.325
Slfn9	0.0165098	0.176681	0.139	0.024
Pradc1	0.0165098	0.166144	0.139	0.024
Gm11110	0.0165098	0.101278	0.139	0.024
Dtnbp1	0.0165447	0.0232746	0.333	0.12
Zscan26	0.0165521	-0.209083	0.083	0.277
Sdhaf4	0.0166315	0.125897	0.194	0.048
Leprotl1	0.01667	0.263638	1	0.735
Pcna	0.0166708	0.499442	0.75	0.53
Tnfaip1	0.0167898	0.00927742	0.167	0.036
Ccdc115	0.0168212	0.208879	0.278	0.108
Tbl3	0.016917	0.282777	0.361	0.157
Lsm3	0.0169261	0.105748	0.722	0.434
Mapre1	0.0169261	0.212159	0.917	0.627
Anp32b	0.016932	0.346843	0.889	0.687
Cenpq	0.0169345	-0.384085	0.056	0.241
Psmg4	0.0170329	0.113637	0.389	0.157
Gad2	0.017042	-0.00371293	0	0.145
Gm26979	0.017042	-0.0118194	0	0.145
Fam117a	0.017042	-0.034471	0	0.145
Rnf125	0.017042	-0.297936	0	0.145
Nwd1	0.017042	-0.353024	0	0.145
Zdhhc14	0.017042	-0.470848	0	0.145
Adsl	0.0170589	0.322393	0.5	0.277
Ube2q1	0.0170901	-0.0243013	0.778	0.446
Hnrnpll	0.0171386	0.531222	0.417	0.229
Pqlc3	0.0171601	0.0762681	0.139	0.024
Gpr108	0.0171809	0.104989	0.444	0.193
Arl6ip1	0.0173653	-0.441319	0.917	0.892
Tnrc6a	0.0174846	0.0515632	0.583	0.289
Krit1	0.0174849	0.0592613	0.5	0.265
Mbd6	0.0174923	-0.0025201	0.417	0.193
Cbx3	0.0175021	0.225597	0.917	0.819
Crem	0.0175134	0.192114	0.25	0.084
Ndufb2	0.0175808	0.154814	0.667	0.361
Kras	0.0176281	0.198339	0.639	0.386
Ccdc186	0.0176494	0.218437	0.222	0.072
Dynll2	0.017668	0.0771845	0.361	0.157
Dctpp1	0.0177051	0.0437668	0.194	0.048
Tmem35a	0.0177051	-0.069609	0.194	0.048
Tbc1d1	0.0177274	0.11189	0.333	0.133
Siva1	0.0177383	-0.0571119	0.278	0.096
Sh2d1a	0.0177979	-0.395441	0.778	0.783
Gpatch2	0.0178327	0.0591266	0.139	0.024
Ap5b1	0.0178327	0.047147	0.139	0.024
Pus1	0.0178327	0.0183861	0.139	0.024
Fbxo33	0.0178763	0.140938	0.306	0.12
Jun	0.0178763	0.120439	0.306	0.12
Fyttd1	0.017885	0.208102	0.417	0.205
Ampd1	0.0179794	0.255183	0.167	0.036
Psma7	0.0179852	0.233471	0.972	0.771
Usp14	0.0180654	0.367495	0.472	0.265
Alkbh4	0.0181093	0.219038	0.278	0.108
Flna	0.0181211	0.547438	0.778	0.711
Timm8b	0.0181274	0.055991	0.639	0.361
Ppp1r21	0.0181381	0.203926	0.389	0.193
Bola3	0.018179	0.0844266	0.444	0.217
Ccdc125	0.0181886	0.140275	0.278	0.096
Mitd1	0.0182159	0.191939	0.417	0.193
Camta1	0.0182159	0.0726732	0.417	0.193
Tcf20	0.0182206	0.394806	0.5	0.289
Ddx1	0.0182331	0.296272	0.417	0.217
Cers6	0.0183179	-0.491599	0.167	0.373
Pfdn5	0.0183232	0.104237	1	0.639
Psmd2	0.0183534	0.168124	0.833	0.53
Zbtb18	0.018367	-0.680047	0.222	0.398
Cybrd1	0.0183849	-0.089828	0.833	0.976
Plcl1	0.0183862	-0.364871	0.028	0.193
Nipsnap3b	0.0183869	0.0535399	0.417	0.169
Cast	0.0184457	0.127437	0.611	0.337
Fastkd2	0.0185283	0.132401	0.139	0.024
Isg15	0.0185283	0.0824919	0.139	0.024
Mvp	0.0185283	0.0548119	0.139	0.024
Rtn4ip1	0.0185283	-0.00586793	0.139	0.024
4933415A04Rik	0.0185283	-0.00788271	0.139	0.024
Zbtb40	0.0185283	-0.0168827	0.139	0.024
Trdmt1	0.0185283	-0.0429409	0.139	0.024
Cib1	0.0185987	0.267612	0.611	0.373
Dtwd2	0.0186015	0.0588706	0.167	0.036
Rpl30	0.0186902	0.194774	1	0.964
Ythdf2	0.0187056	-0.0180358	0.75	0.458
Lonp2	0.0187315	0.167325	0.611	0.349
Wdr3	0.0187352	0.13959	0.306	0.12
Psmd11	0.0188849	0.283468	0.722	0.482
Impa1	0.0189189	0.0687256	0.667	0.349
Ankrd50	0.019057	-0.541923	0.222	0.422
Nfkbil1	0.0191193	0.012871	0.278	0.096
Hacd2	0.0191781	0.204475	0.306	0.12
Herc1	0.0191882	0.179414	0.528	0.301
Cul7	0.0192423	0.0256969	0.167	0.036
Hace1	0.0192423	-0.000935846	0.167	0.036
Nim1k	0.0192822	-0.317643	0.111	0.313
Eipr1	0.0192838	0.303479	0.333	0.145
Fryl	0.0193252	-0.00880609	0.639	0.349
Ptpn14	0.0193493	-0.266229	0.028	0.193
Ctse	0.0193527	-0.0764654	0.167	0.386
Siah1a	0.0193694	0.175856	0.417	0.205
Fam189b	0.0194456	-0.811758	0.306	0.446
Rbm4	0.0194537	0.0521719	0.25	0.084
Seh1l	0.0195725	0.199202	0.472	0.241
Sigirr	0.0196747	0.144621	0.361	0.157
Mapkapk2	0.0196747	0.0739731	0.361	0.157
Rbmx	0.0197224	0.0416206	0.611	0.349
Clk1	0.0197628	-0.56772	0.861	0.88
Stat6	0.0197661	0.243696	0.583	0.349
Jarid2	0.0197661	0.23203	0.611	0.337
Map4k4	0.0197935	0.272259	0.806	0.53
Fra10ac1	0.0199607	0.0968314	0.278	0.108
Selenof	0.0199797	0.317347	1	0.783
Immt	0.0200627	0.238525	0.556	0.313
Pbx2	0.0200913	0.00330555	0.306	0.12
Prmt9	0.0200991	0.223039	0.361	0.157
Akna	0.0202482	0.354358	0.611	0.373
Ndufb6	0.0202707	0.0715392	0.889	0.494
Zrsr2	0.0203125	-0.00124854	0.444	0.205
Spin1	0.0203626	-0.0750114	0.722	0.446
Nfkbiz	0.0203748	0.539098	0.194	0.06
Pfkp	0.0203838	0.183301	0.5	0.253
Dirc2	0.0204268	-0.593136	0.139	0.349
Casp8	0.0204862	0.260926	0.556	0.337
H3f3b	0.0205077	-0.270753	1	1
Mdh2	0.0205124	0.226735	0.972	0.819
Ptbp1	0.0205419	0.0537575	0.667	0.386
Uqcc3	0.0205419	-0.461103	0.333	0.53
Pnp	0.0205935	0.0498945	0.278	0.096
Mesd	0.0206803	0.0992222	0.528	0.265
Rraga	0.0206809	0.0352893	0.306	0.108
Ndufa9	0.0207857	0.445548	0.722	0.47
[truncated: 9,851 more rows]

## Sheet: CD4+8low_vs_CD69posDP
Gene_name	p_val	avg_logFC	pct.1	pct.2
Samhd1	8.61281e-13	1.84466	0.583	0.013
Zbtb7b	1.67871e-11	0.927322	0.611	0.051
Il7r	6.36056e-11	1.56	0.694	0.103
Inpp4b	2.23285e-09	0.977381	0.917	0.321
Cd40lg	3.22061e-09	0.845252	0.667	0.103
mt-Nd1	8.22682e-09	0.654467	1	1
Cd8a	4.6882e-08	-2.4202	0.222	0.718
Itm2a	8.99853e-08	1.11424	1	0.782
Srpk1	1.41218e-07	0.732198	0.917	0.462
Trio	2.35895e-07	0.466974	0.472	0.064
Myb	3.30803e-07	-1.13947	0.139	0.628
Fkbp1a	3.85874e-07	1.03447	1	0.795
Id2	4.24861e-07	1.62407	0.75	0.321
Rpl3	4.84299e-07	0.608525	1	0.936
Itgb3	4.98514e-07	0.926184	0.528	0.09
Cd8b1	6.66564e-07	-2.27962	0.444	0.795
Gimap4	8.46659e-07	1.073	0.694	0.231
Cd52	2.41204e-06	0.653065	1	0.936
Tuba4a	2.45513e-06	0.859091	0.889	0.564
Cxcr4	2.62934e-06	-0.236384	0	0.449
Rps19	2.68032e-06	0.582495	0.972	0.987
Rpsa	2.72069e-06	0.505211	1	1
Tgfbr3	3.1952e-06	0.555144	0.306	0.013
Got1	3.94274e-06	0.672967	0.639	0.192
mt-Nd5	3.995e-06	0.436154	1	0.962
Anxa6	4.54394e-06	0.684949	0.889	0.436
Eef1a1	5.19534e-06	0.31165	1	1
Pkm	5.34349e-06	0.531351	1	0.936
Rps7	6.5447e-06	0.513144	1	0.974
Vim	6.91375e-06	0.770477	0.972	0.641
Lck	6.9315e-06	-0.504482	1	1
Ccr7	8.65473e-06	0.83515	0.667	0.244
Bach2	8.69032e-06	0.572611	0.75	0.282
Rplp1	8.95761e-06	0.459201	1	1
Gmfg	1.1983e-05	-0.881187	0.833	0.897
Ap3s1	1.66043e-05	-1.05827	0.806	0.936
Sgms1	1.80297e-05	0.311989	0.222	0
Ptgir	1.80297e-05	0.29846	0.222	0
Acvrl1	1.83384e-05	0.629391	0.361	0.051
Ccnd2	2.05263e-05	0.983497	0.389	0.064
Ldhb	2.08974e-05	-0.84997	0.778	0.936
Gnal	2.09353e-05	0.410143	0.611	0.205
Zfp36l1	2.22014e-05	0.240576	0.833	0.513
Itpr1	2.46107e-05	0.398217	0.611	0.205
H2-Q2	2.59121e-05	-0.816252	0.111	0.538
Gns	3.19206e-05	0.499162	0.306	0.038
Arap2	3.21366e-05	-1.072	0.639	0.833
Rsu1	3.33367e-05	0.686569	0.694	0.256
Rps12	3.43918e-05	0.448308	1	0.962
Izumo1r	3.6349e-05	0.808398	0.556	0.205
Colq	3.68187e-05	-0.933704	0.111	0.487
Cd27	3.76952e-05	-0.558084	0.861	0.987
Mthfs	3.97683e-05	0.0274324	0.389	0.064
Ctla2a	4.13479e-05	0.294281	0.25	0.013
Ypel2	4.36249e-05	0.315648	0.25	0.013
Extl3	4.67308e-05	0.501779	0.611	0.282
Eno1	4.84529e-05	0.493162	1	0.987
Mboat7	4.88709e-05	0.0896056	0.528	0.141
Rps28	5.37731e-05	0.296912	1	0.974
Rplp0	5.3775e-05	0.328898	1	1
Zmiz1	5.74054e-05	0.545084	0.75	0.372
Dusp10	6.11455e-05	0.62694	0.722	0.321
Rps2	6.12083e-05	0.440152	1	0.987
Cd53	7.37258e-05	0.496613	1	0.744
Kif23	7.66952e-05	0.671461	0.528	0.179
Cltb	9.31986e-05	0.238126	0.5	0.141
Zfp281	9.94634e-05	0.921093	0.778	0.526
Id3	0.000110666	-1.21061	0.361	0.705
Hdac7	0.000120178	-0.827698	0.806	0.885
Zfp280b	0.000120735	0.279312	0.444	0.103
Tnfsf11	0.000130081	0.599619	0.222	0.013
Wdr45b	0.000131425	0.467379	0.611	0.218
Map2k1	0.000132005	0.643245	0.611	0.231
Manf	0.000135811	0.371224	0.778	0.436
Ms4a6b	0.000136408	-1.34557	0.083	0.436
Asb2	0.000143998	0.524355	0.389	0.103
2810001G20Rik	0.000146272	0.339486	0.5	0.154
Hmga1	0.000146981	0.0567174	0.5	0.141
Stk39	0.000149089	0.268699	0.472	0.141
Cd24a	0.000158029	-1.04751	0.5	0.795
Camk4	0.000184086	-0.782348	0.944	0.987
Cks1b	0.000187669	0.831634	0.5	0.179
Ccdc90b	0.00019118	0.314283	0.25	0.026
Minpp1	0.000191569	0.427276	0.722	0.333
Tmem126a	0.000196273	0.430871	0.361	0.077
Alkbh4	0.000210758	0.329066	0.278	0.038
Thy1	0.000212747	-0.997479	0.583	0.833
Ptges2	0.000234659	0.38607	0.167	0
Mn1	0.000234659	0.311126	0.167	0
Wdfy1	0.000234659	0.207821	0.167	0
Dnajc27	0.000234659	0.068335	0.167	0
Rpl10	0.000257647	0.422707	1	1
Rps14	0.000263837	0.304172	1	1
Gm10073	0.00026634	0.0239513	0.972	0.91
Rps4x	0.000270166	0.392168	1	1
Rpl12	0.000276637	0.44056	1	0.987
Rpl10a	0.000276637	0.366823	1	0.987
Mtap	0.000278207	0.438066	0.528	0.179
Prrt1	0.000282111	-0.27139	0.028	0.346
Rps21	0.000290018	0.239894	1	0.987
Ckb	0.000295587	0.692013	0.722	0.474
Rpl21	0.000304003	0.412048	1	0.987
Srp72	0.000324869	0.69175	0.75	0.449
H2-Q1	0.000341354	-0.253255	0.167	0.513
Ctsl	0.000351713	-1.02381	0.056	0.397
Calr	0.000369519	0.540689	0.917	0.808
Pdia3	0.000402454	0.457728	1	0.782
Fbxo32	0.000403531	0.236194	0.194	0.013
Mppe1	0.000412299	0.394981	0.417	0.128
Tnks1bp1	0.000425087	0.0385716	0.194	0.013
Mrpl37	0.000428528	0.251978	0.5	0.154
Cct5	0.000439526	0.451771	1	0.769
Gm2a	0.000447382	0.288324	0.333	0.077
Nfs1	0.000458685	0.268949	0.361	0.09
Sla	0.000460342	-0.583592	0.5	0.769
Hdac2	0.000470527	0.478764	0.833	0.487
Slc16a10	0.000494018	0.638481	0.417	0.141
Tesc	0.000496096	0.557743	0.389	0.115
Trav14d-1	0.000527337	0.0327759	0.528	0.205
Rpl39	0.00052907	0.489158	1	0.962
Irf9	0.000534514	0.524431	0.472	0.167
Polr1a	0.000544586	0.296881	0.361	0.09
Paxbp1	0.000548206	0.37558	0.778	0.462
Npc2	0.000549535	0.405585	0.944	0.872
Rpl8	0.00055363	0.300157	1	1
Rcan3	0.000554793	0.177006	0.333	0.077
Lmf1	0.000585606	0.108882	0.333	0.064
Sptlc1	0.000603804	0.748728	0.528	0.244
Stx16	0.00061194	-0.460651	0.111	0.436
Minos1	0.000615458	0.411782	0.944	0.782
Rps20	0.000633633	0.432219	0.972	1
Rpl31	0.000647952	0.314422	1	0.974
Tmsb10	0.000647969	0.284942	1	1
Tet1	0.000661217	0.164144	0.444	0.128
1600014C10Rik	0.000662171	0.0718846	0.333	0.077
Galnt6	0.000668395	0.52436	0.778	0.474
Tmem64	0.000669956	0.363411	0.306	0.064
Coa6	0.000678265	0.277885	0.444	0.141
Celf2	0.000681063	-0.737207	0.722	0.923
Marcksl1	0.000699474	-0.499661	0.389	0.692
Ctss	0.000710606	0.364106	0.222	0.026
Rpl41	0.000773997	0.359545	1	1
Rpl35	0.00079126	0.370192	1	1
Coq4	0.000833021	0.475351	0.139	0
Tcf19	0.000833021	0.291983	0.139	0
Slfn9	0.000833021	0.252974	0.139	0
Ppm1l	0.000833021	0.167584	0.139	0
Miga2	0.000833021	0.080062	0.139	0
Adam15	0.000833021	0.0764122	0.139	0
Stk35	0.000833021	0.076073	0.139	0
4933415A04Rik	0.000833021	0.0700333	0.139	0
Sh2d1a	0.000843817	-0.496055	0.778	0.872
Stmn1	0.000875321	-0.586764	0.778	0.936
Dnajc7	0.000879315	-0.568594	0.5	0.744
Elf1	0.00088285	-0.615272	0.944	0.974
Hsd17b12	0.000895798	0.493462	0.611	0.269
Ap2a2	0.00089785	0.295317	0.611	0.308
Rpl14	0.000902482	0.37682	1	0.962
Cops3	0.000902688	0.623883	0.528	0.256
Trappc8	0.000921197	0.184258	0.361	0.103
Rps27a	0.000922475	0.364856	1	1
Rps29	0.000922475	0.26663	1	1
Slc16a5	0.000991413	-0.88271	0.028	0.295
Tm9sf1	0.000999894	0.0979342	0.306	0.064
Rpl9	0.00100623	0.276494	1	1
Scd2	0.00101559	0.673259	0.889	0.628
Akap1	0.00103515	0.071864	0.306	0.077
Plekha1	0.00104843	0.133517	0.278	0.051
Pgrmc2	0.00105982	0.148257	0.389	0.115
Rbms2	0.00106162	0.243972	0.556	0.231
Rpl27a	0.00107361	0.342423	1	0.987
Rnpc3	0.00108257	0.307267	0.528	0.218
Glul	0.00109494	-0.296287	0.167	0.5
Chl1	0.00110571	0.7808	0.444	0.179
Trp53inp1	0.00112224	-0.89144	0.75	0.859
Trbc2	0.00114514	-0.362874	1	1
Pglyrp2	0.00115379	0.26187	0.889	0.474
Tmem185a	0.00123503	0.167114	0.389	0.115
Praf2	0.0012653	0.118763	0.278	0.051
1500011K16Rik	0.00126685	0.169502	0.361	0.103
Rpl18a	0.00127422	0.27005	1	1
Gpr65	0.00130203	0.0286955	0.556	0.231
Ndufb4	0.00133903	0.371073	0.917	0.59
Rabif	0.0013445	0.450701	0.528	0.231
Snrnp27	0.00135028	0.576776	0.639	0.346
Nup210	0.00137751	0.248578	0.639	0.359
Ifngr1	0.00137751	-0.544923	0.222	0.551
Gpr108	0.00138089	0.248875	0.444	0.167
Lman1	0.00139185	0.294272	0.361	0.103
Trac	0.00141662	-0.5277	1	1
Tmem173	0.00145582	0.638123	0.444	0.154
Tspan31	0.00151508	0.186838	0.167	0.013
Vps33a	0.00152334	0.316458	0.278	0.064
Themis	0.00156929	-0.740423	0.778	0.808
Rps26	0.00157343	0.31493	1	0.962
Mmaa	0.00159331	0.222111	0.167	0.013
Ilf2	0.00164699	0.553402	0.583	0.308
Wbp4	0.00170356	0.188174	0.667	0.295
Prpf4b	0.00172641	-0.535979	0.583	0.859
Smc6	0.00172797	0.548247	0.806	0.551
Rps6ka1	0.00173082	0.28527	0.694	0.372
Magohb	0.00173978	0.431762	0.25	0.051
Cerk	0.00174127	-0.510938	0.083	0.372
H3f3b	0.00174638	-0.370984	1	1
Enc1	0.00176103	0.192664	0.167	0.013
Gm11707	0.00176103	0.133651	0.167	0.013
Gan	0.00178692	0.425193	0.222	0.038
Tbca	0.0018274	0.353765	0.861	0.59
Cops9	0.00184959	0.26798	0.889	0.628
Trav15-1-dv6-1	0.00185084	0.0371653	0.167	0.013
Ap1s3	0.00185084	0.00788398	0.167	0.013
Fam69a	0.00187529	0.343339	0.25	0.051
Gpr83	0.00187543	0.881282	0.194	0.026
Casc4	0.00194969	-0.22276	0.861	0.936
Bcl6	0.00195641	-0.338319	0.139	0.449
Dusp2	0.00196925	-0.779785	0.361	0.628
Rab8b	0.00197919	0.279342	0.694	0.372
Tmem268	0.00201618	0.391706	0.222	0.038
Mthfsl	0.00203959	0.424347	0.444	0.192
Tpi1	0.00205044	0.636625	0.361	0.128
Mrpl34	0.0020624	0.314306	0.528	0.244
Nme2	0.00208252	0.140042	0.778	0.474
Rmnd1	0.00213308	0.340414	0.361	0.115
Rasal1	0.00213937	0.212582	0.194	0.026
Rpl7a	0.0021454	0.324058	1	0.974
Ppa2	0.00217811	0.11756	0.556	0.205
Vav3	0.00218528	0.36938	0.306	0.09
Tmem68	0.00219717	0.179671	0.361	0.115
Tuba1b	0.00220898	0.524698	0.944	0.756
Atp1a1	0.00222743	0.165427	0.917	0.795
Runx1	0.00223229	0.366928	0.722	0.372
Gm19585	0.00223465	0.101728	0.194	0.026
Selenof	0.00224876	0.380457	1	0.795
Timm8b	0.0022599	0.337633	0.639	0.397
Cwc15	0.00226057	0.378611	0.806	0.577
Eno1b	0.0022796	0.0835981	1	0.936
Tacc1	0.00229316	-0.28134	0.194	0.538
Oxct1	0.00230085	0.488933	0.583	0.282
Trib2	0.00233212	0.518426	0.667	0.397
B630019A10Rik	0.00235203	0.230514	0.806	0.474
Cops5	0.00235503	0.289541	0.611	0.269
Med22	0.0023608	0.152365	0.389	0.128
Rhoh	0.00236907	-0.571151	0.889	0.936
Sh3kbp1	0.00238506	-0.651764	0.917	0.885
Bscl2	0.00244592	0.550848	0.444	0.192
Ubash3b	0.00251991	0.188467	0.25	0.051
Txndc11	0.00251991	0.166615	0.25	0.051
Ppa1	0.00254301	0.49203	0.444	0.179
Gm17018	0.0025443	0.236017	0.194	0.026
Smox	0.00261806	0.108462	0.528	0.218
Slc37a2	0.00265279	-0.409627	0	0.218
Nebl	0.00265279	-0.539068	0	0.218
Leng9	0.00265593	0.113054	0.194	0.026
Gm15417	0.00265593	0.0691626	0.194	0.026
Rps24	0.00267977	0.313597	1	1
Cfap20	0.00273668	0.652725	0.361	0.128
Neat1	0.00277201	-0.563553	0.306	0.628
Retreg1	0.0027728	0.520602	0.556	0.282
Flnb	0.0028099	0.156243	0.25	0.051
Pitpna	0.00290046	-0.435877	0.944	0.949
Cotl1	0.00293004	0.197472	0.944	0.756
Elovl7	0.00294292	0.35431	0.111	0
1810055G02Rik	0.00294292	0.308622	0.111	0
Mettl21a	0.00294292	0.303864	0.111	0
Cd320	0.00294292	0.276074	0.111	0
Spaca1	0.00294292	0.186445	0.111	0
Chil5	0.00294292	0.173763	0.111	0
Gm33994	0.00294292	0.161785	0.111	0
Milr1	0.00294292	0.126785	0.111	0
Il6ra	0.00294292	0.126214	0.111	0
Myl4	0.00294292	0.108017	0.111	0
Dhx33	0.00294292	0.0955715	0.111	0
Ppfibp1	0.00294292	0.0777699	0.111	0
Olfm2	0.00294292	0.044022	0.111	0
AC174678.1	0.00294292	0.0430628	0.111	0
Gm26692	0.00294292	0.00737472	0.111	0
Gm10076	0.00298898	0.0156895	0.917	0.769
Eef1b2	0.00301673	0.400107	0.972	0.923
Ipo8	0.00306563	0.15274	0.361	0.128
Eml4	0.00308023	0.118531	0.444	0.167
Rpl23	0.00308043	0.326661	1	1
Usp12	0.00313481	0.257211	0.472	0.192
Bola2	0.00316082	0.0860956	0.444	0.167
Cd48	0.00317387	0.281633	0.611	0.269
1700021F05Rik	0.00319249	0.13847	0.306	0.09
Tmem50b	0.00324397	0.182036	0.25	0.051
Actn1	0.00326381	-0.227149	0.389	0.705
Dmap1	0.00327985	0.475749	0.417	0.154
Adk	0.003337	0.548633	0.333	0.115
Smc4	0.00334317	-0.803689	0.583	0.782
Larp1	0.00340892	0.147295	0.75	0.449
Tomm5	0.00358528	0.569279	0.583	0.308
Klhl25	0.00361254	0.260894	0.306	0.09
Rgs14	0.00363304	0.289327	0.722	0.449
Sfxn1	0.00364373	0.560301	0.389	0.154
Sgcb	0.0037085	0.572458	0.278	0.077
Als2	0.0037085	-0.43091	0	0.205
Rorc	0.00372446	-0.577266	0.056	0.295
Dok2	0.00374558	0.391976	0.917	0.679
B4galt6	0.00377455	0.032648	0.111	0.372
Camta1	0.00393952	0.113612	0.417	0.154
Fubp1	0.00398157	0.462259	0.889	0.603
B2m	0.00404724	0.345421	1	0.923
Uqcrb	0.004138	0.486678	0.833	0.705
Dennd4a	0.00414628	0.33644	0.222	0.051
BC017643	0.00416407	0.392429	0.639	0.321
Rgs19	0.00419698	0.337203	0.694	0.436
Rps3a1	0.00420897	0.315175	1	1
Tmem123	0.00426843	0.332174	0.611	0.321
Bcl2	0.00427828	0.475528	0.806	0.5
Npm1	0.00428126	0.345958	0.944	0.91
Pus7	0.00429869	0.499636	0.222	0.051
St3gal2	0.00431016	0.37576	0.472	0.231
Fmnl3	0.00432145	0.38479	0.611	0.308
Rps27l	0.00432217	0.404729	0.75	0.538
Mast3	0.0043376	-0.718838	0.361	0.641
Zscan29	0.0043602	-0.540296	0.028	0.244
H2-D1	0.00439282	0.530371	1	0.782
Chrna9	0.00445632	-0.516787	0.056	0.282
Egln2	0.0044673	0.0278778	0.472	0.205
Foxo1	0.00447405	0.552112	0.444	0.205
Mllt6	0.00447985	0.0151429	0.694	0.321
Sdhd	0.00449021	0.518171	0.639	0.372
Xpo6	0.00450143	0.276656	0.667	0.397
Leo1	0.00450972	0.180644	0.444	0.167
Mgat1	0.00452141	-0.459247	0.139	0.397
Rpl15	0.00454433	0.315552	1	0.987
Sesn3	0.00456403	-0.095632	0.583	0.231
Dalrd3	0.00459848	0.228666	0.417	0.154
Slc48a1	0.00463604	0.224811	0.278	0.077
Rps16	0.00472092	0.172073	1	1
Cd200r1	0.00476103	0.366201	0.25	0.064
Slc7a1	0.00476994	0.410166	0.306	0.103
Fh1	0.00478109	0.372893	0.444	0.179
Elovl6	0.00480417	0.0503901	0.139	0.013
Casp8ap2	0.00480994	0.059114	0.528	0.244
Vasp	0.00482276	0.357272	0.806	0.564
Gng10	0.00484007	0.0437629	0.417	0.192
Plekho1	0.0048593	0.171601	0.417	0.179
Utp14a	0.00485963	0.241209	0.417	0.167
Oxr1	0.00495702	0.628791	0.583	0.333
Kbtbd11	0.00495856	0.0703955	0.528	0.218
Dctn6	0.00496786	0.534282	0.778	0.603
Rin3	0.00498117	0.0437717	0.444	0.167
Atp5e	0.00501959	0.267517	0.972	0.859
Senp8	0.00504532	0.313369	0.139	0.013
Pmf1	0.00508832	0.239663	0.25	0.064
Zfp160	0.00518469	0.13229	0.194	0.038
Hint1	0.00519619	0.382369	0.75	0.5
Rpl32	0.0052886	0.268122	1	1
Mlycd	0.00529736	0.261292	0.139	0.013
Dnajb2	0.00529736	0.139952	0.139	0.013
Kif1c	0.00532474	0.250427	0.222	0.051
Zfp710	0.00533266	0.0185272	0.583	0.256
Gm10036	0.00543866	0.00667524	0.722	0.449
Cdc16	0.00552127	0.543583	0.528	0.269
Col23a1	0.00554105	0.218554	0.167	0.026
Sqstm1	0.00555103	-0.525175	0.778	0.833
Tnfrsf4	0.00556072	0.78456	0.139	0.013
Cryl1	0.00556072	0.410625	0.139	0.013
Spef2	0.00556072	0.0944604	0.139	0.013
S100a10	0.00558956	-0.310547	0.917	0.949
Nampt	0.00561749	0.244688	0.25	0.064
Fbl	0.00575779	0.492467	0.778	0.564
Ptpn7	0.0057658	-0.581063	0.694	0.821
Ripk2	0.00578002	0.163412	0.167	0.026
Prmt3	0.00578529	0.228929	0.417	0.167
Naxe	0.00582123	0.49819	0.444	0.192
Tmco1	0.00583413	0.296546	0.639	0.397
Tgds	0.00583584	0.224261	0.139	0.013
E130311K13Rik	0.00583584	0.199386	0.139	0.013
Sil1	0.00583584	0.144404	0.139	0.013
Vipr1	0.00583584	0.0855207	0.139	0.013
Anapc15	0.00587767	0.259453	0.333	0.115
Ppp2ca	0.00590378	-0.31734	0.861	0.859
Prdx3	0.00594632	0.315078	0.556	0.269
Zfyve16	0.00602825	0.421308	0.167	0.026
Arhgef4	0.00602825	0.251512	0.167	0.026
1810041H14Rik	0.00602825	0.0888587	0.167	0.026
Ppp1r18	0.00606042	0.293797	0.972	0.756
Sod1	0.00607463	0.246708	0.806	0.564
Zfp639	0.00612665	0.364037	0.222	0.051
Tfip11	0.00613461	-0.199221	0.028	0.244
Canx	0.00615891	0.426795	0.889	0.756
Rpl36a	0.00619739	0.293703	0.972	0.821
Nol6	0.00620024	0.148638	0.361	0.141
Csnk2b	0.00620973	-0.479624	0.833	0.808
Pgp	0.00627202	0.154439	0.194	0.038
Prkdc	0.00629115	0.11514	0.389	0.141
Usp47	0.00631808	0.210957	0.722	0.436
Sh3glb2	0.00634008	0.304724	0.583	0.346
Parp8	0.0063784	0.0347826	0.306	0.09
Atrn	0.00651267	0.235372	0.194	0.038
Mapk7	0.00655859	0.230593	0.333	0.115
Fem1c	0.00670785	0.181867	0.444	0.192
Pgam1	0.00671475	0.49442	0.722	0.487
Rps11	0.00673521	0.272051	1	1
Nudt2	0.0067616	0.301739	0.194	0.038
Abcb8	0.0067616	0.132272	0.194	0.038
D16Ertd472e	0.00682351	-0.783293	0.556	0.718
Mia2	0.00684698	0.138895	0.694	0.372
Dnajc10	0.00693728	0.554536	0.5	0.282
Rbl1	0.00694567	0.558423	0.417	0.192
Tcf7	0.00698643	-0.433871	0.944	0.987
Lcmt1	0.00701862	0.134667	0.528	0.244
Lin54	0.00703575	0.113108	0.222	0.051
Zmynd8	0.0070366	0.193477	0.5	0.231
Limd2	0.00711586	-0.288739	1	1
Susd3	0.00712001	0.335245	0.167	0.026
St7	0.00712001	0.216603	0.167	0.026
Znrf3	0.00712001	0.077151	0.167	0.026
D830025C05Rik	0.00716409	-0.0333696	0	0.179
Clock	0.00728117	0.123874	0.222	0.051
Vopp1	0.00728525	0.00677023	0.194	0.038
Snrpb2	0.00731623	0.384366	0.806	0.628
Wdr83os	0.00741044	0.230009	0.694	0.372
Snhg12	0.00742564	0.204236	0.361	0.141
Rbm4b	0.00745449	0.105429	0.417	0.192
Acot7	0.00746546	0.418575	0.694	0.436
Ep300	0.00747126	-0.288542	0.139	0.372
Fam102a	0.00748958	0.354799	0.639	0.346
Gnpda2	0.00750909	0.1791	0.333	0.115
Agl	0.0076108	0.0599667	0.694	0.436
Top2b	0.00762639	-0.416048	0.861	0.923
Gm14230	0.00772986	0.0367288	0.167	0.026
Tdrp	0.00773771	-0.411812	0.167	0.423
Zfp553	0.00776453	0.115328	0.389	0.167
Bclaf3	0.00776453	-0.706925	0.083	0.308
Stxbp2	0.00786725	-0.433249	0.361	0.615
Hsp90b1	0.00789054	0.471584	0.861	0.628
Cop1	0.007892	0.259044	0.5	0.244
Mrps2	0.00789729	0.236571	0.389	0.141
Caap1	0.00791335	-0.241597	0.056	0.282
Sell	0.00798472	-0.389792	0.278	0.59
Gm5914	0.00815018	-0.0650511	0.083	0.308
Psat1	0.00815549	0.411074	0.472	0.231
Lims1	0.00818453	-0.411872	0.528	0.782
Fasn	0.00821777	0.231311	0.528	0.295
Becn1	0.00827453	-0.504231	0.306	0.5
H2-K1	0.0083139	0.418783	0.528	0.269
Nup50	0.00856633	0.206036	0.583	0.269
Dcaf13	0.00862559	0.472119	0.667	0.41
Rps3	0.00868175	0.284558	1	0.962
Bfar	0.00871717	0.485092	0.528	0.282
Tbc1d1	0.00891596	0.216381	0.333	0.128
Srd5a3	0.00897862	0.350202	0.417	0.192
Mdc1	0.00900517	0.14386	0.639	0.397
Dhodh	0.00900544	0.287871	0.278	0.09
Mfsd1	0.00905851	0.576505	0.25	0.077
Tbl1x	0.00927625	0.372819	0.722	0.5
Bzw2	0.00936806	0.391171	0.889	0.641
Mpdu1	0.00953515	0.229681	0.389	0.154
Sp4	0.00954396	0.082367	0.472	0.205
Lpp	0.00963365	0.223776	0.333	0.128
Sem1	0.00965781	-0.351417	0.972	0.949
Xylt2	0.00978432	0.248833	0.611	0.346
Serinc5	0.00990522	-0.164059	0	0.167
Snx33	0.00990522	-0.256613	0	0.167
Eya2	0.00990522	-0.511838	0	0.167
Slc27a1	0.00993763	0.0073989	0.306	0.103
Bap1	0.0099629	0.294394	0.472	0.218
Gigyf2	0.0099939	0.229831	0.5	0.244
Paip2b	0.0101965	0.263688	0.444	0.218
Srsf6	0.0103102	0.388882	0.917	0.872
Yipf1	0.0103529	0.420371	0.361	0.154
Myo6	0.0104337	0.522147	0.083	0
Pld4	0.0104337	0.271892	0.083	0
Fbxo30	0.0104337	0.216281	0.083	0
Hdac6	0.0104337	0.212858	0.083	0
Arrdc4	0.0104337	0.20951	0.083	0
Il21	0.0104337	0.164995	0.083	0
Bcs1l	0.0104337	0.164565	0.083	0
Smyd2	0.0104337	0.157127	0.083	0
Gm19951	0.0104337	0.119805	0.083	0
Amacr	0.0104337	0.115946	0.083	0
Zfp341	0.0104337	0.110381	0.083	0
Exph5	0.0104337	0.106622	0.083	0
Prdm16	0.0104337	0.0926101	0.083	0
Tmem221	0.0104337	0.0854493	0.083	0
Phlda3	0.0104337	0.0721087	0.083	0
Plk4	0.0104337	0.0646309	0.083	0
Zfp551	0.0104337	0.0578999	0.083	0
A230072E10Rik	0.0104337	0.0537578	0.083	0
Gm20735	0.0104337	0.0515447	0.083	0
Lgmn	0.0104337	0.0511638	0.083	0
Fbxo4	0.0104337	0.0497445	0.083	0
Arhgef17	0.0104337	0.0486653	0.083	0
Gm28809	0.0104337	0.0299895	0.083	0
Rph3al	0.0104337	0.0273924	0.083	0
Asah2	0.0104337	0.0244211	0.083	0
Gorasp1	0.0104337	0.0173416	0.083	0
Gm20506	0.0104337	0.00821348	0.083	0
Rap1gap2	0.0104337	0.00562553	0.083	0
Nrm	0.0104337	0.00413836	0.083	0
Il6st	0.0105057	-0.553199	0.444	0.692
Ptcd3	0.0105151	0.0458274	0.583	0.269
Nol10	0.0105277	0.0683754	0.444	0.205
Kansl1l	0.0106213	-0.187825	0.083	0.295
Spcs3	0.0107317	0.0056428	0.694	0.397
Rps6	0.0107363	0.233663	1	0.987
Rbpj	0.0108349	0.0182937	0.528	0.256
Rrp15	0.0108474	0.300175	0.25	0.077
1700123O20Rik	0.0108822	0.0212415	0.472	0.192
Gstk1	0.010897	0.528496	0.222	0.064
Atg16l2	0.0109221	-0.316427	0.028	0.218
Tnk2	0.0109476	-0.452169	0.389	0.679
Cdc27	0.0110893	0.48781	0.417	0.205
Orc5	0.0111023	0.393377	0.389	0.167
Lyar	0.0113272	0.120525	0.5	0.231
Unc13d	0.0113392	0.190422	0.472	0.256
Metap1d	0.0114526	0.414322	0.194	0.051
Arpp21	0.0116256	-0.762821	0.028	0.205
Celf1	0.0116444	-0.240161	0.361	0.615
Card6	0.0116965	0.382092	0.278	0.103
Ikzf3	0.0117114	-0.523244	0.222	0.462
Tmem161b	0.0117321	-0.0377334	0.333	0.115
Rpa3	0.0118055	0.232372	0.333	0.128
Psmb4	0.0118178	0.364919	0.889	0.769
Cln8	0.0118467	0.285751	0.194	0.051
Ttc7	0.0118546	0.0861896	0.25	0.077
Pex14	0.0118546	0.0341517	0.25	0.077
Ctnnb1	0.0118628	0.101494	0.611	0.321
Lemd2	0.0119057	0.0349993	0.389	0.167
Tspan32	0.011911	0.585256	0.778	0.538
Akr1b3	0.0119165	0.310876	0.833	0.564
H2-Ob	0.0119761	0.356788	0.222	0.064
Cd96	0.0120198	-0.758258	0.389	0.59
Btg2	0.0120602	-0.552223	0.75	0.885
Pdrg1	0.0121645	0.354058	0.667	0.372
Xaf1	0.0121811	0.366394	0.583	0.321
1190002N15Rik	0.0123989	-0.171252	0.139	0.359
Shoc2	0.0124551	0.399206	0.639	0.423
Cep70	0.0125193	-0.269307	0.028	0.218
Nop2	0.0125301	0.187165	0.361	0.167
Rpl28	0.0125496	0.253097	1	1
Eif4a2	0.0125512	0.251804	0.917	0.615
Cse1l	0.0125895	0.218394	0.556	0.269
Trp53i11	0.012722	-0.504541	0.222	0.436
Uba2	0.012822	0.254768	0.806	0.513
Ssb	0.0128937	0.327151	0.889	0.718
Fam162a	0.0129766	0.349695	0.556	0.282
Kpna3	0.0129778	0.173744	0.472	0.244
Cux1	0.0131074	-0.592393	0.333	0.526
Gimap3	0.0131723	0.484456	0.417	0.192
Psmd14	0.0133113	0.369946	0.778	0.513
Rsbn1l	0.013353	-0.277784	0.333	0.526
Trappc10	0.0135292	-0.419785	0.139	0.346
Susd6	0.0135371	0.116541	0.611	0.359
Sec22c	0.0135618	0.194652	0.222	0.064
Galnt2	0.0135618	0.00372836	0.222	0.064
Fam117a	0.0136532	-0.0214552	0	0.154
Taok2	0.0136532	-0.0548298	0	0.154
1500011B03Rik	0.0136532	-0.206438	0	0.154
Cbx5	0.013659	0.449134	0.472	0.256
Aes	0.0136699	-0.263416	1	0.987
Exoc6	0.0136754	0.139149	0.444	0.205
Glmn	0.0137182	0.124456	0.25	0.077
Fastkd3	0.0137287	0.0595601	0.278	0.09
Adck5	0.0137571	0.271187	0.278	0.103
Mrps14	0.0139114	0.343099	0.778	0.551
Arl5c	0.0139519	-0.805904	0.167	0.385
C1qtnf12	0.0139861	0.267633	0.222	0.064
Aamdc	0.0140032	0.22665	0.194	0.051
Uqcrfs1	0.0140332	0.297353	0.778	0.513
Stat1	0.0141561	-0.176703	0.861	0.513
Trappc1	0.0141834	0.243379	0.528	0.282
Cox16	0.014186	0.064943	0.639	0.346
Cd5	0.0142199	-0.647827	0.722	0.782
Ugdh	0.014267	0.350243	0.333	0.154
Aqp11	0.0143238	-0.822461	0.111	0.308
Rps18	0.0143836	0.245605	1	0.974
Rpl6	0.0143836	0.195254	1	0.974
Psme4	0.0143888	0.492227	0.472	0.244
Rgs3	0.0144364	0.21855	0.306	0.115
Clpp	0.0144472	0.160994	0.528	0.269
Dgkz	0.0144659	-0.393698	0.778	0.885
Ptrhd1	0.0145119	0.126158	0.278	0.103
Ikzf2	0.0145819	-0.0585486	0.111	0.359
Rpl37a	0.0146289	0.276678	1	1
Pten	0.0146352	-0.428264	0.667	0.795
Pvr	0.0146984	0.183849	0.417	0.192
Fntb	0.0147367	0.165032	0.361	0.167
Ifi209	0.0147995	-0.771448	0.472	0.59
Ncoa3	0.0148529	0.284701	0.694	0.436
Pabpc1	0.0148775	0.317041	1	0.974
Acot9	0.0149214	0.119083	0.611	0.333
Gss	0.0149566	0.0868039	0.25	0.077
Kif3a	0.0149584	0.385701	0.194	0.051
Traf3	0.0150587	0.0967588	0.444	0.192
Aprt	0.0151795	0.44487	0.5	0.282
Noa1	0.0151938	0.0975037	0.306	0.103
Ppfia1	0.0152726	0.315923	0.389	0.192
AU040320	0.0153908	0.0279326	0.25	0.077
Capn1	0.0154389	-0.0259646	0.583	0.308
Kbtbd7	0.0154573	0.142269	0.194	0.051
Usp9x	0.0154788	0.1121	0.694	0.41
Ikbkg	0.0154813	-0.376757	0.056	0.244
Spint2	0.0154821	-0.543113	0.75	0.821
Klf3	0.0154916	-0.588403	0.083	0.282
Scfd1	0.015528	0.387927	0.472	0.269
mt-Co1	0.0156467	0.196789	1	1
Pnpo	0.0158028	0.176238	0.222	0.064
Dph6	0.0158125	0.293177	0.333	0.141
Fam107b	0.015848	-0.54301	0.667	0.885
P2ry10	0.0158695	-0.517713	0.056	0.244
Ube2d1	0.0158915	-0.458139	0.222	0.449
Rpl13	0.0159107	0.22318	1	1
Haus4	0.0159562	-0.674478	0.111	0.321
Trmt61a	0.0159707	0.150062	0.194	0.051
Cytip	0.0160031	0.392245	0.944	0.808
Ganab	0.0160508	0.313622	0.583	0.359
0610009B22Rik	0.0161595	0.3681	0.167	0.038
Arhgap15	0.0161858	-0.530145	0.556	0.705
Arl5a	0.0161938	0.379211	0.333	0.141
Itpr3	0.0161938	0.122522	0.333	0.141
Eef1akmt2	0.0162246	0.265696	0.5	0.269
Fam98b	0.0162662	0.203846	0.306	0.128
Mad2l2	0.0162925	0.177775	0.25	0.077
Ube2w	0.016308	0.0752321	0.417	0.179
Ccnk	0.0163671	0.215677	0.389	0.179
Nop16	0.0163846	0.250973	0.306	0.115
Cntd1	0.0164025	-0.0391671	0.222	0.436
Rps8	0.0164502	0.290368	1	0.974
Mib1	0.0165452	0.368533	0.111	0.013
Abhd6	0.0165452	0.350854	0.111	0.013
A630023P12Rik	0.0165452	0.237026	0.111	0.013
Gla	0.0165452	0.224994	0.111	0.013
Cdon	0.0165452	0.14723	0.111	0.013
Scrn3	0.0165452	0.0816336	0.111	0.013
Nmnat3	0.0165452	0.0541523	0.111	0.013
Metrn	0.0165452	0.0157846	0.111	0.013
Ncoa7	0.016561	0.166616	0.278	0.103
Relb	0.0166014	0.334214	0.361	0.154
Ctns	0.016606	0.300747	0.139	0.026
Rab21	0.0166543	0.1229	0.611	0.346
Pgap2	0.0166716	0.244386	0.306	0.128
Zfp959	0.0167452	0.370217	0.167	0.038
Grpel2	0.016841	0.575331	0.278	0.115
Rftn1	0.0169406	0.428193	0.722	0.551
Lars2	0.0170062	-0.194221	1	1
Prpf38b	0.017055	0.234538	0.833	0.769
Clic4	0.0170837	-0.319517	0.139	0.346
Ncapd3	0.0170859	-0.24998	0.056	0.244
Eef1g	0.0172793	0.215967	0.972	0.808
Gm43672	0.017337	0.3004	0.111	0.013
Pafah2	0.017337	0.255357	0.111	0.013
Otud3	0.017337	0.125434	0.111	0.013
Sag	0.017337	0.0945507	0.111	0.013
Slc15a1	0.017337	0.00619026	0.111	0.013
Zfp467	0.0173494	0.183761	0.167	0.038
Dtwd2	0.0173494	0.156576	0.167	0.038
Klk8	0.0174825	0.490873	0.528	0.308
B230219D22Rik	0.0175318	0.406306	0.611	0.449
Kmt2c	0.0175318	-0.564414	0.361	0.564
Esd	0.0176382	0.391377	0.667	0.436
Hspe1	0.0176749	0.251043	0.861	0.615
Ccdc66	0.0176908	0.39276	0.25	0.09
Patl1	0.0176908	-0.315249	0.028	0.192
Traf1	0.0178239	0.202024	0.222	0.064
H3f3a	0.0178707	-0.206453	1	1
Rab3gap1	0.017895	0.126538	0.5	0.269
Fam169b	0.0179136	-0.350644	0.194	0.436
Thoc2	0.017973	-0.552686	0.639	0.718
Zfp608	0.0179807	0.171969	0.139	0.026
Mrpl23	0.018041	0.172383	0.722	0.423
Blvrb	0.0181619	0.158658	0.111	0.013
Mtmr10	0.0181619	0.0670398	0.111	0.013
Rpl18	0.0181671	0.2084	1	0.974
Pkn2	0.018186	0.27618	0.611	0.359
Coq6	0.0183789	0.372064	0.278	0.103
Elmo2	0.0183789	0.0894995	0.278	0.103
Srgn	0.0184181	-0.898605	0.472	0.603
Cxxc5	0.0186673	-0.353859	0.083	0.269
Dctpp1	0.0187689	0.0918947	0.194	0.051
Pced1b	0.0187689	0.013647	0.194	0.051
Mcph1	0.0187689	-0.180635	0	0.141
Gm14029	0.0187689	-0.288836	0	0.141
Zfp46	0.0187689	-0.335393	0	0.141
Gm13842	0.0187689	-0.396685	0	0.141
Snrpe	0.0187725	0.220728	0.972	0.974
Abcg1	0.0188035	0.139045	0.583	0.346
Vps36	0.0188137	-0.500526	0.417	0.59
Yme1l1	0.0188138	0.108972	0.778	0.513
Usp38	0.0188296	0.122359	0.583	0.321
Crip1	0.0188819	-0.277607	0.389	0.667
Kmt5c	0.0189169	0.099835	0.222	0.064
Nfkbil1	0.0189641	-0.0147172	0.278	0.09
Irak4	0.0190209	0.193757	0.111	0.013
A130010J15Rik	0.0190209	0.134975	0.111	0.013
Gpnmb	0.0190209	0.114515	0.111	0.013
Hist1h3a	0.0190209	0.0641431	0.111	0.013
Ermp1	0.0190209	0.008369	0.111	0.013
Vkorc1l1	0.0191938	0.223765	0.25	0.09
Gm9856	0.0191938	0.204283	0.25	0.09
Mtmr14	0.0192601	-0.440529	0.056	0.231
Eif4ebp2	0.0192972	-0.395507	0.472	0.654
Fyb	0.0193433	-0.445133	0.889	0.91
Kat6b	0.019376	0.149877	0.389	0.192
Cdk2ap2	0.0193876	0.23095	0.75	0.474
Rps23	0.0193973	0.259825	1	1
Aoc2	0.019454	0.198126	0.139	0.026
Abhd14a	0.019454	0.195642	0.139	0.026
Ccs	0.0194663	0.0807849	0.361	0.154
Leprot	0.0195436	0.179303	0.389	0.167
1110008F13Rik	0.0198521	-0.391142	0.444	0.59
Rmnd5b	0.0198885	0.248343	0.472	0.218
Ranbp2	0.0198914	0.102894	0.639	0.41
Rnf113a1	0.0199152	0.120147	0.111	0.013
Apip	0.0199152	0.0799374	0.111	0.013
Mterf1b	0.0199152	0.0711828	0.111	0.013
Shq1	0.0199152	0.0708137	0.111	0.013
Gaa	0.0199152	0.00890213	0.111	0.013
Nsg2	0.0199439	0.073791	0.556	0.295
Ttll3	0.0199615	0.0907529	0.167	0.038
Gmeb2	0.020003	0.112006	0.194	0.051
Smg7	0.0200379	0.269147	0.556	0.359
Fam160a2	0.020068	0.12835	0.222	0.064
Ugcg	0.020167	0.68808	0.611	0.449
Egln3	0.0202294	-0.485667	0.056	0.231
1600002K03Rik	0.0202294	0.235078	0.139	0.026
Pyurf	0.0202294	0.225983	0.139	0.026
Bicd2	0.0202299	0.22425	0.417	0.205
Evl	0.0202425	0.0260368	0.694	0.385
Hs2st1	0.020247	0.2104	0.306	0.128
Endou	0.0202567	-0.445475	0.028	0.192
Brpf3	0.0203692	-0.0283804	0.278	0.103
Mrps5	0.0203888	0.0405503	0.667	0.359
Nutf2	0.020433	0.372978	0.75	0.603
Abcf3	0.0204859	0.436937	0.472	0.282
Rab19	0.0204859	-0.488533	0.194	0.41
Zbtb14	0.0206661	0.0417076	0.222	0.064
Icam1	0.0206661	0.0152387	0.222	0.064
M6pr	0.0207739	0.269558	0.806	0.577
Phactr2	0.0208072	0.19094	0.25	0.09
Tmem222	0.0208099	0.365229	0.583	0.372
Immt	0.0208131	0.256754	0.556	0.321
Atp6v0b	0.0208539	0.18322	0.5	0.231
Llgl1	0.0208627	-0.0500132	0.389	0.167
Ndufaf5	0.0210317	0.358118	0.139	0.026
Grn	0.0210317	0.188701	0.139	0.026
2007-09-01	0.0211979	-0.486147	0.972	0.936
Polr3e	0.0212392	0.183845	0.306	0.128
Mfap3	0.0212392	-0.448333	0.056	0.244
Icos	0.0212476	0.910937	0.472	0.269
Grhpr	0.0212901	0.17809	0.361	0.154
Hes6	0.0212942	-0.437447	0.361	0.551
Dicer1	0.0212975	0.198895	0.417	0.231
Tmem191c	0.0213074	0.0531443	0.194	0.051
Sema4a	0.0213193	0.151707	0.389	0.167
Ddost	0.0213591	0.35343	0.75	0.577
Sacm1l	0.0213707	0.117712	0.25	0.09
Pofut1	0.0213917	0.134647	0.167	0.038
Mrpl20	0.0214654	0.223609	0.583	0.359
Med19	0.0216928	0.260392	0.5	0.269
Slc39a10	0.0218191	0.349051	0.222	0.077
Adgrg3	0.0218616	0.114401	0.139	0.026
Ncald	0.0218616	0.0799615	0.139	0.026
Macrod1	0.0218616	0.0540932	0.139	0.026
Gm20300	0.0218616	0.0443974	0.139	0.026
Ranbp6	0.0219364	0.29479	0.333	0.141
Heatr6	0.0219972	0.380557	0.389	0.192
Zfp664	0.022112	0.0688998	0.5	0.231
Mvk	0.0221398	0.165657	0.167	0.038
1110002L01Rik	0.0221398	0.0235889	0.167	0.038
Anapc11	0.0221435	0.122425	0.611	0.359
Mrps16	0.0223881	0.355011	0.528	0.333
Ppp1ca	0.0224338	-0.269212	0.972	1
Ppp1r21	0.0224628	0.259161	0.389	0.192
Timm22	0.022538	0.353171	0.361	0.167
Dcun1d3	0.0226853	0.0545571	0.194	0.051
Pccb	0.0227198	0.105511	0.139	0.026
Acsl1	0.0227198	0.0389808	0.139	0.026
Gm26825	0.0227587	0.00202066	0.278	0.115
Rpl4	0.0227951	0.221008	1	0.974
Thyn1	0.022883	0.270055	0.417	0.205
Nup85	0.0231158	0.182951	0.389	0.179
Irf1	0.0231415	0.441801	0.25	0.09
Zfyve1	0.0231415	-0.200089	0.028	0.192
Nelfe	0.0233511	0.248457	0.306	0.128
Tgif2	0.0233534	0.0986504	0.417	0.205
Lgr5	0.0233662	-0.00664532	0.028	0.179
Tmem82	0.023397	-0.00380729	0.056	0.231
Cd84	0.0234189	-0.468294	0.389	0.59
Gpr174	0.0234558	0.20577	0.611	0.346
Ttc4	0.0235151	0.553058	0.417	0.256
Rpp38	0.0236071	0.110481	0.139	0.026
Tmem147	0.0236364	0.292141	0.556	0.321
Eng	0.0236795	0.0202848	0.306	0.115
Pus10	0.0237067	0.1383	0.278	0.103
Hyou1	0.0237595	0.0214581	0.25	0.09
Sdhb	0.0238073	0.439831	0.917	0.872
Rras2	0.0239034	0.355815	0.278	0.115
Rprd1a	0.0239068	0.18017	0.306	0.128
Gm11361	0.0239068	0.0184247	0.917	0.833
Axin2	0.0239644	0.195616	0.25	0.103
Nudt19	0.024028	0.292233	0.333	0.141
Bcat2	0.024123	0.136571	0.472	0.244
Rnf13	0.0242934	0.121449	0.5	0.269
Bin1	0.0242958	0.185847	0.611	0.346
Fam126b	0.0244024	0.112468	0.222	0.077
Trappc2l	0.0244467	0.362192	0.444	0.244
Pfdn1	0.0244934	0.199949	0.556	0.333
Gadd45g	0.024522	0.0419609	0.167	0.038
Hspa13	0.0245243	0.0241015	0.139	0.026
Arl16	0.0246631	-0.419724	0.028	0.179
Riok3	0.0246807	0.13709	0.722	0.449
Trav14d-3-dv8	0.0247556	-0.0627423	0.333	0.154
Reep3	0.0248907	0.218396	0.194	0.064
Kat2a	0.0249242	0.498527	0.389	0.231
Rtp4	0.0250385	0.264692	0.25	0.09
Gm7102	0.0250533	0.0161449	0.611	0.436
Csk	0.0250769	0.265592	0.944	0.769
Phb	0.0251879	0.439391	0.639	0.436
Grwd1	0.025296	0.203728	0.389	0.167
Rpl23a	0.0254716	0.198853	1	1
Sfxn3	0.0256552	-0.131837	0.194	0.423
Nlrc5	0.0257	0.228853	0.25	0.09
Dnajc19	0.0257022	0.335294	0.5	0.308
Trav6n-5	0.025744	-0.0198984	0	0.128
Trav6-5	0.025744	-0.0585781	0	0.128
Usp28	0.025744	-0.161953	0	0.128
Rnf125	0.025744	-0.268181	0	0.128
Tctex1d1	0.025744	-0.348348	0	0.128
Actr1a	0.0259571	-0.35537	0.417	0.641
Utp4	0.0259776	0.185838	0.444	0.218
A930024E05Rik	0.0260218	-0.224566	0.028	0.179
Ubac2	0.0261304	0.423492	0.806	0.59
Gm20324	0.0261867	0.0402013	0.278	0.103
Trap1	0.0265325	0.0391408	0.528	0.282
Rps13	0.0266993	0.226128	1	1
Opa1	0.0267155	0.150682	0.417	0.218
Tlr12	0.0267252	-0.107954	0.028	0.179
Sec61a1	0.0267276	-0.355126	0.556	0.692
Wars	0.026758	0.0854796	0.389	0.179
Slc2a3	0.0268838	0.0407472	0.333	0.141
Pex3	0.026986	0.274346	0.278	0.115
Klf7	0.0270617	-0.378721	0.306	0.5
Syncrip	0.0271581	0.202039	0.639	0.385
Iscu	0.0272379	0.399288	0.556	0.333
Grk6	0.0273251	0.265068	0.778	0.577
Krit1	0.0273588	0.0327597	0.5	0.282
Gfer	0.0274875	0.235968	0.306	0.128
Mrps7	0.0275165	0.142771	0.444	0.231
Pnpla2	0.0275439	-0.440278	0.083	0.244
Aldh9a1	0.0276651	-0.198754	0.528	0.256
Itfg2	0.0277761	0.0950512	0.25	0.09
Ube2a	0.0278825	-0.416997	0.472	0.628
Pgk1	0.0278979	0.165698	0.972	0.705
Sorl1	0.028001	0.14469	0.222	0.077
Cwc25	0.0280181	0.163647	0.5	0.295
Nelfa	0.0280849	0.258254	0.417	0.231
Ppm1b	0.0280915	0.492127	0.583	0.397
Atf7ip	0.0280915	0.415463	0.583	0.397
Txk	0.0281941	-0.642628	0.444	0.59
Lrrc45	0.0284996	0.140715	0.25	0.09
Ywhag	0.0285001	0.137352	0.444	0.244
Wdyhv1	0.0285293	0.105399	0.361	0.167
Tpra1	0.0285379	-0.464733	0.139	0.333
Fam234b	0.0287796	0.206578	0.306	0.128
Fgfr1op2	0.0288667	-0.648112	0.667	0.744
Mcur1	0.0290541	0.210905	0.389	0.179
Tex264	0.0291927	0.113536	0.444	0.218
Tor1a	0.029236	0.212037	0.472	0.256
Atl3	0.0292392	0.0216702	0.25	0.09
Hmgcl	0.0293751	0.178114	0.333	0.141
Capn2	0.0294678	0.151606	0.306	0.141
Setd2	0.0295466	-0.458093	0.333	0.526
Phf20	0.0295495	0.350366	0.389	0.205
B3galt6	0.0295637	0.203863	0.222	0.077
Ggt7	0.0295637	0.124127	0.222	0.077
Zfp949	0.0296729	0.48827	0.194	0.064
Runx3	0.0296936	0.192131	0.278	0.115
Mr1	0.0296936	-0.510721	0.056	0.218
Ubxn7	0.0297606	-0.614445	0.167	0.346
Tmem11	0.0297683	0.29093	0.556	0.321
Zfp275	0.0300704	0.586148	0.25	0.103
Bcap29	0.0301238	0.193403	0.306	0.128
Dntt	0.0302438	-1.37035	0.278	0.462
Dph7	0.0303727	0.258033	0.222	0.077
Pigx	0.0303857	0.222888	0.778	0.551
Rpp14	0.0304059	0.413449	0.278	0.115
Hdac1	0.0305403	-0.334171	0.611	0.756
Bet1	0.0305736	0.423082	0.361	0.192
Eif2s2	0.0305796	0.220456	0.75	0.603
Arl6ip1	0.0306868	-0.342191	0.917	0.974
Rplp2	0.0306936	0.239421	1	1
Angel2	0.0307715	0.39707	0.556	0.333
Ubash3a	0.0308652	0.424214	0.639	0.423
Psmd2	0.0308746	0.280059	0.833	0.615
Tbc1d5	0.031122	0.138972	0.167	0.051
Fbxl12	0.0311329	-0.022714	0.056	0.218
Rnf169	0.0311566	-0.316093	0.111	0.295
Gpsm3	0.0311899	0.0593848	0.889	0.795
Plcg1	0.0313606	0.0993095	0.389	0.205
Dpy19l4	0.0314025	-0.0415002	0.306	0.115
Nat10	0.0314336	0.146227	0.194	0.064
Coro1c	0.031578	0.260205	0.528	0.346
Acp1	0.0315844	0.211544	0.528	0.295
Dhrs3	0.031622	-0.347849	0.028	0.167
Map1lc3b	0.0317326	-0.296283	0.861	0.885
Gcsh	0.0318254	0.156166	0.278	0.103
Ifit2	0.0320481	0.191068	0.222	0.077
Fam214a	0.0320481	0.127866	0.222	0.077
Bnip3l	0.0320909	-0.420816	0.667	0.821
Slc16a6	0.0321021	0.25047	0.389	0.218
Rtf2	0.0321462	-0.569352	0.528	0.641
Parp11	0.0321487	0.196928	0.333	0.154
Apex1	0.0321609	0.108252	0.389	0.179
Rnf213	0.032212	-0.56562	0.083	0.244
Numb	0.032241	0.0754009	0.306	0.128
Hinfp	0.032347	0.504829	0.194	0.064
2310061I04Rik	0.0323831	0.298915	0.25	0.103
Fbxl3	0.0325489	0.0115668	0.556	0.372
Zmpste24	0.0326202	0.286628	0.389	0.205
Ublcp1	0.0327664	-0.372204	0.083	0.256
Cd4	0.0327753	0.296778	0.861	0.679
Wrnip1	0.0328096	0.219135	0.333	0.167
Vps29	0.0330128	0.398592	0.722	0.603
Asxl1	0.0330315	0.30065	0.528	0.333
P4hb	0.0330783	0.207424	0.917	0.679
Psmc5	0.0331225	0.281163	0.75	0.462
Ubxn1	0.0333185	0.168139	0.833	0.564
Aen	0.0333712	0.119778	0.444	0.218
Asf1b	0.0333879	0.135938	0.278	0.103
Dynlrb1	0.0334317	0.265268	0.972	0.821
Lztfl1	0.03357	0.271181	0.694	0.513
Gga3	0.0335931	-0.369012	0.139	0.321
Magt1	0.0336358	0.325988	0.5	0.321
Diablo	0.0336883	0.054739	0.639	0.397
Ints14	0.0337261	0.23768	0.417	0.218
Irf2bpl	0.0337398	0.109613	0.444	0.244
Pwp1	0.0337441	0.225872	0.389	0.192
Stim2	0.0337441	0.161896	0.389	0.192
Orc3	0.0338663	0.275975	0.472	0.256
Hsp90ab1	0.0338879	0.280999	0.972	0.987
Sephs1	0.0339032	0.355826	0.444	0.231
Mif4gd	0.0339071	-0.157446	0.083	0.269
Chmp1a	0.0339923	0.212678	0.583	0.333
Eif1	0.0341453	-0.268109	1	1
Det1	0.0341917	0.104534	0.278	0.115
Nek7	0.0341917	-0.0737592	0.056	0.218
Ctnnbip1	0.0341917	-0.179924	0.056	0.218
Sipa1l1	0.034225	0.0296763	0.556	0.295
Trbv19	0.0342423	0.71358	0.194	0.064
Hspa4l	0.0342974	-0.260736	0.306	0.5
Arl2bp	0.0344623	0.19814	0.472	0.269
Mrpl22	0.0344819	0.35703	0.528	0.295
mt-Nd2	0.0346646	0.330755	1	1
Ythdf1	0.034717	0.319404	0.611	0.423
Hspd1	0.0348396	0.553321	0.639	0.551
Ankmy2	0.0348466	0.394229	0.25	0.103
Tpgs1	0.0350155	-0.4279	0.056	0.205
Zfp51	0.0351707	-0.71013	0.028	0.167
Msl1	0.0351724	0.0841428	0.306	0.141
Zhx2	0.035225	0.0538879	0.194	0.064
Tiam1	0.035225	0.0127794	0.194	0.064
Slc25a26	0.0352525	-0.131397	0	0.115
Spice1	0.0352525	-0.214925	0	0.115
N4bp3	0.0352525	-0.250452	0	0.115
Sugp2	0.0352614	0.159349	0.306	0.128
Ikzf1	0.0354523	-0.40441	0.917	0.987
Snx4	0.0354838	0.161116	0.611	0.372
Ddx27	0.0355852	0.190923	0.583	0.321
Slamf6	0.0357979	-0.817459	0.139	0.308
BC035044	0.0358151	-0.570202	0.056	0.218
Smad2	0.0360457	0.21227	0.528	0.308
Nfkbie	0.0361092	-0.17756	0.028	0.167
Taf1a	0.0362316	0.20552	0.194	0.064
Traj27	0.0362609	0.0328194	0.389	0.179
Cmtm7	0.0363271	-0.516396	0.25	0.423
Pfkfb3	0.0364875	-0.051939	0.083	0.256
Fam222b	0.0365295	0.291779	0.222	0.09
Hmgn5	0.0366504	0.259009	0.361	0.179
Wdr77	0.0369919	0.396501	0.444	0.244
Ddx42	0.0370077	0.307067	0.694	0.462
Usp7	0.0372601	-0.482369	0.472	0.641
Smarcc2	0.0373757	0.261828	0.389	0.205
Tmx4	0.0374369	0.138672	0.167	0.051
Uqcr10	0.0374736	0.237997	0.917	0.718
Ttc38	0.0375037	-0.0119156	0.278	0.115
Znhit6	0.037557	0.226662	0.222	0.077
Ly6a	0.0377597	0.436842	0.056	0
Sdcbp2	0.0377597	0.260941	0.056	0
Chchd6	0.0377597	0.243275	0.056	0
Spin2c	0.0377597	0.189899	0.056	0
Gatsl3	0.0377597	0.187923	0.056	0
Fgfrl1	0.0377597	0.182089	0.056	0
Epn2	0.0377597	0.176108	0.056	0
Tmem59l	0.0377597	0.172788	0.056	0
Zfp72	0.0377597	0.160544	0.056	0
Pipox	0.0377597	0.158118	0.056	0
Rnf135	0.0377597	0.155169	0.056	0
Rpp40	0.0377597	0.146961	0.056	0
Tmem53	0.0377597	0.143186	0.056	0
Serpinb9	0.0377597	0.134005	0.056	0
Fasl	0.0377597	0.132694	0.056	0
4930555A03Rik	0.0377597	0.122113	0.056	0
Cep85l	0.0377597	0.117289	0.056	0
1500002C15Rik	0.0377597	0.112748	0.056	0
Gm45606	0.0377597	0.11104	0.056	0
Gm26767	0.0377597	0.108333	0.056	0
Pkib	0.0377597	0.100205	0.056	0
Il15ra	0.0377597	0.099426	0.056	0
Erbb3	0.0377597	0.0919488	0.056	0
Rab3a	0.0377597	0.0869867	0.056	0
Fhit	0.0377597	0.0809132	0.056	0
L1cam	0.0377597	0.0749054	0.056	0
Fitm2	0.0377597	0.0660742	0.056	0
Gins1	0.0377597	0.065594	0.056	0
St3gal5	0.0377597	0.0641304	0.056	0
Zfp473	0.0377597	0.0626916	0.056	0
S100a6	0.0377597	0.0622182	0.056	0
Evpl	0.0377597	0.0570266	0.056	0
Rcn3	0.0377597	0.0552781	0.056	0
Scn4b	0.0377597	0.0542919	0.056	0
Stau2	0.0377597	0.0519173	0.056	0
Mfsd3	0.0377597	0.0512904	0.056	0
Golim4	0.0377597	0.0428319	0.056	0
Zfp28	0.0377597	0.0427963	0.056	0
Fibcd1	0.0377597	0.0419619	0.056	0
Gmpr	0.0377597	0.0418738	0.056	0
Fam185a	0.0377597	0.0407925	0.056	0
Hexdc	0.0377597	0.0328525	0.056	0
Slc25a24	0.0377597	0.0317157	0.056	0
Hpgd	0.0377597	0.0282904	0.056	0
Gm2885	0.0377597	0.0269667	0.056	0
Chtf18	0.0377597	0.0229379	0.056	0
Cyb561	0.0377597	0.0227526	0.056	0
Mzf1	0.0377597	0.0227012	0.056	0
Fdxacb1	0.0377597	0.0217008	0.056	0
Sox13	0.0377597	0.0197108	0.056	0
Lpar5	0.0377597	0.0188361	0.056	0
Tyro3	0.0377597	0.017903	0.056	0
Ccdc74a	0.0377597	0.0168233	0.056	0
Fam122b	0.0377597	0.0164452	0.056	0
Gm26910	0.0377597	0.0152858	0.056	0
Car9	0.0377597	0.0143408	0.056	0
Gm3739	0.0377597	0.0133472	0.056	0
Nr4a2	0.0377597	0.0132682	0.056	0
Mettl5os	0.0377597	0.0131835	0.056	0
Itga10	0.0377597	0.0128799	0.056	0
Trav7-6	0.0377597	0.0125591	0.056	0
Rsg1	0.0377597	0.0116262	0.056	0
Sbf2	0.0377597	0.00879301	0.056	0
Usp46	0.0377597	0.00736796	0.056	0
Atf7	0.0377597	0.00709001	0.056	0
Traj31	0.0377597	0.00663459	0.056	0
4921511I17Rik	0.0377597	0.00645155	0.056	0
Zfp456	0.0377597	0.00613159	0.056	0
Scly	0.0377597	0.00598878	0.056	0
Rell2	0.0377597	0.00578922	0.056	0
Gm20517	0.0377597	0.00472334	0.056	0
Gm16861	0.0377597	0.00217517	0.056	0
Atp6v0a1	0.0377597	0.00206433	0.056	0
Traj36	0.0377597	0.00185593	0.056	0
Tesk2	0.0377597	0.00166082	0.056	0
Gpr162	0.0377597	0.00138867	0.056	0
Tgfbr3l	0.0377597	0.00132971	0.056	0
Rimbp3	0.0377597	0.00129689	0.056	0
Evi2	0.0377597	0.0011644	0.056	0
Gal3st3	0.0377597	0.0011222	0.056	0
Dnah11	0.0377597	0.000922681	0.056	0
Zfp784	0.0377597	0.00084258	0.056	0
Syce1l	0.0377597	0.000653721	0.056	0
Acta1	0.0377597	0.000586398	0.056	0
Zfp708	0.0377597	0.000579588	0.056	0
Plaa	0.0377985	0.161906	0.667	0.41
Itgb7	0.0379432	0.450424	0.333	0.167
Nsmce2	0.0379573	0.14461	0.389	0.192
Cd6	0.0380386	-0.526699	0.778	0.782
Epc1	0.0380499	0.117078	0.611	0.41
Skil	0.0380737	0.225473	0.306	0.154
Sf1	0.0380805	-0.37449	0.75	0.833
Cwc27	0.038101	0.312211	0.389	0.205
Mthfd1	0.038101	0.191378	0.278	0.128
Dgka	0.0382539	-0.513227	0.806	0.833
Rps6kb1	0.0383569	0.169771	0.472	0.269
Arl14ep	0.0383619	-0.410805	0.083	0.244
Aar2	0.0383732	0.133148	0.278	0.115
Ptcd2	0.0384187	0.129618	0.472	0.256
Cryzl1	0.0384747	0.0566023	0.278	0.103
Pramef8	0.0385494	0.124398	0.222	0.077
Foxk1	0.0385494	-0.0301889	0.222	0.077
Wdr53	0.0385889	0.1261	0.167	0.051
Mrps6	0.0388057	0.0833357	0.611	0.385
Otud6b	0.0389637	0.356767	0.278	0.128
Zdhhc7	0.0393735	0.0830251	0.306	0.128
Mrps24	0.039397	0.144538	0.722	0.462
Ulk2	0.0393999	0.161047	0.194	0.064
Rb1cc1	0.039438	0.24977	0.611	0.385
Phf11c	0.0394826	-0.0746181	0.25	0.09
Suox	0.039771	0.246871	0.167	0.051
Retreg2	0.0404406	0.244047	0.472	0.269
Rab5a	0.0405072	0.221441	0.444	0.244
Mta1	0.0405137	0.0359584	0.333	0.154
Pcsk7	0.0407389	0.154784	0.278	0.128
Treml2	0.0408497	0.2102	0.556	0.346
Tmx2	0.0409124	0.208432	0.306	0.141
Tmem219	0.0409836	0.183994	0.167	0.051
Mtch2	0.041008	0.212857	0.389	0.192
Prex1	0.0410476	-0.23193	0.306	0.487
Snn	0.041085	0.0333263	0.278	0.115
Gfi1	0.041085	-0.297337	0.056	0.218
Ass1	0.041294	0.0701764	0.361	0.179
Birc2	0.0413091	0.220355	0.5	0.321
Trappc3	0.0414794	0.135531	0.417	0.218
Taf12	0.0415275	0.105065	0.611	0.321
Carmil2	0.0419253	-0.178553	0.417	0.59
Mrps11	0.0420051	0.277872	0.361	0.192
Eif4e3	0.0420107	-0.281582	0.25	0.436
Tmem50a	0.0420501	0.221671	1	0.962
Wdr70	0.0422537	0.154055	0.417	0.218
Larp4b	0.042318	0.137157	0.583	0.41
Ifi35	0.0423753	0.00407958	0.528	0.295
Map3k14	0.0424867	0.376136	0.222	0.09
Pogz	0.0425822	0.325611	0.278	0.128
Tmsb4x	0.0426715	0.17191	1	1
Ptprcap	0.0426715	-0.244139	1	1
Dck	0.0427223	-0.372631	0.25	0.436
Azi2	0.0427251	0.034735	0.472	0.256
Ccdc125	0.0429817	0.14013	0.278	0.115
Abcb9	0.0430403	0.0363508	0.417	0.218
Mfge8	0.0430924	0.147175	0.333	0.154
Abraxas1	0.0432177	0.183267	0.25	0.103
Tmem154	0.0434811	0.146916	0.472	0.256
D930016D06Rik	0.0435029	0.118725	0.167	0.051
Nipsnap3b	0.0435213	0.0501423	0.417	0.205
Serinc3	0.0436369	-0.464073	0.694	0.808
Cnppd1	0.0437652	0.180565	0.583	0.397
Sppl2a	0.0438132	0.145717	0.583	0.385
Urgcp	0.0438859	-0.225092	0.083	0.231
Blvra	0.0439822	0.25511	0.333	0.154
Naa20	0.0440875	0.371028	0.5	0.282
Tmed10	0.0441326	0.154835	0.889	0.577
Ube3a	0.0441382	0.241627	0.639	0.449
Hnrnpdl	0.0441592	0.236663	0.944	0.795
Dnajc9	0.0441762	0.418886	0.5	0.321
Atxn7l2	0.0442058	-0.194043	0.056	0.205
Ldb1	0.0442251	0.179336	0.944	0.808
Rabgef1	0.044245	0.1749	0.25	0.103
Hira	0.0444545	0.208847	0.139	0.038
Pomgnt1	0.0445355	0.135101	0.306	0.141
Map4k2	0.044563	0.268646	0.667	0.487
Ctse	0.0446231	0.0956004	0.167	0.359
Herpud1	0.0446317	0.175098	0.333	0.167
Rcc1	0.0446468	0.187737	0.222	0.09
Ahcyl1	0.0447081	0.110444	0.5	0.269
Rasa3	0.0448109	0.224226	0.167	0.051
AW011738	0.0448109	0.188373	0.167	0.051
Eri2	0.0448109	0.093653	0.167	0.051
Pias4	0.0448781	-0.224611	0.167	0.346
Elk3	0.0450271	0.0155131	0.472	0.256
Tox	0.0452193	-0.254624	0.972	0.949
Xab2	0.0453252	-0.0660818	0.528	0.295
Zscan26	0.0454825	-0.107482	0.083	0.244
Zfp330	0.0455018	0.189645	0.639	0.41
Slc25a3	0.0455905	0.237698	0.917	0.705
Prmt5	0.0456501	0.220463	0.583	0.321
Rnf181	0.0456716	0.232451	0.528	0.308
Tsc2	0.0457612	0.211223	0.222	0.09
Scarb2	0.0457975	-0.565723	0.306	0.462
Fra10ac1	0.0459651	0.0416659	0.278	0.115
Maml2	0.0460244	0.199547	0.611	0.41
Gm16062	0.0461391	-0.0123564	0.222	0.077
Tyw3	0.0461519	0.131692	0.167	0.051
Mast2	0.0461519	0.131416	0.167	0.051
Pou2f1	0.0461519	0.0612492	0.167	0.051
Lmbrd2	0.0461519	0.0394241	0.167	0.051
Uchl3	0.0462289	0.468539	0.639	0.449
Gsn	0.0463536	0.268427	0.917	0.641
Rab7	0.0463536	-0.241382	0.722	0.731
Atg4a-ps	0.0463615	0.0162107	0.25	0.103
Vezf1	0.0463723	-0.378175	0.556	0.667
Hacd2	0.0464463	0.248717	0.306	0.141
Rpn1	0.0465853	0.26371	0.667	0.436
Ncoa2	0.0466192	0.386261	0.444	0.269
Pop5	0.0466441	0.197061	0.667	0.449
Rreb1	0.0467981	0.254845	0.25	0.115
Rnf149	0.0468608	0.25158	0.389	0.218
Lix1	0.0473316	-0.00487991	0.056	0.205
Atxn2	0.0473316	-0.146042	0.056	0.205
Atp6v1h	0.0473972	0.124692	0.583	0.346
Tube1	0.0474049	-0.407743	0.028	0.154
Fxyd5	0.047408	0.319619	0.778	0.654
1700025G04Rik	0.0474513	0.0159032	0.25	0.103
Eml2	0.0474514	0.11176	0.139	0.038
Coq8b	0.0475265	0.174519	0.167	0.051
Blzf1	0.0475265	0.155313	0.167	0.051
Twnk	0.0475265	0.086758	0.167	0.051
Fam118a	0.0475265	0.0628593	0.167	0.051
Npm3	0.0475906	0.038595	0.389	0.231
Chmp7	0.0478032	0.0416687	0.306	0.128
Paf1	0.0480676	-0.635972	0.333	0.449
Rag2	0.0482266	-0.0820211	0	0.103
Myo9a	0.0482266	-0.10919	0	0.103
Lrrc61	0.0482266	-0.152852	0	0.103
Rag1	0.0482266	-0.168178	0	0.103
Wnt8b	0.0482266	-0.233267	0	0.103
Syngr1	0.0482266	-0.240081	0	0.103
Gpr137	0.0482266	-0.269652	0	0.103
Cnga1	0.0482266	-0.271562	0	0.103
Dgkeos	0.0482266	-0.580428	0	0.103
Haus7	0.0485404	0.26155	0.278	0.128
Pnpt1	0.0485626	0.0509195	0.25	0.103
Ccr9	0.0486037	-0.337276	1	0.974
Frrs1	0.0486382	0.329393	0.361	0.205
Atp8a1	0.0489354	0.0901095	0.167	0.051
Gstp3	0.0490125	0.267754	0.139	0.038
Klhl4	0.0490125	0.250257	0.139	0.038
Igtp	0.0490959	-0.0612249	0.194	0.385
Nmd3	0.0490986	0.432714	0.417	0.231
Ntrk3	0.0492974	-0.16883	0.111	0.269
Rack1	0.0493042	0.190441	1	1
Itm2c	0.0495208	0.449934	0.611	0.462
Vamp8	0.0495208	0.290532	0.667	0.436
Vps11	0.0495553	0.320541	0.361	0.205
Sh3bgrl	0.0495553	0.0326528	0.389	0.192
BC004004	0.0495782	0.138909	0.389	0.205
Mbp	0.0495985	0.158793	0.278	0.128
Cited2	0.049897	0.159793	0.361	0.192
Usp22	0.0498977	-0.396467	0.278	0.462
Trav9-2	0.0499288	-0.175824	0.028	0.154
Plcl1	0.0499288	-0.180655	0.028	0.154
Akr1a1	0.049957	0.230188	0.972	0.897
Arl6ip5	0.0499673	0.101951	0.694	0.449
Tbcel	0.0500403	0.199688	0.472	0.295
Galt	0.0502128	0.00584917	0.278	0.115
Exosc7	0.0502386	0.272729	0.389	0.231
Dcaf8	0.050278	0.116876	0.333	0.167
BC005624	0.0502875	-0.425215	0.333	0.526
Cd3eap	0.0503491	0.0224009	0.194	0.064
Mrm3	0.0503792	0.141004	0.167	0.051
Pcna-ps2	0.0503792	0.00211169	0.167	0.051
Cep97	0.0505537	-0.465527	0.306	0.487
Zdhhc12	0.0506164	0.21386	0.139	0.038
Mad2l1	0.0506164	0.1421	0.139	0.038
Pik3r3	0.0506164	0.136678	0.139	0.038
Nfic	0.0506164	0.117879	0.139	0.038
Fam207a	0.0506553	-0.209116	0.111	0.256
Nagk	0.0506759	0.1961	0.278	0.128
Marcks	0.0507288	-0.486249	0.833	0.808
Rpl5	0.0507296	0.219457	1	0.987
Smc1a	0.0507388	-0.539217	0.611	0.692
Usp15	0.0508061	0.0392341	0.611	0.385
Nup88	0.0508077	0.10414	0.472	0.256
Ddit4	0.0508507	-0.00996231	0.056	0.192
Cenpq	0.0508507	-0.3237	0.056	0.192
Neurl4	0.0509306	0.357694	0.278	0.141
Mapkapk2	0.0511045	-0.0145765	0.361	0.179
D10Wsu102e	0.0512939	-0.628508	0.361	0.487
Cops4	0.0513558	0.389647	0.583	0.359
Cybrd1	0.0513773	-0.0599703	0.833	0.949
Atf6	0.0515272	0.0826163	0.306	0.141
Stam2	0.0516745	0.0408253	0.333	0.154
Mkks	0.0516903	0.0928389	0.222	0.09
Dglucy	0.0517077	0.150913	0.111	0.026
Gspt1	0.0517201	0.000960478	0.75	0.5
Hadhb	0.0517357	0.111872	0.722	0.474
Uck2	0.0517444	0.157471	0.667	0.423
Ap2b1	0.0517488	-0.556407	0.333	0.487
Hdgfl2	0.0517589	0.081132	0.556	0.321
E2f6	0.0518585	0.160367	0.167	0.051
Brd7	0.0518639	0.138785	0.611	0.397
Ptbp3	0.0519613	0.384633	0.833	0.782
Hddc2	0.0520283	-0.4224	0.056	0.192
Prr14l	0.0520717	0.33553	0.389	0.231
Ccdc124	0.052138	0.131681	0.583	0.346
Zfp867	0.0522641	0.154414	0.139	0.038
Megf9	0.0522641	0.109328	0.139	0.038
Rab28	0.0522641	0.096236	0.139	0.038
Il10rb	0.0522641	0.0942834	0.139	0.038
Smo	0.0522884	-0.33135	0.111	0.269
Ppib	0.0522939	0.291303	0.889	0.795
Bcl9	0.0523346	-0.0086603	0.444	0.231
Tbk1	0.0523939	0.356155	0.361	0.205
Dpy30	0.0526675	0.150626	0.611	0.397
Rexo1	0.0528092	0.211048	0.583	0.397
Il2rg	0.0529324	0.171029	1	1
Hdac8	0.0529502	0.145742	0.222	0.09
Arhgef6	0.0529981	0.205009	0.778	0.526
Twsg1	0.0530001	0.26791	0.306	0.154
Crem	0.0532285	0.0946147	0.25	0.103
Birc3	0.0533186	0.227707	0.333	0.167
Kansl3	0.0533186	0.114076	0.333	0.167
Zscan22	0.0533739	0.0297564	0.167	0.051
Plekhn1	0.0533739	-0.00673426	0.167	0.051
Hlcs	0.0533739	-0.0195503	0.167	0.051
Gm9844	0.0534443	0.00164197	0.5	0.346
Eri1	0.053469	0.28047	0.444	0.269
Sfr1	0.0534814	-0.367363	0.361	0.513
Abcd4	0.0535454	0.226423	0.25	0.115
2700038G22Rik	0.0536309	0.160681	0.111	0.026
Luzp1	0.0536309	0.134125	0.111	0.026
Gm44148	0.0536309	0.0506556	0.111	0.026
Btf3	0.0536837	0.142062	1	0.974
Rnf40	0.0538039	0.203061	0.528	0.372
Wdr75	0.053834	0.281167	0.361	0.218
Zfp839	0.0539254	0.136378	0.444	0.308
Irf4	0.0539564	0.206813	0.139	0.038
Dhcr24	0.0539564	0.162607	0.139	0.038
Acad11	0.0539564	0.0889591	0.139	0.038
Ap5b1	0.0539564	0.0600308	0.139	0.038
Lamtor3	0.054189	-0.427336	0.167	0.321
Cox11	0.0542356	0.141607	0.222	0.09
Cks2	0.0542356	0.0744238	0.222	0.09
Pak2	0.0543679	-0.455552	0.667	0.808
Abcg3	0.0547453	0.316754	0.25	0.115
Naa15	0.0547774	0.33418	0.722	0.577
H2afv	0.0548124	-0.394511	0.833	0.859
Gnpat	0.0548345	0.22237	0.5	0.295
Rgl2	0.0550669	0.0794476	0.667	0.449
9530068E07Rik	0.0551409	0.190687	0.611	0.397
Sec61b	0.0551418	0.26129	0.833	0.731
Rpl7	0.0552146	0.167919	1	1
Prkar1a	0.0552146	-0.227854	0.972	1
2810004N23Rik	0.055307	0.130028	0.444	0.269
Dennd1a	0.0553153	-0.0843054	0.028	0.154
Dusp16	0.0553153	-0.191898	0.028	0.154
Fundc1	0.0554298	-0.178562	0.361	0.154
Plekhf2	0.0555139	-0.416135	0.306	0.474
Tdrd3	0.055547	0.198636	0.222	0.09
C2cd5	0.0555935	-0.386372	0.194	0.359
Nt5c2	0.0555935	-0.432014	0.194	0.359
Ptgr1	0.0556135	0.431933	0.111	0.026
Ankrd9	0.0556135	0.190832	0.111	0.026
Usp53	0.0556135	0.140731	0.111	0.026
4933406C10Rik	0.0556135	0.0712953	0.111	0.026
Btbd6	0.0556135	0.00549333	0.111	0.026
Acaa1b	0.0556135	0.00202582	0.111	0.026
Slc15a2	0.0556205	-0.37745	0.194	0.346
Ctu1	0.0556942	0.16008	0.139	0.038
Gm10406	0.0556942	0.0524506	0.139	0.038
Pskh1	0.0556985	0.127652	0.25	0.103
Las1l	0.0558211	0.281139	0.361	0.192
Med27	0.0558211	0.246234	0.361	0.192
Prep	0.0558211	0.0869122	0.361	0.192
Mtrf1	0.0558367	0.238465	0.083	0.013
Tmem35b	0.0558367	0.22382	0.083	0.013
Tigar	0.0558367	0.126559	0.083	0.013
Pot1b	0.0558367	0.123325	0.083	0.013
2610037D02Rik	0.0558367	0.113952	0.083	0.013
Trim65	0.0558367	0.101725	0.083	0.013
Pyroxd2	0.0558367	0.093603	0.083	0.013
B4galnt4	0.0558367	0.0862882	0.083	0.013
Zfp595	0.0558367	0.0688935	0.083	0.013
Arhgef12	0.0558367	0.0616659	0.083	0.013
Cenps	0.0558367	0.0593581	0.083	0.013
A430073D23Rik	0.0558367	0.0484488	0.083	0.013
Idh3b	0.0558582	-0.37044	0.417	0.59
Atmin	0.055871	0.164346	0.333	0.179
Hist1h1e	0.0559061	-0.355492	0.167	0.333
Exosc2	0.0559196	0.0857403	0.306	0.141
Tmem87b	0.0559676	0.178318	0.25	0.115
Supt7l	0.0559866	-0.135534	0.333	0.526
Cd3e	0.0559933	-0.178222	1	1
Ccdc88b	0.0561053	0.103947	0.583	0.449
Zcchc10	0.0561708	0.34898	0.333	0.192
Mrpl9	0.0561708	0.0288475	0.361	0.179
Isyna1	0.0564535	0.40478	0.444	0.282
Atxn10	0.0564975	0.250923	0.861	0.731
Fig4	0.056523	-0.450856	0.083	0.231
Snrpf	0.0567172	0.193032	0.778	0.756
Tnfrsf1b	0.0567351	0.371526	0.194	0.077
Alas1	0.0567351	-0.202127	0.028	0.154
Cd2	0.056753	0.182226	1	0.91
Slc25a5	0.0567811	-0.248565	0.972	1
Atp5f1	0.0571362	0.148271	0.972	0.91
Atox1	0.0572788	-0.285833	0.667	0.679
Gar1	0.0574033	0.012517	0.417	0.218
Tmem65	0.0574784	0.1949	0.139	0.038
Ccr8	0.0574784	0.141706	0.139	0.038
5730480H06Rik	0.0574784	0.128993	0.139	0.038
Fundc2	0.0574808	0.349761	0.611	0.449
Foxj3	0.0575272	0.39831	0.417	0.256
Pigu	0.0575597	0.203084	0.278	0.128
Nfat5	0.0576101	0.123322	0.333	0.167
Lfng	0.0576568	0.0084909	0.111	0.026
Gtf3c6	0.0578104	0.244211	0.639	0.423
Creb3	0.0578865	0.223468	0.444	0.256
Hist1h1b	0.0581851	-0.107734	0.028	0.154
Gng2	0.0583112	0.223304	0.361	0.179
Fnbp1l	0.0583333	0.109623	0.083	0.013
G6pc3	0.0583333	0.10053	0.083	0.013
Fbxo44	0.0583333	0.0954147	0.083	0.013
Dnase1l2	0.0583333	0.0523597	0.083	0.013
Dnajc25	0.0583333	0.025875	0.083	0.013
Mapkap1	0.0583599	0.268747	0.444	0.282
Wdr89	0.0583839	0.105962	1	0.974
Ints3	0.0584369	-0.214313	0.278	0.115
Senp2	0.05848	-0.294108	0.139	0.308
Vps37b	0.0585426	0.0366553	0.417	0.231
Tbc1d22b	0.0587268	-0.0897054	0.361	0.154
Zfp637	0.0588987	-0.400515	0.083	0.231
Bcas2	0.0589537	0.21625	0.833	0.718
Abhd16a	0.0589962	0.209296	0.361	0.192
Eef2	0.0592001	0.208708	1	0.987
Arhgap4	0.0593826	0.0948903	0.833	0.59
Fbxl5	0.0595493	0.19018	0.361	0.205
Polr2l	0.059611	0.124078	0.778	0.654
Nudt18	0.059762	0.181625	0.111	0.026
Fastkd1	0.059762	0.140544	0.111	0.026
Cptp	0.059762	0.0590127	0.111	0.026
Gpt	0.059762	0.0444629	0.111	0.026
Bloc1s3	0.059762	0.0346572	0.111	0.026
Ccdc173	0.059762	0.008808	0.111	0.026
Rab26os	0.059762	0.00530717	0.111	0.026
AW209491	0.059762	0.00319782	0.111	0.026
Rassf5	0.0599481	0.0722606	0.556	0.346
Nufip1	0.0600204	0.299013	0.278	0.128
Cdk19	0.0600873	0.144491	0.361	0.192
Exosc8	0.060187	0.356789	0.5	0.321
Hipk3	0.0605325	0.220811	0.444	0.244
Purb	0.0607715	0.252445	0.833	0.679
Cox5b	0.0607736	-0.148084	0.889	0.923
Rps5	0.0608593	0.282099	1	0.974
Ppil2	0.0609031	0.0674758	0.722	0.462
Atr	0.0609136	0.343404	0.167	0.064
Gm26916	0.0609136	0.0612894	0.167	0.064
Lad1	0.0609219	0.232287	0.083	0.013
Vill	0.0609219	0.180359	0.083	0.013
Slc25a47	0.0609219	0.163453	0.083	0.013
Rbpms2	0.0609219	0.122183	0.083	0.013
Gsto1	0.0609219	0.0811935	0.083	0.013
Poll	0.0609219	0.077644	0.083	0.013
Nsg1	0.0609219	0.0519113	0.083	0.013
Mctp2	0.0609219	0.0446124	0.083	0.013
Eid2b	0.0609219	0.0338718	0.083	0.013
Rundc3a	0.0609219	0.0324393	0.083	0.013
Gm13546	0.0609219	0.0256319	0.083	0.013
Hist1h2ae	0.0609252	-0.10575	0.056	0.192
1700097N02Rik	0.0609252	-0.140758	0.056	0.192
H2afz	0.061042	-0.49788	0.861	0.885
Dync2h1	0.0610595	0.19411	0.222	0.09
Tmem104	0.0610595	0.137909	0.222	0.09
Armt1	0.0611776	0.221442	0.194	0.077
Wdr47	0.0611776	0.205639	0.194	0.077
Mmp14	0.0611895	0.0945303	0.139	0.038
Stx17	0.0611895	0.0901772	0.139	0.038
Clec2i	0.0612906	0.342579	0.583	0.41
Tmem60	0.0613632	0.270488	0.389	0.218
Kmt5a	0.0616055	0.137036	0.528	0.333
Acyp1	0.0616536	-0.201849	0.333	0.5
Tmx3	0.0616751	-0.187671	0.694	0.385
Wdtc1	0.0619226	-0.0532566	0.083	0.218
BC002059	0.0619307	0.217825	0.111	0.026
Rora	0.0619307	0.170951	0.111	0.026
Pla2g16	0.0619307	0.109289	0.111	0.026
4930518I15Rik	0.0619307	0.0978856	0.111	0.026
Psmb8	0.0619785	-0.341134	0.806	0.936
Nfkbia	0.0620806	-0.397997	0.556	0.628
Ptger1	0.062121	-0.00293929	0.028	0.141
Vti1b	0.0621223	0.251628	0.5	0.321
Sdcbp	0.0621911	-0.378959	0.778	0.795
Pstpip1	0.0622218	0.273176	0.722	0.5
Snap47	0.0622936	0.0279028	0.25	0.103
Pbdc1	0.0623197	-0.335344	0.139	0.295
Smyd5	0.062425	0.293861	0.25	0.115
Smpd1	0.062425	0.229436	0.25	0.115
Gpaa1	0.062425	0.217855	0.25	0.115
Plcxd2	0.0624495	-0.37485	0.167	0.321
Ak3	0.0625617	-0.122114	0.056	0.179
Nipsnap2	0.062709	0.234761	0.417	0.244
Dusp12	0.062721	0.341525	0.194	0.077
Ralgps2	0.0627879	0.230281	0.528	0.359
Wls	0.062855	-0.253309	0.139	0.308
Tcf20	0.0628685	0.137602	0.5	0.333
Ociad1	0.0629666	0.197835	0.778	0.526
Dxo	0.0630895	0.106231	0.306	0.141
Pus1	0.0631181	0.0169505	0.139	0.038
Bag4	0.0631181	0.0152173	0.139	0.038
Prrc2c	0.063178	-0.291969	0.889	0.872
Kdm5d	0.0633746	0.135973	0.333	0.167
Ctsz	0.0635266	0.251267	0.611	0.423
Foxp1	0.0635886	0.34103	0.833	0.744
Daglb	0.063605	0.0831996	0.083	0.013
3110082I17Rik	0.063605	0.0636295	0.083	0.013
Cenpo	0.063605	0.047539	0.083	0.013
Rnf19b	0.063605	0.0382153	0.083	0.013
Uchl1	0.063605	0.0206142	0.083	0.013
Dpp7	0.063605	0.015805	0.083	0.013
Nadsyn1	0.063605	0.014211	0.083	0.013
Nrgn	0.063605	0.00334467	0.083	0.013
Gm26640	0.063605	0.00292106	0.083	0.013
Phf11d	0.063605	0.00150028	0.083	0.013
Cacna1a	0.063605	-0.0136355	0.083	0.013
Fn3krp	0.063605	-0.0174789	0.083	0.013
Acad10	0.063605	-0.0219555	0.083	0.013
Tsen2	0.063605	-0.0358497	0.083	0.013
Lsp1	0.0636125	-0.332059	0.861	0.885
Psmd1	0.06384	0.0976111	0.611	0.385
Rpl10-ps3	0.0638631	0.00360486	0.722	0.551
Mtmr2	0.06399	0.00800584	0.389	0.192
Actr2	0.0639928	0.255612	0.917	0.846
Gtf2h2	0.0640387	0.618742	0.333	0.205
Kifc1	0.0641641	0.0490483	0.111	0.026
Tctn3	0.0641641	0.043773	0.111	0.026
Fpgs	0.0641641	0.0138776	0.111	0.026
1110065P20Rik	0.0641641	0.00770145	0.111	0.026
Lrmp	0.064248	-0.504387	0.417	0.551
Rexo2	0.0643554	0.0908089	0.306	0.141
Ptdss1	0.0643554	0.0549706	0.306	0.141
Ube3c	0.0643901	0.321251	0.361	0.218
Myc	0.0646086	0.203666	0.306	0.154
Isca2	0.0647408	0.368973	0.417	0.256
Commd1	0.0649283	0.0807447	0.472	0.269
Yif1a	0.0649388	0.370438	0.333	0.179
Rfk	0.0651425	0.351537	0.333	0.192
Banp	0.0651749	0.313353	0.25	0.115
Ick	0.0651749	0.117202	0.25	0.115
Slc38a2	0.0652276	-0.262359	0.694	0.872
Lmnb2	0.0654849	0.213702	0.222	0.09
Hsdl1	0.0655453	0.22364	0.694	0.551
Cox7b	0.0657647	0.111555	0.944	0.833
Tbl3	0.0657967	0.234071	0.361	0.192
Zcchc9	0.0658387	0.479815	0.472	0.321
Hspbp1	0.065962	0.135659	0.417	0.218
Glcci1	0.0659731	-0.0105791	0	0.09
Gna12	0.0659731	-0.0126743	0	0.09
Zfp407	0.0659731	-0.0192715	0	0.09
Furin	0.0659731	-0.0374255	0	0.09
Nat8f4	0.0659731	-0.0640554	0	0.09
Trav10d	0.0659731	-0.068106	0	0.09
A430106G13Rik	0.0659731	-0.0703994	0	0.09
Trim14	0.0659731	-0.0836505	0	0.09
Llgl2	0.0659731	-0.101559	0	0.09
Recql5	0.0659731	-0.104617	0	0.09
Zfp523	0.0659731	-0.107116	0	0.09
Gm37065	0.0659731	-0.116792	0	0.09
Mafb	0.0659731	-0.117569	0	0.09
Cd46	0.0659731	-0.120015	0	0.09
Caprin2	0.0659731	-0.127149	0	0.09
Mgat4a	0.0659731	-0.137333	0	0.09
P3h4	0.0659731	-0.144249	0	0.09
Pou6f1	0.0659731	-0.175399	0	0.09
Wdr5b	0.0659731	-0.210189	0	0.09
Gem	0.0659731	-0.243426	0	0.09
Smpd5	0.0659731	-0.247525	0	0.09
Pxk	0.0661119	0.311796	0.389	0.205
Trp53	0.0662083	0.154432	0.917	0.628
Rbbp6	0.0662284	0.237451	0.611	0.41
Zbtb17	0.0663812	-0.495931	0.222	0.372
5031439G07Rik	0.0664635	0.00457152	0.111	0.026
Tfpi	0.0664635	0.000551555	0.111	0.026
Rasgrp1	0.066503	-0.460016	0.917	0.962
Romo1	0.0665711	0.140343	0.722	0.513
Srm	0.0665869	0.23774	0.25	0.115
Pafah1b3	0.0667464	-0.298248	0.306	0.462
Hprt	0.0668763	0.203343	0.75	0.577
Htatsf1	0.0668811	0.255909	0.528	0.295
Cinp	0.0669496	0.28084	0.222	0.103
Emp3	0.0669496	-0.310162	0.056	0.179
Rab11fip3	0.0670176	0.169552	0.222	0.09
Fyn	0.0670639	0.150524	0.917	0.731
Itch	0.0672567	0.0953473	0.556	0.359
Nkiras2	0.0675454	0.208495	0.194	0.077
Rmnd5a	0.0675549	-1.01583	0.528	0.641
Riok1	0.067711	0.313583	0.528	0.385
Tnfaip8	0.0677675	-0.0915994	0.333	0.449
Lpcat1	0.0677712	0.293774	0.167	0.064
Rpl26	0.0678865	0.220199	0.972	0.974
Hint2	0.0680236	0.0182761	0.25	0.103
Dedd2	0.0681226	0.110975	0.389	0.218
Letmd1	0.0682024	0.103932	0.361	0.192
Ddhd2	0.0683223	-0.0402623	0.333	0.167
Stk10	0.0684673	-0.249113	0.056	0.179
Exoc2	0.0687107	0.16145	0.444	0.282
Psma2	0.0687199	0.2417	0.944	0.897
Sh2b1	0.0687329	0.107432	0.583	0.359
Faf1	0.0687612	0.0734113	0.472	0.282
Mettl2	0.0688118	-0.180017	0.028	0.141
Ppm1m	0.0688304	0.0235104	0.111	0.026
Rsl1	0.0688304	0.0125733	0.111	0.026
Zfp951	0.0688304	0.0104761	0.111	0.026
Brms1l	0.0688304	-0.0459626	0.111	0.026
Sclt1	0.0688304	-0.0506704	0.111	0.026
Ramp1	0.0691985	-0.409555	0.778	0.872
Gemin6	0.0692199	0.443402	0.194	0.077
Arl2	0.0692199	0.218948	0.194	0.077
Herc2	0.0692637	0.166367	0.583	0.397
Srebf2	0.0695503	-0.311657	0.444	0.551
Abcc1	0.0695814	0.444012	0.167	0.064
Enpp4	0.0696302	0.208136	0.306	0.141
Satb1	0.0697467	0.165994	1	1
Ppia	0.0697467	0.150627	1	1
Uvrag	0.069831	-0.00277364	0.5	0.282
Golph3	0.069921	-0.466906	0.5	0.59
Gabarapl2	0.0699592	0.243874	0.917	0.859
Cfl2	0.0700133	-0.176186	0.056	0.179
Oma1	0.0701715	0.0922924	0.222	0.09
Tmed3	0.0701715	0.0423981	0.222	0.09
Cnbp	0.0706906	0.183746	1	0.974
Pfn1	0.0706911	0.124483	1	1
Csnk2a1	0.0706981	0.166837	0.778	0.603
Wdr45	0.0709282	0.049297	0.194	0.077
Mbtd1	0.0713275	-0.163004	0.306	0.526
Pgam5	0.0714707	-0.112497	0.083	0.218
Pnpla7	0.0715877	-0.249555	0.056	0.179
Rpl36	0.0716461	0.162566	1	1
Ncaph2	0.0717008	0.0526141	0.528	0.321
Ubtd1	0.0717936	0.0267631	0.222	0.09
Chid1	0.0717936	0.0257364	0.222	0.09
Rbm28	0.0718566	-0.111417	0.556	0.321
Gngt2	0.0719812	0.0542076	0.583	0.333
Tsr1	0.0720528	0.257162	0.278	0.141
Vmn1r58	0.0720951	0.00943305	0.222	0.385
Bag1	0.0721155	-0.440436	0.472	0.59
Mrps25	0.0721965	0.0851988	0.278	0.128
Ccdc28a	0.0723729	-0.155437	0.028	0.141
mt-Nd3	0.0724092	0.0133367	0.667	0.538
Slc10a7	0.0724698	0.250534	0.306	0.167
Rps25	0.0726116	0.200305	1	1
Hgsnat	0.0726711	0.201878	0.194	0.077
Galk2	0.0726722	0.148981	0.472	0.269
Utp6	0.0729041	0.138319	0.417	0.244
Adipor1	0.0729083	-0.255384	0.333	0.513
Prkag1	0.0729664	0.176954	0.444	0.256
Il21r	0.0730148	-0.472595	0.611	0.756
Mitd1	0.073028	0.165811	0.417	0.231
Uqcc2	0.0730674	0.141829	0.5	0.295
Ebpl	0.0731911	0.350196	0.222	0.103
Camta2	0.0731911	0.18328	0.222	0.103
Trmt5	0.0734462	0.0847763	0.222	0.09
Dock10	0.0734506	0.293268	0.639	0.487
Sucla2	0.0735594	0.13976	0.472	0.244
Vps45	0.0736662	0.108615	0.278	0.128
Rnf146	0.0738385	0.143482	0.333	0.179
Plxnd1	0.073924	0.0542897	0.306	0.154
Fndc3a	0.0741802	-0.011901	0.25	0.103
Ms4a6c	0.0744102	-0.00396591	0.083	0.218
Gramd4	0.0744488	0.0551671	0.194	0.077
Cntrl	0.0744839	0.356471	0.5	0.333
Ldha	0.0745539	0.223586	1	0.923
Cd47	0.0746605	-0.333979	0.833	0.808
Pnpla8	0.0748237	0.241823	0.222	0.103
Osbp	0.0749861	0.205676	0.361	0.205
Kif1b	0.0751299	-0.0254205	0.222	0.09
Znrd1	0.0751775	0.120749	0.583	0.449
Nfe2l2	0.0752643	0.368699	0.333	0.192
BC005561	0.0753403	0.310566	0.306	0.154
Gbp2	0.0753448	0.165829	0.417	0.244
Scand1	0.0753736	-0.114098	0.722	0.833
Fcho1	0.0754826	-0.159582	0.167	0.321
Actr8	0.0754973	0.122426	0.417	0.231
Trbj2-3	0.075597	0.0228494	0.25	0.115
Zdhhc18	0.0757629	0.143669	0.639	0.436
Rgp1	0.0758564	-0.00504287	0.361	0.192
Cnot8	0.0760303	-0.502523	0.5	0.59
Chchd10	0.0762618	0.0835257	0.194	0.077
Nudt14	0.0764386	0.25374	0.278	0.141
Ndufa3	0.0764493	0.207159	0.972	0.872
Mat2b	0.0765293	0.178753	0.722	0.513
Dnlz	0.0765569	0.260111	0.333	0.179
Dcdc2c	0.0767234	0.0230872	0.667	0.462
Cyba	0.0770572	0.222911	0.861	0.744
Elovl1	0.0772234	0.230272	0.167	0.064
Ppp6c	0.0772562	0.229431	0.722	0.526
Leprotl1	0.0772635	0.230154	1	0.808
Cdkal1	0.077359	-0.0307238	0.333	0.154
Hnrnpl	0.0774678	-0.161584	0.861	0.923
Trappc5	0.0774885	0.0582711	0.583	0.346
Tubb4b	0.0775183	0.145841	0.667	0.487
Nrros	0.0775471	-0.397214	0.306	0.449
Usp4	0.0776796	-0.490345	0.444	0.577
Junb	0.0777813	0.229371	0.75	0.577
9930021J03Rik	0.0779758	0.177534	0.444	0.269
Tgtp2	0.0779964	-0.014294	0.028	0.141
Rabepk	0.0781108	0.162045	0.194	0.077
Txnl4b	0.0781781	0.144874	0.222	0.103
Mcm5	0.0782394	0.0920178	0.306	0.154
Anapc7	0.0784891	0.374054	0.389	0.256
Mettl5	0.0785917	-0.0804941	0.222	0.09
Sugt1	0.0786151	0.351605	0.583	0.41
Rapgef1	0.0786151	0.0379668	0.583	0.41
Prkcsh	0.0787964	-0.0947654	0.833	0.526
Ccdc58	0.0788128	0.0793918	0.25	0.115
Pank4	0.0789776	0.176036	0.361	0.205
Khdrbs1	0.0790094	-0.344859	0.722	0.744
Ifngr2	0.0791243	0.449314	0.444	0.308
Rc3h2	0.0791243	0.135793	0.5	0.282
Snrpd1	0.0792001	0.130909	0.75	0.5
Prrc2a	0.0792208	-0.0258095	0.194	0.385
Zfp282	0.0792371	0.16333	0.167	0.064
Atg14	0.0792371	0.114881	0.167	0.064
Msl2	0.0792688	-0.161036	0.528	0.295
Trmt6	0.0793767	0.212256	0.333	0.192
Ppox	0.0794816	0.235348	0.278	0.141
Slc45a4	0.0794816	0.223793	0.278	0.141
Jtb	0.0796651	-0.5794	0.361	0.462
Tpr	0.0797791	0.171261	0.972	0.744
Trav8n-2	0.0799481	-0.0418027	0.028	0.141
1110034G24Rik	0.0799481	-0.202415	0.028	0.141
Gm14718	0.079996	0.405697	0.194	0.077
2700062C07Rik	0.0802714	-0.361571	0.111	0.256
Kctd20	0.0803536	-0.0691944	0.5	0.282
Tsn	0.0804513	0.0634929	0.778	0.59
Txlng	0.0806205	-0.12541	0.111	0.269
Wdr61	0.0807407	0.270427	0.389	0.218
Tnfrsf18	0.0807407	0.211229	0.389	0.218
Ap1g1	0.0807871	0.125848	0.333	0.179
Txlna	0.0809883	0.229844	0.417	0.269
Zfp672	0.0810397	0.0971819	0.278	0.141
Mdh2	0.0812035	0.202781	0.972	0.91
Lig4	0.0812285	-0.477517	0.111	0.244
Rbm8a	0.0812447	0.200037	0.861	0.744
Atp13a1	0.0814182	0.356704	0.389	0.231
Zfp53	0.0814839	0.331721	0.25	0.128
Hmgn1	0.0815636	0.224625	0.944	0.859
Ctsc	0.0817027	0.213528	0.75	0.462
Pi4ka	0.0817393	0.0238558	0.417	0.244
Rps15	0.0817887	0.214925	1	1
Fam208b	0.0817917	0.0273382	0.444	0.282
Ggps1	0.0819597	-0.0773551	0.528	0.308
Ppp6r3	0.0820514	-0.17763	0.639	0.385
Psen1	0.0822184	-0.399167	0.139	0.282
Ldah	0.0822387	0.185817	0.333	0.179
Eif3f	0.0822605	0.173578	0.944	0.795
Sub1	0.0823243	-0.555968	0.972	0.987
Nup214	0.0823299	0.440882	0.444	0.333
Abhd2	0.0826224	0.117916	0.278	0.141
Mdn1	0.0826311	0.0655855	0.5	0.295
Rpl38	0.082864	0.116058	1	1
Skiv2l2	0.0829959	0.168072	0.583	0.372
Xpo7	0.0830695	0.1601	0.417	0.244
Ccz1	0.0831402	0.0461239	0.361	0.205
Cd74	0.0833927	0.252488	0.167	0.064
Tmem260	0.0833927	0.188467	0.167	0.064
Ino80dos	0.0833927	0.0219456	0.167	0.064
Arhgap18	0.0833927	-0.290787	0.028	0.128
Sgk1	0.0833927	-0.359024	0.028	0.128
Wiz	0.0834384	0.0656584	0.222	0.103
H6pd	0.0834384	-0.200326	0.056	0.179
Snrnp48	0.0834949	0.0966595	0.472	0.295
Ddx47	0.0835064	0.160703	0.639	0.41
Phf23	0.0835944	0.0271069	0.667	0.423
Qdpr	0.0837113	0.169938	0.333	0.179
Caml	0.0837113	0.157296	0.333	0.179
Fgd3	0.0837113	0.0668096	0.333	0.179
Camk2g	0.0838444	0.0371178	0.25	0.115
Hmgb1	0.0839502	-0.218518	1	0.974
Ddt	0.0841444	0.0725616	0.389	0.231
Mlx	0.084193	0.00835512	0.611	0.385
Poldip2	0.0843098	0.087724	0.306	0.154
Mapk9	0.0846814	-0.0397238	0.417	0.231
Lrrfip1	0.0846851	-0.234276	0.389	0.526
Hspa9	0.0847486	0.229618	0.611	0.436
Bclaf1	0.084769	0.0909755	0.75	0.5
Kidins220	0.084824	-0.0633969	0.083	0.205
Abhd17b	0.084824	-0.197657	0.083	0.205
Tnip2	0.084824	-0.450537	0.083	0.205
Atpaf2	0.0852052	0.100249	0.333	0.179
Mcee	0.0852542	0.184886	0.222	0.103
Dus3l	0.0852542	-0.343913	0.056	0.179
Slc30a6	0.0855357	0.312189	0.167	0.064
Prdm15	0.0855357	0.0859778	0.167	0.064
Mettl1	0.0855357	0.0332786	0.167	0.064
Rnf103	0.0855357	-0.0242794	0.167	0.064
Set	0.0855493	0.222178	0.972	0.91
Psmd10	0.085596	0.339683	0.444	0.256
Rab27a	0.085596	0.0934619	0.444	0.256
Cars	0.0858746	0.0267261	0.194	0.077
Cc2d1b	0.0858855	0.0732578	0.306	0.154
Vrk1	0.0860128	0.326295	0.361	0.205
Man2b1	0.0864002	0.188404	0.75	0.538
Aatf	0.0866356	0.0615905	0.333	0.167
Ythdf3	0.0870021	-0.234968	0.278	0.423
Anks3	0.0871019	0.0944874	0.222	0.103
Cnnm4	0.0871019	-0.0395753	0.056	0.179
Hdac5	0.0871505	0.0859717	0.306	0.167
Pim1	0.087341	-0.00491194	0.25	0.115
Gtf2ird1	0.0874654	-0.204218	0.194	0.333
Cox20	0.0875794	0.129724	0.75	0.628
Slc25a44	0.087723	0.258391	0.167	0.064
Mical3	0.087723	0.21435	0.167	0.064
Ppcdc	0.087723	0.045602	0.167	0.064
4930473A02Rik	0.087723	0.00193556	0.167	0.064
H2-Ke6	0.0877275	0.071152	0.389	0.218
Zfp322a	0.0878163	-0.00851147	0.222	0.09
Dazap2	0.0878876	-0.285805	0.833	0.859
Eaf1	0.0882579	-0.261981	0.25	0.385
Utp3	0.0883065	0.191273	0.694	0.474
Klf6	0.0883717	0.237442	0.389	0.231
Gimap6	0.0884138	-0.269969	1	1
Klhl9	0.0884481	0.0455218	0.556	0.346
Strip1	0.0887271	-0.391931	0.25	0.397
Uqcc3	0.0888257	-0.267704	0.333	0.5
Zmat3	0.0888837	-0.0192704	0.083	0.218
Eif1ax	0.0888838	0.217342	0.722	0.577
Sertad3	0.0888858	0.268793	0.139	0.051
Rpl29	0.0889784	0.177501	0.972	0.962
Cdc14a	0.0889817	0.0145145	0.056	0.179
Dlgap4	0.0890151	0.193049	0.417	0.269
Dnajc21	0.0891083	0.158701	0.306	0.154
Tjap1	0.0891329	0.0414829	0.25	0.115
Nap1l4	0.0892121	0.313475	0.833	0.705
Emb	0.0893072	0.255859	0.806	0.654
Mcm2	0.0895478	0.498368	0.389	0.269
Ddx18	0.0895801	0.207794	0.611	0.449
Slc9a9	0.0898907	-0.525655	0.611	0.744
Pdxk	0.0899552	0.107255	0.167	0.064
Fam49a	0.0899552	0.0683914	0.167	0.064
Adamts10	0.0899552	0.0548204	0.167	0.064
Ndufb8	0.0899956	0.208233	0.833	0.577
Mrpl42	0.0900756	0.271732	0.472	0.295
Dcun1d2	0.0901077	0.247	0.278	0.154
Snapc5	0.090344	-0.590599	0.389	0.487
Wdr3	0.0903569	0.198386	0.306	0.167
Acat3	0.0903598	-0.00100322	0	0.077
Hist1h2ad	0.0903598	-0.00102071	0	0.077
AC098883.2	0.0903598	-0.00268824	0	0.077
Med26	0.0903598	-0.00632659	0	0.077
Gm37305	0.0903598	-0.00865081	0	0.077
Pex11g	0.0903598	-0.0133001	0	0.077
Zfp169	0.0903598	-0.0178962	0	0.077
Gm30214	0.0903598	-0.019267	0	0.077
Hist1h3i	0.0903598	-0.0200761	0	0.077
Tmem39b	0.0903598	-0.0592986	0	0.077
Rgs12	0.0903598	-0.0888815	0	0.077
Trav10n	0.0903598	-0.112104	0	0.077
Pgap1	0.0903598	-0.12363	0	0.077
Evi5l	0.0903598	-0.131788	0	0.077
Slc6a19	0.0903598	-0.146686	0	0.077
Phf7	0.0903598	-0.155582	0	0.077
Trav4-3	0.0903598	-0.165209	0	0.077
Ldlrad3	0.0903598	-0.174581	0	0.077
Sh3gl3	0.0903598	-0.191972	0	0.077
Acoxl	0.0903598	-0.2107	0	0.077
Zfp956	0.0903598	-0.24941	0	0.077
Ly6d	0.0903598	-0.256851	0	0.077
Zdhhc14	0.0903598	-0.260218	0	0.077
Sqor	0.0903598	-0.327933	0	0.077
Prkacb	0.0906488	0.107614	0.833	0.564
Gm47283	0.0906666	0.0106701	0.806	0.641
Rpl13a	0.090716	0.119691	1	1
Capns1	0.0907253	0.0317665	0.694	0.474
Aars	0.0909158	0.166915	0.278	0.141
Tusc2	0.0909158	0.00961903	0.278	0.141
Morf4l2	0.0910696	0.482399	0.611	0.526
Lgals1	0.0911188	-0.837857	0.222	0.359
Shf	0.0917425	-0.110385	0.056	0.167
Cntrob	0.0917425	-0.114513	0.056	0.167
Mtg2	0.0917997	0.266444	0.278	0.154
Rps9	0.091885	0.120443	1	1
Eif1ad	0.0919705	-0.460504	0.361	0.462
Cracr2a	0.0922329	-0.0343234	0.167	0.064
Gtf3c5	0.0922329	-0.113502	0.028	0.128
Nrbp1	0.0923805	0.0727402	0.694	0.449
Srsf4	0.0926529	0.174941	0.556	0.397
Gbe1	0.0928056	-0.0210361	0.25	0.115
Hmg20b	0.0928199	-0.0398539	0.139	0.282
Ankrd28	0.0928234	-0.261487	0.111	0.256
Polr2e	0.092867	0.233028	0.694	0.513
Rpl17	0.0930661	0.176173	1	0.987
Knop1	0.093185	-0.0105048	0.472	0.308
Mif	0.0932324	0.186307	0.889	0.782
Parp3	0.0932808	0.19668	0.556	0.372
4930503L19Rik	0.09366	-0.150882	0.083	0.205
Chst15	0.0937578	-0.320288	0.056	0.167
Plrg1	0.0937718	0.13847	0.472	0.282
Prdx4	0.0938889	0.207286	0.139	0.051
Crnkl1	0.0940109	0.256695	0.417	0.282
Suclg1	0.0940661	0.401979	0.611	0.5
Igf2r	0.0941843	-0.0740311	0.083	0.218
Rpl30	0.0942594	0.177309	1	0.987
Rpl27	0.0942594	0.133204	1	0.987
Tsc22d3	0.0944976	-0.262114	0.111	0.256
Sf3b6	0.0946997	-0.237364	0.778	0.859
Eif3i	0.0948138	0.133897	0.778	0.603
Gusb	0.094818	0.15514	0.222	0.103
Vangl2	0.094818	0.05732	0.222	0.103
Itga6	0.094818	-0.118592	0.056	0.179
Tab2	0.0952823	0.193763	0.639	0.423
Cib1	0.0953354	0.286538	0.611	0.5
Tspo	0.0953354	-0.639789	0.444	0.577
Tmem186	0.0958459	-0.312538	0.111	0.244
Wsb2	0.0962754	0.120953	0.333	0.179
Mapk14	0.0963781	-0.0120647	0.556	0.346
Ndrg2	0.0964739	0.161798	0.139	0.051
Ska2	0.0964739	0.0657915	0.139	0.051
Vcpkmt	0.0964739	0.00265447	0.139	0.051
Mapkapk3	0.0965987	0.0656444	0.25	0.115
Gtf3c4	0.0965987	0.0187372	0.25	0.115
Zhx1	0.0965987	-0.00854677	0.25	0.115
Ccdc71	0.0969241	-0.0663877	0.472	0.256
Trbv12-1	0.0969272	-0.631456	0.028	0.128
Impact	0.0970542	0.014984	0.306	0.167
Nubp2	0.0972242	-0.43639	0.278	0.436
Ube2e3	0.0973017	0.108046	0.528	0.385
Pfas	0.0973499	0.227865	0.583	0.538
Clasp1	0.0974568	0.360437	0.194	0.09
Fam114a2	0.0977534	0.147337	0.556	0.346
Nbeal1	0.0978567	-0.116618	0.083	0.218
Dph5	0.09803	0.223428	0.306	0.179
Spag7	0.0984942	0.237823	0.611	0.41
Clasrp	0.0988247	-0.309628	0.111	0.231
Flcn	0.0988764	0.215008	0.222	0.103
Flt3l	0.0988764	0.0161333	0.222	0.103
G3bp2	0.0989399	0.26487	0.528	0.372
Brdt	0.0991154	0.229709	0.139	0.051
Ralgapb	0.0991767	0.158252	0.417	0.269
Prkab1	0.0991923	-0.109878	0.167	0.308
B4galnt1	0.0992258	0.16366	0.639	0.487
Ddx3x	0.0995868	-0.469642	0.583	0.718
Klhl22	0.0996367	0.204101	0.194	0.09
Ptrh2	0.0997513	0.111323	0.306	0.179
Sgta	0.0998703	-0.443015	0.417	0.538
Lsm7	0.0999867	0.155351	0.75	0.564
Fbxo8	0.100515	-0.00966028	0.25	0.115
Ppp1r15b	0.100699	0.0785264	0.528	0.346
Slc35a1	0.100777	0.354971	0.5	0.346
Klhl6	0.100928	-0.548092	0.667	0.718
Tuba1c	0.101049	0.200844	0.444	0.295
U2surp	0.101267	0.104797	0.75	0.59
Tmem256	0.101286	0.0346048	0.5	0.308
Ndufs1	0.101286	0.153366	0.444	0.282
Ttc5	0.101429	-0.518718	0.25	0.359
Ash1l	0.101456	0.169459	0.639	0.474
Inip	0.101467	0.168924	0.472	0.295
Eri3	0.101497	0.20288	0.306	0.179
Pttg1	0.101497	-0.339354	0.139	0.256
Gnpnat1	0.101738	0.0551388	0.278	0.141
Hmgxb4	0.101811	-0.10569	0.028	0.128
Rnf215	0.101814	0.148639	0.139	0.051
Zfp874a	0.101814	0.0314466	0.139	0.051
Klhl2	0.101855	0.170254	0.194	0.09
Card11	0.102168	0.0174959	0.5	0.321
Plin2	0.102227	-0.325416	0.139	0.269
Ndufa9	0.102241	0.278442	0.722	0.526
Ewsr1	0.10231	0.129906	0.972	0.962
Thap11	0.102985	0.117181	0.306	0.154
Med29	0.102985	0.0581675	0.306	0.154
Gtf2e1	0.102985	-0.182607	0.111	0.244
Tssc4	0.103072	0.0108862	0.222	0.103
Mga	0.103178	0.169209	0.667	0.526
Dtnb	0.10322	0.208395	0.25	0.128
Scamp4	0.10322	0.0114131	0.25	0.128
Zfp1	0.103274	0.123737	0.361	0.205
Zdhhc5	0.103725	-0.457352	0.278	0.385
Slfn2	0.103728	0.078962	0.611	0.385
Psma5	0.103741	0.174823	0.722	0.628
Psmd3	0.103924	-0.286043	0.611	0.628
Cap2	0.104113	0.141021	0.194	0.09
Lat	0.10425	-0.237702	0.972	0.974
Lpcat4	0.104325	0.0664248	0.167	0.064
Rbm43	0.104325	0.0367641	0.167	0.064
Lrrc8b	0.104325	0.0321047	0.167	0.064
Gna11	0.104373	-0.145938	0.056	0.167
Smarcal1	0.104373	-0.386247	0.056	0.167
Galk1	0.104492	0.322924	0.333	0.192
Dhx29	0.104492	0.201957	0.333	0.192
Pomk	0.104572	0.268959	0.139	0.051
Rhbdd2	0.104572	0.195825	0.139	0.051
Dgat1	0.104572	0.180908	0.139	0.051
Nceh1	0.104572	0.117351	0.139	0.051
Emc4	0.104794	0.252774	0.444	0.321
Tnip1	0.104794	-0.0195916	0.5	0.295
Med6	0.104835	-0.00232475	0.306	0.154
Ppp1r15a	0.104835	-0.0549689	0.306	0.154
Dennd1b	0.104867	0.221521	0.528	0.359
Crcp	0.105207	0.125273	0.417	0.244
Phc3	0.105222	0.063894	0.25	0.128
Gdf11	0.105222	-0.194835	0.083	0.205
Mphosph6	0.105544	0.346074	0.25	0.141
Reep5	0.105557	-0.212046	0.417	0.577
Ppp3ca	0.105684	0.298516	0.333	0.205
Psmc1	0.105741	0.247021	0.722	0.538
Ccdc174	0.105784	0.0928284	0.5	0.359
Twistnb	0.106019	0.381952	0.389	0.256
Dus1l	0.106184	0.0831459	0.444	0.256
Tmem242	0.106186	0.122257	0.361	0.244
Stx6	0.106323	-0.350028	0.278	0.397
Exosc9	0.10641	0.281748	0.194	0.09
Colgalt1	0.10641	0.0319852	0.194	0.09
Pcid2	0.10671	0.0221642	0.306	0.154
Nanp	0.106888	0.00338302	0.167	0.064
Rab14	0.107077	0.323182	0.778	0.654
Gm42372	0.107388	0.122879	0.139	0.051
Txndc5	0.107388	0.079648	0.139	0.051
Wrb	0.107388	0.0094163	0.139	0.051
Zfyve19	0.107409	0.0768457	0.222	0.103
Haus1	0.107409	-0.0211571	0.056	0.179
1700037H04Rik	0.107521	0.0643936	0.278	0.141
Ppp1r9b	0.107693	-0.131081	0.222	0.372
Mri1	0.107838	0.0728093	0.306	0.167
2310039L15Rik	0.108029	-0.0100728	0.194	0.077
Pdia4	0.108182	0.181006	0.639	0.385
Ski	0.108362	0.176132	0.444	0.308
Unc50	0.108612	0.487823	0.278	0.167
Akap13	0.108736	0.0573805	0.944	0.782
Trnt1	0.108769	0.263863	0.444	0.295
Smtnl2	0.108877	-0.00286273	0.056	0.167
Tnpo1	0.109078	0.316432	0.389	0.244
Araf	0.109086	0.117424	0.444	0.282
Tecpr1	0.109282	0.288835	0.806	0.667
Alkbh3	0.109318	-0.123794	0.083	0.205
Helz	0.10934	-0.366097	0.528	0.654
Tmem250-ps	0.109501	-0.0574609	0.167	0.064
Tm9sf2	0.109645	0.0549012	0.611	0.397
Kpna1	0.109838	0.221193	0.333	0.192
Vars	0.110159	0.139664	0.278	0.154
[truncated: 9,768 more rows]

## Sheet: CD4+8low_vs_TCRhiDP
Gene_name	p_val	avg_logFC	pct.1	pct.2
Cd8a	9.2221e-09	-2.19829	0.222	0.772
Zbtb7b	9.37759e-07	0.770421	0.611	0.177
Itpr1	4.65205e-06	0.39598	0.611	0.165
Cd40lg	7.20907e-06	0.601298	0.667	0.203
Cd8b1	9.6025e-06	-1.76207	0.444	0.772
Fkbp1a	2.32116e-05	0.780962	1	0.899
Ep300	3.94587e-05	-0.595163	0.139	0.519
Itm2a	4.48408e-05	0.701834	1	0.886
Lsp1	5.11446e-05	-0.517158	0.861	0.975
Nfs1	6.84304e-05	0.259388	0.361	0.063
Samhd1	8.03938e-05	0.7346	0.583	0.19
Il7r	0.000109936	0.732514	0.694	0.316
Rnpc3	0.000154081	0.490074	0.528	0.177
Ccdc90b	0.00015553	0.339598	0.25	0.025
Itih5	0.000191047	0.540019	0.306	0.051
Med22	0.000195104	0.336279	0.389	0.114
Wdr45b	0.000224165	0.549653	0.611	0.266
Gspt1	0.000259927	0.335684	0.75	0.418
Nol10	0.000431448	0.0237219	0.444	0.127
Dusp10	0.000473057	0.664962	0.722	0.456
Tdrp	0.000487035	-0.491554	0.167	0.557
Oxct1	0.000518464	0.622983	0.583	0.266
Gm26825	0.000526139	0.00265541	0.278	0.051
Sod1	0.000557901	0.309781	0.806	0.532
Ms4a6b	0.000622032	-1.2587	0.083	0.38
Sh3kbp1	0.000667356	-0.807265	0.917	0.911
Abhd14a	0.000772338	0.273002	0.139	0
Dhcr24	0.000772338	0.244593	0.139	0
Zfp867	0.000772338	0.179199	0.139	0
Cdk16	0.000772338	0.0763908	0.139	0
Zfp281	0.000843227	0.653706	0.778	0.519
Trio	0.000909261	0.365858	0.472	0.19
Tfip11	0.00097466	-0.29556	0.028	0.316
Stk10	0.000990434	-0.469834	0.056	0.342
Frrs1	0.0011322	0.503961	0.361	0.114
Zfp280b	0.00113914	0.350039	0.444	0.165
Ckb	0.00123609	0.610069	0.722	0.506
Wasl	0.00130826	0.239268	0.444	0.165
Egln2	0.00132024	0.0962074	0.472	0.177
Ppp1r21	0.00134927	0.472376	0.389	0.127
Coq8b	0.0015484	0.206647	0.167	0.013
Nfkbil1	0.00158519	0.00559569	0.278	0.063
Wdfy1	0.00162766	0.174504	0.167	0.013
Ppp3ca	0.00171	0.435663	0.333	0.101
Uchl3	0.00181122	0.707811	0.639	0.38
Ppp2r5a	0.00187396	-0.478484	0.583	0.785
Izumo1r	0.00189057	0.537478	0.556	0.291
Polr1a	0.00189427	0.160346	0.361	0.101
Dmap1	0.00196455	0.54313	0.417	0.165
mt-Nd1	0.00203614	0.249498	1	1
Stx16	0.00204156	-0.439754	0.111	0.392
Ubash3b	0.00205197	0.289747	0.25	0.051
Ift57	0.00207807	0.285522	0.222	0.038
Gimap8	0.00215555	-0.520546	0.806	0.886
Extl3	0.00216165	0.338329	0.611	0.329
St3gal2	0.00219916	0.383023	0.472	0.215
Mtg2	0.0023248	0.275419	0.278	0.063
Stmn1	0.00240121	-0.572754	0.778	0.886
Gle1	0.00242923	0.127418	0.5	0.203
Gimap6	0.00244044	-0.415665	1	1
Prmt3	0.00252862	0.30444	0.417	0.152
Lyar	0.00261188	0.313195	0.5	0.215
Lars2	0.00274946	-0.294627	1	1
Elovl7	0.00276781	0.35431	0.111	0
Il6ra	0.00276781	0.126214	0.111	0
Gm36520	0.00276781	0.0518973	0.111	0
AC174678.1	0.00276781	0.0430628	0.111	0
Cd47	0.00291032	-0.427483	0.833	0.962
Eef1akmt2	0.00293141	0.295183	0.5	0.228
Ascc1	0.00299375	-0.522616	0.056	0.304
Srpk1	0.00314177	0.373089	0.917	0.759
Atp5g3	0.0032171	0.258672	1	0.987
Atl3	0.00332328	0.144908	0.25	0.063
Zfp664	0.00333746	0.13125	0.5	0.203
Minpp1	0.00348981	0.250325	0.722	0.418
Plcg1	0.00351185	0.132868	0.389	0.152
Setd2	0.00363619	-0.601123	0.333	0.595
Camk4	0.00368078	-0.502078	0.944	0.937
Ube2d1	0.00369373	-0.362228	0.222	0.519
Ndufb4	0.00369972	0.325833	0.917	0.658
Yeats2	0.00378005	0.321298	0.333	0.114
Hadhb	0.00379088	0.47763	0.722	0.443
Hddc2	0.00409182	-0.402792	0.056	0.291
Pole3	0.00409906	0.347007	0.444	0.177
Adk	0.00411641	0.506259	0.333	0.114
Stxbp2	0.00420706	-0.34509	0.361	0.684
Tmem60	0.0042186	0.479962	0.389	0.152
Fam189b	0.00422772	-0.546024	0.306	0.544
Phc3	0.00435566	0.0592065	0.25	0.063
Thy1	0.00440641	-0.660273	0.583	0.759
Ncald	0.0045035	0.117941	0.139	0.013
Mrps5	0.00458446	0.227924	0.667	0.329
Phactr2	0.00465557	0.306173	0.25	0.063
Plaa	0.00468459	0.478658	0.667	0.38
Rock2	0.00473885	0.184214	0.583	0.291
Polr3e	0.00482983	0.157674	0.306	0.089
Desi2	0.00486618	0.245016	0.444	0.177
Ppa2	0.00489479	0.319794	0.556	0.278
Lck	0.00490038	-0.315354	1	1
Gskip	0.00494683	0.559986	0.528	0.316
Usp49	0.00496563	0.0543953	0.139	0.013
Marcksl1	0.00497006	-0.382371	0.389	0.671
Rasal1	0.00499357	0.243968	0.194	0.038
Nek7	0.00504525	-0.396851	0.056	0.291
Tnfsf11	0.0050802	0.516709	0.222	0.051
Pkm	0.00508704	0.304283	1	0.962
Prrc2c	0.00517586	-0.404205	0.889	0.949
Zfp160	0.00518824	0.13225	0.194	0.038
Maml2	0.00519168	0.394065	0.611	0.354
Mob3b	0.00521241	0.368449	0.139	0.013
Hdac2	0.00530468	0.383575	0.833	0.608
Dcaf13	0.00534964	0.442799	0.667	0.405
Ranbp2	0.00536405	0.322932	0.639	0.354
Utp14a	0.00538285	0.191128	0.417	0.165
Ddx19a	0.00540969	0.0338437	0.611	0.354
Riox2	0.00544291	0.391394	0.333	0.114
Ppox	0.00544922	0.396966	0.278	0.089
Rab11fip3	0.00544979	0.273571	0.222	0.051
Gmfg	0.00563459	-0.509676	0.833	0.886
Prkd2	0.00574136	-0.617375	0.528	0.696
Ptrhd1	0.00575349	0.0695694	0.278	0.076
Slc16a10	0.00576094	0.512408	0.417	0.19
Dok2	0.00582847	0.308846	0.917	0.671
Knop1	0.00586272	0.136168	0.472	0.215
Klhl15	0.00611164	0.044966	0.167	0.025
P4hb	0.00616192	0.322657	0.917	0.671
Rbm4b	0.00622302	0.0951224	0.417	0.177
Usp38	0.0063775	0.248728	0.583	0.291
Clock	0.00648221	0.0475797	0.222	0.051
Ripor2	0.00653167	-0.501073	0.528	0.759
Noa1	0.00666241	0.156373	0.306	0.089
Rps2	0.00670844	0.272834	1	0.987
Atp1a1	0.00685712	0.128996	0.917	0.747
B4galt6	0.006959	0.0489517	0.111	0.354
Lman1	0.00702116	0.271489	0.361	0.139
Ctsl	0.00702882	-0.443998	0.056	0.291
Slc16a5	0.00703929	-0.374251	0.028	0.228
Coq6	0.00711771	0.512485	0.278	0.089
Slc45a4	0.00711771	0.32909	0.278	0.089
Chl1	0.00712029	0.445133	0.444	0.203
Gnal	0.00717602	0.294924	0.611	0.38
Akap1	0.00744335	0.0336392	0.306	0.101
Cnbp	0.00747633	0.284283	1	0.949
Rgcc	0.0074894	-0.770759	0.306	0.582
Ms4a4b	0.00751428	-0.992577	0.139	0.38
Gss	0.00757016	0.119488	0.25	0.063
Cxcr4	0.00757016	-0.0418974	0	0.177
Slc10a7	0.00765307	0.267841	0.306	0.101
Patl1	0.00765307	-0.241272	0.028	0.228
Pus7	0.00780813	0.521212	0.222	0.063
Ldha	0.00817529	0.299798	1	0.937
Eef1g	0.00837783	0.275562	0.972	0.886
Cytip	0.00846945	0.468769	0.944	0.949
Fam160a2	0.00850332	0.135293	0.222	0.051
Pabpc4	0.00854594	0.0749029	0.306	0.101
Mthfs	0.00857343	-0.00810559	0.389	0.139
Eno1	0.00862564	0.290514	1	0.987
Iws1	0.00872655	0.381696	0.694	0.405
Cramp1l	0.00872749	-0.283222	0.083	0.291
Ncln	0.00877309	0.221917	0.472	0.215
Clec2i	0.0088201	0.503189	0.583	0.316
Sell	0.00888137	-0.489107	0.278	0.582
Ubxn7	0.00896519	-0.405557	0.167	0.405
Rmnd5a	0.00901168	-0.636165	0.528	0.722
Vdac2	0.00906586	0.526721	0.861	0.608
Phkb	0.00909781	-0.344072	0.028	0.215
Psma6	0.00917935	0.289489	0.972	0.823
Inpp4b	0.00929001	0.383278	0.917	0.696
Polr2e	0.00944233	0.47048	0.694	0.481
Timm8b	0.00957954	0.294712	0.639	0.418
Ssr4	0.00961772	0.387808	0.694	0.481
Paf1	0.00964937	-0.541611	0.333	0.544
Cd2ap	0.00974109	-0.337233	0.167	0.392
Uqcrfs1	0.00991356	0.328251	0.778	0.595
Arrdc4	0.00995412	0.20951	0.083	0
Il21	0.00995412	0.164995	0.083	0
Tmem237	0.00995412	0.13616	0.083	0
Gm19951	0.00995412	0.119805	0.083	0
Exph5	0.00995412	0.106622	0.083	0
B4galnt4	0.00995412	0.0885929	0.083	0
Tstd3	0.00995412	0.0560243	0.083	0
A230072E10Rik	0.00995412	0.0537578	0.083	0
Il2ra	0.00995412	0.0396812	0.083	0
Rundc3a	0.00995412	0.0394059	0.083	0
Gm28809	0.00995412	0.0299895	0.083	0
Asah2	0.00995412	0.0244211	0.083	0
Gorasp1	0.00995412	0.0173416	0.083	0
Rap1gap2	0.00995412	0.00562553	0.083	0
Id2	0.00999341	0.747041	0.75	0.557
Pglyrp2	0.0100072	0.236484	0.889	0.62
Heatr6	0.0100617	0.402206	0.389	0.19
Snx3	0.0100823	0.400363	0.944	0.772
Ptgir	0.0100968	0.218372	0.222	0.063
AU040320	0.0102862	0.0917998	0.25	0.076
Lamtor3	0.0103798	-0.40009	0.167	0.405
Mcph1	0.0104214	-0.241607	0	0.165
Nkg7	0.0104214	-0.678908	0	0.165
Tlr12	0.010447	-0.256211	0.028	0.215
Wsb2	0.0106952	0.243131	0.333	0.127
Vav3	0.010992	0.26203	0.306	0.114
Gigyf2	0.0110454	0.217564	0.5	0.241
Bclaf3	0.0110557	-0.443634	0.083	0.304
Cops3	0.0111739	0.469965	0.528	0.342
Sem1	0.0112095	-0.288245	0.972	0.975
Snrpb2	0.011217	0.415846	0.806	0.646
Abcf3	0.0112554	0.440189	0.472	0.241
Appbp2	0.0113851	-0.58028	0.222	0.443
Grwd1	0.0114468	0.280558	0.389	0.165
Itfg2	0.0115753	0.0936012	0.25	0.076
Tuba4a	0.0115824	0.366089	0.889	0.797
2810004N23Rik	0.0116171	0.27405	0.444	0.228
Pdk3	0.0117704	0.370335	0.417	0.19
Grhpr	0.0118862	0.33139	0.361	0.165
Map2k2	0.0119153	-0.40025	0.444	0.633
2810001G20Rik	0.0122484	0.223196	0.5	0.241
Wdr7	0.0122721	0.273652	0.25	0.076
Sh3bgrl	0.0123306	0.114333	0.389	0.19
Arhgdib	0.0124231	-0.183198	1	1
Zdhhc18	0.0124242	0.395186	0.639	0.418
Glmn	0.0126342	0.0866042	0.25	0.076
Rps19	0.0128525	0.294133	0.972	1
Ftsj1	0.0129779	0.29401	0.278	0.101
Tgtp2	0.0129779	-0.0624903	0.028	0.215
Rnf213	0.0130521	-0.608962	0.083	0.278
Rpl36a	0.013062	0.242615	0.972	0.924
Kmt2c	0.0130767	-0.411854	0.361	0.582
Lcmt1	0.0131526	0.262604	0.528	0.266
Yif1b	0.0131861	0.333333	0.444	0.228
Crip1	0.0132482	-0.229888	0.389	0.671
Eno1b	0.0132932	0.0684314	1	0.949
Lpgat1	0.0133869	0.173035	0.25	0.076
Actr8	0.0134326	0.327415	0.417	0.19
Ddi2	0.0134326	0.196898	0.417	0.19
Itgb3	0.0134616	0.576424	0.528	0.291
Tgfbr3	0.0135148	0.481	0.306	0.114
Xpnpep1	0.0135919	-0.215307	0.083	0.304
Fbxo42	0.0137152	-0.248346	0.056	0.253
Ldb1	0.0138982	0.331937	0.944	0.848
Srd5a3	0.0139305	0.108068	0.417	0.177
Cln8	0.0139579	0.241613	0.194	0.051
Epb41l4aos	0.0139579	0.145573	0.194	0.051
Utp3	0.0139662	0.474745	0.694	0.519
Dalrd3	0.014031	0.256823	0.417	0.19
Cd53	0.0142186	0.278332	1	0.949
Tspan32	0.0142787	0.539918	0.778	0.557
Snn	0.0144024	-0.0841193	0.278	0.089
Gm19585	0.014424	0.145375	0.194	0.051
Fam234b	0.0145302	0.317523	0.306	0.127
Fyb	0.0146933	-0.327671	0.889	0.962
Mrpl58	0.0147669	-0.380505	0.361	0.595
Nudt2	0.0149038	0.301807	0.194	0.051
Nbeal2	0.0149808	-0.319485	0.25	0.456
Tmem222	0.0150551	0.377132	0.583	0.354
Pfas	0.0151602	0.218821	0.583	0.443
Capzb	0.0151912	0.237711	1	0.911
Il2rg	0.0152025	0.229629	1	0.987
Cd226	0.0152163	-0.367549	0.389	0.633
Slfn8	0.0156621	-0.450874	0.083	0.291
Uba2	0.0156689	0.383895	0.806	0.57
Moap1	0.0156949	0.00884746	0.139	0.025
Gm44148	0.015726	0.059673	0.111	0.013
Cib1	0.015993	0.417204	0.611	0.43
Lin54	0.0160427	0.069388	0.222	0.063
Cux1	0.0161242	-0.280117	0.333	0.608
Snx4	0.0161786	0.345039	0.611	0.38
Got1	0.0161786	0.256613	0.639	0.367
0610009B22Rik	0.0162959	0.343965	0.167	0.038
Rbms2	0.0163509	0.156666	0.556	0.329
Ifi203	0.0164552	-0.166138	0.083	0.266
Kifc1	0.0164784	0.0797577	0.111	0.013
Acaa1b	0.0164784	0.00219325	0.111	0.013
C1qtnf12	0.0165312	0.23546	0.222	0.063
Ranbp6	0.0165867	0.257868	0.333	0.139
Smarcd1	0.0166577	-0.156486	0.25	0.468
Zfp35	0.0168297	-0.562373	0.083	0.278
Cap2	0.0169666	0.143026	0.194	0.051
Zfp608	0.0169945	0.171637	0.139	0.025
Nfic	0.0169945	0.153104	0.139	0.025
Gngt2	0.0173002	0.200193	0.583	0.342
Pfdn1	0.0173048	0.281861	0.556	0.342
Eef1a1	0.0173469	0.125342	1	1
Rnf169	0.0173898	-0.133694	0.111	0.329
mt-Nd5	0.0176328	0.230689	1	0.987
Pgap3	0.0177598	-0.124402	0.028	0.19
Syncrip	0.0177759	0.310403	0.639	0.392
Mcu	0.0178806	0.142394	0.444	0.215
Gm33994	0.0180785	0.145798	0.111	0.013
Hnrnpul1	0.0181181	-0.244985	0.639	0.81
Pip4k2b	0.0181335	-0.176386	0.139	0.342
Nelfe	0.0182584	0.198497	0.306	0.114
Relb	0.0183214	0.292629	0.361	0.165
E130311K13Rik	0.0183876	0.193386	0.139	0.025
4933415A04Rik	0.0183876	0.0611357	0.139	0.025
Mllt1	0.0185617	0.239349	0.361	0.177
Tspan5	0.018674	0.12107	0.194	0.051
Ankrd13a	0.018701	-0.462449	0.417	0.62
Snrnp27	0.0187088	0.42057	0.639	0.43
Zfp51	0.0187462	-0.76006	0.028	0.19
Gm42418	0.0188181	-0.247469	1	0.987
Cyb561d2	0.0188433	-0.164278	0.083	0.278
B4gat1	0.0189284	0.196557	0.111	0.013
Ppfibp1	0.0189284	0.0463538	0.111	0.013
1110065P20Rik	0.0189284	-0.00384179	0.111	0.013
Rgs14	0.0190206	0.0923213	0.722	0.481
Pyurf	0.0191209	0.252436	0.139	0.025
Ppm1l	0.0191209	0.131352	0.139	0.025
Gtpbp3	0.0191209	0.102295	0.139	0.025
Ypel2	0.0192571	0.236528	0.25	0.089
Wdr33	0.019323	0.383902	0.722	0.519
Smap2	0.019323	-0.438255	0.444	0.646
Fam241a	0.0195272	0.121903	0.333	0.139
Cdc5l	0.0195811	0.32804	0.778	0.57
Usp28	0.0195828	-0.147395	0	0.139
Mgat4a	0.0195828	-0.153508	0	0.139
Creld1	0.0195828	-0.18626	0	0.139
Recql5	0.0195828	-0.1918	0	0.139
Gm14029	0.0195828	-0.282659	0	0.139
Snrpe	0.0195914	0.217055	0.972	0.962
Hexim2	0.0198796	0.113182	0.139	0.025
Gfod2	0.0198796	0.0536668	0.139	0.025
Retreg2	0.0199779	0.139882	0.472	0.253
Cct5	0.02007	0.231172	1	0.949
Dhx8	0.0200952	-0.415713	0.389	0.57
Rhoh	0.0203764	-0.432975	0.889	0.949
Haus4	0.0208526	-0.535851	0.111	0.304
Gbe1	0.0208635	0.0744137	0.25	0.089
Gipc1	0.0209192	-0.32326	0.139	0.342
Siva1	0.021269	0.141262	0.278	0.101
Rps12	0.0213992	0.269381	1	0.987
Vipr1	0.0214763	0.0574268	0.139	0.025
Pias3	0.0214763	0.0287835	0.139	0.025
Tanc1	0.0214763	0.011586	0.139	0.025
Hdac7	0.0215619	-0.453081	0.806	0.797
Pbdc1	0.0216575	-0.355433	0.139	0.354
2310039L15Rik	0.0218549	-0.00562489	0.194	0.051
Adam28	0.0218563	-0.00766376	0.139	0.329
Becn1	0.0219025	-0.308592	0.306	0.532
Egr1	0.0219053	0.269409	0.556	0.329
Zscan29	0.0219982	-0.209342	0.028	0.19
Ptch1	0.02206	0.202814	0.278	0.114
Ankrd44	0.0221078	-0.473824	0.722	0.81
Pfn1	0.0224437	0.15742	1	1
Lmf1	0.0226006	0.0441289	0.333	0.127
Trnt1	0.0227601	0.0738854	0.444	0.215
Rpsa	0.0228016	0.188531	1	1
Trim12c	0.0228857	-0.493822	0.472	0.658
Zyx	0.0229081	-0.473631	0.361	0.57
Aatf	0.023129	0.25872	0.333	0.152
Senp8	0.0231835	0.138991	0.139	0.025
Psmb8	0.0232698	-0.390446	0.806	0.937
Fam219b	0.0233815	0.1611	0.222	0.076
C1qbp	0.0234737	0.448949	0.611	0.405
Cops8	0.0235273	0.327728	0.556	0.329
Rpl3	0.0235321	0.205476	1	0.975
Brcc3	0.0237273	0.454721	0.528	0.329
Fam49b	0.0237439	-0.4163	0.722	0.785
Stam2	0.02397	0.0398973	0.333	0.139
Phf20	0.0239816	0.226186	0.389	0.19
Magohb	0.0240345	0.419364	0.25	0.101
Tsc2	0.0240378	0.215002	0.222	0.076
Cops9	0.0241662	0.229599	0.889	0.772
Elk3	0.024193	0.0289361	0.472	0.253
Thap11	0.0242113	0.270953	0.306	0.139
Cnppd1	0.024287	0.272666	0.583	0.418
Uqcc3	0.0243754	-0.327813	0.333	0.57
Ugcg	0.0244761	0.595392	0.611	0.418
Pde3b	0.0245558	-0.455476	0.083	0.278
Capg	0.0246439	0.219551	0.306	0.127
Prmt9	0.0246676	0.412837	0.361	0.19
Gan	0.0247101	0.304329	0.222	0.076
Dntt	0.0247299	-0.610586	0.278	0.481
Kdm3b	0.0247849	-0.306319	0.278	0.468
Proser1	0.0252361	-0.272729	0.139	0.316
Asb6	0.02535	-0.37132	0.083	0.253
Trp53i11	0.025371	-0.313631	0.222	0.418
Wdr83os	0.0254333	0.178023	0.694	0.481
Ifi209	0.0256347	-0.794829	0.472	0.658
Shoc2	0.0256426	0.378248	0.639	0.456
Celf1	0.0256426	-0.205207	0.361	0.582
Gga3	0.0256748	-0.435449	0.139	0.329
Cks1b	0.0258362	0.516311	0.5	0.291
Rpl28	0.0258477	0.224492	1	1
Rsu1	0.0260687	0.406123	0.694	0.494
Tsr1	0.0261446	0.339342	0.278	0.114
Hnrnpdl	0.0261675	0.327192	0.944	0.873
Zbtb17	0.0264431	-0.303995	0.222	0.43
Pgam1	0.0264776	0.369239	0.722	0.57
Snhg6	0.0265394	0.2496	0.5	0.316
Slc3a2	0.0265484	0.403459	0.778	0.722
Aes	0.026662	-0.173845	1	1
Abhd18	0.0267141	-0.172378	0.028	0.177
Scarb2	0.0267421	-0.466723	0.306	0.494
Cfap157	0.0267527	-0.00287368	0	0.127
Spice1	0.0267527	-0.138855	0	0.127
Myo9a	0.0267527	-0.149446	0	0.127
Rcn1	0.0267527	-0.155766	0	0.127
Syngr1	0.0267527	-0.166845	0	0.127
Ptrh1	0.0267527	-0.180431	0	0.127
Coq3	0.0267527	-0.365768	0	0.127
Lpp	0.0267983	0.0538768	0.333	0.139
Numb	0.0270267	0.124867	0.306	0.127
Elf1	0.0270744	-0.383711	0.944	0.975
Cdk5rap3	0.027129	0.41734	0.444	0.278
Parp1	0.0272026	0.195279	0.611	0.354
Pvr	0.0273389	0.344015	0.417	0.253
Emp3	0.0274255	-0.386103	0.056	0.215
Gimap7	0.0276337	-0.0357024	0.194	0.392
Atp5e	0.027708	0.248832	0.972	0.962
Hint1	0.0277124	0.303445	0.75	0.582
Npm1	0.0279143	0.255115	0.944	0.949
Pabpc1	0.0279248	0.268487	1	0.975
Bnip3l	0.0280731	-0.436935	0.667	0.848
Sfxn3	0.0281048	-0.0922688	0.194	0.418
AU041133	0.0281593	-0.316246	0.028	0.177
Vps11	0.0284876	0.332492	0.361	0.19
Ggps1	0.0285418	0.129585	0.528	0.316
Batf	0.0286624	0.511176	0.194	0.063
Ccdc125	0.0287603	0.189354	0.278	0.114
Elmo2	0.0287603	0.168275	0.278	0.114
Ap1g1	0.0287871	0.23868	0.333	0.152
Irf7	0.0288051	-0.439585	0.111	0.278
Spopl	0.0291498	-0.041137	0.361	0.152
Rpl41	0.0292394	0.201857	1	1
1700097N02Rik	0.029427	-0.148032	0.056	0.228
Acp5	0.029509	-0.31776	0.806	0.899
Epn1	0.0295393	0.0303713	0.556	0.329
Slc7a1	0.0295857	0.329273	0.306	0.152
Rpl35	0.0296891	0.22332	1	1
Pafah1b3	0.0297172	-0.273574	0.306	0.532
Coa5	0.0298235	-0.422449	0.25	0.456
Prdm4	0.0299981	0.0178236	0.25	0.089
Tmx3	0.0301447	0.0405379	0.694	0.38
Meis3	0.0301506	-0.34917	0.056	0.215
Rsbn1l	0.0305676	-0.114358	0.333	0.557
Rrn3	0.0307018	-0.165105	0.083	0.266
Cwc27	0.0307989	0.313138	0.389	0.203
Slc15a2	0.0308094	-0.416394	0.194	0.38
Ewsr1	0.0308119	0.187642	0.972	0.911
Clic1	0.0310677	-0.205212	0.944	0.962
Cd52	0.0310743	0.250226	1	0.987
Tap1	0.0312026	-0.559389	0.333	0.532
Wdr47	0.0312402	0.214216	0.194	0.063
Tmem87a	0.0312402	0.0963282	0.194	0.063
Pdf	0.0312529	-0.0207982	0.028	0.177
Fancl	0.0313638	-0.241465	0.083	0.266
Ptcd3	0.0314503	0.238482	0.583	0.342
Sec23b	0.0314503	-0.308198	0.25	0.494
Nvl	0.0314503	-0.387925	0.278	0.481
Pnpo	0.0315287	0.0718494	0.222	0.076
Eif4g1	0.0315449	0.217276	0.806	0.633
Pigx	0.031726	0.255559	0.778	0.671
Tnfrsf13b	0.0318852	-0.565864	0.194	0.367
Sfr1	0.0319867	-0.31096	0.361	0.557
Rhoa	0.0320249	0.254735	1	0.949
Ddx42	0.0321032	0.358956	0.694	0.494
Kat2a	0.0321681	0.431366	0.389	0.215
Lrch1	0.0322353	-0.264578	0.139	0.342
Psen1	0.0322353	-0.268833	0.139	0.342
Pstpip1	0.0325235	0.285062	0.722	0.506
Fbl	0.032776	0.40232	0.778	0.646
Wdr75	0.0328067	0.329842	0.361	0.19
Ctsc	0.032835	0.274588	0.75	0.481
Mon1a	0.0329718	-0.177628	0.083	0.253
Eif4g2	0.0330072	-0.323196	1	1
Ncor2	0.0330786	-0.164782	0.278	0.481
Anapc15	0.0334095	0.224114	0.333	0.165
Plxnd1	0.0336874	0.164688	0.306	0.152
Tecpr1	0.0336892	0.496704	0.806	0.709
Ppp1r9b	0.0337505	-0.174239	0.222	0.418
Alas1	0.0337604	-0.170564	0.028	0.177
Csnk2b	0.0338944	-0.369251	0.833	0.797
Baz2b	0.0339083	-0.434954	0.306	0.519
Calr	0.034026	0.270723	0.917	0.835
Nol6	0.0341076	0.163967	0.361	0.177
Trmt6	0.03411	0.298518	0.333	0.165
Runx1	0.0341795	0.209484	0.722	0.443
Tbc1d15	0.0341932	0.438519	0.417	0.253
Tbc1d5	0.0343122	0.114459	0.167	0.051
Psmb4	0.0344893	0.26547	0.889	0.785
Trbc1	0.0345165	-0.512461	0.917	0.975
Blvra	0.0347857	0.11733	0.333	0.139
Igf2r	0.0348608	-0.144828	0.083	0.266
Zbtb1	0.0349064	-0.309393	0.5	0.684
Taf1a	0.034985	0.190308	0.194	0.063
Klhl2	0.034985	0.182277	0.194	0.063
D030056L22Rik	0.0350432	-0.301155	0.028	0.165
Riok3	0.0357074	0.112278	0.722	0.506
Fundc2	0.0357449	0.420493	0.611	0.418
Aplf	0.0359723	-0.123631	0.028	0.165
Fkbp5	0.035978	-0.248355	0.139	0.316
Sun2	0.0360706	0.0793219	0.611	0.443
Tmem126a	0.0361414	0.349864	0.361	0.203
Fam117a	0.0364903	-0.0218912	0	0.114
Gm30054	0.0364903	-0.0348349	0	0.114
Dus2	0.0364903	-0.130763	0	0.114
Serinc5	0.0364903	-0.201686	0	0.114
Eya2	0.0364903	-0.216124	0	0.114
Ocrl	0.0364903	-0.217527	0	0.114
5430403G16Rik	0.0365443	0.429094	0.056	0
Sdcbp2	0.0365443	0.260941	0.056	0
Tmem59l	0.0365443	0.172788	0.056	0
Tmem53	0.0365443	0.143186	0.056	0
Fasl	0.0365443	0.132694	0.056	0
Necab3	0.0365443	0.123668	0.056	0
1500002C15Rik	0.0365443	0.112748	0.056	0
Pkib	0.0365443	0.100205	0.056	0
Col20a1	0.0365443	0.0927247	0.056	0
Fhit	0.0365443	0.0809132	0.056	0
Wdr35	0.0365443	0.0693872	0.056	0
St3gal5	0.0365443	0.0641304	0.056	0
Zfp473	0.0365443	0.0626916	0.056	0
S100a6	0.0365443	0.0622182	0.056	0
I830077J02Rik	0.0365443	0.0572939	0.056	0
Evpl	0.0365443	0.0570266	0.056	0
Id1	0.0365443	0.0440699	0.056	0
Fibcd1	0.0365443	0.0419619	0.056	0
Gm26853	0.0365443	0.03717	0.056	0
1110035H17Rik	0.0365443	0.0349525	0.056	0
Foxm1	0.0365443	0.0300475	0.056	0
Hpgd	0.0365443	0.0282904	0.056	0
Pard6b	0.0365443	0.0280609	0.056	0
Fosb	0.0365443	0.0280518	0.056	0
Arhgap5	0.0365443	0.0263009	0.056	0
Itsn1	0.0365443	0.0242123	0.056	0
Cyb561	0.0365443	0.0227526	0.056	0
Mzf1	0.0365443	0.0227012	0.056	0
Gm14393	0.0365443	0.0213559	0.056	0
Eme2	0.0365443	0.0204156	0.056	0
Sox13	0.0365443	0.0197108	0.056	0
Gm47450	0.0365443	0.0191269	0.056	0
Tyro3	0.0365443	0.017903	0.056	0
Gm26910	0.0365443	0.0152858	0.056	0
Syngap1	0.0365443	0.0137988	0.056	0
Hist1h3e	0.0365443	0.0133812	0.056	0
Nr4a2	0.0365443	0.0132682	0.056	0
Mettl5os	0.0365443	0.0131835	0.056	0
Gm44037	0.0365443	0.010567	0.056	0
Gm40773	0.0365443	0.00894415	0.056	0
C8g	0.0365443	0.00847905	0.056	0
Gm45069	0.0365443	0.00815159	0.056	0
Celf3	0.0365443	0.00622334	0.056	0
Rell2	0.0365443	0.00578922	0.056	0
Gm9887	0.0365443	0.00481414	0.056	0
Klhl35	0.0365443	0.0036097	0.056	0
Pdzd2	0.0365443	0.00325711	0.056	0
Gm16861	0.0365443	0.00217517	0.056	0
Traj48	0.0365443	0.00146054	0.056	0
Evi2	0.0365443	0.0011644	0.056	0
Syce1l	0.0365443	0.000653721	0.056	0
Gpr171	0.0365721	0.00846453	0.25	0.101
Gstt2	0.0366749	-0.424988	0.139	0.316
Klf3	0.0369049	-0.538223	0.083	0.241
Tfg	0.036965	0.239167	0.556	0.367
Sptlc1	0.037014	0.492969	0.528	0.354
Ddx55	0.0370387	0.129601	0.333	0.165
Camta1	0.0370858	0.0919964	0.417	0.228
Palm	0.0371761	-0.11767	0.056	0.203
Rpl14	0.0371832	0.216543	1	0.987
Akirin2	0.0375799	-0.359825	0.25	0.443
Casc4	0.0376525	-0.318625	0.861	0.924
Chd1l	0.0376747	0.303342	0.361	0.19
Nosip	0.0379033	0.0854203	0.528	0.304
Txk	0.0381423	-0.41199	0.444	0.595
Ap3s1	0.0382063	-0.385301	0.806	0.861
Wdr26	0.0382694	0.251356	0.944	0.759
Gm9856	0.0383615	0.159964	0.25	0.101
Eloa	0.0385754	0.249149	0.556	0.38
Hsd17b12	0.0386044	0.399033	0.611	0.38
St7	0.0387321	0.178199	0.167	0.051
Galnt2	0.0388867	0.0018916	0.222	0.076
4930453N24Rik	0.0390336	-0.463512	0.389	0.544
Rps7	0.0394347	0.190566	1	1
Asap1	0.0394589	0.301273	0.472	0.278
Stap1	0.0395651	0.202288	0.472	0.266
Ppie	0.0395784	0.0698577	0.417	0.19
Mcoln1	0.0398584	-0.312362	0.056	0.203
Arhgef4	0.0399097	0.210345	0.167	0.051
Eml4	0.0399665	0.15826	0.444	0.266
Psat1	0.0399829	0.303867	0.472	0.291
Rpl10a	0.0400153	0.105661	1	1
Nagpa	0.040199	0.139235	0.194	0.063
Trmt61a	0.040199	0.0866625	0.194	0.063
Ctla2a	0.0402247	0.149493	0.25	0.101
Phf23	0.0403918	0.0308662	0.667	0.43
Spindoc	0.0408482	-0.151061	0.194	0.405
Paxbp1	0.0410593	0.312805	0.778	0.646
Cenpc1	0.0411847	0.244317	0.25	0.101
Hyou1	0.0411847	0.0778007	0.25	0.101
Nagk	0.0412752	0.278724	0.278	0.127
Sde2	0.0416868	0.195066	0.472	0.266
Zcchc9	0.0418488	0.488899	0.472	0.304
Pxk	0.0419279	0.444503	0.389	0.215
Tpr	0.042175	0.208325	0.972	0.759
Zfp874a	0.0422896	0.0390731	0.139	0.038
Aldh16a1	0.0423564	0.116201	0.167	0.051
Pus10	0.0425369	0.092507	0.278	0.114
Ncapd3	0.0427031	-0.247683	0.056	0.203
St7l	0.0428357	-0.22162	0.083	0.241
Btf3	0.0430283	0.18133	1	0.987
Arih1	0.0431711	-0.263437	0.333	0.481
Ddost	0.0432794	0.340148	0.75	0.633
Asb2	0.0433609	0.255438	0.389	0.19
Eri2	0.0436266	0.0698228	0.167	0.051
Cdc42	0.043645	0.182892	1	0.937
BC003965	0.0436605	0.297379	0.528	0.316
Brdt	0.0436972	0.23905	0.139	0.038
Gtf2ird2	0.0436972	0.0201418	0.139	0.038
Klf6	0.0438925	0.600507	0.389	0.253
Kif1c	0.0439346	0.189976	0.222	0.089
Mapkapk3	0.0441821	0.132133	0.25	0.101
Hmgn5	0.0446054	0.351224	0.361	0.203
Clip1	0.0446817	-0.262438	0.167	0.354
Mmd	0.0446991	-0.271867	0.056	0.19
Smox	0.0447652	0.0513355	0.528	0.278
Ctsw	0.0447802	-0.7874	0.194	0.354
Casp3	0.0448249	0.148877	0.361	0.19
Mmaa	0.0449288	0.121627	0.167	0.051
Pml	0.0449637	-0.329563	0.111	0.278
Dgkz	0.0450083	-0.276877	0.778	0.848
Zfp729b	0.0450263	0.319469	0.222	0.089
A630001G21Rik	0.0451857	-0.336621	0.25	0.418
Fam69a	0.0452213	0.118887	0.25	0.101
Rad54l2	0.0458727	-0.0563971	0.028	0.152
Tuba1b	0.0458983	0.35323	0.944	0.722
Traf3	0.0459768	0.122144	0.444	0.241
Arf3	0.0461271	-0.423887	0.778	0.823
Gm14230	0.0462637	0.0356534	0.167	0.051
Rprd1a	0.0465731	0.14871	0.306	0.139
Slc35d2	0.0466311	0.306378	0.139	0.038
1700056N10Rik	0.0466311	0.123126	0.139	0.038
St8sia4	0.0468269	0.255522	0.472	0.278
Vps29	0.0472463	0.360673	0.722	0.633
Rngtt	0.0474601	0.351658	0.5	0.316
Zfp141	0.0476317	0.0943406	0.167	0.051
1110002L01Rik	0.0476317	0.012993	0.167	0.051
Galk1	0.0476708	0.476178	0.333	0.177
Mlycd	0.0481592	0.212988	0.139	0.038
Mesd	0.04816	0.217012	0.528	0.316
Usp9x	0.0483058	0.168289	0.694	0.519
Zbtb41	0.048311	-0.117914	0.028	0.152
Arl16	0.048311	-0.293104	0.028	0.152
Ssr2	0.0483238	0.216488	0.806	0.671
Mkks	0.0484395	0.12292	0.222	0.089
Dazap2	0.0485035	-0.333021	0.833	0.848
Sfxn1	0.0485212	0.272165	0.389	0.19
Zcchc12	0.0488639	0.402875	0.444	0.253
Zfp275	0.0489094	0.569577	0.25	0.114
Cd200r1	0.0489094	0.302495	0.25	0.114
Dtnbp1	0.0490308	0.1429	0.333	0.165
Cpne3	0.0492699	0.441643	0.361	0.19
Nipsnap3b	0.0493117	0.193357	0.417	0.215
Thoc2	0.0493312	-0.502447	0.639	0.684
Gstp1	0.049362	0.186065	0.861	0.734
Sdhb	0.0495456	0.370792	0.917	0.81
Gpr83	0.0495704	0.753417	0.194	0.076
Lgr5	0.0495704	-0.00582131	0.028	0.152
Txnl4b	0.0496245	0.204093	0.222	0.089
Fam222b	0.0496245	0.185622	0.222	0.089
Rpl12	0.0496317	0.199022	1	1
Mlx	0.0496675	0.0341166	0.611	0.38
2610318N02Rik	0.0497292	0.322471	0.139	0.038
Zfp407	0.0497292	-0.00600393	0	0.101
Zc3h7b	0.0497292	-0.0249496	0	0.101
2510046G10Rik	0.0497292	-0.0707189	0	0.101
Zfp46	0.0497292	-0.0783042	0	0.101
Zmat1	0.0497292	-0.0931156	0	0.101
Cep72	0.0497292	-0.107694	0	0.101
Tmem39b	0.0497292	-0.122879	0	0.101
Cbx7	0.0497292	-0.172258	0	0.101
Ppwd1	0.0497292	-0.180998	0	0.101
Tmco6	0.0497292	-0.190089	0	0.101
Slc6a19	0.0497292	-0.313922	0	0.101
BC147527	0.0497292	-0.33473	0	0.101
Decr1	0.0497292	-0.477098	0	0.101
Ifit1	0.0497292	-1.05748	0	0.101
Fam149b	0.050014	-0.1376	0.056	0.203
Thumpd1	0.0501924	0.168251	0.611	0.405
Pdlim5	0.0502004	-0.331942	0.167	0.329
Pygo2	0.0504174	0.0679575	0.417	0.228
Fasn	0.0504582	0.176732	0.528	0.367
Lmbrd2	0.0504701	0.0348865	0.167	0.051
Trbj1-2	0.0505136	-0.1123	0.111	0.278
Lmnb1	0.050552	-0.367322	0.278	0.43
Phf12	0.0505707	-0.158267	0.194	0.367
C330007P06Rik	0.0508336	0.0582994	0.222	0.089
Birc3	0.0508933	0.349537	0.333	0.19
Retreg1	0.0511686	0.526175	0.556	0.443
Gstp3	0.0513418	0.199626	0.139	0.038
Alg9	0.0513418	0.159718	0.139	0.038
Aoc2	0.0513418	0.157719	0.139	0.038
Ippk	0.0513575	0.182606	0.111	0.025
Chil5	0.0513575	0.172018	0.111	0.025
Cop1	0.0515346	0.186495	0.5	0.291
Zfp36l1	0.0518689	0.11633	0.833	0.747
Mettl2	0.0521719	-0.273805	0.028	0.152
Lix1	0.0522862	-0.00575607	0.056	0.203
Nsg2	0.0524918	0.0985221	0.556	0.392
Mpv17l2	0.0526114	0.224181	0.278	0.139
Vopp1	0.0526195	0.000161708	0.194	0.063
Alkbh3	0.0526912	-0.215107	0.083	0.241
Ap3m1	0.0527216	-0.434284	0.139	0.304
Rnf6	0.0529475	-0.295372	0.167	0.329
Col11a2	0.052998	0.0572486	0.139	0.038
Wrb	0.052998	0.0459624	0.139	0.038
Prkcsh	0.0530065	0.15232	0.833	0.582
Fam169b	0.0532243	-0.646455	0.194	0.367
Pafah2	0.0532571	0.227837	0.111	0.025
Dars2	0.0532571	0.208084	0.111	0.025
Ankrd9	0.0532571	0.191135	0.111	0.025
Nmnat3	0.0532571	0.0472505	0.111	0.025
Naa15	0.0533417	0.224904	0.722	0.519
St3gal4	0.0534542	-0.102271	0.056	0.203
Mphosph8	0.0534822	0.234938	0.528	0.342
Ercc6l2	0.0535149	0.300088	0.194	0.076
Ctps	0.0535149	0.215438	0.194	0.076
Bbs12	0.0537999	0.354609	0.083	0.013
Doc2g	0.0537999	0.164473	0.083	0.013
Amacr	0.0537999	0.115176	0.083	0.013
Daglb	0.0537999	0.106493	0.083	0.013
Nsg1	0.0537999	0.0631784	0.083	0.013
Cenpo	0.0537999	0.0627172	0.083	0.013
Fam84b	0.0537999	0.051467	0.083	0.013
Sntb2	0.0537999	0.0369722	0.083	0.013
Miip	0.0540768	-0.303234	0.222	0.405
Golga2	0.0542009	0.148561	0.306	0.152
Zfp950	0.0546101	0.052026	0.222	0.089
Cnih1	0.0546969	-0.415443	0.556	0.608
Cdk2ap1	0.0549731	0.415719	0.556	0.43
Fzr1	0.0550887	-0.354585	0.111	0.266
Junb	0.055188	0.379268	0.75	0.57
Ccl25	0.0552151	0.0940765	0.111	0.025
Car5a	0.0552151	0.00240893	0.111	0.025
Pgghg	0.0552895	-0.0949585	0.083	0.253
Zfp36	0.0556189	0.194256	0.639	0.468
Aptx	0.0559736	0.365705	0.278	0.139
Ctnnbl1	0.0560136	-0.406876	0.417	0.582
Rtel1	0.0561606	-0.182136	0.056	0.19
Cpeb4	0.0561606	-0.276104	0.056	0.19
2010320M18Rik	0.0562047	0.217132	0.083	0.013
Trim65	0.0562047	0.0950037	0.083	0.013
Zfp551	0.0562047	0.0574827	0.083	0.013
Arhgef17	0.0562047	0.0434987	0.083	0.013
Bloc1s5	0.0562047	0.0296203	0.083	0.013
Gm16845	0.0562047	0.0042745	0.083	0.013
Rpl35a	0.0562822	-0.163291	1	1
Clcn7	0.0562876	0.209852	0.194	0.076
Ccdc91	0.0565728	0.0440002	0.167	0.051
Rab11b	0.0565919	-0.299585	0.861	0.937
Themis	0.0567219	-0.372166	0.778	0.797
Tmed10	0.056736	0.137992	0.889	0.646
Cltb	0.0567739	0.108855	0.5	0.304
Tapbpl	0.0568047	-0.1496	0.167	0.329
Adck5	0.0569374	0.0964545	0.278	0.127
Exoc3	0.0570086	-0.738706	0.5	0.582
Rnf149	0.0570414	0.208464	0.389	0.215
Sash3	0.0571252	-0.358325	0.806	0.886
Orc5	0.0571832	0.147591	0.389	0.203
Mast3	0.0572101	-0.446166	0.361	0.57
Nhlrc3	0.0572327	0.1459	0.111	0.025
F2r	0.0572327	0.121861	0.111	0.025
Myl4	0.0572327	0.0829801	0.111	0.025
Sag	0.0572327	0.0566658	0.111	0.025
Nenf	0.0572327	0.0523782	0.111	0.025
Sik1	0.0572327	0.012731	0.111	0.025
Kif1b	0.0572556	0.158675	0.222	0.089
Lims1	0.057702	-0.254832	0.528	0.722
D16Ertd472e	0.057702	-0.427004	0.556	0.709
Pias4	0.0578047	-0.192366	0.167	0.329
Bin3	0.0579052	-0.459598	0.194	0.367
Pym1	0.0579589	0.0395737	0.528	0.354
Idh3b	0.0581139	-0.361805	0.417	0.57
Vmp1	0.0583324	-0.501734	0.278	0.43
Tmub1	0.0583444	0.200063	0.333	0.165
Smyd5	0.0583465	0.300423	0.25	0.114
Tacc1	0.0584315	-0.212436	0.194	0.392
Rad1	0.0585803	-0.0640837	0.222	0.392
Kdm2b	0.0586178	0.00202072	0.222	0.089
Ski	0.0586687	0.264313	0.444	0.316
Cntd1	0.0586687	-0.0205399	0.222	0.418
Vill	0.0586984	0.187834	0.083	0.013
Axl	0.0586984	0.148453	0.083	0.013
Arhgef12	0.0586984	0.0609321	0.083	0.013
Fbxo4	0.0586984	0.0328273	0.083	0.013
Sh3bp5	0.0586984	0.0321287	0.083	0.013
Trav5d-4	0.0586984	0.00985431	0.083	0.013
Nme3	0.0586984	0.00701228	0.083	0.013
Phf11d	0.0586984	0.00272438	0.083	0.013
Wdr82	0.0587257	-0.177723	0.306	0.519
Ccr7	0.0588829	0.326241	0.667	0.481
1810055G02Rik	0.0593113	0.21077	0.111	0.025
Pomt1	0.0593113	0.0655606	0.111	0.025
Prdx6	0.0594078	0.294593	0.806	0.696
Smo	0.0594645	-0.431233	0.111	0.266
Rpl39	0.0594676	0.238673	1	1
Arhgap45	0.0594676	-0.195821	1	1
Med19	0.0595549	0.204131	0.5	0.304
Rexo1	0.0595903	0.382562	0.583	0.443
Hint2	0.0596261	0.140246	0.25	0.114
Gpr183	0.0598277	0.0738035	0.306	0.152
Mfge8	0.0599063	0.202318	0.333	0.177
Tgif2	0.0599949	0.115293	0.417	0.253
Tmem64	0.0600101	0.338926	0.306	0.165
Spef2	0.0600754	-0.0294743	0.139	0.038
Trbj1-7	0.0601276	-0.0941337	0.361	0.519
Rps27l	0.0601367	0.226944	0.75	0.582
Surf2	0.0605055	0.379421	0.389	0.241
Thoc6	0.0605055	-0.254607	0.167	0.342
Cox10	0.0605141	0.227636	0.444	0.291
Fastkd3	0.0606006	0.0343284	0.278	0.127
Abca7	0.0606702	0.11929	0.194	0.076
Hsh2d	0.0606702	-0.15061	0.028	0.152
Fdx1l	0.0610093	0.0202802	0.306	0.152
Rnf20	0.0610245	0.211042	0.583	0.418
Ctdspl2	0.061164	0.0435004	0.556	0.342
Kdelc1	0.0612833	0.10994	0.083	0.013
Lad1	0.0612833	0.107519	0.083	0.013
Tpst1	0.0612833	0.0972446	0.083	0.013
Ube2l6	0.0612833	0.0939605	0.083	0.013
Tacc3	0.0612833	0.0863113	0.083	0.013
Ralgds	0.0612833	0.0542479	0.083	0.013
Ncaph	0.0612833	0.0527189	0.083	0.013
Uchl1	0.0612833	0.0205657	0.083	0.013
Tbc1d8b	0.0612833	0.0148584	0.083	0.013
Samd10	0.0612833	0.0132451	0.083	0.013
Trav14n-2	0.0612833	0.00110968	0.083	0.013
Ikbkg	0.0613849	-0.191725	0.056	0.19
Acvrl1	0.0613915	0.386199	0.361	0.215
Gpnmb	0.0614521	0.0812537	0.111	0.025
Ghdc	0.0614521	0.0655603	0.111	0.025
Tctn3	0.0614521	0.0315908	0.111	0.025
Gm26692	0.0614521	0.00255811	0.111	0.025
Chrac1	0.0616673	0.184542	0.417	0.278
Dhodh	0.0618642	0.197153	0.278	0.127
Top2b	0.0620251	-0.359115	0.861	0.861
Polr3a	0.0621924	0.234454	0.194	0.076
Ccdc28b	0.0621924	0.143758	0.194	0.076
Arid3a	0.0621924	0.102119	0.194	0.076
Cstf1	0.0622665	-0.373467	0.167	0.316
Eif2b5	0.0623016	-0.51336	0.278	0.418
Gorasp2	0.062448	0.319812	0.5	0.304
Fam53b	0.0625512	0.193942	0.472	0.291
Taf1b	0.0625582	0.446725	0.389	0.266
Immt	0.0626325	0.19076	0.556	0.354
Map2k1	0.0628515	0.25609	0.611	0.405
Mvb12a	0.0630266	0.262673	0.389	0.228
Gm26617	0.0631032	-0.0811603	0.028	0.139
Tma16	0.0631032	-0.333945	0.028	0.139
Sirt7	0.0633475	-0.591546	0.583	0.62
Casp8ap2	0.063588	0.176339	0.528	0.367
Pdpk1	0.0636052	0.185317	0.25	0.114
Npc2	0.0636145	0.142625	0.944	0.924
Rps28	0.0636584	0.0756078	1	1
Ppib	0.0640147	0.301149	0.889	0.823
Mbtd1	0.0642192	-0.262005	0.306	0.519
Jakmip1	0.0642821	-0.380578	0.417	0.544
Wbp4	0.0643087	0.181783	0.667	0.443
Pds5a	0.0644443	0.0415541	0.667	0.532
Susd6	0.0644941	0.107882	0.611	0.392
Ablim1	0.0645147	-0.283298	0.917	0.975
Poldip2	0.0646707	0.187671	0.306	0.152
Ginm1	0.0646707	0.0482013	0.306	0.152
Clcn4	0.0650932	-0.548114	0.444	0.582
Actn1	0.065153	-0.158615	0.389	0.544
Vps72	0.0652591	0.258822	0.528	0.329
Cspp1	0.0653087	-0.129018	0.167	0.354
Rps21	0.0654012	0.118773	1	0.975
Gin1	0.065562	-0.245606	0.056	0.19
Sdhd	0.0656249	0.248141	0.639	0.43
Parp8	0.0656523	-0.0896136	0.306	0.139
Nr1h2	0.0659303	0.100121	0.583	0.405
Ptges2	0.0660846	0.289763	0.167	0.063
Sfswap	0.0663635	-0.33138	0.222	0.367
Tefm	0.0663976	-0.375326	0.028	0.139
Riok1	0.0664313	0.378269	0.528	0.392
Hdac1	0.0665567	-0.401374	0.611	0.722
Agl	0.0665809	0.0307719	0.694	0.456
Orc3	0.0666556	0.290979	0.472	0.291
Reep3	0.0669498	0.0689973	0.194	0.076
Dnajb12	0.0671388	-0.227622	0.083	0.215
Rps14	0.0671842	0.121566	1	1
Ntpcr	0.0673529	-0.300228	0.056	0.177
Ankfy1	0.0675028	-0.287496	0.306	0.481
Mia2	0.0675311	0.0158318	0.694	0.456
Vasp	0.0676932	0.207454	0.806	0.658
Tymp	0.0677742	-0.0149894	0	0.089
Gbp10	0.0677742	-0.0248862	0	0.089
Tmem198b	0.0677742	-0.0380454	0	0.089
Als2	0.0677742	-0.0495961	0	0.089
Rad9b	0.0677742	-0.0537465	0	0.089
Zscan2	0.0677742	-0.0729096	0	0.089
Taok2	0.0677742	-0.0876689	0	0.089
1500011B03Rik	0.0677742	-0.0915581	0	0.089
Nt5dc2	0.0677742	-0.0964016	0	0.089
Rnf125	0.0677742	-0.147894	0	0.089
Atp5s	0.0677742	-0.184799	0	0.089
Zfp956	0.0677742	-0.202036	0	0.089
Crtam	0.0677742	-0.214253	0	0.089
Zfp583	0.0677742	-0.288156	0	0.089
Mief2	0.0677742	-0.344479	0	0.089
Jund	0.0678924	-0.0611618	0.833	0.911
Ap2b1	0.0680066	-0.342331	0.333	0.468
mt-Co1	0.0680903	0.163971	1	1
Ccdc47	0.0681184	0.230358	0.528	0.316
Cep85	0.0681756	0.0900745	0.333	0.177
Nrip1	0.0682448	0.332973	0.722	0.544
Ifnar1	0.0683156	0.00510825	0.528	0.329
Cenpq	0.0684749	-0.158589	0.056	0.19
Asf1b	0.0684972	0.231152	0.278	0.139
Ppp2r1b	0.0684972	0.106362	0.278	0.139
Prelid3b	0.0685159	-0.152518	0.361	0.557
Erp44	0.068847	-0.295972	0.444	0.684
Urb1	0.0692195	-0.0286519	0.25	0.101
Ldhb	0.0693978	-0.367517	0.778	0.873
Igtp	0.0694139	-0.0670347	0.194	0.367
Sdccag3	0.0695026	-0.0522221	0.694	0.405
Tnk2	0.0695441	-0.266553	0.389	0.633
Emid1	0.0695622	-0.400982	0.306	0.456
Slc35a1	0.0695766	0.52803	0.5	0.38
Ccdc137	0.0696115	0.1099	0.278	0.152
Tbcel	0.0696524	0.356833	0.472	0.316
Ppp2r5d	0.0698326	0.0692448	0.306	0.152
Armcx3	0.0698673	0.203145	0.278	0.139
Zfp994	0.0702472	-0.240179	0.139	0.278
Rabepk	0.0702848	0.166803	0.194	0.076
Sytl2	0.0703701	0.00350568	0.333	0.165
Ak3	0.0704099	-0.0895599	0.056	0.177
Gadd45a	0.0707036	0.0878169	0.333	0.177
Cdip1	0.0707229	0.0684868	0.25	0.114
Rps6	0.070869	0.127196	1	1
Dhx57	0.0709081	-0.196595	0.139	0.291
Dcdc2c	0.0709451	0.0178705	0.667	0.468
AC137513.1	0.0710212	0.0060366	0.306	0.177
Tyw3	0.0714836	0.210527	0.167	0.063
Mgst2	0.0716205	-0.250441	0.306	0.481
Prex1	0.0716701	-0.0885022	0.306	0.456
Tnks	0.0716772	-0.0454339	0.111	0.266
Alg10b	0.0718024	-0.180523	0.139	0.316
Ahcyl1	0.0718319	0.193976	0.5	0.304
Pnpla7	0.0719806	-0.294367	0.056	0.177
Kcna2	0.0719806	-0.314919	0.056	0.177
Flna	0.0724565	-0.284749	0.778	0.911
Taf4	0.0725378	0.0243367	0.306	0.152
Tnks2	0.072558	0.22858	0.806	0.646
Arl6ip1	0.0727411	-0.27396	0.917	0.949
Rps15	0.0727727	0.164382	1	1
Ints6	0.072778	-0.225596	0.083	0.215
Purb	0.0728416	0.320541	0.833	0.734
Rftn1	0.0729547	0.351427	0.722	0.608
Abcc1	0.0733617	0.397776	0.167	0.063
Zfp944	0.0733912	-0.0658747	0.083	0.228
Inpp5f	0.0735798	-0.182232	0.056	0.177
Dnajc7	0.0737242	-0.334281	0.5	0.658
Tmem50b	0.0737472	0.104073	0.25	0.114
Zfp825	0.0739063	-0.128112	0.167	0.316
Mrpl41	0.0740878	0.143743	0.611	0.443
Arl14ep	0.0742468	-0.242059	0.083	0.215
Map4k1	0.0744186	-0.320414	0.361	0.532
Mga	0.0744531	0.336522	0.667	0.557
Carmil2	0.0744993	-0.0988446	0.417	0.582
Minos1	0.074592	0.248527	0.944	0.886
Ccdc12	0.0748176	-0.247272	0.806	0.823
Nbeal1	0.0748409	-0.147727	0.083	0.228
Prrc2a	0.0748427	-0.0758828	0.194	0.38
Prrt1	0.0752568	-0.0582805	0.028	0.139
Mvk	0.07528	0.153545	0.167	0.063
Trbv19	0.0752935	0.832816	0.194	0.089
Rabgap1	0.0754299	-0.348581	0.139	0.278
Thumpd2	0.0755418	0.115527	0.194	0.076
Ppm1b	0.07567	0.499441	0.583	0.456
Mcm7	0.075742	0.206554	0.5	0.329
Usp15	0.0760194	0.0408064	0.611	0.418
Mapk7	0.0760992	0.104979	0.333	0.19
Gbp8	0.076474	-0.476759	0.278	0.443
Kat8	0.0767732	-0.526935	0.139	0.278
Hectd1	0.0768195	0.309999	0.667	0.494
Supv3l1	0.0768655	0.285408	0.222	0.101
Aebp2	0.0768655	0.179474	0.222	0.101
Sbno1	0.0771496	-0.216699	0.472	0.62
Hspa14	0.0772135	0.226508	0.611	0.43
1110038F14Rik	0.0772135	-0.189766	0.361	0.544
Trip12	0.0773558	0.125114	0.917	0.671
Gpd1l	0.0773639	0.0861721	0.194	0.076
Leng9	0.0773639	0.059591	0.194	0.076
Usp47	0.0773965	0.235362	0.722	0.57
Vdac3	0.0775512	-0.31304	0.5	0.633
Tor1aip1	0.0776966	-0.273695	0.583	0.734
Nfu1	0.0778934	0.226568	0.472	0.291
Ccdc66	0.0779915	0.325693	0.25	0.127
Rgl2	0.0782301	0.313182	0.667	0.57
Tox2	0.0785527	0.295519	0.222	0.101
Marcks	0.0787154	-0.44254	0.833	0.797
Sub1	0.0787338	-0.135909	0.972	0.975
Terf2ip	0.0787458	-0.292423	0.139	0.291
Diablo	0.0789092	0.0529854	0.639	0.456
Rnpep	0.0789132	-0.136348	0.194	0.367
Zdhhc6	0.0792216	-0.00329169	0.194	0.076
Hirip3	0.0792393	0.11467	0.167	0.063
1810041H14Rik	0.0792393	0.0665793	0.167	0.063
Trav15-1-dv6-1	0.0792393	0.0596874	0.167	0.063
Ssb	0.0792828	0.24598	0.889	0.835
Patz1	0.0793639	0.0766961	0.528	0.329
Trappc1	0.0793639	0.0604052	0.528	0.329
Socs1	0.0794634	0.381885	0.472	0.38
Cox20	0.0794789	0.161573	0.75	0.684
Rbck1	0.0795023	-0.408387	0.556	0.646
Prpf19	0.0797149	0.0387661	0.417	0.278
mt-Nd4	0.0797677	0.0794815	1	1
Rtf2	0.0798257	-0.424108	0.528	0.633
Mrps22	0.0802698	0.271092	0.222	0.101
Prickle1	0.0802698	-0.102524	0.056	0.177
Mthfsl	0.0803165	0.258307	0.444	0.304
Pnrc2	0.0803468	0.246208	0.806	0.671
Dbf4	0.0803661	0.0875847	0.278	0.127
Ppa1	0.0804089	0.338001	0.444	0.291
Sp4	0.080419	0.031134	0.472	0.266
Rbm8a	0.0807535	0.216057	0.861	0.835
Elp5	0.0807562	-0.229269	0.25	0.405
Nutf2	0.08084	0.223193	0.75	0.658
Tmem251	0.0809206	-0.0521757	0.139	0.278
Dusp16	0.0810204	-0.027896	0.028	0.139
Fh1	0.0811868	0.0745525	0.444	0.241
Urgcp	0.0811922	-0.21017	0.083	0.203
Pik3r1	0.0812168	0.206513	0.556	0.418
Cdc42ep3	0.0812816	0.187842	0.167	0.063
Letmd1	0.0815098	0.0427842	0.361	0.19
Vamp1	0.0815098	-0.113603	0.139	0.291
Ctsz	0.0816575	0.292903	0.611	0.43
Pbx2	0.0817392	-0.11406	0.306	0.43
Hivep3	0.0817555	0.694551	0.5	0.38
Cdc16	0.0818081	0.292029	0.528	0.342
Zfp574	0.0820173	-0.0873063	0.056	0.177
Mrs2	0.0820173	-0.169545	0.056	0.177
Cd99l2	0.0820173	-0.244041	0.056	0.177
Aff1	0.0821237	-0.0736653	0.306	0.519
Fmnl3	0.0823693	0.165728	0.611	0.392
Gns	0.0824975	0.135367	0.306	0.165
Dennd6a	0.082915	0.0679149	0.444	0.291
Fbxo7	0.0829211	-0.493252	0.139	0.291
Jak1	0.0829277	-0.275871	1	0.975
Tmem161b	0.0830478	0.00683364	0.333	0.177
Pex16	0.0833664	0.112352	0.167	0.063
Mcm4	0.0834552	0.105563	0.167	0.354
Zadh2	0.0834556	-0.200757	0.111	0.241
Gtf3c4	0.0834594	0.0354093	0.25	0.114
Zfp64	0.0835759	-0.109615	0.083	0.215
Ppp1cc	0.0836618	0.236624	0.917	0.848
2610507B11Rik	0.0838264	0.16203	0.556	0.38
Hspa8	0.0840041	0.181663	1	0.987
Clcc1	0.084009	0.095699	0.306	0.165
Wrnip1	0.084049	0.309294	0.333	0.215
Sephs1	0.0842337	0.330861	0.444	0.278
Chchd3	0.0849013	-0.256346	0.361	0.519
Eif3h	0.0850789	-0.171894	0.944	0.962
Bcap29	0.0855428	0.191834	0.306	0.165
Dpy19l4	0.0855428	0.030612	0.306	0.165
Rrad	0.0855428	-0.264014	0.111	0.253
Yipf6	0.0856049	-0.164224	0.056	0.177
Zbtb20	0.0857339	-0.481786	0.278	0.418
Rpp14	0.0858371	0.41456	0.278	0.152
Nup214	0.0861089	0.357498	0.444	0.329
Huwe1	0.0861495	-0.294027	0.583	0.747
Phf3	0.0862776	-0.389599	0.444	0.544
Cd81	0.0864431	0.373956	0.75	0.646
Arhgap4	0.0864431	0.0963252	0.833	0.608
Thap1	0.0865746	-0.107673	0.028	0.127
Pqlc1	0.0865746	-0.226355	0.028	0.127
5730455P16Rik	0.0865746	-0.229486	0.028	0.127
Gsk3b	0.0865873	0.222763	0.556	0.392
Agps	0.0869249	-0.128744	0.389	0.19
Naa60	0.0872741	0.0295546	0.361	0.19
Zfp947	0.0874457	0.0871515	0.056	0.177
Slc11a2	0.0874457	-0.0519947	0.222	0.101
Ptk2b	0.087536	0.150667	0.861	0.759
Rsph3b	0.0876659	0.0154471	0.167	0.063
Il6st	0.087719	-0.316576	0.444	0.608
Mau2	0.0878124	0.143668	0.556	0.392
Eefsec	0.0878124	-0.23117	0.333	0.494
Npm3	0.0879498	0.0112879	0.389	0.228
Tpi1	0.0879835	0.276701	0.361	0.228
Cbx4	0.0880689	-0.136955	0.222	0.354
Rabgef1	0.0886905	0.148418	0.25	0.114
2510009E07Rik	0.0887682	-0.142707	0.028	0.127
Dhx29	0.0890682	0.126962	0.333	0.177
Klf7	0.0892396	-0.256791	0.306	0.443
Ighmbp2	0.0893183	-0.175047	0.056	0.177
Grk2	0.0893736	-0.155228	0.5	0.646
Exoc6	0.0895438	0.0753993	0.444	0.266
Gpr108	0.0895465	0.104491	0.444	0.278
Tbl1x	0.0895616	0.146718	0.722	0.57
Inpp4a	0.0898013	0.0989219	0.139	0.051
Foxk2	0.0898016	0.423241	0.278	0.165
Mycbp2	0.0898057	-0.476122	0.806	0.785
Katnb1	0.0898817	0.148341	0.167	0.063
Gadd45g	0.0898817	0.0412127	0.167	0.063
Mettl1	0.0898817	0.0197804	0.167	0.063
Pcna-ps2	0.0898817	0.00155515	0.167	0.063
Hlcs	0.0898817	-0.0343115	0.167	0.063
Hcst	0.0899321	-0.204417	0.361	0.544
Brd3	0.0899628	-0.223476	0.472	0.658
Iqgap1	0.0899796	-0.291431	0.722	0.797
Tradd	0.0901604	-0.214138	0.167	0.316
Fam162a	0.0903687	0.261363	0.556	0.354
Ddx56	0.090916	0.25912	0.444	0.278
Cdk4	0.0909798	-0.20223	0.694	0.747
Lpin2	0.0910064	-0.0573233	0.028	0.127
Unkl	0.0910064	-0.0702341	0.028	0.127
Ttc28	0.0910064	-0.090137	0.028	0.127
Zfp946	0.0910064	-0.119337	0.028	0.127
Tmem18	0.0910064	-0.160249	0.028	0.127
Tdrd5	0.0910064	-0.248328	0.028	0.127
Mif	0.091419	0.236957	0.889	0.848
Cbarp	0.0914383	0.336351	0.25	0.127
Mafk	0.0914383	-0.167844	0.083	0.203
Gpatch8	0.0916568	0.310609	0.528	0.367
Baz1b	0.0916972	-0.273685	0.417	0.557
Atg101	0.0917069	0.0846769	0.5	0.291
Nfatc2ip	0.0920562	-0.0674485	0.083	0.215
Paqr7	0.0920562	-0.171797	0.083	0.215
Gnpda2	0.0922077	0.1544	0.333	0.177
Irf4	0.092279	0.268222	0.139	0.051
Cmtr1	0.0922958	-0.0301315	0.167	0.329
Med25	0.0923023	0.0818485	0.444	0.278
Spns1	0.0923235	0.0341999	0.444	0.266
Dnaaf5	0.0923554	0.334209	0.194	0.089
Pdp2	0.0923554	0.315828	0.194	0.089
Slc35b1	0.0923865	0.359234	0.472	0.304
Ccdc71l	0.0924464	0.020276	0.278	0.152
4930555G01Rik	0.0924868	-0.00164792	0	0.076
Gad2	0.0924868	-0.00174039	0	0.076
Fgfr3	0.0924868	-0.00229982	0	0.076
Fadd	0.0924868	-0.00580102	0	0.076
Trav6n-5	0.0924868	-0.0104297	0	0.076
Furin	0.0924868	-0.0127591	0	0.076
Gm10642	0.0924868	-0.0176301	0	0.076
BC051226	0.0924868	-0.0211391	0	0.076
Trav6n-6	0.0924868	-0.0229353	0	0.076
Zfp169	0.0924868	-0.0275715	0	0.076
Trim14	0.0924868	-0.0337251	0	0.076
Pex11g	0.0924868	-0.0343067	0	0.076
Cd46	0.0924868	-0.0439919	0	0.076
Cmya5	0.0924868	-0.0510991	0	0.076
Focad	0.0924868	-0.0519149	0	0.076
Trav6-5	0.0924868	-0.053878	0	0.076
Pcbp3	0.0924868	-0.0603307	0	0.076
Dus4l	0.0924868	-0.0638813	0	0.076
Gm3055	0.0924868	-0.071329	0	0.076
Zfp523	0.0924868	-0.0738469	0	0.076
Zfp59	0.0924868	-0.0784302	0	0.076
Nipal3	0.0924868	-0.0792298	0	0.076
Ung	0.0924868	-0.0891811	0	0.076
Art1	0.0924868	-0.09809	0	0.076
Lrrc20	0.0924868	-0.0996711	0	0.076
1700062C10Rik	0.0924868	-0.122653	0	0.076
Gbp3	0.0924868	-0.140819	0	0.076
Gm5134	0.0924868	-0.146571	0	0.076
Pcyox1	0.0924868	-0.147577	0	0.076
N4bp3	0.0924868	-0.165213	0	0.076
Tcirg1	0.0924868	-0.170265	0	0.076
Oasl2	0.0924868	-0.319921	0	0.076
Kdm6b	0.0925308	0.141647	0.75	0.557
Dynlrb1	0.0929456	0.218286	0.972	0.899
Cbx5	0.0929595	0.542248	0.472	0.392
Slc43a2	0.0930763	-0.140708	0.278	0.43
Slc16a6	0.0931302	0.0562008	0.389	0.215
Arap1	0.0931302	-0.0960695	0.167	0.316
Ears2	0.0931604	-0.0825207	0.056	0.177
Prkar2b	0.0932898	-0.12622	0.028	0.127
Lcmt2	0.0932898	-0.239703	0.028	0.127
Rapsn	0.0932898	-0.248897	0.028	0.127
Nup210	0.0934341	0.123146	0.639	0.468
Commd8	0.0935633	0.125025	0.611	0.468
Gm10053	0.0936451	0.0853241	0.667	0.658
Atg5	0.0937055	-0.271673	0.222	0.38
Usp12	0.0937579	0.120429	0.472	0.304
Ccnd2	0.0942993	0.319901	0.389	0.241
Arl2bp	0.0944274	0.300181	0.472	0.342
Acot7	0.0944793	0.29142	0.694	0.532
Atf6b	0.0944894	-0.129964	0.306	0.443
Nubp2	0.0944894	-0.339208	0.278	0.456
Copa	0.0946174	0.368125	0.778	0.633
Ccpg1	0.095076	0.00619588	0.25	0.127
Foxj3	0.095119	0.312707	0.417	0.266
Dnajc10	0.095129	0.423596	0.5	0.405
Foxj2	0.0951305	0.142538	0.222	0.101
Hsd17b11	0.0952267	-0.161227	0.111	0.253
Flot1	0.0953978	0.241621	0.361	0.215
Cyb561d1	0.0956362	-0.0040512	0.083	0.215
Dock2	0.0956739	-0.527026	0.639	0.709
Snhg9	0.0959011	-0.00772329	0.111	0.228
Tspo	0.0960988	-0.408292	0.444	0.544
Brd9	0.0961753	-0.268215	0.194	0.342
Gsdmd	0.0965632	-0.310637	0.222	0.38
Sgcb	0.0967965	0.20332	0.278	0.139
Urm1	0.0967965	0.0610778	0.278	0.139
Cmss1	0.0968008	0.0291876	0.167	0.063
Rasgrp2	0.0971143	-0.189172	0.306	0.456
Nfrkb	0.0971792	-0.275516	0.194	0.354
Megf9	0.0973989	0.127513	0.139	0.051
Ap2a2	0.0975438	0.0992445	0.611	0.443
Pdia3	0.097736	0.149054	1	0.886
Eef1b2	0.0978127	0.20861	0.972	0.975
Tmsb10	0.0978154	0.00951899	1	1
Ndufb6	0.0979469	0.0354155	0.889	0.608
Dennd1a	0.0979944	-0.125824	0.028	0.127
Bst2	0.0980905	-0.38163	0.222	0.367
Clasrp	0.0982742	-0.0843923	0.111	0.241
Tagln2	0.098387	-0.409994	0.361	0.494
Tdrkh	0.0987531	0.00917915	0.333	0.177
Clic4	0.0987531	-0.329686	0.139	0.266
Zscan26	0.0988288	-0.100647	0.083	0.203
Map3k4	0.0988288	-0.21864	0.083	0.203
Ccr9	0.0990431	-0.22805	1	0.975
Psmd5	0.0992027	-0.311562	0.194	0.342
Spcs3	0.0993991	-0.0805322	0.694	0.468
Gna13	0.0993991	-0.168568	0.417	0.595
Chchd4	0.0995254	-0.0959849	0.083	0.228
Tm2d1	0.0998781	0.326791	0.472	0.329
Tmem65	0.100043	0.24631	0.139	0.051
Vcpkmt	0.100043	0.00504835	0.139	0.051
Scai	0.100043	-0.171719	0.111	0.241
Jtb	0.100161	-0.536093	0.361	0.481
Lrrfip1	0.100201	-0.142656	0.389	0.532
Gm5141	0.100417	-0.223976	0.028	0.127
Intu	0.100446	-0.0137331	0.139	0.266
Fem1c	0.100501	0.265458	0.444	0.304
Atp6v1d	0.100578	-0.319028	0.722	0.785
Elovl5	0.10098	0.343694	0.417	0.291
Mbd3	0.101096	0.233656	0.778	0.608
Ggt7	0.101242	0.0814507	0.222	0.101
Slc35e1	0.101276	0.236978	0.278	0.152
Ugp2	0.101384	0.234827	0.306	0.177
Cnih4	0.101397	-0.258262	0.306	0.443
Cd69	0.101397	1.19062	0.639	0.519
Mdh2	0.1015	0.139261	0.972	0.924
Cox7c	0.1015	0.076801	0.972	0.924
Leprot	0.101505	0.126891	0.389	0.228
Fam103a1	0.101762	-0.349523	0.5	0.646
Atp13a2	0.101785	0.164116	0.222	0.114
Rrm1	0.101837	-0.198366	0.111	0.241
Abhd11	0.101837	-0.300636	0.111	0.241
Ddit4	0.102382	-0.0182515	0.056	0.165
Atf5	0.102743	0.0318016	0.139	0.051
Zfp960	0.102743	0.00359604	0.139	0.051
Trac	0.102803	-0.184142	1	0.987
Ncbp3	0.102808	-0.135724	0.361	0.519
Phospho2	0.102887	-0.0323015	0.028	0.127
Atg16l2	0.102887	-0.090064	0.028	0.127
Trabd	0.10313	0.231071	0.25	0.139
Tamm41	0.10313	-0.302391	0.083	0.215
B3galt6	0.103347	0.104476	0.222	0.101
Ncdn	0.103347	-0.0577493	0.056	0.177
Paxip1	0.10335	-0.15208	0.361	0.203
Emc10	0.103419	0.296598	0.944	0.797
Ssu72	0.103542	-0.457304	0.694	0.734
Fam102a	0.103858	0.30885	0.639	0.468
Fbxo21	0.103939	-0.0986052	0.083	0.19
Ergic2	0.104076	-0.0995632	0.25	0.418
Fkbp8	0.104146	-0.266757	0.722	0.772
Klhl6	0.104536	-0.35773	0.667	0.759
Klf2	0.104566	-0.161269	0.056	0.165
Kctd13	0.104679	-0.144783	0.083	0.203
Odf2	0.104732	0.288529	0.361	0.241
Emc8	0.104732	-0.0891696	0.194	0.316
Copg1	0.104876	0.053083	0.417	0.253
Lamtor1	0.10507	-0.142291	0.278	0.443
S100a10	0.105333	-0.172101	0.917	0.949
Rnf181	0.105364	0.20453	0.528	0.367
Spop	0.105409	0.09419	0.694	0.494
Smarcc2	0.105486	0.313009	0.389	0.253
Gfi1	0.105487	0.0168685	0.056	0.177
Haus1	0.105487	-0.0837031	0.056	0.177
Hic2	0.105502	0.10318	0.139	0.051
Cyp51	0.105502	0.0913576	0.139	0.051
Acsf2	0.105502	0.011211	0.139	0.051
Zfp65	0.10577	-0.151953	0.111	0.253
Siah1a	0.1061	-0.321839	0.417	0.557
Ikzf4	0.106788	-0.133913	0.056	0.165
Rpap3	0.107048	-0.0238228	0.083	0.215
Kdm5d	0.107088	0.181702	0.333	0.19
Pkn2	0.107469	0.184318	0.611	0.506
Arl5c	0.107478	-0.178896	0.167	0.316
Mfap3	0.107662	-0.1232	0.056	0.177
Dgcr6	0.107667	0.0709896	0.194	0.089
Gm10076	0.107726	0.00799771	0.917	0.785
Nt5c2	0.10804	-0.474934	0.194	0.316
Ptcd2	0.108064	0.119308	0.472	0.291
Ahi1	0.108064	0.346594	0.222	0.114
Dnaja2	0.108146	0.286465	0.778	0.696
Macrod1	0.108319	0.0699835	0.139	0.051
Nubp1	0.108426	0.180528	0.444	0.291
Ctnnb1	0.1085	0.0543488	0.611	0.43
Rnf40	0.10853	0.176077	0.528	0.354
Rbpj	0.108798	-0.023622	0.528	0.329
Nrros	0.108798	-0.376018	0.306	0.43
Cndp2	0.108813	0.251153	0.278	0.152
Prkab1	0.109175	-0.0307839	0.167	0.316
Thrap3	0.109236	-0.27599	0.778	0.81
Fbxl6	0.109721	-0.173949	0.194	0.354
Ostc	0.109725	0.191429	0.944	0.772
Aimp2	0.109766	-0.212887	0.139	0.278
Gramd4	0.11001	0.0464329	0.194	0.089
Cln5	0.110168	-0.310225	0.083	0.19
Tiprl	0.110209	0.236202	0.5	0.354
Hspd1	0.110579	0.434393	0.639	0.646
Hdgf	0.110579	0.22703	0.722	0.608
Rpl21	0.110661	0.15668	1	1
Dnajc19	0.110857	0.326384	0.5	0.418
Capn1	0.110956	0.0209795	0.583	0.354
Ints10	0.110974	-0.364486	0.194	0.329
Zfp719	0.111016	0.272315	0.111	0.038
Trav12-1	0.111016	0.0875801	0.111	0.038
Scrn3	0.111016	0.076984	0.111	0.038
Trbv15	0.111342	0.412527	0.056	0.165
Cript	0.111694	-0.223485	0.389	0.608
Zufsp	0.111876	0.273776	0.333	0.203
Ints3	0.112067	0.0304831	0.278	0.139
Mcrs1	0.112128	0.0928337	0.583	0.43
Fto	0.112826	-0.338888	0.389	0.506
Adar	0.113146	0.170239	0.25	0.139
Chchd2	0.11337	0.173787	0.944	0.962
Tmem50a	0.113383	0.151463	1	0.975
Manf	0.114217	0.140502	0.778	0.633
Hprt	0.114401	0.21127	0.75	0.633
Reep5	0.114583	-0.12455	0.417	0.595
Eral1	0.114646	0.174602	0.222	0.114
Ikzf1	0.114679	-0.288978	0.917	0.924
Brwd3	0.114697	-0.47721	0.167	0.291
Afap1	0.114751	-0.202032	0.111	0.228
Tmem35a	0.114816	0.126231	0.194	0.089
Wdr77	0.114864	0.263815	0.444	0.291
Spred1	0.115036	-0.169903	0.083	0.203
Itgb3bp	0.115036	-0.200448	0.083	0.203
Sptan1	0.115108	-0.328431	0.556	0.722
Pign	0.115419	0.360487	0.167	0.076
Mical3	0.115419	0.313811	0.167	0.076
Med12	0.115853	-0.175364	0.389	0.519
Mtmr14	0.116048	-0.0888786	0.056	0.165
Chd8	0.116565	-0.183873	0.528	0.329
Ik	0.116598	-0.174914	0.667	0.81
Prdx3	0.117125	0.211286	0.556	0.405
Gpatch3	0.117127	0.0624929	0.139	0.051
Entpd6	0.117127	0.0524293	0.139	0.051
Acsl1	0.117127	0.0494471	0.139	0.051
Stx18	0.117127	-0.321169	0.111	0.241
Spaca1	0.117692	0.152101	0.111	0.038
Polr2g	0.117749	0.31724	0.75	0.684
Tmem108	0.11787	-0.0647022	0.333	0.468
Hikeshi	0.118207	-0.298301	0.361	0.468
Ptger1	0.118509	-0.00130956	0.028	0.114
Zbtb45	0.118509	-0.0187824	0.028	0.114
Vegfb	0.118509	-0.11943	0.028	0.114
Fads1	0.118509	-0.199831	0.028	0.114
Ruvbl2	0.118676	0.162636	0.556	0.405
Tbc1d10a	0.118841	-0.210761	0.222	0.367
Nlrc3	0.118841	-0.329597	0.222	0.367
Ndufs8	0.118858	0.223891	0.806	0.595
Arntl	0.119009	-0.132901	0.194	0.367
H2afx	0.119009	-0.175671	0.222	0.354
Taf11	0.119063	0.218975	0.389	0.266
H2-M3	0.119217	0.152372	0.306	0.165
Gtf3c6	0.119677	0.188771	0.639	0.468
Kif3a	0.119786	0.211651	0.194	0.089
Lins1	0.119786	0.102408	0.194	0.089
Gys1	0.119786	-0.151204	0.056	0.152
Mical1	0.119828	-0.255587	0.278	0.405
Elp3	0.120041	-0.316545	0.139	0.253
Ncbp2	0.120502	0.0984187	0.444	0.316
Mboat7	0.120649	0.0290033	0.528	0.367
Slc48a1	0.120942	0.05267	0.278	0.152
Ctse	0.121039	0.143427	0.167	0.304
Gjc3	0.121146	0.000828368	0.111	0.038
Abhd17b	0.1212	-0.160619	0.083	0.19
Rps6ka1	0.121204	0.0242152	0.694	0.443
Spdya	0.121448	-0.09682	0.028	0.114
Camk2g	0.121627	0.094075	0.25	0.127
Pom121	0.121627	-0.0048617	0.25	0.127
Pfkfb3	0.121627	-0.02112	0.083	0.203
Ormdl2	0.121627	-0.149465	0.083	0.203
Katna1	0.121824	-0.294032	0.333	0.506
Cd84	0.121958	-0.177314	0.389	0.532
Ganab	0.122062	0.243451	0.583	0.519
Zfp638	0.122169	0.261888	0.639	0.595
Tmem129	0.122333	0.151708	0.194	0.089
Cyth4	0.122333	-0.204861	0.056	0.152
Abt1	0.122537	-0.297827	0.111	0.215
Acin1	0.122815	0.137638	0.861	0.709
Bcl2	0.1229	0.194025	0.806	0.62
Tmem147	0.122987	0.199156	0.556	0.38
Mbip	0.123062	-0.296609	0.111	0.228
Cpsf4	0.123296	0.298103	0.278	0.177
Tspan3	0.123296	0.197118	0.278	0.177
Def8	0.123305	0.0411926	0.139	0.051
Pqlc3	0.123305	0.0121398	0.139	0.051
Ddx60	0.123399	-0.0447517	0.056	0.165
Zfp971	0.123399	-0.0670922	0.056	0.165
Vgll4	0.123524	-0.133275	0.167	0.316
Snrnp40	0.123525	0.170987	0.694	0.544
Cct4	0.123554	0.0431592	0.833	0.722
Gm7102	0.123593	0.00246939	0.611	0.418
Herc6	0.123888	-0.184101	0.083	0.203
Ino80c	0.124074	-0.321687	0.167	0.291
Rex1bd	0.124308	0.273033	0.389	0.278
Dnmbp	0.124444	-0.118798	0.028	0.114
Bcorl1	0.124444	-0.187987	0.028	0.114
Sgk1	0.124444	-0.21331	0.028	0.114
Rad18	0.124444	-0.240067	0.028	0.114
Uri1	0.124467	0.2177	0.361	0.228
Ankrd10	0.124583	-0.142683	0.389	0.57
Tmem176b	0.124679	0.5509	0.111	0.038
Blvrb	0.124679	0.141081	0.111	0.038
Eef1akmt4	0.124679	0.023807	0.111	0.038
Ssr3	0.124733	-0.22718	0.444	0.595
Eif4ebp2	0.124746	-0.186925	0.472	0.62
Lcp1	0.12479	0.189927	1	0.937
Rpl31	0.124804	0.103197	1	1
Shf	0.124922	-0.0663026	0.056	0.152
Trim41	0.124922	-0.295264	0.056	0.152
Itgb1bp1	0.125119	0.165658	0.528	0.38
Ankrd12	0.125119	-0.451621	0.361	0.456
Atg3	0.125119	-0.301598	0.389	0.532
Rfx3	0.125212	-0.148341	0.111	0.228
Fam193b	0.125222	-0.230108	0.528	0.658
Grpel2	0.125421	0.356894	0.278	0.165
Wrap73	0.126182	0.241343	0.25	0.127
Ddx17	0.12623	0.12828	0.944	0.924
Cklf	0.126285	-0.18567	0.25	0.392
Enc1	0.126307	0.201381	0.167	0.076
Kbtbd3	0.126312	0.121794	0.222	0.114
Tssc4	0.126312	0.0177453	0.222	0.114
Adprh	0.126328	-0.316332	0.472	0.557
Gm9833	0.126601	-0.00175188	0	0.063
Xndc1	0.126601	-0.00797875	0	0.063
Gm45552	0.126601	-0.0132445	0	0.063
Epop	0.126601	-0.0134917	0	0.063
Prr13	0.126601	-0.0143134	0	0.063
Gna12	0.126601	-0.0163075	0	0.063
Fanca	0.126601	-0.0164156	0	0.063
Pou2f2	0.126601	-0.0170422	0	0.063
D830025C05Rik	0.126601	-0.0185162	0	0.063
Gm27003	0.126601	-0.0197748	0	0.063
Hk2	0.126601	-0.0203414	0	0.063
Pde11a	0.126601	-0.0266186	0	0.063
Ggnbp1	0.126601	-0.031505	0	0.063
Nol4l	0.126601	-0.0325071	0	0.063
Llgl2	0.126601	-0.0386326	0	0.063
Lrrc61	0.126601	-0.0392485	0	0.063
Sesn2	0.126601	-0.0408821	0	0.063
A830010M20Rik	0.126601	-0.0417308	0	0.063
1810043G02Rik	0.126601	-0.0445147	0	0.063
Rpusd3	0.126601	-0.0479403	0	0.063
Tgfb1i1	0.126601	-0.0533364	0	0.063
Snai3	0.126601	-0.065314	0	0.063
Slc25a26	0.126601	-0.0656287	0	0.063
Mmp11	0.126601	-0.0673285	0	0.063
B3gntl1	0.126601	-0.0688463	0	0.063
Klhl11	0.126601	-0.0694196	0	0.063
Fuom	0.126601	-0.0696835	0	0.063
Gpr137	0.126601	-0.0765742	0	0.063
Grk5	0.126601	-0.0884444	0	0.063
Slc44a1	0.126601	-0.0899686	0	0.063
Pou6f1	0.126601	-0.0904504	0	0.063
Syk	0.126601	-0.0915559	0	0.063
Sdr42e1	0.126601	-0.0926943	0	0.063
Dhx58	0.126601	-0.0977581	0	0.063
Rida	0.126601	-0.103101	0	0.063
Bcl3	0.126601	-0.104745	0	0.063
B230217C12Rik	0.126601	-0.112972	0	0.063
Armc3	0.126601	-0.116662	0	0.063
Ly96	0.126601	-0.122185	0	0.063
Mgme1	0.126601	-0.133031	0	0.063
Khk	0.126601	-0.133843	0	0.063
Fbxl4	0.126601	-0.138568	0	0.063
Brca1	0.126601	-0.146981	0	0.063
Galc	0.126601	-0.184493	0	0.063
Slc37a2	0.126601	-0.190839	0	0.063
Zfp937	0.126601	-0.203703	0	0.063
Ccdc181	0.126601	-0.234487	0	0.063
Ddias	0.126601	-0.245146	0	0.063
Cog6	0.127073	0.250045	0.333	0.203
Apbb1ip	0.12712	-0.0708542	0.444	0.57
Vezf1	0.127468	-0.32456	0.556	0.62
Eif3f	0.127522	0.158541	0.944	0.861
Ran	0.127671	0.27567	0.833	0.949
Psenen	0.128039	0.166616	0.917	0.835
Gla	0.128291	0.189013	0.111	0.038
3110043O21Rik	0.128291	0.135845	0.111	0.038
Fhl3	0.128291	0.0218401	0.111	0.038
Ccnb1ip1	0.128291	0.0183851	0.111	0.038
Selplg	0.128449	-0.334354	0.75	0.873
Ssbp2	0.128453	-0.0812602	0.361	0.519
Mbd6	0.128595	0.0354456	0.417	0.278
Ywhag	0.128637	0.0612917	0.444	0.291
Elmsan1	0.128716	-0.106762	0.139	0.266
Xrcc4	0.128716	-0.310372	0.139	0.266
Smad2	0.128917	0.238628	0.528	0.367
A130077B15Rik	0.129975	-0.045424	0.833	0.835
Srsf6	0.130011	0.249107	0.917	0.937
Inpp5d	0.130104	-0.332158	0.389	0.506
Qk	0.130145	0.110099	0.472	0.329
Spg11	0.130229	-0.109061	0.194	0.089
Carnmt1	0.130246	0.532039	0.361	0.228
Dynlt1a	0.130609	-0.00264651	0.028	0.114
Incenp	0.130609	-0.125093	0.028	0.114
Gpr180	0.130609	-0.223041	0.028	0.114
Lzic	0.130622	-0.344317	0.306	0.468
Setd3	0.130664	0.175255	0.583	0.38
Ecsit	0.130747	0.115479	0.25	0.139
Lef1	0.130826	0.370639	0.972	0.949
Sec63	0.131001	0.196088	0.611	0.468
Ufsp2	0.13123	0.129427	0.222	0.114
Peak1	0.131658	0.297861	0.389	0.278
2610008E11Rik	0.131836	0.161214	0.278	0.152
Ppp6r2	0.131836	-0.139598	0.111	0.228
Sertad1	0.13184	-0.423407	0.222	0.342
Ube3c	0.131897	0.353149	0.361	0.266
Stau1	0.131916	0.161809	0.472	0.329
Alkbh4	0.131936	0.228512	0.278	0.165
Ephb6	0.131952	-0.407089	0.444	0.57
Trbv1	0.131985	0.657955	0.111	0.038
Dglucy	0.131985	0.0978936	0.111	0.038
4930518I15Rik	0.131985	0.0503166	0.111	0.038
Chrnb1	0.131985	0.034725	0.111	0.038
Zfp747	0.131985	0.019203	0.111	0.038
Aldh6a1	0.131985	0.0143454	0.111	0.038
Ftl1-ps1	0.132043	0.00113892	0.167	0.076
Spin1	0.13225	0.0403497	0.722	0.57
Papd4	0.132273	-0.141688	0.222	0.392
Chmp1a	0.132593	0.121419	0.583	0.405
Ikzf3	0.132802	-0.131392	0.222	0.38
Ndrg1	0.132912	0.130206	0.306	0.19
Bach2	0.132943	0.101287	0.75	0.582
Hid1	0.132947	-0.0960723	0.056	0.152
Galnt1	0.133048	-0.286071	0.5	0.658
Dhx32	0.133079	-0.190541	0.083	0.19
Pmf1	0.133089	0.0723575	0.25	0.139
Rps6kb1	0.133596	0.285983	0.472	0.342
Pin1	0.133616	-0.361074	0.5	0.62
Lrrc8c	0.133726	-0.28626	0.278	0.405
Prf1	0.13378	-0.0828908	0.028	0.114
Commd2	0.134085	-0.116907	0.306	0.468
Pnp	0.134165	0.0559639	0.278	0.165
Zfp280c	0.134165	-0.110066	0.111	0.241
Agk	0.134214	0.121972	0.361	0.228
Prkca	0.134585	0.188288	0.583	0.468
Eif1b	0.134826	0.0785818	0.75	0.722
Fam118a	0.134986	0.202087	0.167	0.076
Lpcat4	0.134986	0.098402	0.167	0.076
Cops5	0.135155	0.045699	0.611	0.405
Snapc5	0.135155	-0.23301	0.389	0.506
Tram1	0.135296	0.139003	1	0.848
Slfn5	0.135347	-0.275349	0.889	0.911
Rnpepl1	0.135409	0.00671665	0.5	0.367
Slc35d1	0.135463	0.122679	0.25	0.139
Rnps1	0.135511	0.173999	0.75	0.633
Fam214a	0.135559	0.202782	0.222	0.127
Ripor1	0.135559	-0.0978896	0.083	0.19
Stx2	0.135709	-0.325282	0.056	0.152
Rdh10	0.13576	0.0855896	0.111	0.038
Cep41	0.13576	0.0725825	0.111	0.038
Ndor1	0.13576	0.00799426	0.111	0.038
Ube2b	0.136031	0.0218201	0.833	0.671
Txlna	0.136071	0.139115	0.417	0.278
Ap2s1	0.136146	0.164094	0.833	0.734
Rpl10-ps3	0.136182	0.00251868	0.722	0.532
Tbl3	0.136232	0.257258	0.361	0.228
Tubb2a	0.136232	0.127946	0.361	0.228
Ndufa9	0.13629	0.309038	0.722	0.557
Cd247	0.136351	0.0775692	1	0.772
Cipc	0.136401	0.0400425	0.278	0.152
Lonp1	0.136401	-0.242866	0.111	0.228
Ncoa7	0.136423	0.15336	0.278	0.165
Pak1	0.136821	-0.369363	0.139	0.253
Slc25a11	0.136823	-0.30945	0.472	0.582
Tgfb1	0.136925	-0.0899177	0.667	0.468
Mocs1	0.137009	-0.0437804	0.028	0.114
Rnf123	0.137631	-0.211805	0.222	0.342
Ppcdc	0.137979	0.0355433	0.167	0.076
Gstk1	0.138075	0.400653	0.222	0.127
Pebp1	0.138125	0.173901	0.861	0.785
Atxn7l1	0.138153	-0.054352	0.083	0.203
Wdr37	0.138195	0.201926	0.333	0.215
Strbp	0.138215	-0.154024	0.389	0.544
Abcg1	0.138404	0.0477384	0.583	0.443
H2-T24	0.138515	-0.056314	0.056	0.152
Snhg20	0.138615	0.025969	0.417	0.253
Brpf3	0.138729	-0.0746228	0.278	0.152
Ifi27	0.138745	-0.235506	0.694	0.772
Caml	0.138839	0.334508	0.333	0.228
Trappc9	0.138883	0.174474	0.222	0.114
Abhd8	0.139043	0.290793	0.722	0.671
1300002E11Rik	0.139404	-0.0871216	0.139	0.266
Aagab	0.139491	0.114481	0.333	0.203
Tfe3	0.139618	0.374661	0.111	0.038
A130010J15Rik	0.139618	0.0354325	0.111	0.038
Hist1h3a	0.139618	0.0109991	0.111	0.038
Gm20604	0.139618	0.00284414	0.111	0.038
Kbtbd11	0.139896	0.0189748	0.528	0.354
Clk2	0.140206	-0.243878	0.333	0.494
4930522L14Rik	0.140298	-0.0893173	0.028	0.114
Zfp598	0.140309	-0.115786	0.167	0.291
Pskh1	0.14031	0.187527	0.25	0.139
Tbck	0.14031	0.146206	0.25	0.139
Ybx1	0.140316	0.16927	0.972	0.975
Thyn1	0.140399	0.170473	0.417	0.291
Psmd3	0.140629	-0.425954	0.611	0.684
Mtmr12	0.140891	-0.162386	0.278	0.43
Thap12	0.140891	-0.2976	0.306	0.418
Fam105a	0.140901	-0.135286	0.611	0.772
Ctr9	0.140935	0.164362	0.361	0.215
Tmem68	0.140935	0.054163	0.361	0.215
Wdr44	0.140935	-0.180578	0.167	0.304
Bcat2	0.141055	0.114429	0.472	0.329
Coro1c	0.141099	0.178732	0.528	0.405
Pip4k2a	0.141196	0.180174	0.806	0.646
Med6	0.141286	0.0755294	0.306	0.177
Lta4h	0.141371	-0.282463	0.694	0.861
Coro7	0.141421	-0.292104	0.417	0.544
Zpr1	0.141712	-0.167551	0.222	0.392
Rpl5	0.141948	0.211	1	1
Kdm1a	0.142088	0.249193	0.722	0.544
Ubxn1	0.142342	0.23244	0.833	0.722
Lias	0.14235	0.387379	0.417	0.291
Pcgf5	0.142449	0.237634	0.333	0.215
1110004E09Rik	0.142449	0.153939	0.333	0.215
Prpf4b	0.142506	-0.293368	0.583	0.759
Smpd1	0.142782	0.222385	0.25	0.139
Ylpm1	0.142904	-0.201511	0.25	0.392
Rbm22	0.142957	0.162826	0.667	0.582
Nxt1	0.143052	-0.273488	0.333	0.456
Anxa7	0.143055	0.117167	0.361	0.215
Nsun4	0.143291	-0.132291	0.278	0.139
Qtrt2	0.143561	0.0139857	0.111	0.038
Zfp90	0.143561	0.00969268	0.111	0.038
Olfm2	0.143561	-0.0134616	0.111	0.038
Neb	0.143573	0.859808	0.028	0
Rab39	0.143573	0.571965	0.028	0
Ccl22	0.143573	0.563454	0.028	0
Dcxr	0.143573	0.351498	0.028	0
Gria3	0.143573	0.333511	0.028	0
Aldh8a1	0.143573	0.238183	0.028	0
1700008J07Rik	0.143573	0.173448	0.028	0
Ppfia4	0.143573	0.165474	0.028	0
Phf19	0.143573	0.150618	0.028	0
Wnt11	0.143573	0.148468	0.028	0
Bmp8a	0.143573	0.136108	0.028	0
Pnldc1	0.143573	0.126172	0.028	0
Hhipl2	0.143573	0.125304	0.028	0
Cenpn	0.143573	0.123853	0.028	0
Xrra1	0.143573	0.12361	0.028	0
Iqcg	0.143573	0.122691	0.028	0
Thsd7b	0.143573	0.121957	0.028	0
Gm47439	0.143573	0.119867	0.028	0
Tg	0.143573	0.117	0.028	0
Trav3-4	0.143573	0.115757	0.028	0
Lhpp	0.143573	0.114246	0.028	0
Dhfr	0.143573	0.109976	0.028	0
B230317F23Rik	0.143573	0.108964	0.028	0
Celf4	0.143573	0.104154	0.028	0
Slc52a3	0.143573	0.0974293	0.028	0
Zcchc3	0.143573	0.0946	0.028	0
Gm31282	0.143573	0.091608	0.028	0
Etaa1os	0.143573	0.0856781	0.028	0
Lhfp	0.143573	0.0834239	0.028	0
Wdfy4	0.143573	0.0822705	0.028	0
1810019N24Rik	0.143573	0.080205	0.028	0
Stil	0.143573	0.0799889	0.028	0
Gm33785	0.143573	0.0791153	0.028	0
Gm35520	0.143573	0.0782237	0.028	0
Clec1b	0.143573	0.0779984	0.028	0
Pex11a	0.143573	0.0771281	0.028	0
Mcm8	0.143573	0.0757105	0.028	0
Nipa1	0.143573	0.0751639	0.028	0
Mgll	0.143573	0.0744436	0.028	0
Hgf	0.143573	0.0739776	0.028	0
Tubg2	0.143573	0.0734113	0.028	0
Platr11	0.143573	0.0729019	0.028	0
Ttc39c	0.143573	0.0719803	0.028	0
Tceal8	0.143573	0.0711121	0.028	0
4930524O08Rik	0.143573	0.0707277	0.028	0
Dnase1l1	0.143573	0.0698584	0.028	0
Hfe	0.143573	0.0697705	0.028	0
Tas1r3	0.143573	0.0680236	0.028	0
Myo5b	0.143573	0.0666799	0.028	0
Amz1	0.143573	0.0663558	0.028	0
Smoc1	0.143573	0.0662765	0.028	0
Oscar	0.143573	0.0661502	0.028	0
Tns3	0.143573	0.0658654	0.028	0
Ccl11	0.143573	0.0656357	0.028	0
Clybl	0.143573	0.065147	0.028	0
Trav7d-4	0.143573	0.0648851	0.028	0
Rad54b	0.143573	0.063905	0.028	0
Siglech	0.143573	0.0634572	0.028	0
2003-03-01	0.143573	0.0632445	0.028	0
Gm27042	0.143573	0.0629667	0.028	0
Yap1	0.143573	0.0615459	0.028	0
Fcna	0.143573	0.0604959	0.028	0
Rassf4	0.143573	0.0602565	0.028	0
Vcam1	0.143573	0.0591914	0.028	0
Slc25a10	0.143573	0.0590088	0.028	0
Selenbp1	0.143573	0.0588846	0.028	0
Gm30122	0.143573	0.0588059	0.028	0
Rrm2	0.143573	0.0588059	0.028	0
Oip5	0.143573	0.0587871	0.028	0
Pros1	0.143573	0.0582483	0.028	0
Slc40a1	0.143573	0.0582	0.028	0
Hspa1a	0.143573	0.0581975	0.028	0
AC152827.1	0.143573	0.0571064	0.028	0
Htr5b	0.143573	0.0570504	0.028	0
Ptgis	0.143573	0.0563635	0.028	0
Map7d3	0.143573	0.0560409	0.028	0
Cd70	0.143573	0.055673	0.028	0
Gm49169	0.143573	0.0552452	0.028	0
Spryd7	0.143573	0.0552053	0.028	0
Ttc8	0.143573	0.0546686	0.028	0
Ift43	0.143573	0.0541083	0.028	0
Zc3h12c	0.143573	0.0535807	0.028	0
Rasip1	0.143573	0.0531207	0.028	0
Pnmt	0.143573	0.0528403	0.028	0
Exo1	0.143573	0.0524104	0.028	0
K230015D01Rik	0.143573	0.0503552	0.028	0
Fosl2	0.143573	0.0482352	0.028	0
Gm37768	0.143573	0.0482352	0.028	0
Naprt	0.143573	0.0480925	0.028	0
Fam131b	0.143573	0.0475236	0.028	0
Slc16a13	0.143573	0.0474797	0.028	0
Slc2a8	0.143573	0.0469362	0.028	0
Kcnip2	0.143573	0.0459721	0.028	0
Ly86	0.143573	0.0453204	0.028	0
Sgca	0.143573	0.0451677	0.028	0
Dgat2	0.143573	0.044866	0.028	0
Ophn1	0.143573	0.0447802	0.028	0
Tctex1d4	0.143573	0.0442364	0.028	0
Cspg5	0.143573	0.0429198	0.028	0
9330104G04Rik	0.143573	0.0428609	0.028	0
Art5	0.143573	0.0427876	0.028	0
Rpl39l	0.143573	0.0427296	0.028	0
Cenpv	0.143573	0.0418791	0.028	0
Pctp	0.143573	0.0416403	0.028	0
Klb	0.143573	0.0408507	0.028	0
Gm17399	0.143573	0.0388604	0.028	0
Fam151b	0.143573	0.0376727	0.028	0
St14	0.143573	0.0370705	0.028	0
Gm37933	0.143573	0.0368288	0.028	0
Pgbd1	0.143573	0.0367207	0.028	0
Sash1	0.143573	0.0349487	0.028	0
Smagp	0.143573	0.0337743	0.028	0
Hesx1	0.143573	0.0337282	0.028	0
Nrip3	0.143573	0.0326459	0.028	0
Dcst1	0.143573	0.0324022	0.028	0
Map3k20	0.143573	0.0318047	0.028	0
Pla2g4f	0.143573	0.0311742	0.028	0
Il27	0.143573	0.0304672	0.028	0
Gm11963	0.143573	0.0296123	0.028	0
Cdca7l	0.143573	0.0291817	0.028	0
Tmem205	0.143573	0.0289072	0.028	0
Csrp2	0.143573	0.0288229	0.028	0
2010007H06Rik	0.143573	0.028268	0.028	0
Cldn15	0.143573	0.028161	0.028	0
Gm44731	0.143573	0.0279781	0.028	0
5033430I15Rik	0.143573	0.0277354	0.028	0
Zfp811	0.143573	0.0270672	0.028	0
Ebi3	0.143573	0.0267581	0.028	0
Gm42902	0.143573	0.0266894	0.028	0
Ldhd	0.143573	0.026504	0.028	0
Cryz	0.143573	0.0264197	0.028	0
Fam213b	0.143573	0.0262067	0.028	0
Gm43434	0.143573	0.0262029	0.028	0
Zfp536	0.143573	0.0260529	0.028	0
4930480K23Rik	0.143573	0.0260155	0.028	0
Csf2	0.143573	0.0254267	0.028	0
Pde5a	0.143573	0.0253373	0.028	0
Tubb4a	0.143573	0.024958	0.028	0
Col7a1	0.143573	0.02458	0.028	0
Gins2	0.143573	0.0241794	0.028	0
Inpp5a	0.143573	0.0240288	0.028	0
Rab23	0.143573	0.0235722	0.028	0
Elobl	0.143573	0.0232315	0.028	0
Tmem17	0.143573	0.0230665	0.028	0
Gjd3	0.143573	0.0230585	0.028	0
Gm20457	0.143573	0.0230223	0.028	0
Gm26782	0.143573	0.022816	0.028	0
1700001K19Rik	0.143573	0.0220953	0.028	0
Sult6b2	0.143573	0.021076	0.028	0
Gpat3	0.143573	0.0207819	0.028	0
Robo1	0.143573	0.0205616	0.028	0
AC117608.1	0.143573	0.0205496	0.028	0
Lbp	0.143573	0.020525	0.028	0
Dsel	0.143573	0.0204595	0.028	0
BC028528	0.143573	0.0203875	0.028	0
1190005I06Rik	0.143573	0.0203875	0.028	0
Cebpd	0.143573	0.020318	0.028	0
Camk1	0.143573	0.0197668	0.028	0
Foxc1	0.143573	0.019762	0.028	0
Kif18a	0.143573	0.0194911	0.028	0
Tbkbp1	0.143573	0.0191966	0.028	0
Galr2	0.143573	0.0189529	0.028	0
Caskin1	0.143573	0.0187424	0.028	0
Acvr1c	0.143573	0.0186682	0.028	0
Spon1	0.143573	0.0184238	0.028	0
Tmem121	0.143573	0.0181399	0.028	0
Lbx2	0.143573	0.0180833	0.028	0
AC125141.3	0.143573	0.0176697	0.028	0
Arhgap22	0.143573	0.0173259	0.028	0
Tnp2	0.143573	0.0170528	0.028	0
Hist1h4j	0.143573	0.0169774	0.028	0
Hp	0.143573	0.0169401	0.028	0
Pih1d2	0.143573	0.0167788	0.028	0
Pkn3	0.143573	0.0166346	0.028	0
F730311O21Rik	0.143573	0.0163628	0.028	0
Ydjc	0.143573	0.0159021	0.028	0
Ctrl	0.143573	0.0149798	0.028	0
Ppp1r3e	0.143573	0.0145786	0.028	0
E2f1	0.143573	0.0144669	0.028	0
Klf9	0.143573	0.0143708	0.028	0
Eif5a2	0.143573	0.0136968	0.028	0
Ighv1-83	0.143573	0.01358	0.028	0
Gm12353	0.143573	0.013575	0.028	0
Gm27021	0.143573	0.0135561	0.028	0
Svip	0.143573	0.0135413	0.028	0
Map2k3os	0.143573	0.0133282	0.028	0
Kifc5b	0.143573	0.0133113	0.028	0
Deptor	0.143573	0.0126541	0.028	0
Gm20681	0.143573	0.0126156	0.028	0
Il4	0.143573	0.0122795	0.028	0
Cacnb4	0.143573	0.0122403	0.028	0
A330015K06Rik	0.143573	0.0120021	0.028	0
Zfp459	0.143573	0.0117468	0.028	0
Lalba	0.143573	0.0116927	0.028	0
Ttll11	0.143573	0.0115131	0.028	0
Gm10658	0.143573	0.0113853	0.028	0
Gm11541	0.143573	0.0112439	0.028	0
Gm38293	0.143573	0.0112428	0.028	0
Trav6-4	0.143573	0.0112428	0.028	0
Plekha8	0.143573	0.0111353	0.028	0
Mia	0.143573	0.0106768	0.028	0
A530040E14Rik	0.143573	0.0106402	0.028	0
App	0.143573	0.0104393	0.028	0
Tnfsf4	0.143573	0.0104363	0.028	0
Gm26944	0.143573	0.0103466	0.028	0
Gm37240	0.143573	0.0102664	0.028	0
Gm15543	0.143573	0.0101368	0.028	0
1700052K11Rik	0.143573	0.0101197	0.028	0
Wdr19	0.143573	0.00992982	0.028	0
Prkar2a	0.143573	0.00983171	0.028	0
Hoxaas3	0.143573	0.00981734	0.028	0
Map3k6	0.143573	0.00972261	0.028	0
Morn1	0.143573	0.00969711	0.028	0
Gm26661	0.143573	0.009678	0.028	0
Serpinb5	0.143573	0.00964436	0.028	0
Bcan	0.143573	0.00957688	0.028	0
Gm39158	0.143573	0.00957333	0.028	0
Gm19656	0.143573	0.00943104	0.028	0
A230108P19Rik	0.143573	0.0089848	0.028	0
Abcb1a	0.143573	0.0087316	0.028	0
Gm16146	0.143573	0.00866262	0.028	0
Sugct	0.143573	0.00839989	0.028	0
Gm20538	0.143573	0.00803952	0.028	0
Gm10822	0.143573	0.00796496	0.028	0
Slc16a9	0.143573	0.00785419	0.028	0
Pabpc1l	0.143573	0.00759338	0.028	0
Ighj1	0.143573	0.00756307	0.028	0
Dll4	0.143573	0.0075489	0.028	0
Pld6	0.143573	0.00752533	0.028	0
Gm44973	0.143573	0.00721936	0.028	0
4831440E17Rik	0.143573	0.00721665	0.028	0
Spi1	0.143573	0.00720579	0.028	0
Mt2	0.143573	0.00720579	0.028	0
D3Ertd751e	0.143573	0.00710278	0.028	0
1700047G03Rik	0.143573	0.00674884	0.028	0
Gm12089	0.143573	0.00670802	0.028	0
Khdc3	0.143573	0.00654944	0.028	0
Gm12764	0.143573	0.00649241	0.028	0
Gas2	0.143573	0.00616681	0.028	0
Cel	0.143573	0.00611844	0.028	0
Gm36793	0.143573	0.00610161	0.028	0
Gm30177	0.143573	0.00598982	0.028	0
Tlcd1	0.143573	0.00594599	0.028	0
Bcl2l14	0.143573	0.00591062	0.028	0
Ccl17	0.143573	0.00588633	0.028	0
Egr4	0.143573	0.00580873	0.028	0
1700012C14Rik	0.143573	0.00577182	0.028	0
Gpr179	0.143573	0.00558731	0.028	0
Clec4g	0.143573	0.00541205	0.028	0
Gp1ba	0.143573	0.00540056	0.028	0
Nlrp1a	0.143573	0.00537235	0.028	0
Wdr95	0.143573	0.00523223	0.028	0
Agbl3	0.143573	0.00521725	0.028	0
G430095P16Rik	0.143573	0.00521725	0.028	0
Cabyr	0.143573	0.0049888	0.028	0
2810455O05Rik	0.143573	0.0049888	0.028	0
Gm26534	0.143573	0.00472664	0.028	0
Gm45096	0.143573	0.00471992	0.028	0
Pmaip1	0.143573	0.00460969	0.028	0
Gm13427	0.143573	0.00459064	0.028	0
Cerkl	0.143573	0.00456634	0.028	0
Edil3	0.143573	0.00451393	0.028	0
A930007I19Rik	0.143573	0.00441512	0.028	0
Kcnc1	0.143573	0.00437533	0.028	0
Rtl10	0.143573	0.00432278	0.028	0
Gstt3	0.143573	0.00426343	0.028	0
Hist1h2bl	0.143573	0.00413276	0.028	0
Gm9047	0.143573	0.0041029	0.028	0
Lrrc73	0.143573	0.00397259	0.028	0
Pcdh1	0.143573	0.0039235	0.028	0
Lipt2	0.143573	0.00392024	0.028	0
Runx2	0.143573	0.0038208	0.028	0
Gm33037	0.143573	0.00377481	0.028	0
Glb1l	0.143573	0.00376203	0.028	0
Samd13	0.143573	0.00371567	0.028	0
Rhbdf2	0.143573	0.00371539	0.028	0
Zfp383	0.143573	0.00365068	0.028	0
Trib3	0.143573	0.00361484	0.028	0
Tmc7	0.143573	0.00361129	0.028	0
Ccdc112	0.143573	0.0036087	0.028	0
Ptger2	0.143573	0.00353849	0.028	0
Olfr56	0.143573	0.00352777	0.028	0
Gm17023	0.143573	0.00347406	0.028	0
Agrp	0.143573	0.00341106	0.028	0
Mras	0.143573	0.00337033	0.028	0
Inppl1	0.143573	0.00336843	0.028	0
Gm46332	0.143573	0.00335766	0.028	0
Gm49201	0.143573	0.00326207	0.028	0
Mkln1os	0.143573	0.0032208	0.028	0
Tcea2	0.143573	0.00313423	0.028	0
Gm20498	0.143573	0.00301693	0.028	0
Pitpnm2os1	0.143573	0.00295707	0.028	0
Tmprss9	0.143573	0.00295354	0.028	0
Fgd6	0.143573	0.00295354	0.028	0
Atp2b2	0.143573	0.00295354	0.028	0
Sphkap	0.143573	0.00294749	0.028	0
Gm13855	0.143573	0.00289007	0.028	0
Ctf2	0.143573	0.00285021	0.028	0
Ighv1-79	0.143573	0.00278021	0.028	0
L1td1	0.143573	0.00268937	0.028	0
Cyp39a1	0.143573	0.00268861	0.028	0
Gm3830	0.143573	0.00268703	0.028	0
Pcnx2	0.143573	0.00261954	0.028	0
Gpr153	0.143573	0.00253235	0.028	0
D530033B14Rik	0.143573	0.00252401	0.028	0
Galnt3	0.143573	0.00247074	0.028	0
Gm34006	0.143573	0.00229795	0.028	0
Cebpa	0.143573	0.00223969	0.028	0
Grm6	0.143573	0.00216373	0.028	0
Zfp558	0.143573	0.00203801	0.028	0
Brsk2	0.143573	0.00200986	0.028	0
Selenbp2	0.143573	0.00196367	0.028	0
C1qb	0.143573	0.00194695	0.028	0
Actr3b	0.143573	0.00194695	0.028	0
Adgra2	0.143573	0.00194695	0.028	0
Smarcd3	0.143573	0.00192171	0.028	0
Gm20752	0.143573	0.00191237	0.028	0
Uggt2	0.143573	0.00181125	0.028	0
Dsn1	0.143573	0.00181125	0.028	0
Cage1	0.143573	0.00180343	0.028	0
Msl3l2	0.143573	0.00171159	0.028	0
Ankrd60	0.143573	0.0017108	0.028	0
Glyctk	0.143573	0.00168659	0.028	0
Stkld1	0.143573	0.00168338	0.028	0
Slc19a2	0.143573	0.00163915	0.028	0
Rbfox1	0.143573	0.00163915	0.028	0
Sdc3	0.143573	0.00160578	0.028	0
Spaca6	0.143573	0.00159389	0.028	0
Gm26614	0.143573	0.00151803	0.028	0
B4galnt2	0.143573	0.0015096	0.028	0
Gm26779	0.143573	0.0015096	0.028	0
Gm28557	0.143573	0.00146714	0.028	0
Pbld2	0.143573	0.00139107	0.028	0
A930019D19Rik	0.143573	0.0013695	0.028	0
Rab43	0.143573	0.0013695	0.028	0
Gm45081	0.143573	0.00135275	0.028	0
Jmjd7	0.143573	0.00134085	0.028	0
Sox5	0.143573	0.00131332	0.028	0
Hhat	0.143573	0.0012559	0.028	0
Clec3b	0.143573	0.00121525	0.028	0
Rnf223	0.143573	0.00116509	0.028	0
1810010D01Rik	0.143573	0.00116509	0.028	0
Cyp4f37	0.143573	0.00112407	0.028	0
Gm17455	0.143573	0.001085	0.028	0
AL589692.1	0.143573	0.00107621	0.028	0
Gm43714	0.143573	0.000985484	0.028	0
Gab2	0.143573	0.00098381	0.028	0
Fbxo47	0.143573	0.000906036	0.028	0
Reep2	0.143573	0.000906036	0.028	0
Tspan4	0.143573	0.000842046	0.028	0
Gm37988	0.143573	0.000779868	0.028	0
Platr23	0.143573	0.000769129	0.028	0
4933427E11Rik	0.143573	0.000769129	0.028	0
Gm14302	0.143573	0.000769129	0.028	0
Slc25a18	0.143573	0.000769129	0.028	0
Dmpk	0.143573	0.000769129	0.028	0
Tmem143	0.143573	0.000769129	0.028	0
4933406J10Rik	0.143573	0.000745185	0.028	0
Gm4316	0.143573	0.000745185	0.028	0
Gm16553	0.143573	0.000723302	0.028	0
Rab3c	0.143573	0.000721762	0.028	0
Fancb	0.143573	0.000712552	0.028	0
Bglap	0.143573	0.000658463	0.028	0
Gm48799	0.143573	0.000630126	0.028	0
Gm47486	0.143573	0.000630126	0.028	0
[truncated: 9,870 more rows]

## Sheet: CD8SP_vs_CD4+8low
Gene_name	p_val	avg_logFC	pct.1	pct.2
Cd4	8.56911e-21	-1.9001	0	0.861
Cd8a	5.02441e-17	2.78776	1	0.222
Ms4a4b	5.69078e-17	2.96021	0.987	0.139
Ms4a6b	7.29289e-17	2.45504	0.974	0.083
Satb1	4.04211e-16	-1.63017	0.987	1
Cd8b1	1.04642e-15	2.45308	0.987	0.444
Nkg7	1.41224e-15	2.80736	0.909	0
Itm2a	1.44128e-15	-3.49533	0.584	1
B2m	2.58863e-15	1.14911	1	1
Ctsw	3.83145e-15	1.94722	0.961	0.194
Cd40lg	7.57909e-15	-1.39093	0.013	0.667
Itgae	1.44266e-14	1.50913	0.87	0
H2-K1	1.49245e-14	1.80898	1	0.528
Emp3	2.47762e-14	1.55434	0.883	0.056
Zbtb7b	4.46025e-14	-0.949875	0	0.611
Rpl13	7.91249e-14	0.765458	1	1
Rps15a	9.99594e-14	0.941452	1	1
Cyth4	1.35093e-13	0.871319	0.857	0.056
Rpl18a	3.02991e-13	0.747318	1	1
Shisa5	3.63738e-13	1.09983	1	0.972
H2-Q7	5.45341e-13	1.84437	0.805	0
Ifi27l2a	7.30911e-13	2.13105	0.883	0.222
Rpl32	1.28542e-12	0.804906	1	1
Selplg	1.8108e-12	1.15022	1	0.75
Rnf213	1.8569e-12	1.23211	0.831	0.083
Cd28	1.89861e-12	-1.55245	0.649	0.972
Rpl35a	2.49764e-12	0.793849	1	1
Rpl19	2.60995e-12	0.692469	1	1
Ccr4	4.94679e-12	-0.827864	0.052	0.667
Tgtp2	6.69975e-12	0.105672	0.818	0.028
Stk10	1.00316e-11	0.848181	0.805	0.056
Rps18	1.0913e-11	0.769788	1	1
Rpl23	1.18859e-11	0.709554	1	1
Ifi213	1.57172e-11	0.969358	0.87	0.139
Rps24	1.6701e-11	0.734415	1	1
AW112010	2.09891e-11	2.05375	0.766	0.028
Rps16	2.15201e-11	0.599536	1	1
Rpl23a	2.76926e-11	0.683786	1	1
H2-D1	3.27382e-11	1.00806	1	1
Rpl37	4.03231e-11	0.766238	1	1
Klf2	6.64376e-11	0.96559	0.766	0.056
Rps3	8.13264e-11	0.582629	1	1
Fam189b	1.01447e-10	1.30026	0.857	0.306
Ccr9	1.21355e-10	-1.12694	0.896	1
Ldhb	1.47747e-10	-1.3475	0.247	0.778
Rps14	1.75886e-10	0.557394	1	1
Fkbp1a	1.97468e-10	-1.3631	0.909	1
Ckb	2.06385e-10	-1.52184	0.208	0.722
Itgb7	2.26753e-10	1.36703	0.909	0.333
Ctss	2.35449e-10	1.24233	0.87	0.222
Rpl17	2.52279e-10	0.665125	1	1
Rpl24	3.33285e-10	0.634247	1	1
Chl1	3.93142e-10	-1.01455	0	0.444
Ifi203	5.38319e-10	0.548534	0.714	0.083
Cd96	5.46401e-10	1.04213	0.961	0.389
Rpl4	5.78519e-10	0.660182	1	1
Rps28	5.78519e-10	0.559463	1	1
Rps8	6.25567e-10	0.66019	1	1
Rps17	6.50471e-10	0.634754	1	1
B630019A10Rik	9.81836e-10	-0.571073	0.221	0.806
Pfn1	1.03614e-09	-0.48513	1	1
Crip1	1.2694e-09	0.879609	0.974	0.389
Cd7	1.31812e-09	0.724005	0.727	0.083
Tuba1a	1.34842e-09	-0.272813	0.714	0.972
Slfn1	1.60535e-09	0.835604	0.818	0.111
Ifi206	1.62181e-09	0.98638	0.818	0.167
Tagln2	1.86669e-09	1.28308	0.883	0.361
Rps23	2.78964e-09	0.624665	1	1
S1pr1	3.46308e-09	1.19919	0.649	0.028
Rps6	4.36917e-09	0.488295	1	1
Dok2	4.91995e-09	-1.07396	0.558	0.917
Hnrnpa2b1	5.06798e-09	-0.616819	0.987	1
Ccnd2	5.63599e-09	1.01783	0.961	0.389
Adgrg5	5.80258e-09	1.07214	0.61	0
Rps10	6.3242e-09	0.547617	1	1
Asb2	6.70558e-09	-0.602023	0	0.389
Rps3a1	7.32484e-09	0.57673	1	1
Tpt1	8.17475e-09	0.441201	1	1
Rplp2	1.05476e-08	0.576922	1	1
Rpl9	1.09371e-08	0.557477	1	1
Rplp0	1.09371e-08	0.447059	1	1
Ostf1	1.26822e-08	0.956178	0.935	0.528
Ifi208	1.44485e-08	0.943243	0.948	0.361
Rps7	1.51323e-08	0.618621	1	1
Rps5	1.56853e-08	0.598471	1	1
Cd81	1.57088e-08	-1.30167	0.26	0.75
Gm44174	1.69479e-08	0.0546414	0.584	0
Cd2	1.87567e-08	-0.747489	0.974	1
Rps29	1.8758e-08	0.593475	1	1
Tmsb4x	2.16297e-08	0.508101	1	1
B4galt6	2.16376e-08	-0.0077189	0.714	0.111
Irf7	2.51014e-08	0.724934	0.688	0.111
Rps20	2.67527e-08	0.607677	1	0.972
Il2rb	2.76759e-08	0.508534	0.74	0.111
Rsu1	3.15974e-08	-1.02523	0.208	0.694
Rpl30	3.6708e-08	0.503973	1	1
Rps26	4.85062e-08	0.542594	1	1
Gm11361	4.93232e-08	0.0721078	0.987	0.917
Rpl37a	5.19872e-08	0.569268	1	1
Sell	5.78819e-08	1.2228	0.844	0.278
St3gal2	6.51784e-08	-0.525143	0.052	0.472
Pik3cd	6.80298e-08	0.654434	0.948	0.444
Rpl22	7.0884e-08	0.610445	1	0.972
Ets1	8.69617e-08	-0.837398	0.948	1
Rps19	9.31429e-08	0.473368	1	0.972
Olfr77	9.89603e-08	0.0547232	0.961	0.833
Esyt1	1.00154e-07	0.643466	0.896	0.333
Stat1	1.02374e-07	1.11898	0.948	0.861
Rasa3	1.04077e-07	0.703672	0.766	0.167
Cfl1	1.06676e-07	-0.447303	1	1
Gramd3	1.18585e-07	1.08568	0.571	0.028
Slfn8	1.29693e-07	0.683088	0.649	0.083
Atp8b4	1.30406e-07	0.453638	0.532	0
H3f3b	1.35068e-07	-0.483547	1	1
Tspo	1.53306e-07	0.968383	0.883	0.444
Rps27	1.54442e-07	0.526622	1	1
Rpl36	1.59691e-07	0.544592	1	1
Fau	1.76491e-07	0.504438	1	1
Rack1	2.08357e-07	0.458804	1	1
Cox8a	2.30061e-07	0.7282	1	0.944
Rac2	2.37788e-07	0.583208	1	1
Rpl41	2.37788e-07	0.435896	1	1
Thy1	2.3919e-07	0.889298	0.935	0.583
Rpl11	2.45751e-07	0.466557	1	1
Ripor2	2.49581e-07	0.719053	0.922	0.528
Wdr89	2.53971e-07	0.191096	1	1
Atp1b3	2.67837e-07	1.00867	0.987	0.722
Rpl26	2.71215e-07	0.519536	1	0.972
Uba52	2.71215e-07	0.150672	1	0.972
Rpl7	2.89588e-07	0.438616	1	1
Nek7	3.40929e-07	0.512631	0.584	0.056
Rps25	3.40933e-07	0.523551	1	1
Gm2682	3.44369e-07	0.242403	0.506	0
Rpl27a	3.52207e-07	0.530225	1	1
Gm5148	3.52207e-07	0.200291	1	0.972
Smad7	3.94183e-07	0.185122	0.584	0.056
Itih5	4.0208e-07	-0.647581	0	0.306
Eef1a1	4.41833e-07	0.326354	1	1
Kmt2c	4.44029e-07	0.724901	0.831	0.361
Bst2	4.70849e-07	0.815879	0.727	0.222
Rpl5	5.18928e-07	0.491948	1	1
Eno1	5.35833e-07	-0.603608	1	1
Rnf125	5.53058e-07	0.679983	0.494	0
Rpl31	5.53268e-07	0.48368	1	1
Pde3b	5.57775e-07	0.656379	0.649	0.083
Rpl18	5.71249e-07	0.477064	1	1
Trio	5.92903e-07	-0.505335	0.078	0.472
Tox	6.54457e-07	-0.753197	0.753	0.972
S1pr4	6.90309e-07	0.253922	0.623	0.111
Rps15	7.13855e-07	0.497067	1	1
Tgtp1	7.24655e-07	0.0536029	0.545	0.028
Trbc2	7.84964e-07	-0.59227	1	1
Mndal	8.42027e-07	0.560191	0.909	0.389
Dusp10	8.65653e-07	-0.91598	0.325	0.722
Cst7	8.81434e-07	1.1029	0.481	0
BC147527	8.81434e-07	0.832823	0.481	0
Rgcc	9.08467e-07	1.16249	0.805	0.306
Ms4a6c	9.43688e-07	0.0833418	0.571	0.083
Rps9	9.78403e-07	0.393049	1	1
Psme2	1.10557e-06	0.653238	1	0.806
Rpl34	1.14386e-06	0.46938	1	1
Armc7	1.1896e-06	0.768737	0.675	0.194
Tdrp	1.25521e-06	0.467672	0.727	0.167
Ftl1	1.29531e-06	-0.562479	1	1
Art2b	1.39427e-06	0.633731	0.468	0
Dtx1	1.39427e-06	0.55301	0.468	0
Rpl10a	1.51186e-06	0.471405	1	1
Actg1	1.51186e-06	-0.501642	1	1
Zfp281	1.74384e-06	-1.13768	0.455	0.778
Tspan9	1.87828e-06	0.707666	0.545	0.083
Rpl3	1.99233e-06	0.39609	1	1
Smc4	2.10167e-06	1.10367	0.896	0.583
Fam111a	2.18928e-06	0.641247	0.455	0
Rps27a	2.31946e-06	0.461181	1	1
Runx1	2.43795e-06	-0.613387	0.26	0.722
Lars2	2.46426e-06	0.504347	1	1
Tap1	2.55169e-06	0.598614	0.805	0.333
Rpsa	3.04251e-06	0.368655	1	1
Ywhae	3.10271e-06	-0.556063	0.87	0.972
Add3	3.15205e-06	0.708765	0.831	0.361
Rpl39	3.23032e-06	0.529661	1	1
Rab3ip	3.23783e-06	0.561783	0.571	0.083
Tuba4a	3.24193e-06	-0.909769	0.857	0.889
Itpr1	3.40318e-06	-0.386255	0.169	0.611
Prr13	3.41287e-06	0.135448	0.442	0
Rps2	3.74973e-06	0.437381	1	1
Rpl8	3.86281e-06	0.375076	1	1
Marcks	3.94313e-06	-0.256447	0.299	0.833
Gapdh	3.97915e-06	-0.443849	1	1
Lgals1	4.10476e-06	1.3315	0.662	0.222
Eno1b	4.34868e-06	-0.139492	0.987	1
Cd247	4.3867e-06	-0.495028	0.818	1
Sox4	4.71021e-06	-0.546908	0.377	0.75
Actb	4.75096e-06	-0.346497	1	1
Rps13	4.89281e-06	0.380674	1	1
Ptpn22	4.90514e-06	0.709019	0.792	0.306
Sh2d1a	4.91767e-06	-0.565899	0.455	0.778
Rasgrp2	5.08758e-06	0.469998	0.753	0.306
Rflnb	5.28278e-06	0.751826	0.429	0
Chdh	5.58857e-06	-0.143192	0	0.25
Gm43352	6.27207e-06	-0.0593867	0.455	0.806
Ywhaz	6.36547e-06	-0.479332	0.987	1
Tespa1	6.37234e-06	-0.814594	0.584	0.861
Pmepa1	6.71009e-06	0.456033	0.636	0.167
H2-T23	6.83409e-06	0.614004	0.935	0.778
Cd48	6.84464e-06	0.850718	0.87	0.611
Rpl38	6.94442e-06	0.509754	1	1
Rhoa	7.13083e-06	-0.539199	0.909	1
Srsf3	7.14523e-06	-0.608573	0.948	1
Il27ra	7.60307e-06	0.693843	0.818	0.417
Ms4a4c	8.12069e-06	0.801274	0.416	0
Pkm	8.25694e-06	-0.500171	1	1
Runx3	8.70617e-06	0.401263	0.779	0.278
Dgka	8.76265e-06	0.807125	0.935	0.806
Got1	8.91237e-06	-0.861453	0.273	0.639
H3f3a	8.99905e-06	-0.419764	1	1
Rps12	9.26028e-06	0.415232	1	1
Ifi214	1.00809e-05	0.474081	0.442	0.028
Rpl6	1.03795e-05	0.359406	1	1
Rps21	1.06788e-05	0.404364	1	1
1810037I17Rik	1.07692e-05	0.501965	0.792	0.389
Psmb9	1.09836e-05	0.700382	0.922	0.528
Rpl28	1.19608e-05	0.426121	1	1
Hnrnpdl	1.30819e-05	-0.683895	0.831	0.944
Snrpg	1.41601e-05	0.479589	1	0.917
Pim2	1.43559e-05	0.679393	0.506	0.083
Plxnd1	1.43966e-05	-0.253305	0.026	0.306
Atp5g3	1.45645e-05	-0.455448	0.974	1
Txndc15	1.47033e-05	0.521693	0.662	0.139
Fxyd5	1.53506e-05	0.623569	1	0.778
Igflr1	1.61725e-05	0.0404481	0.506	0.056
Tcf7	1.67095e-05	-0.549768	0.935	0.944
Herc6	1.71382e-05	0.289242	0.545	0.083
Hnrnpab	1.71809e-05	-0.549464	0.909	1
Cxxc5	1.75333e-05	0.581339	0.494	0.083
Nabp1	1.86309e-05	-0.883069	0.39	0.694
Apol7e	1.91566e-05	0.114248	0.584	0.111
Samd9l	1.96417e-05	0.577169	0.753	0.306
Acot7	1.96815e-05	-1.06581	0.377	0.694
Ptgir	2.03047e-05	-0.29846	0	0.222
H1f0	2.03047e-05	-0.45127	0	0.222
Tox2	2.03047e-05	-0.462001	0	0.222
Prex1	2.14109e-05	0.329443	0.74	0.306
Psmb8	2.14355e-05	0.522533	1	0.806
Rpl35	2.20816e-05	0.465083	1	1
Ube2d3	2.26926e-05	-0.500249	0.974	0.972
Eif4a1	2.33087e-05	-0.553922	0.948	0.972
Ndufa6	2.5505e-05	0.515216	0.935	0.861
Sesn3	2.55215e-05	0.747692	0.831	0.583
Extl3	2.88943e-05	-0.532883	0.26	0.611
Foxo1	3.00266e-05	0.670639	0.844	0.444
Slc28a2	3.01901e-05	0.458277	0.636	0.222
Naca	3.14614e-05	0.475829	1	1
Fubp1	3.28147e-05	-0.875063	0.623	0.889
Hnrnpll	3.28861e-05	-0.790252	0.104	0.417
Mylpf	3.45546e-05	-0.555863	0.091	0.417
Lztfl1	3.74436e-05	-1.03073	0.416	0.694
Igfbp4	3.77501e-05	1.42413	0.403	0.028
Rpl22l1	3.82477e-05	0.42701	0.987	0.75
Hcst	3.91531e-05	0.484823	0.792	0.361
Slamf6	3.93762e-05	0.958868	0.545	0.139
Ucp2	4.11371e-05	-0.489335	0.987	1
Dusp5	4.11961e-05	-0.415817	0.091	0.389
Srsf5	4.22311e-05	-0.46667	0.948	1
Gimap3	4.23729e-05	0.704409	0.87	0.417
Gbp6	4.3167e-05	0.0502578	0.429	0.028
Rbck1	4.51161e-05	0.538285	0.857	0.556
Gm10073	4.51445e-05	0.0415642	0.987	0.972
Acadl	4.55439e-05	0.517157	0.519	0.111
Rplp1	4.57482e-05	0.313373	1	1
Stk39	4.68468e-05	-0.352156	0.13	0.472
Tmem154	4.68468e-05	-0.554592	0.13	0.472
Rbms2	4.76108e-05	-0.301279	0.182	0.556
Cdk2ap2	4.83711e-05	0.517153	0.961	0.75
Mcu	4.84904e-05	-0.25041	0.104	0.444
Sh3bgrl	4.8684e-05	-0.13015	0.078	0.389
Rpl29	4.95238e-05	0.359504	1	0.972
Smap2	5.08335e-05	0.562403	0.818	0.444
Rpl36a	5.08467e-05	0.464625	1	0.972
Dennd2d	5.33146e-05	0.781663	0.753	0.417
Ppp3cc	5.63019e-05	0.472862	0.403	0.028
Ephb6	5.69615e-05	-0.60384	0.117	0.444
Gsn	5.72804e-05	-0.64825	0.688	0.917
Slc12a7	5.7783e-05	0.556182	0.649	0.25
Pde7a	5.91285e-05	0.414454	0.597	0.194
Rpl21	6.10889e-05	0.426685	1	1
Glipr2	6.13272e-05	0.596125	0.636	0.222
Smpd5	6.31338e-05	0.379446	0.351	0
Trim14	6.31338e-05	0.137199	0.351	0
Cytip	6.42775e-05	-0.825227	0.948	0.944
Zfp664	6.50286e-05	-0.171544	0.143	0.5
Atxn10	6.52787e-05	-0.723759	0.727	0.861
Wdr26	6.56713e-05	-0.689928	0.896	0.944
Parp14	7.04082e-05	0.539686	0.571	0.167
Tmem35a	7.26697e-05	-0.295262	0	0.194
Gm14718	7.26697e-05	-1.1146	0	0.194
Malat1	7.32642e-05	-0.519008	0.987	1
Mapk11	7.37804e-05	-0.777116	0.143	0.472
Igf2r	7.43015e-05	0.560356	0.481	0.083
Rps11	7.51804e-05	0.312655	1	1
Ly6e	7.70511e-05	0.641964	0.974	0.889
Saraf	7.70909e-05	0.616893	0.987	0.889
Pced1b	7.96656e-05	0.0970189	0.571	0.194
Gabarapl2	9.06321e-05	-0.68143	0.909	0.917
Dynlrb1	9.19361e-05	-0.580996	0.896	0.972
Ep300	9.2665e-05	0.283886	0.519	0.139
Rexo2	9.33063e-05	0.657832	0.675	0.306
Klrd1	9.33778e-05	0.948734	0.338	0
Klhdc2	9.33778e-05	0.59665	0.338	0
Neurl3	9.33778e-05	0.510003	0.338	0
Lcn4	9.33778e-05	0.304053	0.338	0
Kdm6b	9.65299e-05	-0.424336	0.39	0.75
Ptms	9.67075e-05	-0.138015	0.143	0.472
Prkch	9.85624e-05	0.529909	0.896	0.528
Tsc22d3	0.000102478	0.449266	0.532	0.111
Mcm3	0.000103553	0.961827	0.519	0.167
Ighm	0.000103703	0.938257	0.818	0.417
Actn1	0.000107343	0.249523	0.792	0.389
Snrpe	0.000114474	-0.492327	0.961	0.972
Lfng	0.000114724	0.0547531	0.506	0.111
Zyx	0.000119731	0.503169	0.753	0.361
Epsti1	0.00012035	0.484304	0.649	0.25
Atp5b	0.000121945	-0.378619	1	1
Hsh2d	0.000122385	0.51559	0.39	0.028
Rap2c	0.000127384	-0.574976	0.442	0.778
Mcm6	0.000128494	0.94731	0.61	0.306
Ubb	0.000131466	-0.349885	1	1
Fus	0.00013456	-0.0826037	0.636	0.889
Rpl12	0.000134792	0.410695	1	1
H2-T22	0.000135236	0.188221	0.766	0.25
Isg15	0.000136183	0.401755	0.545	0.139
Jaml	0.000137296	0.564454	0.325	0
Cd72	0.000137296	0.426221	0.325	0
Rcn1	0.000137296	0.38272	0.325	0
Gm8369	0.000137296	0.369827	0.325	0
Reep5	0.00013732	0.33609	0.818	0.417
Tbl1x	0.00014279	-0.787596	0.494	0.722
Cd24a	0.000143885	-0.967436	0.195	0.5
Ypel2	0.000145879	-0.385744	0.026	0.25
Dtx3l	0.000151392	0.583555	0.844	0.639
Gimap9	0.000155778	-0.605015	0.701	0.861
Hid1	0.000157853	0.393484	0.403	0.056
Cmah	0.000159463	0.441049	0.779	0.361
Hmgn2	0.000159971	-0.436004	0.896	1
Tpst2	0.000162412	0.399345	0.727	0.306
Csk	0.000164954	-0.537628	0.818	0.944
Fam169b	0.00016823	0.531524	0.584	0.194
Lcp2	0.000173953	-0.478235	0.883	0.972
B4galnt1	0.000182719	0.43505	0.974	0.639
Zfp280b	0.000183997	-0.383396	0.13	0.444
Ppp2r5a	0.000185001	0.41502	0.857	0.583
Nr4a1	0.000191315	-1.11165	0.065	0.333
Snai3	0.000200713	0.470274	0.312	0
Mcph1	0.000200713	0.377228	0.312	0
Sytl3	0.000200713	0.324763	0.312	0
Rarg	0.000200713	0.183803	0.312	0
Fam149b	0.00020718	0.164663	0.416	0.056
Ube2i	0.000210024	-0.476217	0.961	1
Rpl14	0.00021005	0.397187	1	1
Eif3h	0.000215191	0.427237	0.987	0.944
Ltb	0.000216005	0.582008	0.948	0.667
Sorl1	0.00021659	0.533196	0.584	0.222
AI413582	0.00021705	0.228594	0.649	0.222
Tmem108	0.000219231	0.111998	0.727	0.333
Tapbpl	0.000219467	0.231806	0.558	0.167
Rbm8a	0.000219646	-0.557406	0.805	0.861
Atxn7l3b	0.000225556	-0.401087	0.675	0.917
Cnn3	0.000229162	-0.723676	0.545	0.75
Hnrnpk	0.000237104	-0.336886	1	1
Slc9a9	0.000237283	-0.77051	0.299	0.611
Gata3	0.000240373	-0.53944	0.403	0.722
Gm42418	0.000242893	0.345884	1	1
Srgn	0.000246137	0.259781	0.818	0.472
Pitpnm1	0.000249308	0.451486	0.584	0.25
Mn1	0.000256769	-0.311126	0	0.167
Dmwd	0.000256769	-0.53913	0	0.167
Laptm5	0.000261066	-0.391157	0.987	1
Adcy7	0.000272865	0.286576	0.688	0.278
Hpcal1	0.000273093	0.619137	0.805	0.417
Tmem71	0.000282983	0.291316	0.481	0.083
Ccdc102a	0.000282991	0.426216	0.351	0.028
B4galt5	0.000288028	0.215968	0.338	0.028
Lmo4	0.000291642	-0.591666	0.455	0.722
Ifit1	0.000291783	0.920459	0.299	0
Amigo2	0.000291783	0.534006	0.299	0
Bcl3	0.000291783	0.384297	0.299	0
Hvcn1	0.000291783	0.069394	0.299	0
Washc3	0.000291791	0.593595	0.545	0.222
Prf1	0.000292039	0.419077	0.351	0.028
Plac8	0.000301357	0.82947	0.351	0.028
Gm26917	0.000304508	0.337831	0.922	0.778
Traf1	0.000319938	0.32516	0.584	0.222
Ldb1	0.000323601	-0.482592	0.805	0.944
Bcl11b	0.000327836	-0.588523	0.883	0.889
Gadd45a	0.000328767	-0.173632	0.065	0.333
Tpgs1	0.000335965	0.406409	0.39	0.056
Xylt2	0.000345959	-0.539133	0.338	0.611
Gmppa	0.000355838	0.364723	0.377	0.056
Ncoa3	0.000360467	-0.597738	0.403	0.694
Ldha	0.000363981	-0.454052	0.961	1
Skp1a	0.00037246	-0.479252	0.948	0.972
AB124611	0.000378194	0.405104	0.39	0.056
Grap2	0.000380909	0.268722	0.974	0.861
Lcmt1	0.000394247	-0.605305	0.221	0.528
Kif23	0.000394247	-0.655978	0.221	0.528
Ccr7	0.00041465	0.510895	0.987	0.667
Igf1r	0.000420283	-0.187022	0.013	0.194
Armcx3	0.000421477	-0.547507	0.052	0.278
Fam26f	0.000421874	0.34631	0.286	0
Adam19	0.000421874	0.152322	0.286	0
Sgk1	0.000427119	0.450997	0.325	0.028
Ift80	0.000427798	0.628496	0.506	0.167
Nlrc5	0.000436385	0.309918	0.662	0.25
Pdia3	0.00043867	-0.452176	0.948	1
Inpp5b	0.000439492	0.375428	0.753	0.333
Gpsm3	0.000440534	-0.101563	0.779	0.889
Gm15417	0.000442827	-0.148798	0.013	0.194
Arl5c	0.00045054	0.408369	0.532	0.167
Fkbp3	0.000451916	0.385604	0.896	0.556
Scd2	0.000455984	-0.787438	0.662	0.889
Pnpla2	0.000456152	0.259054	0.416	0.083
Parp9	0.000464017	0.223843	0.494	0.139
Kcnmb4	0.00046567	-0.223291	0.26	0.583
Tgfbr2	0.000467318	0.364592	0.805	0.472
Tpm3	0.000470354	-0.367163	0.987	1
Fbxo42	0.00047794	0.131822	0.39	0.056
Cd52	0.000481337	0.252638	1	1
Cenpx	0.000483751	0.411704	0.636	0.278
Elf4	0.000483751	0.385059	0.636	0.278
Id2	0.000484065	-1.41557	0.61	0.75
Tubb2a	0.000504176	-0.569117	0.104	0.361
Ldlrap1	0.000517035	0.322448	0.468	0.111
Sytl2	0.000524544	-0.39605	0.078	0.333
Chd7	0.000525745	0.375736	0.545	0.194
Ntpcr	0.000536647	0.361617	0.364	0.056
Dynlt1f	0.000546836	0.172726	0.584	0.25
Irgm2	0.000552217	0.288458	0.39	0.056
Tmem50a	0.000552362	-0.378857	0.961	1
Smpdl3a	0.000554831	0.571791	0.338	0.028
Pml	0.000564935	0.263419	0.455	0.111
Nrip1	0.000565838	-0.833963	0.455	0.722
Pvr	0.000573198	-0.344674	0.13	0.417
Rtp4	0.000574469	0.91608	0.584	0.25
Slbp	0.00057905	0.38931	0.532	0.194
Psmb10	0.000582495	0.473704	0.87	0.611
Phf11c	0.000583575	0.502583	0.597	0.25
Nlrc3	0.000585564	0.218838	0.584	0.222
Selenoh	0.000591574	0.174522	0.597	0.278
Ascc1	0.00060349	0.417845	0.364	0.056
Srpk1	0.00060475	-0.499622	0.857	0.917
Ifit3	0.000606758	0.575039	0.273	0
Appl2	0.000606758	0.374027	0.273	0
Dclk2	0.000607476	-0.0718808	0.039	0.25
Cd200r1	0.000607476	-0.4354	0.039	0.25
Mgst2	0.000612668	0.561578	0.636	0.306
Clcf1	0.000639965	0.256322	0.325	0.028
Klf3	0.000640409	0.580618	0.403	0.083
Vsir	0.000659277	0.232227	0.545	0.194
Egr1	0.000663302	-0.72281	0.247	0.556
Trat1	0.000670272	-1.0377	0.442	0.694
Tmem243	0.000678015	0.156197	0.364	0.056
Cotl1	0.000692975	0.27783	1	0.944
Evl	0.000708397	0.347501	0.883	0.694
Snn	0.00070846	-0.0993882	0.052	0.278
Dock10	0.000712547	0.391433	0.896	0.639
Psme1	0.000724457	0.464536	0.961	0.944
Il2rg	0.000724827	-0.327564	0.987	1
Junb	0.000735078	-0.780397	0.61	0.75
Rps4x	0.000741249	0.304296	1	1
Stat4	0.000744188	0.616644	0.532	0.194
Peli1	0.000766845	0.310199	0.818	0.444
Itgb3	0.000775665	-0.816751	0.234	0.528
Akap1	0.000780488	-0.0673504	0.065	0.306
Slc27a1	0.000780488	-0.160319	0.065	0.306
Gm20069	0.000803568	0.0840423	0.351	0.056
Tacc1	0.000818977	0.215545	0.584	0.194
Trav14d-3-dv8	0.000826132	-0.0864322	0.091	0.333
Calm3	0.000832538	-0.305589	0.623	0.889
Mycbp2	0.00083547	0.645481	0.896	0.806
Dyrk2	0.000840096	0.316716	0.714	0.361
Intu	0.000853682	0.0408172	0.455	0.139
Rpl9-ps6	0.000854226	0.0187048	0.909	0.778
Cd82	0.00086396	0.379127	0.74	0.444
Eef1b2	0.000866237	0.350221	1	0.972
Ifit1bl1	0.000868229	0.53468	0.26	0
Emc9	0.000868229	0.291324	0.26	0
Nod1	0.000868229	0.252229	0.26	0
Cxcr6	0.000868229	0.0491494	0.26	0
Gm45552	0.000868229	0.0488176	0.26	0
Gbp9	0.00088475	0.323704	0.519	0.222
Adam15	0.00089854	-0.0764122	0	0.139
Il17rb	0.00089854	-0.0770233	0	0.139
Acsl1	0.00089854	-0.111383	0	0.139
Cacnb3	0.00089854	-0.113469	0	0.139
Nav2	0.00089854	-0.1826	0	0.139
Zfp608	0.00089854	-0.196946	0	0.139
Fam173a	0.000905628	0.36113	0.623	0.278
Nmi	0.000915685	0.372255	0.753	0.361
Agfg1	0.00091908	0.502778	0.766	0.444
Cd226	0.000924544	0.279592	0.766	0.389
Mrpl36	0.000932121	0.433419	0.688	0.361
Becn1	0.000936198	0.30249	0.701	0.306
Lgals3bp	0.000948227	0.438595	0.701	0.361
Btbd11	0.00095141	0.385932	0.299	0.028
Tdrkh	0.000955023	-0.163273	0.078	0.333
Timeless	0.000970686	0.450276	0.39	0.083
P4hb	0.000997843	-0.417557	0.805	0.917
Serf2	0.000999507	0.251277	0.987	0.972
Pla2g16	0.00100008	0.469965	0.416	0.111
Pglyrp2	0.00105418	-0.446802	0.636	0.889
Plp2	0.00107534	0.26275	0.545	0.167
Use1	0.00107557	0.381141	0.805	0.417
4930523C07Rik	0.00109281	0.219513	0.701	0.333
Nfatc2	0.00110139	0.227197	0.351	0.056
Kat6b	0.00110851	-0.190233	0.13	0.389
Lax1	0.00110971	0.251726	0.597	0.194
Tsfm	0.00114405	0.191794	0.377	0.083
Lamtor3	0.00115408	0.396833	0.494	0.167
Iqgap1	0.00116127	0.407236	0.935	0.722
Dnajc15	0.00116972	0.5844	0.701	0.417
Pepd	0.00118237	0.517609	0.481	0.167
Map3k1	0.00118821	-0.539193	0.481	0.778
Dtd1	0.00118902	0.605394	0.429	0.139
Cox7a2l	0.00119223	0.424148	0.948	0.75
Ifi209	0.00121043	0.627891	0.805	0.472
Hdac2	0.00122918	-0.551539	0.662	0.833
Itga6	0.00123025	0.251845	0.364	0.056
Scml4	0.00123589	0.329308	0.584	0.25
Ly6c2	0.00123628	1.60464	0.247	0
Pole2	0.00123628	0.256746	0.247	0
Gm30054	0.00123628	0.210507	0.247	0
Cxcr4	0.00123628	0.136841	0.247	0
Emc10	0.00125402	-0.449864	0.792	0.944
Minpp1	0.00126151	-0.476322	0.494	0.722
Gpr18	0.00127002	0.0550312	0.481	0.139
Trpm1	0.00128932	0.323071	0.299	0.028
Sdccag3	0.0012925	-0.193288	0.403	0.694
Rap1a	0.00129415	-0.494933	0.909	0.972
Mfng	0.00131794	0.374993	0.571	0.222
Cd2ap	0.0013375	0.180312	0.481	0.167
Zfp839	0.00133851	-0.11126	0.156	0.444
Rassf2	0.00135326	0.217784	0.597	0.278
Tmem222	0.00139143	-0.545884	0.325	0.583
Ncapd3	0.00141619	0.302133	0.338	0.056
Aven	0.00141777	0.335767	0.351	0.056
Zfp51	0.00142844	0.575144	0.286	0.028
Rpl15	0.00145849	0.289554	1	1
Etv5	0.0014813	-0.190255	0.013	0.167
Ak3	0.00149801	0.0651349	0.338	0.056
P2ry10	0.0014986	0.300298	0.351	0.056
Ide	0.00150897	0.372016	0.623	0.306
Arl16	0.00151748	0.334547	0.286	0.028
Psen1	0.00152154	0.381261	0.468	0.139
Ywhah	0.00152166	-0.50296	0.961	1
Lsp1	0.00155243	0.422125	0.974	0.861
Raph1	0.00155845	-0.186281	0.013	0.167
Ap3m1	0.00156836	0.400732	0.455	0.139
Med22	0.00157868	-0.300345	0.143	0.389
Trim30a	0.00159548	0.224258	0.714	0.306
Slc26a10	0.0016116	0.0225724	0.286	0.028
Srpk2	0.00161681	0.269502	0.636	0.222
Keap1	0.00166695	0.238945	0.377	0.083
Atraid	0.0016732	0.332335	0.571	0.194
Gbp8	0.00169159	0.395917	0.649	0.278
Bola2	0.00170675	0.169273	0.753	0.444
Hnrnpu	0.00172646	-0.436795	0.948	0.972
Gstk1	0.00173008	-0.601587	0.039	0.222
A230050P20Rik	0.00173513	0.0440252	0.299	0.028
H2-Q6	0.00175204	0.397488	0.234	0
Racgap1	0.00175204	0.368568	0.234	0
Crtam	0.00175204	0.329089	0.234	0
Pou2f2	0.00175204	0.0660187	0.234	0
Sypl	0.00175628	-0.783542	0.338	0.528
Tnfaip8l1	0.00177031	0.46244	0.338	0.056
Ddx19a	0.00183296	-0.165166	0.325	0.611
Rbmx	0.00186231	-0.499751	0.39	0.611
Hnrnpd	0.00186312	-0.346793	0.87	0.917
Higd2a	0.00186435	0.286071	0.831	0.583
Cenpw	0.00192288	0.170953	0.338	0.056
Irgm1	0.00195314	0.137788	0.506	0.167
Eef1d	0.00196609	0.293051	0.961	0.75
Anapc11	0.00196947	0.327526	0.792	0.611
Arid1a	0.00199854	-0.495541	0.948	1
Ddah2	0.00200271	-0.295186	0.013	0.167
Mfap3	0.00202427	0.226101	0.351	0.056
Cap2	0.00203917	-0.236733	0.026	0.194
Eci1	0.00206832	0.460914	0.273	0.028
Rpl36al	0.00208196	0.108208	0.948	0.944
Tubb5	0.00210513	-0.481984	0.987	0.972
Tnfsf11	0.00211826	-0.561263	0.039	0.222
Cyth3	0.0021311	0.203081	0.273	0.028
Abhd11	0.00214398	0.331834	0.429	0.111
Atp5f1	0.00214523	-0.403516	0.909	0.972
Itgb1	0.00215207	-0.425913	0.481	0.694
Fmnl3	0.00215614	-0.492144	0.325	0.611
Mex3a	0.00228702	-0.602321	0.221	0.5
Nans	0.00230237	0.107392	0.597	0.25
Zscan29	0.00233005	0.479681	0.273	0.028
Senp2	0.00235233	0.17234	0.468	0.139
Fam78a	0.00235453	0.194232	0.351	0.083
Mcm4	0.00240891	0.0688964	0.506	0.167
Glrx5	0.00241101	0.300077	0.753	0.389
Ptprf	0.0024161	-0.282991	0.104	0.333
Zcchc12	0.00241731	-0.707781	0.182	0.444
Inf2	0.00243623	0.154044	0.286	0.028
Sec23b	0.00244514	0.270082	0.636	0.25
Slc25a4	0.00245192	0.432148	0.896	0.583
Ncf4	0.00247177	0.439136	0.221	0
Top2a	0.00247177	0.385473	0.221	0
Syne2	0.00247177	0.261138	0.221	0
Abca1	0.00247177	0.231393	0.221	0
Mgat4a	0.00247177	0.158001	0.221	0
Sh3bp2	0.00249317	-0.372837	0.078	0.278
Mdh2	0.00255658	-0.34625	0.948	0.972
Baz1a	0.00255972	0.29068	0.519	0.194
Ets2	0.00255972	-0.560693	0.338	0.583
Zbp1	0.00264335	0.370153	0.597	0.278
Trav6-3	0.00264957	-0.0879961	0.026	0.194
Als2cl	0.00265111	0.272662	0.701	0.361
Tram1	0.00265155	-0.42716	0.857	1
Klhdc1	0.00265963	0.426216	0.312	0.056
Srsf6	0.00267493	-0.486727	0.883	0.917
Plekhg2	0.00268398	-0.269941	0.416	0.639
Btrc	0.00268471	-0.60215	0.117	0.333
Gmfg	0.00270886	0.32776	0.948	0.833
Rasgrp1	0.00278534	-0.50314	0.883	0.917
Rpl10	0.00282999	0.215068	1	1
Gpr174	0.00284331	-0.623163	0.468	0.611
Ifngr1	0.00284681	0.192363	0.571	0.222
Zmiz1	0.00288857	-0.492247	0.545	0.75
Usp18	0.0028919	0.339217	0.26	0.028
Slc43a2	0.00289572	0.17933	0.584	0.278
Calm2	0.00290701	-0.392989	0.909	0.917
Axin2	0.0029096	-0.228868	0.065	0.25
Dock2	0.00291986	0.499683	0.831	0.639
Cdc16	0.0029399	-0.7814	0.299	0.528
Rfc5	0.00297743	0.42677	0.351	0.083
Pola2	0.00297743	0.21017	0.351	0.083
Mettl2	0.0030333	0.205154	0.273	0.028
Elmsan1	0.00305082	0.145057	0.403	0.139
Slc16a5	0.00306805	0.554988	0.26	0.028
Smurf2	0.00307899	0.435599	0.468	0.167
Wasl	0.0030827	-0.265219	0.195	0.444
Gspt1	0.0031127	-0.326089	0.597	0.75
Selenok	0.0031183	-0.307235	0.896	0.944
Cks1b	0.00311851	-0.674333	0.26	0.5
Gm26692	0.00312932	-0.00737472	0	0.111
Zbtb49	0.00312932	-0.0409199	0	0.111
Gm36520	0.00312932	-0.0518973	0	0.111
4933406C10Rik	0.00312932	-0.0765591	0	0.111
Gpnmb	0.00312932	-0.13402	0	0.111
Arhgap9	0.00313063	0.390308	0.922	0.667
Pdcd4	0.00321227	0.0665015	0.922	0.722
Vrk2	0.00321742	0.379341	0.338	0.083
Alg5	0.00330368	0.506724	0.532	0.25
Alas1	0.00330766	0.375912	0.273	0.028
Pea15a	0.00331401	0.307818	0.506	0.167
St7l	0.0033852	0.2224	0.351	0.083
Celf2	0.0034311	0.437393	0.961	0.722
Rprd1a	0.0034314	-0.238516	0.091	0.306
Rida	0.00347215	0.399143	0.208	0
Pglyrp1	0.00347215	0.223825	0.208	0
Tnfsf8	0.00347215	0.209022	0.208	0
Tacc2	0.0035007	-0.579908	0.117	0.333
Actn2	0.00354017	0.424694	0.455	0.167
1700097N02Rik	0.00358401	0.1926	0.312	0.056
Apbb1ip	0.00360881	0.0948416	0.753	0.444
Degs1	0.00366583	0.274917	0.623	0.278
Hddc2	0.00366859	0.331987	0.299	0.056
Rnmt	0.00373878	0.44817	0.481	0.194
Slc17a9	0.00376926	0.22878	0.299	0.056
Tmem251	0.00378049	0.0542705	0.416	0.139
Phf11b	0.00378057	0.323063	0.312	0.056
Clip1	0.00379224	0.398845	0.442	0.167
Bag1	0.0038227	0.373582	0.818	0.472
Rrbp1	0.0038235	0.253566	0.623	0.333
Gm19585	0.00386865	0.458718	0.455	0.194
Psat1	0.00387044	-0.634826	0.26	0.472
Card6	0.00388163	0.37775	0.597	0.278
Rpl27	0.00388898	0.250689	1	1
Arrb2	0.00392896	0.171334	0.636	0.417
Timm10b	0.0039484	0.0516499	0.39	0.111
Arl14ep	0.00395232	0.217026	0.338	0.083
Ybx1	0.00396161	-0.36587	0.922	0.972
Gng2	0.00396578	0.381199	0.636	0.361
Ankrd12	0.00397765	0.449666	0.623	0.361
Ikzf4	0.00398688	0.246177	0.312	0.056
Sptbn1	0.0039873	0.367574	0.87	0.667
Tep1	0.00398818	0.1502	0.26	0.028
Aldoa	0.00399225	-0.477103	0.883	0.972
Trbj1-2	0.00401251	0.0904983	0.403	0.111
Snx3	0.00402723	-0.445322	0.883	0.944
Mrpl35	0.00402895	0.459616	0.571	0.306
Tpra1	0.00403735	0.268645	0.429	0.139
Jpt1	0.00404398	-0.424507	0.974	1
Bcl7c	0.00405418	0.0770081	0.338	0.083
Cited2	0.00406001	-0.228512	0.13	0.361
Kdsr	0.00406189	0.12848	0.455	0.139
Gimap5	0.00406959	0.320557	0.766	0.417
Gtf2i	0.00408839	0.492052	0.922	0.778
Tmem248	0.00408867	0.132465	0.532	0.222
Lactb	0.00409382	0.256752	0.312	0.056
Rpl13a	0.00412368	0.251232	1	1
Fgfr1op2	0.00414653	0.394646	0.87	0.667
Zfp710	0.00416348	-0.152316	0.286	0.583
Tpm4	0.00419034	0.371658	0.844	0.583
Prrc1	0.004224	0.153476	0.26	0.028
Paxbp1	0.00424092	-0.562728	0.636	0.778
Ndufb7	0.00424243	0.296554	0.922	0.75
Kat8	0.00425822	0.636496	0.39	0.139
Smim4	0.0043216	0.178988	0.597	0.306
Cd9	0.00434659	0.212707	0.26	0.028
Fcho1	0.00434883	0.246299	0.442	0.167
Ncdn	0.00443045	0.120264	0.312	0.056
Rtf1	0.00447263	-0.406289	0.74	0.833
Txndc17	0.0045739	0.297481	0.649	0.333
Rnaseh2c	0.00463694	0.203869	0.74	0.389
Ikzf3	0.00466159	0.164134	0.545	0.222
Fyn	0.00471168	-0.373904	0.922	0.917
Idh3b	0.00471477	0.253863	0.74	0.417
Igtp	0.0047521	0.0678028	0.519	0.194
Pgk1	0.0047646	-0.381776	0.818	0.972
Cdt1	0.00481137	0.298477	0.377	0.111
Kmt5b	0.0048316	-0.285941	0.338	0.611
Phf11a	0.00483817	0.0776885	0.468	0.167
C1qtnf12	0.00483981	-0.352939	0.052	0.222
Psmd8	0.00485707	-0.495369	0.883	0.833
Tubb3	0.0048576	0.362041	0.195	0
Ighd	0.0048576	0.224512	0.195	0
Hells	0.0048576	0.161026	0.195	0
1500011B03Rik	0.0048576	0.157198	0.195	0
Gm14029	0.0048576	0.126129	0.195	0
Atp11b	0.00485947	0.253997	0.649	0.333
Hsd11b1	0.00486288	0.331426	0.545	0.222
Mcrs1	0.00486288	-0.446626	0.377	0.583
Fth1	0.00490692	-0.248913	1	1
Hnrnpa3	0.00490692	-0.327302	0.987	1
Ddx60	0.00492305	0.117983	0.299	0.056
Eif4ebp2	0.00493404	0.080041	0.818	0.472
Jtb	0.00493505	0.33378	0.649	0.361
Fkbp5	0.00501518	0.198414	0.403	0.139
Utrn	0.00503227	0.357235	0.857	0.639
Pim1	0.00503392	-0.028171	0.065	0.25
Fam207a	0.00506629	0.14511	0.364	0.111
Lrrc8c	0.00507201	0.374062	0.519	0.278
Rac1	0.00509645	-0.374026	0.948	0.972
Pik3r3	0.00512537	-0.157639	0.013	0.139
Ppm1l	0.00512537	-0.162113	0.013	0.139
Dvl3	0.0051719	0.24386	0.286	0.056
Zbtb7a	0.00518062	0.115855	0.351	0.083
Itgal	0.00518528	-0.450233	0.896	0.972
Id3	0.00519063	0.454337	0.701	0.361
Clasrp	0.00519413	0.188681	0.351	0.111
Myl12b	0.0051961	0.22411	0.974	0.972
Fuca2	0.00522514	0.279635	0.247	0.028
Hnrnpa1	0.00525486	-0.272492	0.805	0.917
Dnajc9	0.00525852	0.467134	0.766	0.5
Faf1	0.00525986	-0.465794	0.234	0.472
Rnf123	0.00530707	0.196046	0.494	0.222
Psmd5	0.0053167	0.131424	0.494	0.194
Maged2	0.00538276	-0.283243	0.013	0.139
Nabp2	0.00538527	0.0946603	0.442	0.139
Psma6	0.00539262	-0.404822	0.922	0.972
Hnrnpc	0.00539762	-0.331466	0.961	1
Elovl1	0.00540109	0.368216	0.468	0.167
Gm26916	0.00545861	-0.0635124	0.026	0.167
Mapk1	0.0054659	-0.45289	0.87	0.917
Trak1	0.00546786	0.0384153	0.299	0.056
H2-DMa	0.00551727	0.431354	0.519	0.194
Hist3h2ba	0.00559434	-0.180054	0.039	0.194
Fam174a	0.00560085	0.331817	0.286	0.056
Ripk1	0.00560085	0.256594	0.286	0.056
Hmgn1	0.00560101	-0.45117	0.935	0.944
Ehd3	0.00562278	0.487265	0.545	0.278
Loxl2	0.00563639	-0.0694108	0.649	0.778
Ldlrad4	0.00569181	0.294839	0.247	0.028
Csnk1a1	0.00570791	-0.442107	0.935	0.944
Trim59	0.00577882	0.152742	0.481	0.25
Usp49	0.00593283	-0.0529384	0.013	0.139
4933415A04Rik	0.00593283	-0.0609885	0.013	0.139
Mical3	0.00594266	-0.398493	0.026	0.167
Sec11c	0.00602079	0.248645	0.883	0.528
Pttg1	0.00602471	0.250089	0.403	0.139
Rad1	0.00602859	0.0655369	0.494	0.222
Ttc3	0.00603082	-0.421779	0.831	0.917
Chaf1b	0.00606166	0.275754	0.286	0.056
Dmap1	0.00607353	-0.62078	0.208	0.417
Hs2st1	0.00608404	-0.289869	0.104	0.306
Zfp622	0.00610554	0.200041	0.623	0.306
Pik3ip1	0.00611607	0.323889	0.662	0.389
Meis3	0.00622268	0.212844	0.286	0.056
Stat3	0.00624219	0.127674	0.714	0.389
Oas2	0.0062616	0.271027	0.234	0.028
Pigx	0.00627285	-0.491736	0.753	0.778
Lef1	0.00633542	-0.814237	0.987	0.972
Smox	0.00635806	-0.208717	0.247	0.528
Cln3	0.00637935	0.285883	0.312	0.083
Stxbp2	0.00638314	0.219775	0.649	0.361
Snf8	0.00640484	-0.150897	0.74	0.444
Rangap1	0.00641706	0.288317	0.636	0.361
Cep350	0.00642152	0.208018	0.506	0.194
Ssh1	0.00644382	0.0962049	0.234	0.028
Edaradd	0.00646507	-0.301132	0.026	0.167
Nap1l1	0.00651082	0.383887	0.792	0.556
Ptger4	0.00651592	-0.112784	0.039	0.194
Ppp1r3b	0.00651592	-0.296271	0.039	0.194
Pcgf6	0.0065252	0.2481	0.273	0.056
Miga2	0.00653306	-0.0509995	0.013	0.139
Ptpn18	0.00661302	0.309386	0.961	0.778
Stmn1	0.00661313	-0.236913	0.532	0.778
Rbm4b	0.00667924	-0.124672	0.208	0.417
2210039B01Rik	0.00670016	0.0380144	0.273	0.056
Tsc22d1	0.00673375	-0.307595	0.091	0.278
Gabrr2	0.00677001	0.320483	0.182	0
Ccne1	0.00677001	0.283862	0.182	0
1700062C10Rik	0.00677001	0.223974	0.182	0
D6Wsu163e	0.00677001	0.185131	0.182	0
Dhx58	0.00677001	0.146292	0.182	0
Usp28	0.00677001	0.137688	0.182	0
Aaed1	0.00677001	0.111671	0.182	0
Gm45051	0.00677001	0.085166	0.182	0
Aldh2	0.00677001	-0.158453	0.065	0.25
Gpalpp1	0.00677771	0.416117	0.377	0.139
Mtss1	0.00682359	-0.244003	0.182	0.417
Mgat1	0.00685425	0.173889	0.416	0.139
Tnks	0.00689245	0.175012	0.364	0.111
Osgep	0.00689734	0.158835	0.455	0.167
Ap3s1	0.0069255	-0.531316	0.714	0.806
Prrt1	0.00701944	0.103055	0.234	0.028
Gm14230	0.00702843	-0.0489548	0.026	0.167
Jak3	0.00720516	0.235974	0.532	0.25
Thap12	0.00722226	0.292271	0.545	0.306
Gm5914	0.00722233	0.0511954	0.312	0.083
Trappc10	0.00724507	0.150018	0.39	0.139
Cblb	0.00741354	0.263556	0.429	0.167
Ppp1r12a	0.00741436	0.293858	0.623	0.333
Ncor2	0.0074419	0.123385	0.558	0.278
A430005L14Rik	0.00744292	0.492111	0.273	0.056
Rhog	0.00750926	-0.423728	0.857	0.944
Eif3e	0.00755032	0.370851	0.948	0.944
Psmg2	0.00756854	0.41845	0.545	0.25
Rnh1	0.00757593	0.595105	0.429	0.167
Sfswap	0.00758435	0.209147	0.494	0.222
Wdr45b	0.00764491	-0.471031	0.377	0.611
Dut	0.00765594	0.455036	0.532	0.25
Lgr5	0.00769859	0.00615625	0.221	0.028
Knop1	0.00771143	-0.201249	0.247	0.472
Stn1	0.00773986	0.367408	0.403	0.167
Snrpc	0.00777832	-0.198346	0.87	0.889
Orai2	0.00779075	0.196168	0.649	0.333
Jade2	0.00782525	0.219582	0.416	0.139
Gm10076	0.00783415	0.0207944	0.974	0.917
Pgm2	0.00785865	0.268589	0.234	0.028
Dpm3	0.00789292	0.11983	0.61	0.306
Ddost	0.00792247	-0.571026	0.675	0.75
Gm8909	0.00792292	0.00302859	0.221	0.028
Efhd2	0.00793347	0.357593	0.545	0.278
Cox17	0.00796834	0.120896	0.883	0.639
Sms	0.00799699	0.516504	0.688	0.444
Cd27	0.00805424	-0.404014	0.87	0.861
Cracr2a	0.00808649	0.252405	0.403	0.167
Tmie	0.00812796	0.282205	0.468	0.194
Tsen34	0.00815308	0.269462	0.221	0.028
Purb	0.00815623	-0.65955	0.779	0.833
Cramp1l	0.00816463	0.115455	0.299	0.083
Ilf2	0.00817094	-0.519386	0.429	0.583
Mbd2	0.00818491	0.2365	0.87	0.556
Mum1	0.00820505	-0.630467	0.455	0.639
Lamtor1	0.00820746	0.202289	0.597	0.278
Tmem208	0.00822307	0.310845	0.714	0.472
Hmgb2	0.00822556	0.702602	0.701	0.417
Ccndbp1	0.00822556	0.285009	0.701	0.417
Hmga1	0.00822759	-0.0682889	0.286	0.5
Tank	0.00828251	0.251891	0.714	0.417
Stx16	0.00829132	0.166008	0.364	0.111
Arhgap31	0.00830972	-0.334256	0.234	0.444
Tmem64	0.00840521	-0.43631	0.117	0.306
Wdhd1	0.00842671	0.461957	0.26	0.056
Tmem192	0.00845123	0.238779	0.416	0.167
Mrps6	0.00845329	-0.167686	0.455	0.611
Wbp4	0.00845329	-0.336175	0.429	0.667
Glud1	0.00846235	0.519345	0.623	0.444
Cisd3	0.00847476	0.11454	0.273	0.056
Gtf3c6	0.00853312	-0.480732	0.429	0.639
Pms1	0.0085459	0.218903	0.234	0.028
Sh3kbp1	0.00857575	0.294867	0.948	0.917
Cntd1	0.00858791	0.0210774	0.571	0.222
Ncln	0.00860945	-0.327377	0.247	0.472
Dbp	0.00863144	0.149629	0.221	0.028
Izumo1r	0.00863927	-0.676547	0.377	0.556
Trpv2	0.00864588	0.130291	0.455	0.194
Dph5	0.00867656	0.144671	0.623	0.306
Ikbkg	0.00869586	0.243714	0.273	0.056
Nudt4	0.00877872	-0.137322	0.039	0.194
Tmem110	0.00878664	0.111955	0.234	0.028
Cstf1	0.00882295	0.416232	0.416	0.167
Sod1	0.00884808	-0.304325	0.649	0.806
Atg3	0.00896894	0.269494	0.662	0.389
Dlst	0.00899408	0.203539	0.403	0.139
Zfp619	0.00899484	0.0187989	0.312	0.083
Lppos	0.00903343	0.0574606	0.234	0.028
Ankrd10	0.00909044	0.214305	0.727	0.389
Nab2	0.00910365	-0.542125	0.506	0.667
D030056L22Rik	0.00913473	0.315833	0.221	0.028
Nhp2	0.00914156	0.36994	0.688	0.389
Cenpq	0.00915358	0.232103	0.273	0.056
Ick	0.0092655	-0.225224	0.078	0.25
Gramd1a	0.00930413	0.33989	0.961	0.917
Vps29	0.00931613	-0.503174	0.61	0.722
Rpl7a	0.00939319	0.248622	1	1
Clspn	0.0094022	0.318558	0.169	0
Cbx7	0.0094022	0.165665	0.169	0
Ttc39b	0.0094022	0.160893	0.169	0
Dus2	0.0094022	0.159279	0.169	0
Zc3h7b	0.0094022	0.146208	0.169	0
Acaca	0.0094022	0.13957	0.169	0
Sema4f	0.0094022	0.108176	0.169	0
Ung	0.0094022	0.0759781	0.169	0
Ppwd1	0.0094022	0.0517158	0.169	0
Ggact	0.0094022	0.0457906	0.169	0
Furin	0.0094022	0.0445103	0.169	0
Ahnak	0.0094022	0.0443868	0.169	0
Manf	0.00950108	-0.238775	0.701	0.778
Slc35g1	0.00956032	0.170076	0.377	0.167
Hdac4	0.00957455	0.103738	0.442	0.194
Eef1akmt2	0.00959155	-0.390847	0.312	0.5
Tpp2	0.00963128	0.0500613	0.662	0.333
Elovl5	0.00963876	0.258794	0.779	0.417
Plec	0.00966083	0.236562	0.753	0.5
Patl1	0.00966405	0.203392	0.221	0.028
Pik3c3	0.00968955	0.345115	0.455	0.222
Rhof	0.00971976	0.0700308	0.416	0.139
Arap2	0.00976355	-0.623067	0.442	0.639
Gnptg	0.00979915	0.393171	0.558	0.278
Hsd17b12	0.00979915	-0.626331	0.403	0.611
Dusp2	0.00983422	0.244106	0.662	0.361
Gimap1	0.00990518	0.0552282	0.649	0.361
Slc35b3	0.0099112	0.26977	0.506	0.222
Dpp4	0.00995434	0.26786	0.597	0.278
Lyst	0.00999494	0.319985	0.455	0.194
Eif3j1	0.0100491	0.219036	0.805	0.472
Erap1	0.0101162	0.353105	0.714	0.444
Mtch2	0.010186	0.544875	0.636	0.389
Skap1	0.0102648	-0.371752	0.948	0.944
Cdk4	0.0103151	0.267091	0.844	0.694
Irf1	0.0103153	0.0990037	0.584	0.25
Rabggta	0.0103409	0.0883718	0.494	0.194
Fam222b	0.0103561	-0.325409	0.065	0.222
Prex2	0.0103823	0.0043834	0.468	0.222
Apobec3	0.0104042	0.260262	0.623	0.361
Sigirr	0.0104519	0.188509	0.61	0.361
M6pr	0.0105005	-0.465819	0.792	0.806
Chmp4b	0.0105199	0.0936876	0.506	0.222
Chchd7	0.0105431	0.149115	0.39	0.139
Nop56	0.0106106	0.425788	0.818	0.611
Rab8a	0.0106106	0.314996	0.844	0.556
Rap1b	0.0106412	-0.239886	0.987	1
Ppp6c	0.0107551	-0.461465	0.558	0.722
Dcaf13	0.0107789	-0.616325	0.571	0.667
Matk	0.0108054	0.219237	0.221	0.028
Uqcrq	0.0108277	-0.369599	0.948	0.972
Cisd1	0.0108691	0.313644	0.429	0.167
Orai3	0.0108885	0.165024	0.208	0.028
Trav9d-1	0.0109371	-0.00369139	0	0.083
Prnp	0.0109371	-0.00576184	0	0.083
Gm20506	0.0109371	-0.00821348	0	0.083
Kcnmb4os2	0.0109371	-0.0161405	0	0.083
Asah2	0.0109371	-0.0244211	0	0.083
Gm13546	0.0109371	-0.0323736	0	0.083
Tubb2b	0.0109371	-0.0417121	0	0.083
A430073D23Rik	0.0109371	-0.0486637	0	0.083
Arhgef17	0.0109371	-0.0486653	0	0.083
Fam84b	0.0109371	-0.0518303	0	0.083
A230072E10Rik	0.0109371	-0.0537578	0	0.083
Zfp551	0.0109371	-0.0578999	0	0.083
Nsg1	0.0109371	-0.0646518	0	0.083
Gm11674	0.0109371	-0.0999894	0	0.083
Exph5	0.0109371	-0.106622	0	0.083
Fbxo44	0.0109371	-0.109913	0	0.083
Cpne2	0.0109371	-0.113427	0	0.083
Fnbp1l	0.0109371	-0.119435	0	0.083
Ube2l6	0.0109371	-0.134423	0	0.083
F13a1	0.0109371	-0.138685	0	0.083
Atxn1	0.0109371	-0.153249	0	0.083
Rbpms2	0.0109371	-0.157741	0	0.083
Il21	0.0109371	-0.164995	0	0.083
Doc2g	0.0109371	-0.17255	0	0.083
Vill	0.0109371	-0.223623	0	0.083
Spats2l	0.0109371	-0.296724	0	0.083
Myo6	0.0109371	-0.522147	0	0.083
Micu1	0.010989	-0.32698	0.13	0.306
Shoc2	0.0110957	-0.516893	0.468	0.639
St6gal1	0.0111228	-0.448173	0.714	0.806
Znrf2	0.0111263	0.298448	0.857	0.639
Grina	0.0111341	0.0344589	0.571	0.278
Ccdc6	0.0111461	0.0107663	0.312	0.083
Lrrfip1	0.011174	0.19774	0.636	0.389
Ppm1g	0.0111893	0.326708	0.766	0.583
Pnpla7	0.0111996	0.135593	0.26	0.056
Trappc1	0.0112517	-0.337049	0.325	0.528
Rnf169	0.0112811	0.265729	0.338	0.111
Patz1	0.0112839	-0.267964	0.312	0.528
4930453N24Rik	0.011312	0.355932	0.61	0.389
Cstf2	0.0113966	0.215421	0.39	0.167
Camk4	0.0113982	-0.457396	0.909	0.944
Ccdc28a	0.0114198	0.169312	0.221	0.028
Aff3	0.0114482	0.264014	0.416	0.194
Sike1	0.0114789	0.374322	0.468	0.222
Mtmr14	0.011488	0.166533	0.26	0.056
Gstt2	0.011491	0.170963	0.39	0.139
Exosc1	0.0115457	0.234983	0.532	0.278
Gpr183	0.0115736	-0.10639	0.13	0.306
Ppp1r9b	0.0115835	0.0902923	0.494	0.222
Pcbp1	0.0116201	-0.28604	0.974	0.972
Ehd1	0.0116409	0.185685	0.403	0.167
Impdh2	0.0117394	0.289356	0.714	0.417
Inpp4b	0.0117619	-0.489777	0.766	0.917
Anxa6	0.0118199	0.384832	0.974	0.889
Ss18	0.0118256	0.325956	0.649	0.389
Ggct	0.0118535	0.193872	0.325	0.083
Kif3a	0.0118691	-0.471641	0.052	0.194
Elp3	0.0118722	0.296485	0.351	0.139
Zfp994	0.0118722	0.239465	0.351	0.139
Tipin	0.0119778	0.536674	0.429	0.194
Ier5	0.012025	-0.0974332	0.61	0.25
Arhgef18	0.012039	0.267263	0.519	0.278
Fam173b	0.0120847	0.193691	0.26	0.056
Agl	0.0122129	-0.113864	0.429	0.694
Trav14-2	0.0122787	-0.221473	0.052	0.194
Gnai2	0.0123532	-0.268996	0.987	0.972
Hmg20a	0.012463	-0.346966	0.377	0.611
Dguok	0.0124823	0.4139	0.584	0.306
Nek9	0.0124889	0.205185	0.481	0.222
Jagn1	0.0124954	0.154332	0.468	0.167
Ddx17	0.0126267	-0.490963	0.87	0.944
Cript	0.0126532	0.253715	0.714	0.389
Trim34a	0.0126891	0.0563711	0.273	0.056
Ppil2	0.0127079	-0.314082	0.532	0.722
Tnfaip8l2	0.0127166	0.290203	0.597	0.278
Prpf38b	0.0128356	-0.341718	0.805	0.833
Clec2d	0.0128378	-0.00572625	0.584	0.278
Ube2e3	0.012862	-0.580398	0.338	0.528
Bccip	0.0128849	0.389571	0.753	0.528
Oxr1	0.0129549	-0.881011	0.455	0.583
Exd2	0.0129707	0.360139	0.325	0.111
Mrps5	0.0129852	-0.17939	0.455	0.667
Pstk	0.0129911	0.184577	0.247	0.056
Ar	0.0130163	0.236184	0.156	0
Tec	0.0130163	0.228583	0.156	0
Dlgap5	0.0130163	0.225794	0.156	0
Decr1	0.0130163	0.15575	0.156	0
Khk	0.0130163	0.152235	0.156	0
Gm43698	0.0130163	0.147681	0.156	0
Focad	0.0130163	0.118487	0.156	0
Nfam1	0.0130163	0.101622	0.156	0
Mief2	0.0130163	0.0817747	0.156	0
Gucd1	0.0130163	0.0165618	0.156	0
Gna11	0.0130312	0.181726	0.26	0.056
Trim12c	0.0130703	0.312234	0.688	0.472
Sla2	0.0131212	0.348158	0.74	0.444
Atm	0.0132374	0.206929	0.468	0.194
Lgals8	0.0132661	0.211484	0.325	0.111
Bckdk	0.0134685	0.27765	0.403	0.167
Wnk1	0.0134943	0.333469	0.818	0.583
Topbp1	0.0134986	0.490839	0.506	0.306
Cactin	0.0135336	0.195494	0.442	0.222
Pak2	0.0136891	0.292953	0.948	0.667
Mrpl58	0.0137091	0.206928	0.727	0.361
Hnrnph2	0.013913	-0.506663	0.545	0.667
Cep57l1	0.013985	0.12188	0.351	0.111
Zfp825	0.0140585	0.270599	0.39	0.167
Trappc6a	0.0140758	0.0851152	0.494	0.222
Rras2	0.0140843	0.274641	0.584	0.278
Lonp1	0.0141057	0.197774	0.338	0.111
Glrx2	0.0141833	0.181864	0.597	0.306
Lysmd3	0.0141883	-0.344845	0.195	0.389
Pa2g4	0.0142736	0.379823	0.727	0.528
Syt12	0.0142932	-0.00202404	0.195	0.444
Eef2	0.0143052	0.248431	1	1
Stard7	0.0143156	0.234852	0.481	0.222
Kbtbd7	0.0145203	-0.224804	0.052	0.194
Eif3l	0.0145274	0.236095	0.896	0.667
Cln5	0.0145646	0.225477	0.286	0.083
1190007I07Rik	0.0146258	0.219646	0.416	0.194
Pdcd10	0.0146338	0.317028	0.857	0.667
Hivep3	0.0147484	-1.0263	0.325	0.5
Rbm33	0.0147494	0.31899	0.61	0.333
Dhrs7	0.0147549	0.387331	0.26	0.056
Piezo1	0.0147985	0.0790832	0.208	0.028
Ctla2a	0.014909	-0.273445	0.091	0.25
Zgpat	0.0149248	0.190331	0.403	0.167
Il7r	0.0149729	-0.689757	0.571	0.694
H2afj	0.0149963	0.211882	0.922	0.833
Aida	0.0151148	-0.116119	0.39	0.139
Uhrf2	0.0151848	0.225728	0.519	0.306
Msh2	0.015211	0.0954129	0.597	0.333
Ddx42	0.0152122	-0.41817	0.506	0.694
Gpcpd1	0.0152387	-0.0770362	0.558	0.25
Pgap3	0.0153329	0.100076	0.195	0.028
Vegfb	0.0153329	0.0618941	0.195	0.028
Slc1a5	0.0153383	0.217095	0.753	0.528
Zfp358	0.0154229	0.217244	0.234	0.056
Amd1	0.0154365	0.01447	0.558	0.333
Ewsr1	0.0154373	-0.259996	0.935	0.972
Ifih1	0.0155018	0.144497	0.247	0.056
Tapbp	0.0155079	0.148889	0.883	0.667
Armcx6	0.0155134	-0.43019	0.052	0.194
Tmem167	0.0155462	0.26196	0.623	0.361
Mon1a	0.0156241	0.12715	0.286	0.083
Kdm5b	0.0156307	-0.343252	0.584	0.778
Mapk7	0.0157987	-0.262839	0.143	0.333
Gm12355	0.0158434	-0.00263621	0.091	0.278
Bcat2	0.0158457	-0.310705	0.286	0.472
Ciz1	0.0158716	0.25296	0.416	0.222
Grk2	0.0158812	0.0510467	0.779	0.5
Sos1	0.0158933	0.160483	0.247	0.056
Slamf1	0.0159171	-0.467083	0.247	0.444
Csnk2b	0.0159621	0.284357	0.87	0.833
Plgrkt	0.0160258	-0.770949	0.545	0.667
Sptan1	0.0160269	0.208606	0.831	0.556
Taf5	0.0160599	0.118679	0.208	0.028
Cnbp	0.0161119	-0.278743	0.987	1
Pdlim5	0.0161881	0.139105	0.403	0.167
Sidt1	0.0162129	0.224899	0.195	0.028
Paqr7	0.0162695	0.115782	0.299	0.083
Fam118b	0.016277	0.116534	0.312	0.111
Tcp11l2	0.0162905	0.334207	0.636	0.361
Xaf1	0.0163206	0.317033	0.675	0.583
Timm10	0.0164378	0.183331	0.338	0.111
Gm11808	0.0165415	0.0112722	0.766	0.611
Tnks1bp1	0.0165659	-0.0114317	0.052	0.194
Snx20	0.0166409	0.243729	0.468	0.222
Ptbp3	0.0167244	-0.622542	0.844	0.833
Akna	0.016761	0.147607	0.831	0.611
Hnrnpul1	0.016917	0.125201	0.844	0.639
Vdac3	0.0169329	0.454821	0.727	0.5
Smpd4	0.0169526	-0.0146862	0.208	0.028
Xpnpep1	0.0170282	0.161058	0.299	0.083
Pbdc1	0.0171031	0.17167	0.39	0.139
Rad18	0.0171369	0.308682	0.195	0.028
Adal	0.0171369	0.170022	0.195	0.028
Phactr2	0.0171369	-0.391501	0.091	0.25
Rpap2	0.0171944	0.253544	0.273	0.083
Cenpa	0.0173477	0.0914779	0.351	0.111
Ddx39b	0.017357	-0.380784	0.909	0.972
Zfp90	0.0174084	-0.0238829	0.013	0.111
Myl4	0.0174084	-0.101203	0.013	0.111
Pafah2	0.0174084	-0.269933	0.013	0.111
Sit1	0.0174545	-0.423605	0.506	0.778
Cox5b	0.0174837	0.219776	0.922	0.889
Rassf1	0.0175047	0.111101	0.26	0.056
Cnp	0.0175216	0.20923	0.727	0.5
Engase	0.0175716	-0.166257	0.026	0.139
Gtpbp6	0.0176689	0.12697	0.429	0.167
Sod2	0.0176789	0.249441	0.571	0.306
Myo9b	0.0177612	0.458563	0.494	0.306
H2-Q4	0.0177876	0.175476	0.61	0.417
Usp9x	0.0177906	-0.430821	0.532	0.694
Rrn3	0.0178178	0.0752846	0.299	0.083
Pin4	0.0178226	0.21248	0.74	0.472
Acot13	0.017842	0.246887	0.494	0.25
Tcirg1	0.0179693	0.198367	0.143	0
Rras	0.0179693	0.192094	0.143	0
Fam46a	0.0179693	0.170492	0.143	0
Phf7	0.0179693	0.168216	0.143	0
Hopx	0.0179693	0.166908	0.143	0
Armcx4	0.0179693	0.129001	0.143	0
Coro2a	0.0179693	0.103579	0.143	0
Snx9	0.0179693	0.101998	0.143	0
Spice1	0.0179693	0.101758	0.143	0
Hip1r	0.0179693	0.0685009	0.143	0
Myo9a	0.0179693	0.0593782	0.143	0
Tmem39b	0.0179693	0.0561263	0.143	0
Gm26517	0.0179693	0.0280204	0.143	0
Gm12216	0.0179693	0.0269294	0.143	0
9930111J21Rik1	0.0179693	0.0110729	0.143	0
Pgls	0.0179984	0.191973	0.545	0.306
Ago2	0.0181007	0.128758	0.688	0.361
Wdr7	0.0181068	-0.423862	0.091	0.25
Dync1h1	0.0181235	0.212827	0.818	0.528
B4galt7	0.0181366	0.0274536	0.455	0.194
Aimp2	0.0181807	0.162848	0.39	0.139
Bcl9l	0.018207	0.138691	0.429	0.194
St8sia4	0.018207	-0.525566	0.299	0.472
Rab11b	0.0182217	-0.300844	0.844	0.861
Sfr1	0.0182246	0.210566	0.623	0.361
Gm26520	0.0182418	-0.205814	0.013	0.111
Gla	0.0182418	-0.223631	0.013	0.111
Trbv5	0.0182418	-0.319424	0.013	0.111
Dhcr7	0.0183002	-0.109051	0.325	0.528
Rilpl2	0.0183638	0.129028	0.286	0.083
Zscan26	0.0184394	0.274326	0.273	0.083
Ccdc88c	0.0184395	0.357941	0.636	0.389
Tcf4	0.0184725	-0.0555371	0.039	0.167
Mcoln3	0.0186096	0.196577	0.195	0.028
Tlr12	0.0186096	0.0774309	0.195	0.028
Xpr1	0.0186567	-0.406687	0.13	0.306
Itga4	0.018682	0.410207	0.338	0.139
Ccdc69	0.0186998	0.23134	0.338	0.111
Cd53	0.0187273	-0.278582	0.974	1
Fam241a	0.0187397	0.279921	0.584	0.333
Mcoln1	0.018865	0.203933	0.234	0.056
Ssb	0.0189852	-0.337935	0.909	0.889
Irf4	0.0190257	-0.306678	0.026	0.139
Sem1	0.0190389	0.229716	0.974	0.972
Rgs2	0.0190623	-0.571613	0.169	0.361
2310016D23Rik	0.01911	-0.041528	0.013	0.111
Padi4	0.01911	-0.0689053	0.013	0.111
Aqp11	0.01911	-0.143905	0.013	0.111
Chil5	0.01911	-0.145695	0.013	0.111
Nim1k	0.01911	-0.202554	0.013	0.111
Sptlc1	0.0192198	-0.547902	0.338	0.528
Dimt1	0.0192808	0.111102	0.351	0.111
Trafd1	0.019379	-0.134834	0.403	0.167
Gfm2	0.0194812	0.125325	0.299	0.111
2610008E11Rik	0.0194852	-0.226986	0.104	0.278
Utp3	0.0195655	-0.508263	0.597	0.694
Lypla2	0.0196302	0.143465	0.727	0.444
Nfkbie	0.0196518	0.197625	0.195	0.028
Ap5b1	0.0197915	-0.0915291	0.026	0.139
Dhcr24	0.0197915	-0.226233	0.026	0.139
5430416N02Rik	0.0198343	0.185065	0.312	0.111
Rnpc3	0.0198536	-0.429952	0.312	0.528
Rps6ka3	0.0199304	0.115903	0.597	0.306
Atp5g2	0.0199829	0.336224	0.974	0.833
Bzw2	0.0199896	-0.432415	0.792	0.889
Gm33994	0.020014	-0.139531	0.013	0.111
Uba7	0.0200543	-0.0907107	0.442	0.167
Ncl	0.0203352	-0.238314	0.974	1
Bloc1s6	0.0204428	0.0680935	0.429	0.194
Zkscan3	0.0205584	0.149691	0.403	0.167
Dnajb2	0.020584	-0.134488	0.026	0.139
Zfp867	0.020584	-0.177345	0.026	0.139
Slc14a1	0.0206493	0.185002	0.351	0.139
4833403J16Rik	0.0207446	0.0688228	0.195	0.028
Morf4l2	0.0207882	-0.719108	0.519	0.611
Kcna2	0.0208253	0.337045	0.234	0.056
Wdr81	0.0208253	0.100948	0.234	0.056
2007-09-01	0.0208315	-0.334909	0.935	0.972
Mrpl46	0.0208658	0.10968	0.468	0.222
Rpl27-ps3	0.0209552	-0.00096724	0.013	0.111
Csnk1e	0.0210781	-0.494382	0.221	0.417
Ndufa10	0.0211199	0.356924	0.792	0.528
Ppp1r15a	0.0211884	-0.308629	0.143	0.306
Reep4	0.0212534	0.328202	0.416	0.194
Qk	0.0212534	-0.420362	0.286	0.472
Cap1	0.0212557	0.268003	0.831	0.694
Klhl9	0.0212818	-0.193005	0.338	0.556
Ggta1	0.0213423	0.206759	0.234	0.056
Cct5	0.0213543	-0.295694	0.948	1
Swap70	0.0214281	-0.117565	0.052	0.194
Parn	0.0214519	0.222444	0.325	0.111
Mcm5	0.0214596	0.629211	0.519	0.306
Klf13	0.0214868	0.249523	0.961	0.806
Tma16	0.0215025	0.220715	0.182	0.028
Ankrd13a	0.0215119	0.346548	0.61	0.417
Syngr2	0.0215151	0.052115	0.286	0.083
Rrm1	0.0216219	0.315476	0.312	0.111
Fyco1	0.0216461	0.198738	0.416	0.167
Ctnnb1	0.0216719	-0.140986	0.429	0.611
Cmtr1	0.0218	0.035189	0.403	0.167
Mrps36	0.0218038	0.125592	0.727	0.5
Ppcs	0.021959	0.255663	0.351	0.139
4930473A02Rik	0.0219992	-0.00202094	0.039	0.167
Psenen	0.0220019	-0.29958	0.896	0.917
Atp5l	0.0220599	0.196315	0.974	0.944
AC137513.1	0.0220942	-0.00606639	0.13	0.306
Pnrc2	0.0221092	-0.428551	0.805	0.806
Gm28875	0.0221358	-0.235391	0.078	0.222
Hexa	0.0222101	0.0131557	0.468	0.194
Dapk1	0.0222524	0.00253232	0.026	0.139
Zbtb37	0.0222524	-0.0915886	0.026	0.139
Ncald	0.0222524	-0.0978973	0.026	0.139
Hexim2	0.0222524	-0.132401	0.026	0.139
Slc45a4	0.0223458	-0.352179	0.117	0.278
Ciapin1	0.0223512	0.204063	0.39	0.167
Pkp4	0.0224099	0.163287	0.234	0.056
Ulbp1	0.0224832	0.105697	0.195	0.028
Sema4a	0.022611	0.170537	0.61	0.389
Trim25	0.0226433	0.308574	0.662	0.361
Ghitm	0.0226546	0.303387	0.87	0.667
Tradd	0.0226635	0.0899941	0.403	0.167
Phkb	0.022718	0.141492	0.182	0.028
Jup	0.022722	-0.0569177	0.104	0.278
Chchd2	0.0227856	-0.229856	0.974	0.944
Tiam1	0.0228225	0.0288479	0.052	0.194
Tecpr1	0.022839	-0.56356	0.805	0.806
Prkd2	0.0228702	0.364888	0.701	0.528
Comtd1	0.0229072	0.161932	0.221	0.056
Tmem82	0.0229609	0.00411421	0.234	0.056
1110034G24Rik	0.0230902	-0.00953335	0.195	0.028
Rgs10	0.0231247	-0.526008	0.948	0.861
Hnrnpf	0.023159	-0.264209	0.987	1
Rpa2	0.0232665	0.201791	0.506	0.222
Agpat3	0.0233414	-0.306123	0.636	0.75
Snapc5	0.0233478	0.438008	0.597	0.389
Tgfbrap1	0.0233479	0.11329	0.182	0.028
Chtop	0.0233731	-0.182188	0.831	0.944
Cdkn1b	0.0233781	-0.179321	0.442	0.611
Gm10269	0.0233886	0.00360047	0.351	0.167
Ttf1	0.0234355	0.369469	0.805	0.75
Ankfy1	0.0234466	0.11132	0.519	0.306
Tnks2	0.0234908	-0.362809	0.714	0.806
Zmiz2	0.023501	0.337481	0.584	0.333
Zfp947	0.0235237	-0.0728088	0.234	0.056
Slc39a6	0.0235482	0.242607	0.312	0.111
Ndufaf1	0.0236982	0.274222	0.39	0.167
Faim	0.0237941	0.130104	0.429	0.194
Tbc1d31	0.0240108	0.0363049	0.247	0.056
Eml2	0.0240372	-0.0886182	0.026	0.139
Ift57	0.0240877	-0.273734	0.078	0.222
Pdcd1	0.0240877	-0.391665	0.078	0.222
Gmnn	0.0240983	0.415444	0.234	0.056
Prag1	0.0240983	0.195785	0.234	0.056
Chp1	0.0241534	0.242742	0.597	0.389
Slc4a2	0.0242419	-0.17673	0.156	0.333
Sec63	0.0243006	-0.392556	0.416	0.611
Trbv13-2	0.0243193	-0.764352	0.416	0.583
Dnajc7	0.0243854	0.242125	0.831	0.5
Arhgdia	0.0244873	-0.317523	0.935	0.972
Gm26825	0.0245089	-0.00187307	0.104	0.278
Myo1g	0.0245137	0.249847	0.753	0.556
Phyh	0.024581	0.274771	0.286	0.083
Smim26	0.024581	0.134088	0.286	0.083
Ube3c	0.0245918	-0.475591	0.208	0.361
Gm47015	0.0246533	0.154601	0.182	0.028
Mrs2	0.0246851	0.278062	0.234	0.056
Myo1f	0.0247492	0.214151	0.13	0
Frmd4a	0.0247492	0.212909	0.13	0
Nucb2	0.0247492	0.184126	0.13	0
Gprin3	0.0247492	0.168727	0.13	0
Taok2	0.0247492	0.139444	0.13	0
Gbp3	0.0247492	0.132453	0.13	0
Extl2	0.0247492	0.122989	0.13	0
Golm1	0.0247492	0.10217	0.13	0
Pmm1	0.0247492	0.0976075	0.13	0
Zfp442	0.0247492	0.0849192	0.13	0
Dse	0.0247492	0.0597103	0.13	0
Nat8f4	0.0247492	0.0477478	0.13	0
Fbxl6	0.0248062	-0.0132455	0.468	0.194
Cpsf3	0.0248199	0.197791	0.662	0.472
Nrm	0.0249483	0.121204	0.247	0.083
Casp3	0.0249985	-0.155476	0.182	0.361
Sdhb	0.0250251	-0.435016	0.896	0.917
Pitpnc1	0.0251493	0.294777	0.519	0.306
Atxn7l3	0.0252174	0.0695742	0.416	0.194
Socs1	0.0253046	-0.485319	0.364	0.472
Rsbn1l	0.0253235	0.0585609	0.558	0.333
Bcl9	0.0253296	-0.075666	0.221	0.444
Ctsz	0.0254574	-0.666713	0.545	0.611
Kxd1	0.0255504	0.116969	0.442	0.194
Maml2	0.0255942	-0.430248	0.455	0.611
Zcchc2	0.0256217	0.122462	0.312	0.111
Top2b	0.0256472	0.282844	0.935	0.861
Kcnab2	0.025777	0.206807	0.584	0.389
Rtn3	0.0258511	-0.30753	0.662	0.833
1810013L24Rik	0.0259015	-0.324566	0.195	0.389
Cfl2	0.0259017	0.191364	0.221	0.056
Ormdl2	0.025927	0.0726544	0.299	0.083
Bend4	0.0260214	0.0751662	0.182	0.028
Fam53a	0.0260317	0.0760914	0.584	0.333
Zfp398	0.0261641	0.142844	0.312	0.111
Plcxd2	0.026232	0.113139	0.377	0.167
Calm1	0.0263169	-0.245394	1	1
Sra1	0.0263523	0.361861	0.74	0.5
Cenpt	0.0265397	-0.290336	0.117	0.278
Oas3	0.0267164	0.151572	0.312	0.111
Cdca7l	0.0267297	0.136087	0.182	0.028
Adprh	0.0268034	0.225215	0.701	0.472
Dnaja3	0.0268352	0.280689	0.364	0.167
Tgif2	0.0268602	-0.145373	0.221	0.417
Nob1	0.0269116	0.181885	0.519	0.278
St13	0.0270683	-0.491344	0.805	0.75
Vamp2	0.0270708	0.138455	0.494	0.25
Egln2	0.0272014	-0.130785	0.273	0.472
Cct2	0.0275872	0.295445	0.987	0.889
Il10rb	0.0276041	0.189686	0.338	0.139
Sfxn3	0.027612	-0.00500364	0.429	0.194
Tnfrsf1b	0.027661	0.118892	0.468	0.194
Ggt7	0.0276729	-0.146911	0.078	0.222
Itm2c	0.0276739	-0.584348	0.519	0.611
Glul	0.0277932	0.0570085	0.377	0.167
Madd	0.0281341	0.199837	0.61	0.417
E2f1	0.0281965	0.0519149	0.182	0.028
Sp4	0.028228	-0.146178	0.26	0.472
Rgs14	0.0282885	-0.271322	0.545	0.722
Aurkaip1	0.0283221	0.170877	0.792	0.611
Tsc22d4	0.0283284	-0.137427	0.597	0.806
Trp53i11	0.0283601	0.142476	0.442	0.222
Tesk1	0.0284723	0.0216108	0.234	0.056
Ptma	0.0284741	-0.187095	1	1
AU040320	0.0284795	-0.0774163	0.091	0.25
Snx19	0.0285142	0.154534	0.26	0.083
Nbr1	0.0285211	0.127407	0.506	0.278
Uhrf1	0.0285355	0.13529	0.221	0.056
Trim21	0.0286318	0.215898	0.532	0.278
Tmem123	0.0287313	0.318484	0.831	0.611
Parp1	0.0287946	-0.367224	0.455	0.611
Nop53	0.0289227	0.29448	0.935	0.694
Trib2	0.0289295	-0.595611	0.545	0.667
Gpr180	0.0289555	0.138262	0.182	0.028
Rasal1	0.0289835	-0.237154	0.065	0.194
Ipo11	0.0290274	-0.0107628	0.182	0.389
Lgals9	0.0290587	0.351983	0.818	0.611
Asb6	0.0291555	0.228555	0.26	0.083
Adck5	0.0292289	-0.248212	0.117	0.278
Pold1	0.0292726	0.252341	0.247	0.083
Slc10a7	0.0292726	-0.348868	0.143	0.306
Usp38	0.0293761	-0.278569	0.39	0.583
Huwe1	0.0293801	0.0428842	0.818	0.583
Fkbp2	0.0294338	0.198296	0.377	0.167
H2afx	0.0294438	0.0420371	0.481	0.222
Efr3a	0.0294623	0.343618	0.831	0.528
Tet3	0.0295107	0.117022	0.61	0.361
Tmem185a	0.0296314	-0.264874	0.182	0.389
Stard4	0.0297321	0.151579	0.182	0.028
Wdr82	0.0297442	0.10665	0.571	0.306
Tspan32	0.0297618	-0.454037	0.558	0.778
Ilf3	0.0298182	-0.242458	0.403	0.639
Rexo1	0.0298666	-0.421848	0.416	0.583
Cds2	0.0298701	0.479212	0.584	0.361
Igbp1	0.0300314	0.275683	0.61	0.389
Dusp1	0.0302091	-0.637501	0.169	0.333
Cop1	0.0302575	-0.407301	0.286	0.5
Gbp7	0.0305201	0.0529836	0.597	0.306
Tfip11	0.0305265	0.085856	0.182	0.028
Chst15	0.0306185	0.248897	0.208	0.056
Cd160	0.0306593	0.232986	0.221	0.056
Ybx3	0.0306593	0.166879	0.221	0.056
Dock11	0.0307269	0.113889	0.688	0.5
Retreg1	0.0308355	-0.616544	0.442	0.556
Strada	0.0308718	0.0974421	0.312	0.111
Dcps	0.030873	0.167317	0.61	0.306
Txlng	0.0311277	-0.00766408	0.325	0.111
Bid	0.0311543	0.213658	0.26	0.083
Ilk	0.0311712	0.157507	0.753	0.5
Arpc2	0.0312623	-0.199455	0.987	1
Pygo2	0.0313071	-0.339619	0.247	0.417
Galnt6	0.0313136	-0.421165	0.779	0.778
Prim2	0.0313148	0.307274	0.247	0.083
Gm5547	0.0313391	0.0709357	0.182	0.028
Vwa5a	0.0313391	0.066977	0.182	0.028
Dpy19l4	0.0313572	-0.0585863	0.13	0.306
Lyrm4	0.0313968	0.16902	0.221	0.056
Zfp574	0.0313968	0.0818875	0.221	0.056
Sgcb	0.0313968	-0.502186	0.117	0.278
Ctnnbl1	0.0314919	0.306377	0.636	0.417
Phip	0.0315385	0.204856	0.714	0.472
Ubxn2a	0.0315652	0.124461	0.273	0.083
Rpap3	0.0315652	0.0470776	0.273	0.083
Phf12	0.0315728	0.0890993	0.39	0.194
Adamts10	0.0317504	0.122681	0.377	0.167
Chchd3	0.0317954	0.119325	0.623	0.361
Fig4	0.0318462	0.208671	0.26	0.083
Mrpl1	0.0319087	0.377782	0.364	0.167
Pqlc3	0.0319318	0.42219	0.325	0.139
4930519G04Rik	0.0320031	-0.0105608	0.506	0.694
Ypel3	0.0320129	0.148626	0.883	0.694
Mkln1	0.0320691	-0.53863	0.468	0.583
Atp1b1	0.0322102	0.249698	0.584	0.306
Rab37	0.0323006	0.18188	0.649	0.361
Nvl	0.0323486	0.175936	0.494	0.278
Prmt7	0.0324048	0.0629692	0.325	0.111
Chmp3	0.0324809	0.167872	0.545	0.306
Eif1a	0.0324967	0.254579	0.519	0.278
Kat2b	0.0325202	0.216346	0.364	0.167
Nom1	0.0325202	0.188288	0.364	0.167
Psmb6	0.0325394	-0.44116	0.857	0.889
Aldh3a2	0.0325478	-0.196427	0.065	0.194
Wdr47	0.0325478	-0.218657	0.065	0.194
Dgkh	0.0325478	-0.300447	0.065	0.194
Trim30d	0.0325745	0.136239	0.169	0.028
Aplf	0.0325745	0.0992914	0.169	0.028
Nmnat1	0.0325927	-0.376301	0.091	0.222
Spn	0.0326208	0.247304	0.481	0.25
Med19	0.0326208	-0.432658	0.364	0.5
Smim19	0.0326502	0.178683	0.429	0.222
Rab33b	0.0326824	-0.123661	0.896	0.944
Sdf2l1	0.0327308	0.271927	0.286	0.111
Sugp2	0.0327432	-0.228844	0.143	0.306
Elmo1	0.0329023	0.193063	0.636	0.472
Vps4a	0.0329427	0.0861073	0.442	0.194
Ufl1	0.03295	0.41026	0.403	0.222
Coq5	0.0329543	0.137837	0.273	0.083
Fkbp4	0.0330153	0.361656	0.831	0.722
Ap1s1	0.0330649	-0.370381	0.416	0.556
Ikbkb	0.0331091	0.0407339	0.636	0.333
Kctd10	0.0331603	-0.10299	0.104	0.25
Marcksl1	0.0332211	-0.148053	0.208	0.389
Avl9	0.0332494	0.120378	0.416	0.194
Hsbp1	0.0333138	-0.35455	0.753	0.833
Tmem63a	0.0333157	0.298619	0.338	0.167
Anp32e	0.0333803	-0.463605	0.727	0.75
Paics	0.0334303	0.151771	0.675	0.389
Nrbp1	0.033433	-0.319677	0.584	0.694
Nubpl	0.0334598	0.217199	0.169	0.028
Nbn	0.0334598	0.19944	0.169	0.028
Marveld1	0.0334598	0.132725	0.169	0.028
Selenoi	0.0334598	0.131682	0.169	0.028
Irf2bp2	0.033478	0.186942	0.247	0.083
Ablim1	0.0335006	0.202442	0.987	0.917
Zcwpw1	0.0335137	0.0250948	0.234	0.056
Nudt9	0.0335511	0.44229	0.403	0.222
Sec62	0.0335547	-0.216752	0.844	0.917
4930562F07Rik	0.0335647	0.00442305	0.234	0.083
Nr3c1	0.0336443	-0.264903	0.571	0.806
Dek	0.0336815	0.27754	0.753	0.556
Rab1b	0.0338306	-0.349852	0.753	0.833
Haus4	0.0338429	0.260801	0.299	0.111
Gga3	0.0338822	0.369885	0.325	0.139
Rnf6	0.0338998	0.211163	0.351	0.167
Slc6a19	0.0340271	0.468017	0.117	0
Ddc	0.0340271	0.289323	0.117	0
Cep89	0.0340271	0.246735	0.117	0
Haao	0.0340271	0.23453	0.117	0
Tha1	0.0340271	0.208056	0.117	0
Wdr5b	0.0340271	0.187884	0.117	0
Apol9b	0.0340271	0.170747	0.117	0
Rgs1	0.0340271	0.155565	0.117	0
Dtl	0.0340271	0.143979	0.117	0
Cnga1	0.0340271	0.140539	0.117	0
Ggt1	0.0340271	0.138399	0.117	0
Adamtsl2	0.0340271	0.133819	0.117	0
Zfp937	0.0340271	0.102332	0.117	0
Eomes	0.0340271	0.0979067	0.117	0
Nt5dc2	0.0340271	0.0927525	0.117	0
Top1mt	0.0340271	0.0889411	0.117	0
Ptrh1	0.0340271	0.0850145	0.117	0
Rgs11	0.0340271	0.0729436	0.117	0
1700084E18Rik	0.0340271	0.0563	0.117	0
Slc25a26	0.0340271	0.046565	0.117	0
Pmel	0.0340271	0.0439586	0.117	0
Sgsh	0.0340271	0.042381	0.117	0
Slc22a5	0.0340271	0.0397456	0.117	0
BC051226	0.0340271	0.0268007	0.117	0
Hk1os	0.0340271	0.0143529	0.117	0
Rmi2	0.0340271	0.013788	0.117	0
3300002I08Rik	0.0340271	0.0132925	0.117	0
Pag1	0.034057	0.239661	0.571	0.389
Ifi47	0.0341224	0.0613833	0.805	0.5
Pfdn4	0.0342216	0.121151	0.377	0.167
Lap3	0.0342269	0.232641	0.247	0.083
Prpsap1	0.0342466	0.220326	0.558	0.333
Ezh1	0.0342995	0.0628533	0.403	0.167
Polr2f	0.034328	0.188398	0.831	0.556
Tmem69	0.0343657	0.167856	0.169	0.028
A930024E05Rik	0.0343657	0.0996118	0.169	0.028
Rab11fip3	0.0343657	-0.227446	0.078	0.222
Zfp36l1	0.0343786	-0.1899	0.831	0.833
Jmjd4	0.0344666	-0.116444	0.065	0.194
Chchd10	0.0344703	0.313886	0.416	0.194
Taf6l	0.0345005	0.309747	0.74	0.5
Adipor2	0.0345292	0.146971	0.455	0.222
Manba	0.034547	0.346531	0.208	0.056
Eloa	0.034614	-0.445895	0.494	0.556
Map2k2	0.0346588	0.164408	0.727	0.444
Casp8ap2	0.0347117	-0.31356	0.39	0.528
Yipf4	0.0347271	0.154137	0.61	0.361
Tmed10	0.0348357	-0.309155	0.792	0.889
Itk	0.0350116	0.285615	0.961	0.806
Cltb	0.0351181	-0.190483	0.312	0.5
Brms1	0.03525	0.174699	0.39	0.167
Fem1c	0.03525	-0.335808	0.26	0.444
Adrb2	0.0352924	0.140395	0.169	0.028
Sfn	0.0353166	0.0188608	0.221	0.056
Tusc2	0.0353166	-0.0212588	0.117	0.278
Rbpj	0.0355455	-0.218925	0.351	0.528
Aaas	0.0355461	0.0669515	0.364	0.139
Adgre5	0.0356449	0.194112	0.338	0.139
Slc20a1	0.0356547	0.355389	0.506	0.333
Tshz1	0.0356784	0.188031	0.429	0.222
Cep192	0.0357387	0.109856	0.442	0.222
Adipor1	0.0358186	0.0651244	0.61	0.333
Frg1	0.0358293	-0.497686	0.727	0.806
Babam1	0.0358599	0.265683	0.597	0.389
Gimap6	0.0358824	-0.40542	1	1
Dhx38	0.0358834	0.237537	0.351	0.167
Ppih	0.035942	0.278314	0.506	0.306
Ninj1	0.0361487	0.157208	0.221	0.056
Lcmt2	0.0362404	0.182209	0.169	0.028
Pde6d	0.0362889	0.0441394	0.312	0.111
Efcab14	0.0363109	0.120257	0.494	0.25
Ppp1r10	0.0363792	0.100832	0.455	0.222
Pycrl	0.0365088	0.0730044	0.325	0.111
Dbr1	0.0366577	0.0653725	0.273	0.083
Taf1d	0.0369856	0.104909	0.61	0.333
Zfp984	0.0370241	0.232775	0.61	0.361
Slc25a32	0.0370489	0.220186	0.286	0.111
Nip7	0.0370581	0.433636	0.779	0.667
Rapgef4	0.0370683	-0.0310993	0.26	0.083
Lrrc28	0.0371048	-0.418364	0.117	0.25
Uqcrfs1	0.0372207	-0.359042	0.74	0.778
Gdi1	0.0373464	-0.36798	0.675	0.806
Rnaseh1	0.0374581	0.127844	0.299	0.111
Stau1	0.0376915	-0.239518	0.286	0.472
Stat5b	0.0377642	-0.185957	0.74	0.889
Ptpn7	0.0377748	-0.414231	0.571	0.694
Caap1	0.0378633	0.0909351	0.221	0.056
Dus3l	0.0378633	0.0894286	0.221	0.056
Zfp821	0.0378708	-0.378105	0.156	0.306
Mtch1	0.0379905	0.14899	0.532	0.333
Ints12	0.0380767	-0.339366	0.169	0.333
H2-Ke6	0.0382299	0.243493	0.61	0.389
Ormdl3	0.0382653	0.169514	0.455	0.25
Atf6	0.0383804	-0.134912	0.13	0.306
Abcg2	0.038436	-0.208554	0.052	0.167
Diablo	0.0384762	-0.0837095	0.519	0.639
Proser1	0.0385196	0.121578	0.299	0.139
Rad23b	0.0386867	0.158116	0.649	0.472
Psmd7	0.0388348	0.183693	0.688	0.417
Ddx58	0.03894	0.0715687	0.403	0.167
Leo1	0.03894	-0.454237	0.273	0.444
Cry1	0.0389567	-0.458463	0.468	0.583
Nop10	0.0389984	0.153763	0.896	0.778
Zfp708	0.0390176	-0.000579588	0	0.056
Syce1l	0.0390176	-0.000653721	0	0.056
Kif24	0.0390176	-0.000730765	0	0.056
Zfp784	0.0390176	-0.00084258	0	0.056
4932438H23Rik	0.0390176	-0.0011585	0	0.056
Evi2	0.0390176	-0.0011644	0	0.056
Rimbp3	0.0390176	-0.00129689	0	0.056
Tgfbr3l	0.0390176	-0.00132971	0	0.056
Gpr162	0.0390176	-0.00138867	0	0.056
Traj48	0.0390176	-0.00146054	0	0.056
Psmb11	0.0390176	-0.0015224	0	0.056
Trav5n-4	0.0390176	-0.00201175	0	0.056
Atp6v0a1	0.0390176	-0.00206433	0	0.056
1700084C06Rik	0.0390176	-0.00266225	0	0.056
Zfp980	0.0390176	-0.00339187	0	0.056
Trav4d-4	0.0390176	-0.00367981	0	0.056
Fndc3b	0.0390176	-0.00439878	0	0.056
Gm20517	0.0390176	-0.00472334	0	0.056
4921511I17Rik	0.0390176	-0.00645155	0	0.056
C8g	0.0390176	-0.00847905	0	0.056
Sbf2	0.0390176	-0.00879301	0	0.056
Gm40773	0.0390176	-0.00894415	0	0.056
Gm44037	0.0390176	-0.010567	0	0.056
Nr4a2	0.0390176	-0.0132682	0	0.056
Syngap1	0.0390176	-0.0137988	0	0.056
Car9	0.0390176	-0.0143408	0	0.056
Tyro3	0.0390176	-0.017903	0	0.056
AC161165.3	0.0390176	-0.0190193	0	0.056
Gm48321	0.0390176	-0.0191595	0	0.056
St5	0.0390176	-0.0195796	0	0.056
Sox13	0.0390176	-0.0197108	0	0.056
C1ql3	0.0390176	-0.0224192	0	0.056
Cyb561	0.0390176	-0.0227526	0	0.056
Itsn1	0.0390176	-0.0242123	0	0.056
Hpgd	0.0390176	-0.0282904	0	0.056
Zfp248	0.0390176	-0.0310389	0	0.056
Cacna1d	0.0390176	-0.031737	0	0.056
Pck2	0.0390176	-0.0356631	0	0.056
Zfp11	0.0390176	-0.035677	0	0.056
Hfm1	0.0390176	-0.0382287	0	0.056
Kcnrg	0.0390176	-0.0387183	0	0.056
Fibcd1	0.0390176	-0.0419619	0	0.056
Rapgef3	0.0390176	-0.0482656	0	0.056
Stau2	0.0390176	-0.0519173	0	0.056
Scn4b	0.0390176	-0.0542919	0	0.056
Fam69b	0.0390176	-0.0543553	0	0.056
Rasgrp4	0.0390176	-0.0551753	0	0.056
Evpl	0.0390176	-0.0570266	0	0.056
I830077J02Rik	0.0390176	-0.0572939	0	0.056
Zfp473	0.0390176	-0.0626916	0	0.056
St3gal5	0.0390176	-0.0641304	0	0.056
Pkib	0.0390176	-0.100205	0	0.056
Hoxa7	0.0390176	-0.106688	0	0.056
Trav7-3	0.0390176	-0.110564	0	0.056
4930555A03Rik	0.0390176	-0.122113	0	0.056
Sp6	0.0390176	-0.136401	0	0.056
Tmem53	0.0390176	-0.143186	0	0.056
Tmem59l	0.0390176	-0.172788	0	0.056
Epn2	0.0390176	-0.176108	0	0.056
Fgfrl1	0.0390176	-0.182089	0	0.056
Fn3k	0.0390176	-0.220238	0	0.056
Trav6-2	0.0390176	-0.25708	0	0.056
Sdcbp2	0.0390176	-0.260941	0	0.056
Mafk	0.0390276	0.124504	0.247	0.083
Coro1c	0.0390415	-0.361155	0.416	0.528
Rnpep	0.0390498	0.0472866	0.416	0.194
Ubap2l	0.0390697	0.0597487	0.714	0.417
Dcun1d1	0.0390844	-0.345917	0.494	0.694
Gm5141	0.0392155	0.106938	0.169	0.028
Gm28935	0.0392155	0.0851953	0.169	0.028
Ift27	0.0393263	0.0170012	0.39	0.167
Zbtb20	0.0393477	0.349629	0.468	0.278
Panx1	0.0395398	0.194895	0.649	0.417
Ttc5	0.0395923	0.203783	0.455	0.25
Hipk1	0.0398222	0.0421461	0.208	0.056
Hcfc2	0.0398809	0.107794	0.247	0.083
Dctn6	0.0399847	-0.370085	0.688	0.778
Zdhhc15	0.0400431	0.000349052	0.39	0.167
Slc16a10	0.0400431	-0.557864	0.273	0.417
Psmd14	0.0401275	-0.437448	0.662	0.778
Elac2	0.0401897	0.16727	0.286	0.111
Dlg1	0.0402341	-0.341727	0.312	0.444
Dennd1a	0.0402522	0.0620021	0.169	0.028
Tmem33	0.0404241	0.0994571	0.571	0.333
Zfp217	0.0404495	0.129425	0.416	0.194
Mbd6	0.0405228	-0.0377705	0.234	0.417
Gramd4	0.0407711	0.0903885	0.377	0.194
Leng9	0.0408126	-0.121381	0.065	0.194
Mlxip	0.0409581	0.276182	0.455	0.25
Trappc6b	0.0410043	0.264962	0.597	0.361
Washc5	0.0410092	0.175842	0.286	0.111
Kdm4c	0.0410269	-0.159828	0.455	0.222
Surf1	0.0411286	0.318236	0.377	0.167
Wdr1	0.0413639	-0.413839	0.935	0.972
Lrpprc	0.0413749	0.432574	0.468	0.278
Ptov1	0.041452	-0.392199	0.143	0.278
Otulin	0.0415157	0.219195	0.571	0.361
Arhgef6	0.0417221	-0.783259	0.649	0.778
Iqce	0.0417261	0.109384	0.208	0.056
2810403A07Rik	0.0417572	0.0532122	0.442	0.222
Ppargc1b	0.0418113	0.0694236	0.156	0.028
Zbtb45	0.0418113	0.00867725	0.156	0.028
Vps13a	0.0418614	0.118026	0.481	0.278
Ptk2b	0.0418747	-0.327748	0.909	0.861
Phtf1	0.0420722	0.264023	0.403	0.194
Itgb3bp	0.0421083	0.0755785	0.26	0.083
Stx18	0.0422253	0.217752	0.299	0.111
Kctd2	0.0422253	0.0980715	0.299	0.111
Rrad	0.0422253	0.0554792	0.299	0.111
Ubn2	0.0423636	0.080681	0.455	0.25
Carm1	0.0423955	-0.0100129	0.169	0.028
Guk1	0.0424438	0.166105	0.455	0.222
Epn1	0.0425593	-0.0507859	0.351	0.556
Snrpb2	0.0426936	-0.398616	0.792	0.806
Mrm1	0.0427065	0.23707	0.208	0.056
Cep97	0.0427534	0.0682427	0.558	0.306
U2surp	0.0427795	-0.273406	0.701	0.75
Surf4	0.0428037	-0.333605	0.792	0.833
Gtpbp1	0.0429074	0.173835	0.623	0.417
Ube2w	0.0429666	-0.124775	0.247	0.417
Ublcp1	0.0430023	0.132666	0.26	0.083
Tmem234	0.0430586	0.0773473	0.74	0.528
Slc30a7	0.0430678	0.222265	0.299	0.111
Tceal9	0.0431184	0.189425	0.338	0.139
Lpin1	0.0431184	0.027662	0.338	0.139
Etfb	0.0432054	0.0811686	0.429	0.25
Otud6b	0.0432988	-0.415818	0.143	0.278
Smyd3	0.0433318	0.289535	0.299	0.139
Ikzf2	0.0433318	0.0107565	0.312	0.111
Bach1	0.0433318	-0.157536	0.195	0.361
Zfp292	0.0433523	-0.507549	0.61	0.722
Proser3	0.0433689	-0.0716104	0.052	0.167
Ttc38	0.0434274	-0.180264	0.117	0.278
Rdh14	0.043454	0.227498	0.247	0.083
Qtrt1	0.043454	0.211655	0.247	0.083
Ccnk	0.0435526	-0.178211	0.208	0.389
Trappc5	0.0435751	-0.269898	0.416	0.583
Myo18a	0.0436233	-0.336487	0.234	0.417
Zmym2	0.0436697	0.195966	0.597	0.417
Sla	0.0436715	-0.260287	0.351	0.5
Rabep2	0.0437064	0.00991247	0.208	0.056
Ssbp3	0.0437176	0.0235425	0.753	0.472
Moap1	0.0437557	-0.00857054	0.039	0.139
Mmp14	0.0437557	-0.162198	0.039	0.139
Rab11fip1	0.0437959	0.0351246	0.377	0.194
Gins4	0.0438747	0.319491	0.416	0.222
Gdap2	0.0439338	0.159564	0.338	0.139
Usp7	0.0440343	0.177864	0.675	0.472
Cyp20a1	0.044099	0.204599	0.156	0.028
Gorasp2	0.0442148	-0.526883	0.364	0.5
Epc1	0.0443115	-0.18082	0.429	0.611
Fmc1	0.0443472	0.134422	0.494	0.25
Denr	0.0444023	0.242265	0.792	0.556
Lmnb1	0.0444189	-0.0415512	0.117	0.278
Mxd1	0.0444189	-0.0591635	0.221	0.056
Taldo1	0.0445318	-0.346324	0.935	0.972
Cd37	0.0446295	0.265073	0.844	0.694
Zfp53	0.0447733	0.270537	0.468	0.25
Ranbp6	0.0447954	-0.48212	0.195	0.333
Mmd	0.0448251	0.177448	0.195	0.056
2310001H17Rik	0.0448366	0.0841276	0.351	0.167
Wsb2	0.0448385	-0.1487	0.169	0.333
Zbtb25	0.0448434	0.147077	0.506	0.278
Hmgb1	0.0448747	-0.16207	0.974	1
Smarca4	0.0449016	-0.345012	0.649	0.806
Rbm3	0.0450349	-0.249403	0.714	0.806
Rnaseh2b	0.04523	0.227499	0.325	0.139
Dtwd1	0.0452819	0.335467	0.156	0.028
Synj1	0.0453225	0.0899238	0.286	0.111
Papd4	0.045402	0.182783	0.455	0.222
Zfp330	0.045413	-0.611808	0.545	0.639
A430046D13Rik	0.0454294	-0.0203109	0.221	0.056
Npm1	0.0455365	0.242363	1	0.944
Bnip3l	0.0456046	0.286783	0.896	0.667
Tmem160	0.0456358	0.145991	0.766	0.528
Rcan3	0.0456809	-0.172093	0.195	0.333
Def6	0.0457418	-0.357097	0.857	0.972
Abt1	0.0460677	0.295833	0.26	0.111
Mnt	0.0460888	0.0685885	0.325	0.139
Pja1	0.0461083	-0.468125	0.494	0.611
Wdr83os	0.0461088	-0.255524	0.519	0.694
B4galt1	0.0462292	0.27593	0.429	0.25
Dip2b	0.0464477	0.221496	0.597	0.417
Vps39	0.0464984	0.115442	0.351	0.167
Tax1bp3	0.046581	-0.490059	0.195	0.333
Hdlbp	0.0466391	0.175778	0.519	0.306
Hibch	0.0466981	0.263612	0.234	0.083
Cdc45	0.0467336	0.233876	0.104	0
Ube2cbp	0.0467336	0.214024	0.104	0
Cd55	0.0467336	0.141768	0.104	0
N4bp3	0.0467336	0.141679	0.104	0
Cenph	0.0467336	0.136131	0.104	0
Oasl2	0.0467336	0.133645	0.104	0
Eya2	0.0467336	0.125954	0.104	0
Endod1	0.0467336	0.116673	0.104	0
Chek1	0.0467336	0.106186	0.104	0
Lst1	0.0467336	0.101967	0.104	0
Mgme1	0.0467336	0.100899	0.104	0
Gpr137	0.0467336	0.0989371	0.104	0
Dusp28	0.0467336	0.0962895	0.104	0
Crtap	0.0467336	0.0960384	0.104	0
Zfp956	0.0467336	0.0939783	0.104	0
Baiap3	0.0467336	0.0886745	0.104	0
Nt5e	0.0467336	0.0836442	0.104	0
Recql5	0.0467336	0.0773252	0.104	0
Zfp607a	0.0467336	0.0710349	0.104	0
Cercam	0.0467336	0.0677106	0.104	0
Zfp523	0.0467336	0.0652666	0.104	0
9130019O22Rik	0.0467336	0.0638667	0.104	0
Dhrs11	0.0467336	0.0634252	0.104	0
Fanca	0.0467336	0.0622242	0.104	0
2810405F17Rik	0.0467336	0.0600191	0.104	0
Ncf1	0.0467336	0.0499685	0.104	0
1810034E14Rik	0.0467336	0.0467934	0.104	0
Knstrn	0.0467336	0.0458952	0.104	0
Ifitm10	0.0467336	0.0359502	0.104	0
Epop	0.0467336	0.0235991	0.104	0
Zfp985	0.0467336	0.0124867	0.104	0
Fam117a	0.0467336	0.010545	0.104	0
D830025C05Rik	0.0467336	0.00725228	0.104	0
Tanc1	0.0468145	0.150327	0.299	0.139
Ndufs4	0.0468536	-0.390884	0.805	0.75
Dnpep	0.0468946	0.24841	0.39	0.194
Adprhl2	0.0468946	-0.00829872	0.39	0.194
Nagk	0.0469303	-0.203069	0.13	0.278
Atp2a2	0.0469804	0.149107	0.195	0.056
Pold4	0.046984	0.200036	0.416	0.222
Sars	0.0470887	0.104276	0.74	0.528
Vps13b	0.0472858	0.148965	0.416	0.194
Drosha	0.0472858	0.010053	0.416	0.194
Nfkbid	0.0473852	-0.861512	0.208	0.361
Cep85	0.0476229	-0.191721	0.169	0.333
Anxa11	0.0476925	0.0175141	0.403	0.222
Alkbh7	0.0477097	0.267463	0.234	0.083
2810021J22Rik	0.0477281	-0.475554	0.078	0.194
Acsl5	0.0477658	0.0980569	0.532	0.278
Nop58	0.0478022	0.220495	0.727	0.5
Stk26	0.0478022	-0.397387	0.623	0.722
Pstpip1	0.0480285	-0.417918	0.584	0.722
Scaf4	0.0480896	0.0399656	0.286	0.111
Naf1	0.0480904	0.158508	0.195	0.056
Ddit4	0.0480904	0.0590252	0.195	0.056
Tle4	0.0481464	0.194827	0.519	0.306
Hectd4	0.0481464	0.181825	0.519	0.306
Dph3	0.0482118	0.0650531	0.351	0.167
BC005537	0.0485935	0.185571	0.844	0.667
Ppp1r13b	0.0486423	-0.0138248	0.195	0.361
Foxo3	0.0486546	-0.0790112	0.221	0.389
Coq2	0.0487483	0.180627	0.325	0.139
3110002H16Rik	0.048782	0.184522	0.468	0.278
Lnpep	0.0488664	0.0968491	0.805	0.528
Ylpm1	0.0489358	0.123843	0.442	0.25
Nono	0.0489441	-0.294453	0.935	0.944
Fam234b	0.048962	-0.303809	0.169	0.306
Ndufa4	0.0489657	0.197826	0.974	0.944
Klf16	0.0489923	0.0223438	0.156	0.028
H6pd	0.0490073	0.0701471	0.208	0.056
Glod4	0.0490485	0.0194991	0.442	0.194
Dnajc13	0.049208	0.134762	0.312	0.139
Zfp688	0.0493185	0.117032	0.247	0.083
Strip1	0.0494177	0.126316	0.468	0.25
Eml3	0.0495455	0.203035	0.377	0.194
1700056N10Rik	0.0498803	-0.143304	0.039	0.139
E130311K13Rik	0.0498803	-0.196389	0.039	0.139
Brdt	0.0498803	-0.237069	0.039	0.139
Zfp207	0.0499484	-0.293626	0.662	0.833
Kcnn4	0.0501282	-0.357011	0.779	0.917
Hmg20b	0.0501412	0.0331437	0.312	0.139
Pecam1	0.050195	0.206324	0.403	0.222
Slc7a6	0.0502578	-0.334472	0.325	0.472
Pitpnm2	0.0502766	-0.107329	0.299	0.472
Arglu1	0.0502793	-0.199472	0.74	0.806
Gm26740	0.0503325	0.0036134	0.299	0.111
Trpm7	0.0503493	0.173568	0.571	0.333
Nbeal1	0.0503578	0.253303	0.247	0.083
Dctn4	0.0503898	0.0105943	0.468	0.278
Arhgdib	0.0504034	-0.175135	1	1
Arhgap4	0.0504169	-0.256623	0.688	0.833
Nub1	0.0505111	0.0113358	0.597	0.333
Dmac1	0.0505133	0.0737553	0.805	0.472
Rbfa	0.0508293	0.12741	0.558	0.306
Dus1l	0.0509114	-0.351325	0.286	0.444
Gnl3	0.0509828	0.16916	0.506	0.278
Necap2	0.0509983	-0.290113	0.429	0.611
Elavl1	0.0511218	-0.231573	0.779	0.889
Rnaseh2a	0.0511293	0.271463	0.416	0.222
Shmt1	0.0511908	0.346833	0.221	0.083
Atp6v0c	0.0513431	-0.0729407	0.779	0.778
Psmc3	0.0513679	-0.328344	0.701	0.833
Pafah1b1	0.051474	0.348859	0.844	0.861
Armcx1	0.0515191	-0.228724	0.039	0.139
Tmem65	0.0515191	-0.274528	0.039	0.139
Snw1	0.0515253	-0.360544	0.727	0.75
Inpp5f	0.0515532	0.144018	0.195	0.056
Cep250	0.0515532	0.0703149	0.195	0.056
Inpp5e	0.051605	0.0478323	0.156	0.028
Phospho2	0.051605	0.0334693	0.156	0.028
Ppp6r1	0.051694	-0.321319	0.857	0.944
Ahcy	0.051787	0.137464	0.403	0.194
Akr1b3	0.0518625	-0.332631	0.805	0.833
Psph	0.0518993	0.17689	0.792	0.611
Ints6	0.0519418	0.138707	0.234	0.083
Ubfd1	0.0519754	0.117673	0.519	0.333
Appbp2	0.0519941	0.235148	0.416	0.222
Usp47	0.0520156	-0.309281	0.571	0.722
Gpx1	0.0520212	0.20111	0.935	0.75
Pigb	0.0520251	0.0297442	0.39	0.194
Celf1	0.0520757	0.0703978	0.584	0.361
Exosc5	0.0521018	-0.0658054	0.61	0.333
Otud4	0.0521729	0.167823	0.506	0.306
Rbbp4	0.0525105	-0.295899	0.896	0.917
2700081O15Rik	0.0525608	-0.0965217	0.091	0.222
mt-Nd4	0.0526186	0.137737	1	1
Uggt1	0.0527833	0.243604	0.662	0.444
Ccdc93	0.0528033	0.284592	0.286	0.139
Impact	0.0528577	-0.109411	0.156	0.306
Dhfr	0.0529545	0.239546	0.156	0.028
Ppp1r11	0.052993	-0.293739	0.545	0.667
Rnft1	0.0530302	0.211026	0.312	0.139
Cndp2	0.0530359	0.222759	0.494	0.278
Zfp598	0.0530605	0.208694	0.338	0.167
Amfr	0.0530712	0.109058	0.623	0.417
Fam213a	0.0532027	-0.0751662	0.039	0.139
Mon1b	0.0532027	-0.101722	0.039	0.139
Trib1	0.0532027	-0.412457	0.039	0.139
Smarce1	0.0532656	-0.365919	0.74	0.806
Eogt	0.053288	-0.036954	0.052	0.167
2001-09-01	0.0533749	-0.0774174	0.987	1
Oaz1	0.0533749	-0.181173	1	0.972
Uxs1	0.0534397	0.20329	0.221	0.083
Slc25a40	0.0534397	0.1638	0.221	0.083
Tbrg1	0.0534419	0.261161	0.818	0.667
Ddx3x	0.0534585	0.263198	0.831	0.583
Zfp637	0.0535862	0.277832	0.247	0.083
Pigq	0.0535862	0.0217289	0.247	0.083
Ube2d1	0.0537549	0.0618568	0.429	0.222
Neu1	0.0538824	0.254243	0.481	0.306
Stx2	0.0539758	0.158091	0.195	0.056
Spaca1	0.0540017	-0.169067	0.026	0.111
Traf4	0.0540496	-0.435624	0.519	0.583
Lims1	0.0540892	0.0243959	0.805	0.528
Prdx2	0.0541384	-0.327569	0.818	0.806
Cd3d	0.0541402	-0.191546	1	1
Qprt	0.0543333	0.160083	0.156	0.028
Slfn2	0.054413	0.0966427	0.805	0.611
Pabpn1	0.054455	0.0062467	0.519	0.333
Nap1l4	0.0545296	-0.370385	0.766	0.833
Foxk1	0.05461	0.168141	0.403	0.222
Yif1b	0.05461	-0.311288	0.299	0.444
Dapp1	0.0546499	0.171371	0.429	0.222
Edem1	0.0546697	-0.535157	0.805	0.778
Rundc1	0.0547001	0.103145	0.247	0.083
Zfp944	0.0547001	-0.10189	0.247	0.083
Arl6ip4	0.0547353	-0.0529047	0.519	0.25
Ap1b1	0.0547761	-0.201083	0.532	0.667
Crem	0.0548375	-0.252014	0.117	0.25
Agk	0.0550325	-0.257345	0.208	0.361
Tmem55b	0.0550399	-0.0554737	0.26	0.083
Polg2	0.0552222	0.207978	0.195	0.056
Mthfs	0.0552723	-0.0221311	0.221	0.389
Rfc4	0.0553181	0.196943	0.234	0.083
Gm15446	0.0553455	0.0828468	0.182	0.056
Nfrkb	0.0554162	0.117138	0.403	0.194
Mut	0.0554579	0.155442	0.325	0.139
Dtx2	0.0557664	-0.0435881	0.169	0.333
Stoml1	0.0558331	0.0693526	0.247	0.083
Adnp	0.0560092	-0.00458892	0.026	0.111
Ppp2r5b	0.0560092	-0.17856	0.026	0.111
Dctpp1	0.0560566	0.344773	0.364	0.194
Mbd5	0.0560704	0.0127866	0.208	0.056
Gm19705	0.0560704	-0.000226873	0.208	0.056
Cbarp	0.0560704	-0.413351	0.117	0.25
Sdhaf2	0.0561045	0.345128	0.61	0.389
Fam91a1	0.0561699	0.0863754	0.286	0.111
Tmem175	0.0561699	0.0849819	0.286	0.111
Ado	0.0561699	0.0737799	0.286	0.111
Rnps1	0.0563233	-0.367959	0.714	0.75
Pfkl	0.0564771	0.177656	0.429	0.222
Ttc37	0.0564834	0.1986	0.234	0.083
Ighmbp2	0.0564926	0.115879	0.195	0.056
Emsy	0.0569178	0.0517146	0.506	0.278
Gigyf2	0.056947	-0.281563	0.338	0.5
Ggt5	0.057181	0.0373926	0.156	0.028
Helz2	0.0572747	0.0739028	0.532	0.333
2300009A05Rik	0.0573133	0.156061	0.429	0.25
[truncated: 10,165 more rows]

## Sheet: CD8SP_vs_CD4SP_Mature
Gene_name	p_val	avg_logFC	pct.1	pct.2
Cd8a	1.92033e-30	3.54905	1	0.013
Cd4	2.58956e-29	-2.03083	0	0.974
Nkg7	1.14225e-26	2.80736	0.909	0
Cd8b1	1.31643e-26	3.17501	0.987	0.295
Itgae	4.46834e-25	1.50913	0.87	0
Zbtb7b	1.78176e-23	-0.813888	0	0.833
Cd40lg	9.99356e-21	-1.27478	0.013	0.769
B4galt6	1.28887e-17	0.0732145	0.714	0.038
Adgrg5	7.51157e-16	1.07214	0.61	0
Gm44174	4.76809e-15	0.0546414	0.584	0
Ctsw	5.2784e-15	1.19387	0.961	0.474
Tagln2	4.43864e-13	1.15538	0.883	0.385
Tspan32	1.03596e-12	-1.07428	0.558	0.962
Gimap4	2.57811e-12	-0.859402	0.896	0.987
Itm2a	4.4448e-12	-2.16601	0.584	0.859
Itgb3	4.79712e-12	-1.13343	0.234	0.756
Cd226	1.6193e-11	0.585974	0.766	0.179
Glipr2	1.87354e-11	0.828429	0.636	0.128
Il2rb	2.14615e-11	0.272617	0.74	0.141
Cst7	2.51788e-11	1.06095	0.481	0.013
Hpcal1	4.08354e-11	0.889472	0.805	0.256
Cxxc5	6.56371e-11	0.572827	0.494	0.026
Tmem108	1.04271e-10	0.170596	0.727	0.231
Runx3	2.93129e-10	0.482254	0.779	0.244
Sec11c	3.41386e-10	0.730586	0.883	0.487
AW112010	3.92763e-10	1.31369	0.766	0.295
Saraf	5.29784e-10	0.766537	0.987	0.885
S100a11	6.48022e-10	0.528593	0.805	0.359
Atp8b4	1.18565e-09	0.386724	0.532	0.077
Nsg2	1.19499e-09	-0.639678	0.584	0.897
Tnfrsf4	1.74106e-09	-1.6534	0.065	0.487
Cox8a	2.14936e-09	0.623446	1	0.885
Cyth4	2.90666e-09	0.500292	0.857	0.385
Satb1	3.80465e-09	-0.724212	0.987	1
Ccr9	8.36633e-09	0.722633	0.896	0.462
Cytip	9.34247e-09	-0.603785	0.948	0.987
Rgcc	1.06799e-08	1.174	0.805	0.436
Plac8	1.20564e-08	0.901336	0.351	0
Lcn4	2.50002e-08	0.304053	0.338	0
Ckb	3.03742e-08	-1.17261	0.208	0.59
Cd72	5.14057e-08	0.426221	0.325	0
Ccdc102a	6.79049e-08	0.444129	0.351	0.013
Tpst2	7.16643e-08	0.461846	0.727	0.321
B630019A10Rik	9.13693e-08	-0.457472	0.221	0.641
Sytl3	1.04831e-07	0.324763	0.312	0
Cd28	1.10553e-07	-0.975921	0.649	0.885
Klrd1	1.15202e-07	0.920591	0.338	0.013
Rnf125	2.19083e-07	0.500288	0.494	0.103
Pmepa1	2.49268e-07	0.426199	0.636	0.256
Cotl1	2.58131e-07	0.358764	1	0.949
Runx1	2.58151e-07	-0.429582	0.26	0.654
Thy1	2.62632e-07	0.607484	0.935	0.628
Fam189b	2.69843e-07	0.682181	0.857	0.564
Tmem154	3.06634e-07	-0.598883	0.13	0.513
Ighm	4.16262e-07	0.852766	0.818	0.397
Foxn3	4.48652e-07	-0.702266	0.818	0.974
Gnptg	5.06462e-07	0.571396	0.558	0.179
Lpxn	5.27036e-07	0.591893	0.623	0.218
Prf1	6.05264e-07	0.202006	0.351	0.026
Kbtbd11	6.11039e-07	-0.729623	0.532	0.833
H2-Q7	7.55985e-07	0.650238	0.805	0.436
Mcm6	7.66741e-07	0.617447	0.61	0.205
Fam241a	9.15114e-07	0.391089	0.584	0.192
Nedd4	1.00959e-06	0.442201	0.623	0.244
Rsu1	1.06705e-06	-0.748977	0.208	0.538
Cd5	1.21812e-06	-0.658329	0.792	0.949
Tecpr1	1.48201e-06	-0.587553	0.805	0.962
Cxcr6	1.67511e-06	0.0491494	0.26	0
Ppp1r14b	1.75183e-06	0.429907	0.766	0.397
Zyx	1.77038e-06	0.51376	0.753	0.436
Cd2	2.02572e-06	-0.45049	0.974	1
Gimap6	2.29222e-06	-0.558437	1	0.974
Jaml	2.49696e-06	0.535078	0.325	0.038
A930002I21Rik	2.54586e-06	0.518613	0.312	0.026
Snai3	2.75989e-06	0.416108	0.312	0.026
Dnajc15	2.91043e-06	0.740552	0.701	0.385
Sugt1	3.25491e-06	0.549368	0.896	0.538
Zfp839	3.50847e-06	-0.0969612	0.156	0.513
Ehd1	4.2107e-06	0.285302	0.403	0.09
Rpl41	4.83325e-06	0.295517	1	1
Tapbpl	6.72496e-06	0.185305	0.558	0.179
Dnajc9	7.31246e-06	0.658193	0.766	0.5
Ldhb	7.39735e-06	-0.65327	0.247	0.577
Cenpw	7.41627e-06	0.236156	0.338	0.051
Aes	7.89111e-06	-0.273504	0.974	1
Fth1	8.29685e-06	-0.301006	1	1
Rpl23a	9.63672e-06	0.260209	1	1
Itm2b	9.63672e-06	-0.362848	1	1
Mcm3	1.13636e-05	0.689256	0.519	0.192
Tbc1d31	1.27007e-05	0.187398	0.247	0.013
Cnn2	1.27493e-05	0.46094	1	0.949
Rarg	1.30778e-05	0.147927	0.312	0.038
Fuca2	1.67923e-05	0.2962	0.247	0.013
Dusp5	1.79062e-05	-0.319383	0.091	0.359
Slc25a4	1.83004e-05	0.482984	0.896	0.513
Rgs10	2.06954e-05	-0.474264	0.948	0.949
Rnf213	2.31022e-05	0.407213	0.831	0.551
Ccr8	2.32819e-05	-0.788948	0.104	0.397
Dut	2.44491e-05	0.537228	0.532	0.218
Crtam	2.49309e-05	0.328149	0.234	0.013
Ets1	2.71438e-05	-0.469601	0.948	0.987
Mllt3	2.71599e-05	-0.573004	0.623	0.808
Rps2	2.80225e-05	0.281161	1	1
Actn2	3.01883e-05	0.317316	0.455	0.141
Tspan9	3.28239e-05	0.490599	0.545	0.256
Pld3	3.36034e-05	0.493285	0.922	0.756
Timeless	3.37864e-05	0.434069	0.39	0.115
Cd81	3.40036e-05	-0.717428	0.26	0.538
Slc38a1	4.30473e-05	0.192413	0.649	0.256
Cd79b	4.54625e-05	0.409169	0.195	0
Ighd	4.54625e-05	0.224512	0.195	0
Trpm1	4.71921e-05	0.305803	0.299	0.051
Ndufa4	4.90312e-05	0.300514	0.974	0.962
Rpl28	5.05705e-05	0.286253	1	1
Agpat4	5.29878e-05	0.222179	0.299	0.051
Tmem64	5.43774e-05	-0.367684	0.117	0.385
Pkm	5.45836e-05	-0.43361	1	0.987
Ptgir	5.68586e-05	-0.122384	0	0.192
Itih5	5.68586e-05	-0.447505	0	0.192
Matk	5.72804e-05	0.262127	0.221	0.013
Tbl1x	6.17267e-05	-0.601128	0.494	0.705
Crip1	6.38593e-05	0.293012	0.974	0.654
Pik3cd	6.42151e-05	0.33133	0.948	0.692
Dtx1	6.49268e-05	0.37063	0.468	0.179
H2-DMa	7.30621e-05	0.560678	0.519	0.218
Cracr2a	7.66341e-05	0.235316	0.403	0.128
Mtss1	7.71454e-05	-0.328188	0.182	0.487
A230050P20Rik	7.81537e-05	0.0574718	0.299	0.051
Rrbp1	7.82727e-05	0.22724	0.623	0.295
Myo10	7.92857e-05	-0.212267	0.013	0.218
Rcan3	8.18525e-05	-0.250719	0.195	0.462
Rps26	8.20085e-05	0.257246	1	1
Bend4	8.62933e-05	0.0771749	0.182	0
A630023P12Rik	8.67565e-05	-0.498544	0.169	0.462
Emid1	8.71779e-05	0.446396	0.338	0.077
Il6ra	8.72608e-05	-0.328962	0.26	0.551
H3f3b	8.83436e-05	-0.338248	1	1
Usp11	9.40085e-05	0.338455	0.208	0.013
Tmsb4x	0.000102426	0.256666	1	1
Icam1	0.000104628	0.0847569	0.299	0.051
Hat1	0.000105047	0.537905	0.636	0.346
Chl1	0.000106261	-0.382141	0	0.179
Gng2	0.000111884	0.507421	0.636	0.346
Map3k1	0.00011731	-0.311108	0.481	0.705
Cdca7	0.000120163	0.257177	0.39	0.115
Elovl5	0.000125811	0.331459	0.779	0.462
Psma7	0.000136694	0.323807	0.974	0.872
Chd3	0.000136977	-0.485642	0.883	1
Trib2	0.000144436	-0.482071	0.545	0.769
Prrt1	0.000144716	0.0986748	0.234	0.026
St8sia6	0.000147727	-0.427593	0.052	0.269
Tesc	0.000148852	-0.535825	0.571	0.808
Fkbp1a	0.000151367	-0.544065	0.909	0.949
Nop56	0.00015198	0.328532	0.818	0.474
Sytl2	0.000166302	-0.354684	0.078	0.321
Pvr	0.000170809	-0.370993	0.13	0.397
Slbp	0.000176389	0.314472	0.532	0.244
Slfn5	0.000187847	-0.520345	0.922	0.962
Gatad2a	0.000200067	0.282087	0.649	0.372
Art2b	0.000200166	0.232942	0.468	0.167
Ptcd2	0.000202172	0.312371	0.558	0.256
Top2a	0.000207506	0.343522	0.221	0.026
Ly6a	0.000211635	-1.39915	0.104	0.321
Tmem59	0.000214876	-0.494326	0.831	0.91
Xylt2	0.000215728	-0.43326	0.338	0.577
Armc7	0.000229075	0.354947	0.675	0.359
Cd6	0.000240935	-0.523491	0.818	0.897
Dynlt1f	0.00024195	0.126028	0.584	0.269
Cep57l1	0.000242683	0.118903	0.351	0.09
Fcf1	0.000245236	0.357122	0.701	0.372
Mrpl35	0.00024574	0.398783	0.571	0.282
C2cd5	0.00024588	-0.301986	0.182	0.462
Ass1	0.000247844	-0.0906859	0.273	0.551
Set	0.000249228	0.355575	0.987	0.923
Rac2	0.000252897	0.26874	1	1
Lax1	0.000253783	0.305256	0.597	0.269
Smap2	0.000263008	0.447452	0.818	0.641
Tcf7	0.000280613	-0.424941	0.935	0.987
Trat1	0.00028497	-0.477658	0.442	0.705
Aurkaip1	0.000287026	0.31177	0.792	0.462
Fam149b	0.000295215	0.14112	0.416	0.154
Ar	0.000305736	0.236184	0.156	0
Gm43698	0.000305736	0.147681	0.156	0
Eng	0.00032756	0.0529076	0.429	0.141
Mrpl45	0.000343315	0.355946	0.442	0.179
Tdrp	0.000351531	0.267372	0.727	0.41
H2-Q6	0.000352238	0.372916	0.234	0.038
1700062C10Rik	0.000354258	0.218883	0.182	0.013
Pyroxd2	0.00035924	-0.269557	0.026	0.218
Rpa2	0.000362217	0.291949	0.506	0.192
Usp20	0.000363816	0.0964893	0.182	0.013
Arhgef1	0.000377227	-0.298725	0.987	1
Rps17	0.00038763	0.269575	1	1
Sntb2	0.000393957	0.137183	0.182	0.013
Vars	0.000406181	0.222885	0.481	0.205
Arl3	0.000406445	0.195117	0.481	0.192
Clcf1	0.000409064	0.192667	0.325	0.09
Rpl32	0.000409243	0.258704	1	1
Prmt7	0.000427946	0.236791	0.325	0.103
Canx	0.00043011	0.351562	0.922	0.744
L1cam	0.000432066	-0.188414	0.013	0.179
Trbv5	0.000432066	-0.330028	0.013	0.179
Galnt12	0.000444399	0.299016	0.558	0.269
Morf4l2	0.000446541	-0.595859	0.519	0.731
Dnajc27	0.000449429	0.285182	0.182	0.013
Ide	0.000450451	0.259033	0.623	0.295
Trav14d-3-dv8	0.000453766	-0.133405	0.091	0.308
Ube2d3	0.000462049	-0.308066	0.974	1
Ppia	0.0004683	0.26178	1	1
Stmn1	0.000474254	-0.244569	0.532	0.756
Tgfbr3	0.000496679	-0.45139	0.26	0.487
Ikzf2	0.000501882	0.0586488	0.312	0.077
Slc26a10	0.000518919	0.0130029	0.286	0.064
Ormdl3	0.000532413	0.0391715	0.455	0.192
Apobec3	0.000550983	0.221789	0.623	0.321
H6pd	0.000558058	0.0892595	0.208	0.026
Phf20l1	0.000560059	-0.482758	0.597	0.833
Ran	0.000560686	0.334266	0.987	0.987
Tacc3	0.000571178	0.150721	0.143	0
Snx9	0.000571178	0.101998	0.143	0
Stk39	0.000577514	-0.237969	0.13	0.372
Igsf23	0.000577514	-0.523461	0.13	0.372
Ndufb7	0.00058123	0.319659	0.922	0.769
Nlrc3	0.000586904	0.196969	0.584	0.295
Gmfg	0.000588978	0.311828	0.948	0.744
Tlr12	0.000595061	0.0828952	0.195	0.026
Esyt1	0.00062302	0.27554	0.896	0.628
Rplp2	0.000627295	0.231523	1	1
Acaca	0.000637364	0.139323	0.169	0.013
Ahnak	0.000637364	0.0442834	0.169	0.013
Galnt6	0.000639308	-0.36762	0.779	0.923
Eif1ad	0.000643782	0.379358	0.545	0.269
Gm43352	0.000644306	-0.0638196	0.455	0.641
Mcm4	0.000644702	0.249096	0.506	0.269
Cdv3	0.00064737	0.210743	0.662	0.372
Nr4a1	0.00065818	-0.743672	0.065	0.256
Cib1	0.000660271	0.282277	0.74	0.436
Rps7	0.000669839	0.257971	1	1
Clspn	0.00067189	0.306299	0.169	0.013
Ptpn7	0.000674615	-0.445451	0.571	0.718
Ldha	0.000678636	-0.355139	0.961	1
Cd96	0.000697816	0.405267	0.961	0.795
Rfc5	0.000703755	0.33854	0.351	0.115
Magohb	0.000718992	0.220733	0.325	0.103
Rpl38	0.000724429	0.306377	1	1
Plk4	0.000726951	0.319059	0.169	0.013
Fam102a	0.000732591	-0.300054	0.636	0.846
Rps15a	0.000773048	0.233368	1	1
Selplg	0.000793299	0.265143	1	0.962
Pdcd5	0.000798162	0.313417	0.831	0.59
Tubb3	0.000813701	0.311151	0.195	0.026
Gm19585	0.00083773	0.411988	0.455	0.218
Bola2	0.000840906	0.146245	0.753	0.513
Cd247	0.000853542	-0.308901	0.818	0.897
Cd160	0.000859045	0.232166	0.221	0.038
Hspbp1	0.000867942	0.265459	0.558	0.282
Cd7	0.000870608	0.417619	0.727	0.487
Fancg	0.000873777	0.177932	0.195	0.026
Crybg1	0.000890991	-0.181211	0.143	0.385
Fundc2	0.000904204	0.25289	0.701	0.41
Gmnn	0.000928068	0.526236	0.234	0.051
Ly6c2	0.000966728	1.55554	0.247	0.064
Pa2g4	0.000979176	0.26823	0.727	0.5
Ubr1	0.00100425	0.197141	0.662	0.372
Kcna2	0.0010308	0.388931	0.234	0.051
Frmd4a	0.00106252	0.212909	0.13	0
Nucb2	0.00106252	0.184126	0.13	0
Golm1	0.00106252	0.10217	0.13	0
Nelfa	0.00107332	0.111988	0.377	0.128
B2m	0.00109216	0.209477	1	1
Mtfr1l	0.00111099	0.277429	0.623	0.321
Frrs1	0.0011239	0.193747	0.351	0.115
Pbld1	0.0011445	0.0399344	0.61	0.372
Dok2	0.0011724	-0.430776	0.558	0.744
Wdr89	0.00119283	0.156711	1	1
Ptprcap	0.00120789	0.203554	0.987	1
Avl9	0.00120908	0.115571	0.416	0.167
Acss1	0.00120908	0.111632	0.416	0.167
Agap2	0.00121727	0.149412	0.234	0.051
Gm13546	0.00123183	-0.0406117	0	0.128
Fam84b	0.00123183	-0.166126	0	0.128
Chst15	0.00124179	0.229865	0.208	0.038
Gch1	0.00124265	0.280017	0.234	0.051
Atp5h	0.00125408	0.308798	0.987	0.974
Pin4	0.00128854	0.197936	0.74	0.474
B4galnt1	0.00129543	0.289778	0.974	0.833
Themis	0.00131547	0.299791	0.857	0.641
Trac	0.00131833	-0.276868	1	1
Klhl18	0.00134954	-0.113322	0.065	0.256
Tm6sf1	0.0013627	0.184654	0.26	0.064
Zfp36l1	0.00136575	-0.116673	0.831	0.859
Fkbp5	0.0013801	0.154465	0.403	0.179
Inpp4b	0.00139187	-0.389946	0.766	0.872
Cd200r1	0.00140049	-0.383115	0.039	0.205
Rnaseh2c	0.00141549	0.12534	0.74	0.538
Rabggta	0.00142267	0.237022	0.494	0.231
Inf2	0.00143346	0.192503	0.286	0.09
Fen1	0.00145289	0.214818	0.299	0.09
Psme1	0.00145566	0.329012	0.961	0.974
Gimap3	0.00146143	-0.492844	0.87	0.897
Pick1	0.00146222	-0.0221794	0.026	0.179
Mcm7	0.00147593	0.431664	0.571	0.372
Tipin	0.00150267	0.471965	0.429	0.179
Trit1	0.00151368	0.290647	0.286	0.09
Tmem175	0.00151487	0.109367	0.286	0.077
Gm45051	0.00153215	0.0666633	0.182	0.026
Myl12a	0.001539	0.158924	0.987	0.987
Adam19	0.00156945	0.0912398	0.286	0.09
Gapdh	0.00162645	0.255242	1	1
Rasgrp1	0.00163239	-0.414601	0.883	0.962
Kcnn4	0.00163492	-0.363788	0.779	0.885
Reep5	0.00164337	0.108203	0.818	0.564
Prps1	0.00167959	0.462618	0.649	0.474
Mterf1a	0.00168285	0.109957	0.208	0.038
Ptbp3	0.00169126	-0.47132	0.844	0.91
Gimap8	0.00169497	-0.380787	0.818	0.872
Uhrf1	0.00174018	0.142403	0.221	0.051
Uqcr10	0.00174587	0.238419	0.974	0.872
Tmem50b	0.00175361	-0.517837	0.182	0.385
Eno1	0.0017716	-0.31439	1	1
Pcna	0.00177877	0.552377	0.909	0.705
Celf2	0.00178991	0.407745	0.961	0.897
Prr13	0.00179106	0.0963075	0.442	0.218
Aldh2	0.00179995	-0.0963489	0.065	0.256
Vsir	0.0018199	0.198282	0.545	0.308
Mthfd2	0.00183162	-0.221709	0.156	0.385
Bid	0.00185187	0.0546494	0.26	0.064
Cox7b	0.00185576	0.336204	0.935	0.833
Npepps	0.00186849	0.242945	0.416	0.192
Psmb8	0.0018824	0.245306	1	0.962
Golt1b	0.00190478	0.119813	0.351	0.128
Pola2	0.00193584	0.113199	0.351	0.128
Mrpl51	0.00195754	0.392882	0.597	0.41
Ddc	0.00196947	0.289323	0.117	0
Haao	0.00196947	0.23453	0.117	0
Ggt1	0.00196947	0.138399	0.117	0
Eomes	0.00196947	0.0979067	0.117	0
Top1mt	0.00196947	0.0889411	0.117	0
Wdhd1	0.00198007	0.387067	0.26	0.077
Myg1	0.00198045	0.14163	0.442	0.205
Tgtp2	0.0019871	0.0167297	0.818	0.526
Pkp4	0.0020194	0.10633	0.234	0.051
Itgb2	0.00203595	-0.366987	0.961	0.987
Fyn	0.00204464	-0.284261	0.922	0.936
H2-T24	0.00206488	-0.0967424	0.156	0.372
Lck	0.00207317	-0.224809	1	1
Zfp281	0.00208686	-0.37935	0.455	0.679
Rras2	0.00210291	0.294777	0.584	0.308
Tespa1	0.00214074	-0.410961	0.584	0.718
mt-Nd4	0.00214914	0.175705	1	1
Noa1	0.00216336	0.426238	0.286	0.09
Micu3	0.00221909	0.0626101	0.169	0.026
Trav9d-1	0.00225012	-0.0416567	0	0.115
Armcx4	0.00243597	0.126206	0.143	0.013
Rpf2	0.00255756	0.407119	0.442	0.231
Basp1	0.00256272	0.0606605	0.442	0.192
Junb	0.00256561	-0.439927	0.61	0.667
Selenop	0.00262253	-0.495372	0.519	0.705
Hip1r	0.0026296	0.0627996	0.143	0.013
Rps10	0.00263	0.170857	1	1
Lsm10	0.00263902	0.318103	0.442	0.205
Mcm5	0.00264685	0.47694	0.519	0.295
Vezf1	0.00269111	-0.291373	0.481	0.692
Jagn1	0.00270497	0.274394	0.468	0.205
Gimap9	0.00273434	-0.498882	0.701	0.795
Tnfrsf25	0.00274906	-0.265003	0.039	0.192
Pnrc1	0.00275397	-0.279854	0.909	0.974
Gm15417	0.00276639	-0.17636	0.013	0.141
Efhd2	0.00280876	0.358105	0.545	0.333
Racgap1	0.00282356	0.303022	0.234	0.064
Cndp2	0.00288528	0.358312	0.494	0.282
Tbc1d4	0.00290966	-0.259654	0.013	0.141
Fam162a	0.00291272	0.178306	0.714	0.423
Colq	0.00292503	0.22573	0.169	0.026
Ninj1	0.00293074	0.15076	0.221	0.051
Elmsan1	0.0029667	0.0825317	0.403	0.192
Appl2	0.00298694	0.289918	0.273	0.09
Acp5	0.00302142	0.367652	0.935	0.833
Glul	0.00302328	0.127856	0.377	0.167
Cd82	0.00303739	0.201888	0.74	0.564
Bcl9l	0.00303847	0.117182	0.429	0.218
Lamtor4	0.00305003	0.168921	0.597	0.359
Neurl3	0.0030517	0.163855	0.338	0.128
Nhp2	0.00307318	0.367927	0.688	0.436
Tmed9	0.00307602	0.246049	0.805	0.59
Ino80b	0.00307793	0.15937	0.416	0.205
Acadl	0.00308451	0.125429	0.519	0.244
Orai3	0.00309382	0.149528	0.208	0.051
Pigp	0.00312781	0.173899	0.662	0.372
Xylt1	0.00313729	-0.0362454	0.013	0.141
Srsf10	0.00314746	0.210487	0.792	0.513
Spint2	0.00316559	-0.353886	0.753	0.833
Eif1ax	0.0032018	0.452388	0.701	0.577
Txndc15	0.00320531	0.126445	0.662	0.359
Snrpg	0.00328242	0.198096	1	0.987
Rps28	0.00328242	0.176717	1	1
Bcas2	0.00330056	0.238571	0.948	0.744
Tpcn1	0.00331783	-0.0483229	0.506	0.256
Hes6	0.00332092	0.258721	0.519	0.282
Ndrg2	0.00334441	-0.472494	0.078	0.244
Ulbp1	0.00338788	0.107686	0.195	0.038
Sla2	0.00341379	0.306755	0.74	0.526
Hdac7	0.00341842	0.118146	0.805	0.59
Rpl37	0.0034373	0.214156	1	1
Nxt1	0.00343853	0.275964	0.519	0.295
Lgals1	0.00349044	0.715304	0.662	0.5
Chsy1	0.00353561	0.101774	0.234	0.064
Apex1	0.0035632	0.181793	0.481	0.231
Ndufa10	0.00356685	0.348452	0.792	0.564
Ckap5	0.00356712	0.268776	0.494	0.269
Letmd1	0.00357333	0.0685731	0.403	0.192
Mbd3	0.00359344	0.211377	0.844	0.615
Zfp24	0.00363743	0.139303	0.416	0.192
Hcfc1r1	0.00363743	-0.235366	0.208	0.397
Lst1	0.00364078	0.101967	0.104	0
C2cd2	0.00364078	0.0964464	0.104	0
Baiap3	0.00364078	0.0886745	0.104	0
P4ha1	0.00366206	0.305549	0.494	0.256
Nelfe	0.00367187	0.226377	0.273	0.09
2011-09-01	0.00368279	0.130894	0.403	0.179
Comtd1	0.00369939	0.00949578	0.221	0.051
St6gal1	0.00374281	-0.388423	0.714	0.872
E2f1	0.00377734	0.0560544	0.182	0.038
Itpr1	0.00378393	-0.126469	0.169	0.385
Dnajc10	0.00384503	-0.59597	0.455	0.59
S100a10	0.0038506	0.274516	0.974	0.91
Rps3	0.00385402	0.162299	1	1
Nolc1	0.00386474	0.279068	0.74	0.487
Fam169b	0.003875	0.166713	0.584	0.385
Smpd1	0.00391746	0.145986	0.377	0.154
Nod1	0.00392356	0.112224	0.26	0.077
Dennd4a	0.00396478	0.107193	0.221	0.064
Ccdc9	0.00396638	-0.119732	0.221	0.436
Siva1	0.00402815	0.309964	0.442	0.231
Prim2	0.00403405	0.247561	0.247	0.077
Cacybp	0.00405721	0.283855	0.857	0.667
Sertad1	0.00406405	-0.267565	0.156	0.359
Zfp358	0.00409729	0.150789	0.234	0.064
Rasgrp4	0.00409981	-0.0410656	0	0.103
Asb2	0.00409981	-0.0969229	0	0.103
Dclre1a	0.00409981	-0.0990223	0	0.103
Kyat3	0.00409981	-0.276343	0	0.103
Samhd1	0.00415168	-0.680797	0.688	0.782
Pde12	0.00417251	0.261624	0.403	0.192
Cnot6l	0.00418771	-0.472359	0.818	0.859
Wdr4	0.00419754	0.151925	0.338	0.141
Tgfb1	0.00424281	-0.0634501	0.61	0.744
Myo1f	0.00431675	0.213704	0.13	0.013
Fgf13	0.00439798	0.179979	0.26	0.09
Gmds	0.00446345	0.264821	0.182	0.038
Cdt1	0.00448456	0.238801	0.377	0.167
Bcl11b	0.00450288	-0.271433	0.883	0.949
Sytl1	0.00454031	0.0557948	0.13	0.013
Atm	0.00455347	0.186483	0.468	0.244
Rpl13	0.00456556	0.143446	1	1
Lockd	0.00462289	0.12071	0.156	0.026
Ucp2	0.00464286	-0.263302	0.987	0.987
Dock10	0.00465379	0.272076	0.896	0.808
Ubl7	0.00467489	0.115538	0.766	0.538
Polr3k	0.00468402	0.297828	0.545	0.308
Cd48	0.00471288	0.36876	0.87	0.731
Togaram1	0.00471529	0.149619	0.429	0.218
Zcchc17	0.00471814	0.390904	0.649	0.385
Gm10093	0.00471927	-0.00636819	0.26	0.436
Psme2	0.00472107	0.237234	1	0.949
Snx1	0.0047628	0.247564	0.61	0.359
Sorl1	0.00477152	0.152172	0.584	0.346
Nemp1	0.00477432	0.0877307	0.13	0.013
Il7r	0.00483967	-0.624209	0.571	0.718
Pold3	0.00484274	0.123913	0.364	0.154
Scfd2	0.00484723	0.105759	0.182	0.038
Trio	0.00485042	-0.12676	0.078	0.244
Zmiz2	0.00488747	0.493087	0.584	0.397
Nudt5	0.00489866	0.164461	0.519	0.269
Ube2j1	0.00492091	-0.341188	0.571	0.731
Ndufaf6	0.0049448	0.178381	0.156	0.026
Zfp354c	0.0049448	0.114257	0.156	0.026
Gabarapl2	0.00500368	-0.327453	0.909	0.91
F2r	0.00501918	0.0790423	0.13	0.013
Zfp74	0.00501918	0.03557	0.13	0.013
Coq5	0.00505221	0.145857	0.273	0.09
Nfam1	0.00505652	0.093121	0.156	0.026
Etfbkmt	0.00512984	0.23862	0.195	0.051
Ppp1r13b	0.00513648	-0.146391	0.195	0.397
Rps16	0.00516081	0.12422	1	1
Prmt5	0.00517667	0.255243	0.636	0.41
Plp2	0.00527996	0.186337	0.545	0.295
Ube2a	0.00531962	0.2487	0.701	0.462
Pola1	0.00533298	0.405499	0.195	0.051
2510009E07Rik	0.00534121	-0.0617523	0.013	0.128
Shmt2	0.00538722	0.11218	0.545	0.282
Tfpi	0.00540553	0.131526	0.156	0.026
Pmm1	0.00540781	0.0748133	0.13	0.013
Slc12a7	0.00542634	0.252676	0.649	0.423
H2-Oa	0.00553492	0.12219	0.325	0.128
Fkbp4	0.00567042	0.328301	0.831	0.718
Eif3l	0.0056738	0.280493	0.896	0.692
Atxn10	0.00574908	-0.47244	0.727	0.782
Gmppa	0.00577749	0.258381	0.377	0.192
A430046D13Rik	0.00583161	0.14883	0.221	0.064
Zfp81	0.00593766	-0.330819	0.065	0.218
1810037I17Rik	0.00594717	0.144059	0.792	0.615
Cct2	0.00601056	0.232999	0.987	0.872
Prpf38b	0.00601762	-0.349182	0.805	0.846
Cdk6	0.00602546	0.199619	0.519	0.282
Bola3	0.00604416	0.15326	0.688	0.449
Donson	0.00604543	0.0732381	0.221	0.064
Ywhaz	0.00608549	-0.226617	0.987	1
Ulk2	0.00609998	0.122811	0.312	0.141
Plxnc1	0.00610246	0.199209	0.195	0.051
Acsf2	0.00611528	0.0145872	0.169	0.038
Gm20069	0.00614483	0.0527508	0.351	0.154
Mrps9	0.00615746	0.322983	0.545	0.346
Kpna1	0.00621	0.181184	0.494	0.295
Atpif1	0.00621194	0.218563	0.675	0.513
Ift27	0.00629744	0.437674	0.39	0.205
Nudc	0.00630157	0.376687	0.818	0.718
Ppm1b	0.006327	-0.364614	0.481	0.628
Aimp2	0.00635929	0.169734	0.39	0.179
Zfp408	0.00637941	-0.343387	0.065	0.218
Nudt19	0.00639686	0.103762	0.442	0.205
Gpsm3	0.00649468	-0.0459102	0.779	0.872
Nudt4	0.00663242	-0.124142	0.039	0.179
Tpi1	0.00663898	0.297349	0.416	0.192
Ahi1	0.0066391	0.212614	0.169	0.038
Pglyrp2	0.00670026	-0.249211	0.636	0.808
Camkk1	0.00672027	0.137783	0.091	0
Ly6g5b	0.00672027	0.131084	0.091	0
Syce2	0.00672027	0.102326	0.091	0
Ppp1r1b	0.00672027	0.0918768	0.091	0
Ccnjl	0.00672027	0.0865451	0.091	0
Tldc1	0.00672027	0.0739522	0.091	0
Rhbdf2	0.00672027	0.0537514	0.091	0
Serp2	0.00672027	0.0345764	0.091	0
2700081O15Rik	0.00672027	0.0307441	0.091	0
Ighj1	0.00672027	0.00467003	0.091	0
Gm10684	0.00672027	0.00140846	0.091	0
Shmt1	0.00672991	0.196372	0.221	0.064
Herc1	0.00676176	0.223212	0.649	0.436
Zap70	0.00676432	0.203451	0.883	0.731
Usp19	0.00680282	-0.212696	0.39	0.551
Hid1	0.00682446	0.185779	0.403	0.192
Fam111a	0.00682654	0.0827408	0.455	0.205
Zfp747	0.00685053	0.0447499	0.221	0.064
Txndc12	0.00695588	0.100393	0.468	0.244
Gins1	0.00696324	0.265541	0.143	0.026
Tspan3	0.0069907	0.171601	0.299	0.128
Acd	0.00700875	0.167277	0.403	0.192
Haus7	0.00704576	0.231223	0.286	0.115
Rpl18	0.00723394	0.155524	1	1
Rbm8a	0.00732041	-0.26231	0.805	0.885
Dmac1	0.00735447	0.105426	0.805	0.538
Keap1	0.00738055	0.224856	0.377	0.192
Mcfd2	0.00739079	0.203423	0.403	0.192
Arpp19	0.00741366	0.187289	0.883	0.756
Tubb2b	0.0074599	-0.0112871	0	0.09
Cacnb3	0.0074599	-0.0561017	0	0.09
Srpr	0.00746771	0.0847604	0.494	0.256
Csk	0.00759967	-0.253924	0.818	0.872
Ftsj1	0.00760852	0.128086	0.299	0.115
Tbl2	0.00765359	-0.2368	0.039	0.167
Trmt112	0.00765644	0.261755	0.961	0.795
Txndc5	0.00766462	0.00801795	0.299	0.103
Ube2e1	0.0076689	0.15086	0.442	0.244
Tanc1	0.00772391	0.00917131	0.299	0.115
Dusp10	0.00776861	-0.439808	0.325	0.487
Stx2	0.0078012	0.136356	0.195	0.051
Pgap3	0.0078012	0.0527398	0.195	0.051
Slc15a1	0.00780933	0.0618466	0.169	0.038
Nt5dc2	0.00781589	0.0923821	0.117	0.013
Grap2	0.00785539	0.232693	0.974	0.846
Mrpl20	0.00789773	0.236345	0.727	0.564
Trpv2	0.00791371	0.108083	0.455	0.231
Arhgap4	0.00792146	-0.206765	0.688	0.821
Slc16a5	0.00794736	0.432327	0.26	0.103
Polg	0.00794736	-0.130945	0.104	0.256
Dcps	0.00795432	0.141931	0.61	0.333
Gcfc2	0.00796791	0.154347	0.169	0.038
Parvg	0.00797585	0.21721	0.766	0.538
Nfkbia	0.00804273	-0.579928	0.688	0.833
Mboat1	0.00809465	-0.212675	0.143	0.321
Cdk5rap2	0.00810253	-0.00352843	0.26	0.09
Sec61b	0.00810936	0.299199	0.948	0.872
Sucla2	0.0081427	0.367608	0.571	0.346
Ext1	0.00819476	-0.196643	0.182	0.372
Prkch	0.0082037	0.371417	0.896	0.744
Ddt	0.00820857	0.0914815	0.481	0.256
B4galt7	0.00821671	0.0248407	0.455	0.231
Rnf10	0.008253	-0.229179	0.442	0.615
Ikzf4	0.00836767	0.159859	0.312	0.128
Fcho1	0.00837207	0.169631	0.442	0.244
Eif1a	0.00839374	0.250678	0.519	0.295
Tedc1	0.00842095	0.171494	0.117	0.013
Pmel	0.00842095	0.0423571	0.117	0.013
Crebbp	0.0084577	-0.363234	0.831	0.91
Traj27	0.00845788	-0.0455298	0.286	0.513
Gm30054	0.00850621	0.189814	0.247	0.09
Fbrs	0.00853231	0.153328	0.584	0.372
Vac14	0.00858331	0.14153	0.442	0.244
Mgat1	0.00859342	0.0781152	0.416	0.205
Btbd11	0.00860674	0.192452	0.299	0.128
Adamtsl2	0.00863175	0.121998	0.117	0.013
[truncated: 11,911 more rows]

## Sheet: CD8SP_vs_CD69negDP
Gene_name	p_val	avg_logFC	pct.1	pct.2
[truncated: 12,540 more rows]

[truncated: 10 more sheets: CD8SP_vs_CD69posDP, CD8SP_vs_TCRhiDP, CD69negDP_vs_CD4SP_Mature, CD69negDP_vs_CD69posDP, CD69negDP_vs_TCRhiDP, CD69posDP_vs_CD4SP_Immature, CD69posDP_vs_CD4SP_Mature, CD69posDP_vs_TCRhiDP, TCRhiDP_vs_CD4SP_Immature, TCRhiDP_vs_CD4SP_Mature]
