# Supplementary material for: The order and logic of CD4 versus CD8 lineage choice and differentiation in mouse thymus
Source: Nat Commun. 2021 Jan 4;12:99. doi: 10.1038/s41467-020-20306-w (PMC7782583; doi:10.1038/s41467-020-20306-w)
Supplement: Supplementary file 7 — Supplementary Data 3 [file 41467_2020_20306_MOESM7_ESM.xlsx]

## Sheet: Transient_genes
Gene symbol
1110018J18Rik
1190002H23Rik
1190002N15Rik
1300010F03Rik
1700025G04Rik
2700081O15Rik
5830416P10Rik
6330512M04Rik
6430548M08Rik
8430427H17Rik
9830001H06Rik
A430093F15Rik
A630055G03Rik
A930002I21Rik
Abca1
Abhd15
Abhd8
Abi2
AC027184.1
Acot7
Acoxl
Acss1
Acvr1c
Acvrl1
Adam15
Adamts3
Adamtsl2
Adh1
Aff3
Agpat4
AI467606
AI504432
Aim1
Akr1c18
Als2
Ank2
Ap1b1
Ap2a2
Aqp9
Arap2
Areg
Arhgap20
Arhgap29
Arhgef10
Arhgef17
Arhgef6
Arhgef9
Armcx6
Arrdc3
Art4
Asb2
Ass1
Atcay
Atf6
Atp1a2
Atp6v0a1
Atp9a
Axl
B3gnt5
B3gnt9-ps
B630019A10Rik
Bach2
Baiap2
Baiap3
Basp1
Bend3
Bend4
Bhlhe40
Bid
Bmf
Bzw2
C130039O16Rik
C1galt1
C1qa
C1qb
C1qc
C3
C330011M18Rik
C630004H02Rik
Cacna2d4
Cacng4
Cand2
Cap2
Car2
Casc4
Cbx2
Ccdc164
Ccl22
Ccr4
Ccr6
Ccr7
Ccr8
Cd19
Cd200r1
Cd28
Cd4
Cd40lg
Cd5
Cd6
Cd74
Cd79a
Cd79b
Cd8a
Cd8b1
Cd97
Cdc42ep3
Cdh3
Celf2
Cep250
Cep97
Cerk
Cgrrf1
Chd3
Chl1
Chst15
Chst2
Chst3
Chsy1
Ciita
Ckb
Cks1b
Clec7a
Cnga1
Cnp
Cntnap1
Crem
Crip1
Csf1r
Ctsh
Cxcr4
Cxxc5
Cybb
Cytip
D18Ertd653e
Ddx24
Def8
Dennd4c
Dgkh
Dlg4
Dnahc12
Dnahc8
Dnajc15
Dock1
Dos
Dusp10
Dusp4
Dzip3
E2f2
Emp1
Eng
Eno1
Eno2
Eno3
Entpd5
Epb4.1l4b
Epn2
Epsti1
Ergic1
Etv5
Etv6
Exph5
Ext1
Extl3
Eya2
F2rl3
Faah
Fabp5
Fam102a
Fam132a
Fam168a
Fam71b
Fam78a
Fgr
Fmnl3
Folr4
Fosl2
Foxp3
Fscn1
Fuca2
Gadd45b
Ganc
Gch1
Ggt7
Gins2
Gm13157
Gm13212
Gm13546
Gm14029
Gm14085
Gm14230
Gm14718
Gm15417
Gm15472
Gm15708
Gm17024
Gm5506
Gmfg
Gng12
Got1
Gpnmb
Gpr146
Gpr153
Gpr183
Gpr3
Gpr83
Gpr97
Gramd1b
Grwd1
Gsta4
Gsto1
Gypc
H2-Aa
H2-Ab1
H2-Eb1
H6pd
Hap1
Hapln1
Hba-a2
Hdac6
Hectd2
Hecw2
Hey1
Hist1h2ak
Hist1h2bn
Hist1h4c
Hist1h4m
Hist1h4n
Hivep2
Hivep3
Hk2
Hpcal1
Hsd17b11
Hyou1
Icos
Ifi30
Ifitm2
Ifitm3
Ifngr1
Ifngr2
Igf1
Ighg2b
Ighm
Igj
Igkc
Iglv1
Ikzf2
Il10ra
Il17rb
Il1r2
Il1rl1
Il21
Il2ra
Ipo4
Itga6
Itgb2
Itgb3
Itgb8
Itih5
Itm2a
Itm2c
Jak2
Jarid2
Jun
Kcna2
Kcna3
Kcnf1
Kcnn4
Kctd12b
Kctd14
Kdm2b
Kdm6b
Kif22
Kif23
Kifc3
Klf3
Klhdc8b
Klhl4
L1cam
Lad1
Lbr
Lcmt1
Ldhd
Lgals1
Lgmn
Litaf
Lmna
Lox
Lrrc32
Ly6d
Lypd6b
Lyrm7
Lyst
Lyz2
Map3k8
Mapk11
Mapkapk2
Mast2
Mbnl3
Mcoln2
Med14
Mef2c
Mex3a
Mgat4a
Mical1
Mid1ip1
Midn
Mlec
Mllt3
Mmp14
Mmp9
Mn1
Mpeg1
Mrc1
Ms4a1
Myo1e
Myo1f
Myo6
N4bp3
Nab2
Napepld
Nebl
Nek4
Nfatc3
Nfkb2
Nfkbid
Nln
Nrg2
Nrp1
Nsg2
Nsmaf
Nt5dc2
Ntn4
Ntrk3
P2rx7
P2ry10
Padi3
Pbx2
Pck2
Pdcd1
Pde4c
Pde4d
Pdzk1ip1
Peli2
Penk
Phf13
Phldb1
Pik3c2b
Pja1
Pkib
Pkm2
Pla2g2d
Pla2g4f
Plagl2
Plbd1
Pld4
Plekho1
Plxnb1
Pnck
Pnpo
Pou6f1
Ppm1h
Ppp1r13b
Prdx4
Prf1
Prickle1
Prkcb
Prlr
Prrg4
Psat1
Pstpip2
Ptgfrn
Ptgir
Ptk2b
Ptpn13
Ptpn14
Ptpn5
Ptprj
Pyroxd2
Rabgap1l
Ramp3
Rap1gap2
Raph1
Rapsn
Rasal1
Rasgrp3
Rassf4
Rcan3
Reep1
Rgs10
Rgs16
Rnf43
Robo1
Rrm2b
Rsu1
Rtn4rl1
Rundc3a
Ryr2
Sall2
Samhd1
Scarna2
Sdhaf1
Sgk1
Sh3bp2
Sh3gl3
Sh3rf1
Shank3
Siglech
Sirpa
Slamf6
Slc12a6
Slc15a1
Slc16a1
Slc16a10
Slc16a3
Slc16a5
Slc16a6
Slc1a1
Slc1a5
Slc25a25
Slc29a1
Slc2a3
Slc39a14
Slc43a1
Slc43a2
Slc44a1
Slc4a7
Slc6a19
Slc7a1
Slfn5
Smad3
Smad6
Smc4
Smox
Smyd5
Snai3
Snx31
Soat1
Socs3
Sox13
Spnb1
Spty2d1
St3gal2
St3gal5
St6gal1
St8sia6
Stau2
Stk39
Stx11
Swap70
Syde2
Synj2
Sytl1
Sytl2
Sytl3
Tacc2
Tagap1
Tbc1d4
Tbl1x
Tec
Tes
Tesc
Tfpi
Tgfbi
Tgfbr3
Tgif2
Tha1
Themis
Thy1
Tiam1
Tlr12
Tm6sf1
Tmem104
Tmem132a
Tmem154
Tmem164
Tmem35
Tmem64
Tmem65
Tnfrsf18
Tnfrsf4
Tnfrsf9
Tnfsf11
Tox
Tox2
Trav14d-3-dv8
Trbv14
Trbv17
Trbv29
Trerf1
Trim13
Trio
Trp53bp1
Trpv2
Tspan32
Ttyh3
Tuba4a
Tubb5
Tulp4
Tyrobp
Usp11
Usp44
Vat1
Vav3
Vcam1
Vill
Xkrx
Xylt1
Xylt2
Zbtb7b
Zcchc12
Zdhhc8
Zeb2
Zfp281
Zfp36
Zfp467
Zfp516
Zfp608
Zfp712
Zfp758
Zfp760
Zfp821
Zmiz1
Zmym3

## Sheet: CD4 vs CD8 lineage genes
Gene_symbol
1110032F04Rik
1190002H23Rik
2210010C17Rik
2610019F03Rik
2700081O15Rik
4930524L23Rik
5730508B09Rik
9930111J21Rik1
A330049M08Rik
A630023P12Rik
A930002I21Rik
Abcb1b
Acaa2
Acaca
Acp5
Actn2
Adam15
Adam19
Adamtsl2
Adh1
Agpat4
Ahdc1
Aim1
Akt3
Aldh2
Amica1
Amigo2
Aplp2
Arhgap29
Arhgap5
Arhgef10
Arid5b
Arrdc3
Arsb
Ass1
Atad3a
Atp2b4
Atp8b4
B4galnt1
Bace1
Baiap3
Basp1
Bhlhe40
Bmf
C630004H02Rik
Cacnb3
Cad
Casc4
Ccdc102a
Ccl5
Ccr2
Ccr6
Ccr8
Ccr9
Cd160
Cd200r1
Cd226
Cd28
Cd4
Cd40lg
Cd44
Cd5
Cd69
Cd7
Cd72
Cd74
Cd81
Cd83
Cd8a
Cd8b1
Cdc42ep4
Cdkn1b
Cercam
Chdh
Chn2
Chst15
Chsy1
Cish
Ckb
Clcf1
Cnr2
Col23a1
Cotl1
Crtam
Cst7
Ctla4
Ctsw
Cx3cr1
Cxcr6
Cxxc5
Cybb
Cyp2s1
Cytip
Dapk1
Dapl1
Ddc
Ddr1
Dnajc15
Dock1
Dock5
Dpp4
Dpy19l1
Dse
Dst
Dtx1
Ecm1
Ehd1
Eng
Eomes
Epas1
Epsti1
Esyt1
Ets2
Faah
Fam102a
Fam129a
Fam134b
Fam46c
Fam55c
Fasl
Fgl2
Folr4
Foxp3
Frmd4a
Gata3
Ggt1
Glipr2
Glis3
Gm12185
Gm14029
Gm15708
Gm4956
Gng2
Gnptg
Gpnmb
Gpr114
Gpr183
Gpr55
Gpr68
Gpr83
Gria3
Gsta4
H1f0
H2-Aa
H2-Ab1
H2-Eb1
H2-Oa
H2-T24
Haao
Hdac7
Hs3st3b1
Icos
Ifi27l1
Ifi30
Ifi44
Igf1r
Igfbp4
Iigp1
Il17rb
Il18r1
Il1rl1
Il2ra
Il6ra
Inpp4a
Inpp5f
Inppl1
Irf4
Itga6
Itgae
Itgam
Itgb3
Itgb8
Itih5
Itm2a
Kbtbd11
Kcna2
Kcnc1
Kif1b
Kifc3
Kit
Klhdc8b
Klhl5
Klk8
Klra1
Klra9
Klrb1c
Klrd1
L1cam
Lats2
Lcn4
Lgals1
Lgmn
Limk1
Lrrc32
Ly6a
Ly6c1
Ly6c2
Maf
Man1c1
Mapk11
Matk
Mcm3
Mcm5
Mctp2
Mical1
Mllt3
Mpeg1
Mpzl3
Mthfd1l
Mtss1
Mtus1
Myc
Myo10
Myo1e
Myo1f
Nav2
Ncf1
Nedd4
Nkg7
Nr4a1
Nrp1
Nsg2
Nwd1
Ostf1
P2rx7
Pa2g4
Padi2
Pck2
Pde7a
Pdlim4
Phldb1
Pla2g4f
Plac8
Pld3
Plekha7
Plekho1
Plk2
Plxnd1
Pou6f1
Ppic
Ppp1r1b
Prdm1
Prelid2
Prf1
Prkce
Pstpip2
Ptger4
Ptgir
Ptms
Ptpn13
Ptpn14
Ptpn7
Ptpre
Pvr
Racgap1
Rapgef3
Rarg
Rassf3
Rb1
Rcan3
Rcn3
Rgs1
Rgs10
Rorc
Rras2
Runx1
Runx3
S100a4
S1pr1
Samhd1
Sdc3
Sdc4
Sema4a
Set
Sgms1
Shmt2
Siglech
Slc15a1
Slc25a4
Slc6a19
Slc7a11
Slfn1
Slfn5
Snai3
Socs2
Sorl1
St3gal2
St8sia6
Stx2
Swap70
Sytl2
Sytl3
Tagln2
Tanc1
Tapbpl
Tbc1d16
Tbc1d30
Tbc1d4
Tecpr1
Tfrc
Tgfbr3
Tlr12
Tm6sf1
Tmem108
Tmem154
Tmem64
Tmem65
Tnfrsf18
Tnfrsf25
Tnfrsf4
Tpst2
Trbv12-1
Trbv14
Trbv17
Trbv29
Trbv31
Trbv5
Trib1
Trib2
Trim30c
Trio
Trpm1
Trps1
Tspan32
Tspan9
Ttc39b
Ttc39c
Ttn
Tubb3
Tubb5
Ung
Usp11
Vat1
Wdr67
Xylt1
Zbtb7b
Zc3h12c
Zdhhc8
Zfp281
Zfp827
Znrf1
Zyx
