# Supplementary material for: The order and logic of CD4 versus CD8 lineage choice and differentiation in mouse thymus
Source: Nat Commun. 2021 Jan 4;12:99. doi: 10.1038/s41467-020-20306-w (PMC7782583; doi:10.1038/s41467-020-20306-w)
Supplement: Supplementary file 8 — Supplementary Data 4 [file 41467_2020_20306_MOESM8_ESM.xlsx]

## Sheet: Note
Column name	Description
Gene_name	Gene name
p_val	P-value
avg_logFC	log fold-chage of the average expression between the two groups. Positive values indicate that the gene is more highly expressed in the first group
pct.1	The percentage of cells where the gene is detected in the first group
pct.2	The percentage of cells where the gene is detected in the second group
p_val_adj	Adjusted p-value, based on bonferroni correction using all genes in the dataset (genes with p_val_adj < 0.1 were selected)

## Sheet: Sel_Inter_Cd4+Cd8+_vs_CD69negDP
Gene_name	p_val	avg_logFC	pct.1	pct.2
Endou	8.98535e-24	-2.02245	0.143	0.94
Tmsb10	1.3733e-23	1.4665	1	0.892
Rag1	3.57339e-23	-1.09113	0.117	0.952
Dgkeos	9.77028e-23	-1.75894	0.078	0.928
Cd2	2.80758e-21	2.23448	0.896	0.217
Arpp21	5.71462e-20	-1.54075	0.182	0.952
Dntt	1.3497e-19	-1.53815	0.623	1
Cd53	1.65033e-19	2.22788	0.753	0.036
Cnn2	1.86478e-19	1.93102	0.883	0.217
Tox	2.51421e-19	1.2303	0.948	0.313
Hmgb1	3.53018e-19	-1.00121	1	1
Itm2a	3.1404e-18	3.4557	0.766	0.12
Aqp11	5.64091e-18	-1.58967	0.234	0.916
Gm15340	4.50742e-16	-1.70175	0.091	0.747
Shisa5	6.85032e-16	1.49973	0.922	0.361
Cdca7	1.58032e-15	-1.65346	0.195	0.795
Nab2	2.29719e-15	0.997699	0.571	0
B630019A10Rik	2.29719e-15	0.647666	0.571	0
Cd8b1	3.89432e-15	-0.889232	0.909	1
Rmnd5a	4.60748e-15	-1.08345	0.753	1
Tes	6.1048e-15	0.819012	0.753	0.108
Rag2	8.93181e-15	-0.363892	0.091	0.747
Stk17b	1.17534e-14	1.30825	0.909	0.602
Ly6e	2.2977e-14	-1.00048	0.922	1
Cyb5a	2.74326e-14	-1.06964	0.857	1
Nebl	7.99297e-14	-1.09585	0.143	0.747
Tuba4a	1.42314e-13	1.65652	0.701	0.157
Thy1	1.42505e-13	-0.81235	0.896	1
Ly6d	2.3059e-13	-2.49263	0.078	0.627
Dhrs3	2.4297e-13	-1.03982	0.156	0.783
Ccr4	3.14827e-13	1.16327	0.558	0.036
Actg1	4.84049e-13	0.968027	0.987	0.952
Vim	7.49634e-13	1.1335	0.727	0.145
Cd8a	8.61152e-13	-0.795278	1	1
Hmgn2	9.76363e-13	0.796899	0.961	0.59
Gimap6	1.15282e-12	0.986949	1	0.795
Lck	1.24913e-12	-0.562506	1	1
Pfn1	1.9452e-12	0.604869	1	0.988
Dgke	2.20589e-12	-0.899314	0.299	0.88
Actb	3.24597e-12	0.615724	1	1
Fbxl12	3.51446e-12	-0.103347	0.234	0.807
Rgs10	3.73816e-12	1.40179	0.831	0.361
Dck	3.82887e-12	-1.07699	0.481	0.867
Galnt6	4.22676e-12	1.0068	0.597	0.072
B4galt6	4.76558e-12	-0.147567	0.442	0.88
Prkcq	5.20215e-12	1.06761	0.909	0.458
Tdrd5	8.76208e-12	-1.06973	0.117	0.651
Tuba1a	9.58494e-12	0.298376	0.87	0.373
Cd5	1.18246e-11	1.72388	0.662	0.169
Xrcc6	2.24567e-11	-1.13945	0.39	0.855
Arl5c	2.30006e-11	-1.1148	0.403	0.843
Rap1b	3.74811e-11	0.857715	0.961	0.711
Mapk11	3.78597e-11	0.883376	0.429	0
Gimap4	4.24036e-11	1.30806	0.455	0.012
Cd226	4.37595e-11	0.775556	0.455	0.012
Fyn	8.48989e-11	0.724421	0.818	0.373
Arhgdib	1.11134e-10	0.537419	1	1
Prrt1	1.58759e-10	-0.571007	0.234	0.723
Ckb	1.84697e-10	1.01015	0.442	0.024
Mad1l1	2.01889e-10	-0.963923	0.169	0.663
Chd3	2.49849e-10	0.971674	0.636	0.157
Mllt6	2.70489e-10	0.58258	0.468	0.036
Aldoa	2.87745e-10	0.984304	0.857	0.482
Gimap8	3.23103e-10	0.822357	0.818	0.349
Il2rg	3.50978e-10	0.503217	1	0.867
Junb	4.44714e-10	0.838569	0.597	0.133
St6gal1	4.89797e-10	0.754775	0.74	0.253
P2rx1	6.56523e-10	-1.03512	0.013	0.434
Wdr78	8.49686e-10	-0.889442	0.247	0.747
Bzw2	9.2062e-10	0.984699	0.727	0.229
Bcl2l1	1.11744e-09	-0.702811	0.26	0.735
Spint2	1.17986e-09	-0.754309	0.831	0.916
Wdr12	1.7148e-09	-1.038	0.169	0.651
Nsg2	2.08239e-09	-0.980166	0.403	0.795
Cotl1	2.34377e-09	0.321517	0.792	0.301
Gm37065	2.9196e-09	-0.302765	0.052	0.482
Bcl2	2.98999e-09	0.807216	0.429	0.036
Rgcc	3.23486e-09	-1.01695	0.481	0.867
Tube1	5.94948e-09	-0.86833	0.13	0.578
Atl2	6.43299e-09	-0.761168	0.429	0.867
E2f2	7.27618e-09	-0.843423	0.039	0.434
Gapdh	8.1874e-09	0.463097	1	0.988
Slc16a5	8.60616e-09	-0.87893	0.299	0.759
Lcp1	9.34779e-09	0.986073	0.87	0.506
Ets2	1.11802e-08	-0.99001	0.636	0.904
Lasp1	1.1201e-08	0.627367	0.688	0.265
Lmo4	1.12882e-08	0.688944	0.636	0.253
Klf13	1.17313e-08	-0.51919	0.896	0.988
Xrra1	1.30536e-08	-0.527402	0.013	0.373
2007-09-01	1.5087e-08	0.900915	0.909	0.578
Tubb5	2.31589e-08	0.796035	0.961	0.699
Ier2	2.5012e-08	0.869147	0.481	0.096
Ssbp2	2.50666e-08	-1.06024	0.597	0.904
Tpm4	2.70578e-08	0.834144	0.571	0.157
Gtf2h4	2.78136e-08	-0.972882	0.325	0.735
Pacsin1	2.86919e-08	0.596724	0.377	0.024
Satb1	3.76365e-08	0.435261	1	1
Tuba1b	3.79066e-08	0.290661	0.701	0.253
Myb	3.80911e-08	-0.586083	0.468	0.916
Plxdc1	4.02477e-08	-0.63317	0.052	0.422
Id2	4.12936e-08	1.39587	0.429	0.072
Ppp1r14b	4.17145e-08	-1.03152	0.558	0.807
Klk8	5.2136e-08	0.994562	0.338	0.012
Arap2	5.78477e-08	0.929358	0.714	0.313
Cd4	5.97202e-08	-0.660995	1	0.988
Cbfa2t3	6.15183e-08	-0.563162	0.052	0.434
Cfl1	6.9555e-08	0.33983	1	1
Cd28	6.99505e-08	0.904585	0.922	0.723
Eno1	7.58738e-08	0.653335	0.987	0.855
Spo11	8.22383e-08	-0.389225	0.078	0.47
Sytl3	8.43272e-08	-0.772205	0.039	0.398
Rap2c	8.6476e-08	0.593376	0.675	0.253
Trac	8.67674e-08	0.617267	1	0.855
Rcsd1	1.02223e-07	-0.870595	0.584	0.831
Fam102a	1.08688e-07	0.502564	0.403	0.048
Evl	1.13307e-07	0.314532	0.494	0.108
Rorc	1.14838e-07	-0.72693	0.26	0.687
Gm525	1.17206e-07	-0.640715	0.013	0.337
Ighm	1.34236e-07	-0.980244	0.597	0.855
A930003A15Rik	1.39371e-07	-0.688921	0.039	0.373
P2ry10	1.45203e-07	-0.601092	0.195	0.651
Mprip	1.46615e-07	-0.632944	0.312	0.711
Rapgef3	1.49421e-07	-1.06124	0.091	0.47
Calr	1.55422e-07	0.793099	0.831	0.422
Ldha	1.5972e-07	0.721515	0.935	0.735
Dnajc15	1.682e-07	-1.06412	0.481	0.771
Rnf157	1.78268e-07	-0.873618	0.091	0.434
Mier1	1.82137e-07	-0.788768	0.74	0.952
Ets1	1.90945e-07	0.557417	1	0.952
Nr4a1	1.93649e-07	0.873138	0.286	0
Hsp90ab1	1.9439e-07	0.603321	1	0.928
Wdr1	2.14522e-07	0.783233	0.922	0.675
Ucp2	2.25185e-07	0.412664	1	0.94
Cd69	3.09098e-07	1.69252	0.455	0.108
Ubac2	3.19024e-07	0.639049	0.74	0.313
Kcnmb4	3.26853e-07	0.280234	0.519	0.145
Nfkbid	3.78062e-07	0.658806	0.299	0.012
Bach2	3.79073e-07	0.604817	0.338	0.036
Orai1	4.04167e-07	0.414298	0.325	0.024
Chrna9	4.08205e-07	-0.714123	0.351	0.735
Gimap3	4.26986e-07	0.894766	0.325	0.024
Il21r	4.27866e-07	-0.788758	0.584	0.843
Acot7	4.47066e-07	0.742634	0.468	0.108
Pdia4	4.67661e-07	0.694724	0.468	0.108
Ifngr1	5.12752e-07	-1.03688	0.429	0.783
Rap1a	6.02483e-07	0.698408	0.883	0.651
Cerk	6.75147e-07	-0.803361	0.286	0.651
Rinl	6.77853e-07	0.427032	0.584	0.229
Glcci1	6.80435e-07	-0.0576132	0.091	0.434
Limd2	6.85444e-07	0.477687	1	0.976
Add3	6.91199e-07	0.565347	0.416	0.072
Csk	7.18192e-07	0.598782	0.779	0.458
Socs1	7.24706e-07	-0.577688	0.403	0.759
Mr1	7.27377e-07	-0.751597	0.169	0.554
Egr1	7.7394e-07	1.13067	0.312	0.024
Plxnd1	7.94355e-07	-0.294013	0.195	0.59
Ifi47	8.81106e-07	0.117807	0.494	0.133
Lztfl1	9.94713e-07	0.758151	0.662	0.301
Ndfip1	1.01787e-06	0.59349	0.766	0.458
Arpc2	1.12599e-06	0.494715	0.987	0.94
Tcf12	1.2273e-06	-0.725025	0.532	0.843
Tpm3	1.34469e-06	0.564945	0.987	0.88
Maml2	1.35431e-06	0.41788	0.377	0.06
Gpr174	1.42161e-06	0.654782	0.325	0.036
Cytip	1.45247e-06	0.783682	0.792	0.434
Hnrnpdl	1.5741e-06	0.53801	0.922	0.59
Ccr7	1.60688e-06	0.882534	0.273	0.012
Zfp36l1	1.65706e-06	0.0689994	0.662	0.253
Gbp2	1.67302e-06	1.01189	0.338	0.036
Ccnd3	1.79923e-06	-1.20846	0.805	0.831
Trp53i11	1.81432e-06	-0.84018	0.481	0.819
Ldlrad4	2.15292e-06	-0.808861	0.052	0.361
Hspa5	2.16934e-06	0.743926	0.688	0.313
Cxcr4	2.2429e-06	-0.337973	0.299	0.639
Ran	2.26324e-06	0.545432	0.935	0.614
Anxa6	2.31805e-06	0.963345	0.636	0.337
Ripor2	2.32305e-06	0.588044	0.623	0.301
Nfatc3	2.44607e-06	-0.62898	0.532	0.843
Rpl3	2.47775e-06	0.595738	0.935	0.867
Tmsb4x	2.65757e-06	0.354834	1	1
Ankrd44	2.6634e-06	0.70471	0.688	0.301
Nhsl1	2.83992e-06	-0.32967	0.091	0.422
Abi2	2.93069e-06	0.189225	0.286	0.024
Agfg2	2.95993e-06	-0.775433	0.195	0.518
Pglyrp2	2.98867e-06	0.457489	0.545	0.193
Tctex1d1	3.21001e-06	-0.427614	0.156	0.518
Clk3	3.26213e-06	-0.695134	0.61	0.88
Bcl6	3.2886e-06	-0.465743	0.208	0.554
Kctd2	3.30047e-06	-0.678618	0.104	0.434
Glipr2	3.36897e-06	0.539618	0.234	0
Trim26	3.71623e-06	0.283137	0.26	0.012
Gbp8	3.85324e-06	-0.754737	0.39	0.759
Tapt1	3.99375e-06	-0.632618	0.416	0.771
B230118H07Rik	4.07656e-06	-1.03378	0.052	0.337
Eno1b	4.27215e-06	0.130508	0.948	0.807
Ephx1	4.39577e-06	0.561246	0.26	0.012
Itgb2	4.66043e-06	0.638939	0.883	0.759
Hibadh	4.81871e-06	-0.776139	0.377	0.687
Aip	4.91793e-06	0.563739	0.584	0.205
Lat	5.0556e-06	-0.472157	0.987	1
Inpp4b	5.19515e-06	0.838798	0.442	0.133
Ppp1r18	5.54684e-06	0.463394	0.792	0.53
Rapgef6	6.14615e-06	0.675993	0.688	0.373
Ppia	6.24053e-06	0.294862	1	1
Dap	6.32562e-06	0.546438	0.571	0.205
Ttc3	6.37936e-06	0.676194	0.818	0.494
Zfp36l2	6.58793e-06	0.496812	0.61	0.241
Psat1	6.75601e-06	0.379653	0.221	0
Dusp6	6.97262e-06	0.524666	0.416	0.12
Slc7a11	7.34331e-06	-0.524637	0.013	0.265
Syt13	7.38751e-06	-0.362806	0.052	0.349
Ldhb	7.68201e-06	-0.558662	0.935	0.976
St3gal1	7.81899e-06	0.326725	0.338	0.06
Lyst	8.01881e-06	-0.886302	0.247	0.578
Ezr	8.09489e-06	-0.503453	0.883	0.964
Hsdl1	8.34792e-06	-0.718381	0.662	0.892
Papss2	8.59092e-06	-0.619579	0.013	0.265
Klf3	8.64821e-06	-0.768104	0.312	0.675
Hipk1	8.85155e-06	-0.153228	0	0.229
Cnih1	8.87884e-06	0.58259	0.442	0.12
Coro1a	9.15985e-06	0.373662	1	1
Eef1a1	9.30619e-06	0.310187	1	1
Slamf6	9.50638e-06	-0.837557	0.234	0.566
Ppa1	9.76356e-06	0.430335	0.247	0.012
Ssh2	9.94124e-06	0.428084	0.571	0.217
Hivep3	1.00028e-05	0.565818	0.312	0.048
Sptbn1	1.03913e-05	0.562623	0.662	0.325
Psme2	1.07698e-05	0.691342	0.766	0.386
Nme1	1.10605e-05	0.273135	0.766	0.373
Gse1	1.18614e-05	-0.10391	0.26	0.639
Lef1	1.20182e-05	0.775302	0.935	0.855
Baiap2	1.21097e-05	0.388749	0.299	0.036
Gm38405	1.21248e-05	-0.1893	0.013	0.253
Zcchc11	1.24064e-05	0.548371	0.649	0.337
Il7r	1.3456e-05	0.940891	0.208	0
Itgb3	1.3456e-05	0.665388	0.208	0
Gm12256	1.36507e-05	-0.291437	0.065	0.349
Gpr162	1.39323e-05	-0.108375	0.026	0.277
Gnas	1.40826e-05	0.0340045	0.558	0.229
Flna	1.46959e-05	0.745982	0.831	0.711
Rbbp7	1.49577e-05	0.706663	0.675	0.373
Cnp	1.55693e-05	-0.47685	0.442	0.735
Cep85	1.56213e-05	-0.551603	0.208	0.542
Edem1	1.62588e-05	-0.593012	0.857	0.976
mt-Nd1	1.65978e-05	0.48573	1	1
Slc43a2	1.80966e-05	-0.602049	0.416	0.711
Zcchc12	1.82382e-05	0.588713	0.234	0.012
Pfkp	1.88565e-05	0.656434	0.597	0.253
Tubb4b	1.90023e-05	0.737591	0.519	0.193
Xylt2	1.95358e-05	0.43584	0.338	0.072
Sin3b	1.98402e-05	-0.667101	0.831	0.94
Ntrk3	2.01732e-05	-0.41365	0.247	0.554
Nme2	2.13542e-05	0.0565405	0.532	0.181
Arid5b	2.14762e-05	0.200757	0.234	0.012
Hnrnpa2b1	2.1541e-05	0.320291	1	0.976
Slc25a12	2.17372e-05	0.570206	0.494	0.181
Nab1	2.22366e-05	0.45668	0.481	0.169
Gltp	2.45851e-05	0.494147	0.61	0.277
BC065403	2.5155e-05	-0.115237	0.039	0.301
Ctsc	2.57771e-05	0.518883	0.442	0.133
Tacc2	2.6041e-05	0.561587	0.273	0.036
Tesc	2.66256e-05	0.661642	0.195	0
Calm1	2.74433e-05	0.434267	0.987	0.952
Arf3	2.75553e-05	0.518819	0.714	0.386
Npc2	2.79768e-05	0.461229	0.909	0.627
Shmt2	2.8773e-05	0.306688	0.338	0.06
Ptpn2	3.00835e-05	0.431609	0.506	0.169
Set	3.11259e-05	0.279294	0.909	0.735
Msn	3.1607e-05	0.497787	0.974	0.831
Serinc5	3.23581e-05	-0.569563	0.13	0.422
Inpp5k	3.247e-05	-0.652254	0.364	0.663
Trpc4ap	3.51871e-05	-0.596758	0.675	0.867
Gm44175	3.52084e-05	-0.08625	0.026	0.265
Psme1	3.52359e-05	0.583079	0.909	0.675
Per1	3.97892e-05	0.223216	0.247	0.024
Calm3	3.99706e-05	0.304004	0.844	0.518
Gpr65	4.08038e-05	0.0317248	0.247	0.024
Ikzf1	4.31905e-05	0.480621	0.935	0.711
Cct8	4.38559e-05	0.609324	0.818	0.554
Dynlt1b	4.49752e-05	-0.106047	0.364	0.602
Rplp1	4.61888e-05	0.376988	0.987	1
Sp100	4.66036e-05	0.485289	0.844	0.699
Kif23	4.82057e-05	0.594484	0.325	0.072
Ccdc153	4.91232e-05	-0.388828	0.013	0.229
Erap1	4.96767e-05	0.47041	0.429	0.145
Dgcr6	4.9784e-05	-0.357938	0.13	0.398
Arid2	5.00765e-05	-0.535085	0.403	0.735
Lysmd2	5.23564e-05	0.519978	0.182	0
Izumo1r	5.23564e-05	0.443725	0.182	0
Sytl2	5.23564e-05	0.378292	0.182	0
Sema4a	5.23564e-05	0.274696	0.182	0
Parp3	5.28437e-05	0.594353	0.338	0.084
Samd1	5.31028e-05	0.118219	0.208	0.012
Armcx6	5.31568e-05	0.678404	0.26	0.036
Gm9844	5.32181e-05	0.00243853	0.299	0.048
Dkc1	5.35861e-05	0.712681	0.325	0.072
Cd164	5.4966e-05	-0.579719	0.831	0.964
Ube2r2	5.61728e-05	0.463557	0.857	0.578
Gimap7	5.90522e-05	0.0382137	0.312	0.06
Anxa2	6.00833e-05	-1.04574	0.494	0.663
Morc1	6.50609e-05	-0.892651	0.013	0.217
Epsti1	6.54802e-05	-0.53527	0.195	0.506
Rel	6.58177e-05	0.400001	0.26	0.036
B2m	6.74182e-05	0.590787	0.922	0.783
Rrs1	6.77446e-05	0.252905	0.208	0.012
Stt3a	6.83189e-05	0.261542	0.506	0.181
Rpl41	7.1371e-05	0.315353	1	1
Zbp1	7.18409e-05	0.410407	0.325	0.072
Selplg	7.37682e-05	-0.492426	0.87	0.916
Psap	7.46557e-05	-0.630101	0.584	0.831
Agpat3	7.46676e-05	0.501704	0.636	0.361
Ybx1	7.57002e-05	0.472697	0.961	0.867
Hist1h2af	7.80374e-05	-0.0122677	0.026	0.241
Mif4gd	8.004e-05	-0.609065	0.208	0.494
H2-D1	8.03344e-05	0.767172	0.818	0.602
Uspl1	8.06041e-05	-0.635944	0.338	0.639
Faap100	8.16932e-05	0.191258	0.208	0.012
Ctsw	8.21952e-05	0.443484	0.234	0.024
Myl6	8.29063e-05	0.346098	0.987	0.964
Rbms1	8.44008e-05	0.463472	0.532	0.217
Polr2h	9.3693e-05	0.486639	0.364	0.108
Chl1	0.000102348	0.435408	0.169	0
Crybg1	0.000102348	0.35378	0.169	0
Pvr	0.000102676	-0.633974	0.221	0.506
Gimap5	0.000105119	0.488267	0.338	0.084
Nlrc5	0.000105772	0.32861	0.195	0.012
Hsd17b12	0.000106972	0.801265	0.299	0.072
Pten	0.000108504	-0.503715	0.688	0.88
Hist1h2ac	0.000109372	-0.150201	0.078	0.325
2009-09-01	0.000112394	0.346651	0.909	0.663
Sh3bp2	0.000114658	0.246518	0.195	0.012
Itpripl1	0.000117639	0.4091	0.26	0.048
Tdrp	0.000117887	0.425079	0.558	0.241
Stx6	0.000119432	-0.319303	0.299	0.651
Papolg	0.000119439	0.369562	0.325	0.084
Gata3	0.000123237	0.814498	0.571	0.349
Gar1	0.000123729	0.156192	0.299	0.072
H2-Ob	0.000124245	0.39271	0.195	0.012
Arid5a	0.000124295	0.553689	0.325	0.084
Smc6	0.000127034	0.593711	0.597	0.325
Ndrg1	0.000127605	0.176898	0.195	0.012
Irf1	0.000128479	0.507023	0.234	0.036
Tnrc6a	0.00013463	0.233575	0.649	0.289
Gsn	0.000135006	0.597736	0.714	0.446
Anp32a	0.000137733	0.497222	0.714	0.494
Hnrnpu	0.000137757	0.437627	0.935	0.843
Siah1a	0.000138858	0.423993	0.494	0.205
Slc16a6	0.00014187	0.306877	0.247	0.036
St3gal2	0.00014187	0.139329	0.247	0.036
Agtrap	0.00014374	-0.542574	0.182	0.47
Rpl12	0.000147113	0.403393	0.987	0.94
Rps20	0.000148171	0.32063	0.974	0.976
Hmgn1	0.000150111	0.310711	0.883	0.639
Bcat2	0.000164989	-0.577918	0.273	0.542
Mrpl58	0.000168686	-0.575987	0.532	0.735
Actr3	0.000171007	0.401401	0.948	0.855
Hist1h2ae	0.000171652	-0.632084	0.169	0.434
Hist1h2an	0.000175289	-0.043631	0	0.169
BB031773	0.000175289	-0.664532	0	0.169
Slc50a1	0.000176856	0.417013	0.519	0.229
Chd1	0.000179766	-0.572043	0.468	0.747
Rbmx	0.000179892	0.278696	0.662	0.349
Fam3c	0.00018393	0.431178	0.429	0.157
Eef1b2	0.00018459	0.368726	0.922	0.735
Prps2	0.000194251	-0.608981	0.558	0.759
Dirc2	0.000194484	-0.715633	0.104	0.349
Prep	0.000195961	-0.910415	0.195	0.422
Egr2	0.000198979	0.58083	0.156	0
Fdx1l	0.000198979	0.0248347	0.156	0
Nck1	0.000199584	0.421105	0.571	0.265
Retreg1	0.000204366	0.333774	0.26	0.048
Zbtb2	0.000211491	0.320314	0.416	0.145
Prkca	0.000213017	0.0275632	0.455	0.169
Tec	0.000214462	-0.821869	0.065	0.289
Tada1	0.000216571	0.182107	0.312	0.072
Ptpn6	0.000217474	0.507149	0.818	0.602
Eif4a1	0.000218991	0.358591	0.974	0.867
Rasa2	0.000221694	0.302744	0.545	0.265
Nsfl1c	0.00022321	0.360167	0.649	0.337
Itpr2	0.000227662	-0.626482	0.623	0.795
Dynlt1f	0.000229834	-0.156865	0.273	0.554
Ctnnbip1	0.000230447	0.284432	0.247	0.048
Smc4	0.000233214	-0.35906	0.766	0.94
Apex1	0.00023503	0.210179	0.234	0.036
Hist1h1c	0.000240044	-0.86639	0.247	0.494
Psip1	0.000241928	0.339808	0.792	0.542
Cct5	0.000241974	0.53613	0.844	0.59
Kbtbd11	0.000251558	0.417052	0.299	0.072
Dusp1	0.000253293	0.136934	0.286	0.06
Fus	0.000254573	0.127932	0.805	0.554
Tmem173	0.000263319	0.461808	0.234	0.036
Rps6ka1	0.000272435	0.449741	0.338	0.108
BC028471	0.000273436	-0.386034	0.052	0.265
Lin7c	0.000274761	-0.451091	0.364	0.627
Ilf3	0.000275609	0.298916	0.571	0.289
Gmfg	0.000286361	-0.389809	0.883	0.976
Ilvbl	0.000288064	-0.51896	0.247	0.53
Rbbp4	0.000288525	0.33274	0.909	0.675
Cdk20	0.000291347	-0.484512	0.026	0.217
Ifi35	0.000293101	0.523286	0.338	0.096
Dbi	0.00029944	0.468651	0.753	0.506
Por	0.000304064	0.367301	0.519	0.229
Qrich1	0.000304592	0.418984	0.558	0.289
Mettl8	0.000305985	-0.336128	0.078	0.313
Lars2	0.000306579	-0.25939	1	1
Nron	0.000313531	-0.0419906	0	0.157
Dtl	0.000313531	-0.4436	0	0.157
Rin3	0.000315308	0.179836	0.234	0.036
Traf3ip3	0.00031998	-0.592825	0.468	0.675
Atf6b	0.000320406	0.157906	0.429	0.169
Stmn1	0.000320475	0.167217	0.909	0.687
Got1	0.000321756	0.590542	0.286	0.072
Gm13919	0.000324312	-0.10007	0.091	0.325
Patj	0.000331844	-0.65324	0.182	0.434
Lbr	0.000332261	-0.560174	0.662	0.819
Cbfb	0.00033313	0.402083	0.584	0.313
Map3k11	0.000337848	0.312753	0.481	0.217
Sgpl1	0.000344768	0.0756031	0.234	0.036
Shkbp1	0.000345145	0.259757	0.39	0.133
C1galt1	0.000350769	-0.387356	0.273	0.566
Midn	0.000354846	0.108811	0.545	0.253
F13a1	0.000358162	-0.354876	0.078	0.301
Rrad	0.000361909	0.61207	0.221	0.036
Cnot6	0.000365976	-0.594906	0.727	0.831
Ifi209	0.000366209	0.69935	0.61	0.325
Kat2a	0.000370965	0.265142	0.247	0.048
Cbx8	0.000370965	0.248786	0.247	0.048
Zbtb38	0.000371862	0.266368	0.351	0.108
Zmiz1	0.000373693	0.249165	0.442	0.169
Slc6a19	0.000375182	-0.925417	0.104	0.337
Itgal	0.000378257	0.344296	0.935	0.699
Exosc8	0.000379565	0.367328	0.299	0.072
Gimap9	0.000380642	0.206696	0.922	0.627
Txn1	0.000382034	-0.467073	0.896	0.964
Plk3	0.000384907	0.284898	0.143	0
Gpr183	0.000384907	0.0612244	0.143	0
Gdf11	0.000385364	0.143432	0.195	0.024
Prkcb	0.000389671	-0.532261	0.675	0.819
Adgre5	0.000390908	-0.495704	0.208	0.458
Qsox1	0.000398781	0.172446	0.273	0.06
Armc8	0.000400569	0.345093	0.26	0.06
Vasp	0.000402706	0.119426	0.61	0.301
Trp53	0.000402788	0.402403	0.662	0.398
Mtap	0.000408574	0.424883	0.312	0.084
Lpin2	0.000422294	0.217497	0.169	0.012
1700025G04Rik	0.000433542	0.170406	0.169	0.012
Alg3	0.000434661	0.436777	0.26	0.06
Cux1	0.000445388	-0.41499	0.61	0.807
Srsf5	0.000447028	-0.335225	1	1
Ubb	0.000464568	0.22044	1	0.988
Tapbp	0.000465122	0.417442	0.545	0.265
Stx4a	0.00047652	0.284611	0.506	0.217
2011-09-01	0.000477556	0.137701	0.273	0.06
Srpk1	0.000477782	0.354697	0.61	0.313
Tnik	0.000484645	0.544599	0.61	0.337
Mns1	0.000490179	-0.653175	0.13	0.349
Rab37	0.000490911	0.403127	0.26	0.06
Trav6-3	0.000494095	0.207505	0.169	0.012
Eef1g	0.000495205	0.506701	0.779	0.639
Ranbp1	0.000495859	0.224812	0.61	0.289
Lsm6	0.000499049	0.631184	0.468	0.217
Gpi1	0.000502021	0.370488	0.857	0.614
Fcho1	0.000503541	-0.515634	0.273	0.518
Gm42418	0.000508022	-0.229577	1	1
Urgcp	0.000511122	0.263324	0.26	0.06
Anapc5	0.00051871	-0.450904	0.636	0.795
Iqgap2	0.000519414	0.434309	0.351	0.108
Arrb2	0.000520029	0.121144	0.338	0.108
Bin1	0.000524515	0.399753	0.325	0.096
Svil	0.000528966	0.221855	0.299	0.084
Fos	0.000532106	0.638447	0.26	0.06
Myh9	0.000532368	0.256629	0.883	0.687
Fam49b	0.000538101	0.382116	0.753	0.494
Hnrnpd	0.000549822	0.33432	0.87	0.687
Pik3cd	0.000552637	0.295467	0.377	0.133
Pebp1	0.000552794	0.415769	0.74	0.482
Nwd1	0.000558304	-0.353024	0	0.145
Utp18	0.000563513	0.375833	0.325	0.096
Parp1	0.000563998	0.256251	0.403	0.145
Kremen1	0.00059006	-0.216708	0.429	0.699
Gnl1	0.000595667	0.390905	0.403	0.157
Ints12	0.00060513	0.424177	0.312	0.096
Uba52	0.000606411	-0.107321	0.948	0.988
Stk39	0.000606704	0.29828	0.195	0.024
Il6st	0.000611791	0.652489	0.636	0.386
Bcas2	0.000615025	0.246935	0.688	0.398
Ikzf2	0.000621007	0.103573	0.208	0.036
Ppm1h	0.000621261	-0.469086	0.442	0.747
Celf2	0.000621972	-0.451016	0.857	0.94
Dync1li2	0.000630167	0.253548	0.338	0.108
Il17rb	0.000635037	0.312538	0.208	0.036
Aimp2	0.000639865	0.263431	0.234	0.048
Hspe1	0.000648056	0.234564	0.714	0.422
Laptm5	0.000653947	0.287121	1	0.976
Tmbim6	0.000655632	0.338432	0.909	0.819
Gfi1	0.00065871	-0.660766	0.195	0.446
Pou6f1	0.000659763	-0.266614	0.078	0.301
Plekho2	0.000666628	0.308779	0.247	0.06
Stat6	0.000671705	0.494698	0.61	0.349
Mkl1	0.000673545	0.117153	0.39	0.145
Mea1	0.000678357	0.329063	0.403	0.169
Mum1	0.000683805	0.305081	0.61	0.313
AI467606	0.000694258	-0.60386	0.545	0.783
Psmg1	0.000710214	0.394874	0.234	0.048
Xpo1	0.000720679	0.526214	0.455	0.205
Insl5	0.000721597	-0.456228	0.039	0.217
Cd200	0.00074127	0.315549	0.13	0
Smyd5	0.00074127	0.248354	0.13	0
Tox2	0.00074127	0.223578	0.13	0
Eng	0.00074127	0.071718	0.13	0
Rbl2	0.000762954	0.125499	0.325	0.108
Ddx39b	0.000772488	0.373601	0.909	0.771
Cdc25a	0.000777735	0.267548	0.429	0.169
Ms4a4b	0.000787694	0.90341	0.234	0.048
Akap13	0.000791938	0.418478	0.87	0.663
Aff1	0.000796129	-0.361024	0.545	0.723
Btg2	0.000810752	-0.464684	0.87	0.904
Pik3ip1	0.000814121	-0.45912	0.351	0.614
Tmc6	0.000817219	0.330713	0.532	0.265
Prodh	0.00082911	-0.135585	0.013	0.169
Abi3	0.00083147	-0.376889	0.519	0.723
Hspa8	0.000837858	0.381397	0.974	0.952
Arf5	0.00083902	0.236352	0.896	0.747
Mrpl23	0.000840357	0.259787	0.545	0.253
Kcnn4	0.000844142	0.454816	0.805	0.554
Fgf13	0.00084636	0.404314	0.156	0.012
Tgtp2	0.00084636	0.0600083	0.156	0.012
Acp5	0.000847683	0.418181	0.857	0.699
Capn3	0.000850202	-0.605552	0.156	0.386
Lrch1	0.000863724	0.19283	0.299	0.096
Nckap1l	0.000872286	0.511343	0.74	0.53
Irf2bpl	0.000876222	0.237913	0.351	0.133
Arhgef1	0.000923469	0.188055	0.974	0.916
Jak3	0.000923491	0.187356	0.208	0.036
Sdcbp	0.000923551	0.470931	0.714	0.482
Psma4	0.000928674	0.407428	0.662	0.386
Ap2m1	0.00093435	0.375101	0.818	0.639
Parp9	0.000947249	0.192645	0.234	0.048
Rpsa	0.000947253	0.355023	1	0.976
Thumpd3	0.000956693	0.452978	0.273	0.072
Srsf10	0.000959197	0.361667	0.701	0.494
Cd82	0.000972041	0.181467	0.247	0.06
Ubtd1	0.00097934	0.398831	0.182	0.024
Snrk	0.000982224	0.42399	0.506	0.253
Numa1	0.000983668	0.339761	0.532	0.289
Adgrg1	0.000990195	-0.0999786	0	0.133
Cacna1e	0.000990195	-0.339006	0	0.133
Mlf2	0.00099635	-0.667997	0.545	0.651
Leprot	0.00100676	0.23187	0.234	0.048
Sh2d3c	0.00100777	0.421317	0.26	0.072
Wbp2	0.0010118	-0.583021	0.623	0.771
Sdad1	0.00102962	0.347215	0.221	0.048
Trav14d-1	0.00103065	0.0109836	0.273	0.072
Ccr9	0.00104389	0.313396	1	0.976
Icos	0.00104651	0.579885	0.26	0.072
Map3k3	0.0010786	0.217375	0.286	0.084
Mlec	0.00108381	0.392801	0.662	0.386
Rbm3	0.00108406	0.201032	0.766	0.53
Prmt2	0.00109428	0.20921	0.156	0.012
Camkk1	0.00109524	-0.380844	0.039	0.217
Larp7	0.00112712	0.403886	0.377	0.157
Emp3	0.00114018	-0.577361	0.156	0.386
Txn2	0.00114302	0.245346	0.727	0.47
Bcor	0.0011443	0.315617	0.442	0.193
Usp24	0.00115319	0.586775	0.714	0.53
Eif1ad	0.00115474	0.0821125	0.494	0.217
Gm43352	0.00115675	0.0548472	0.571	0.361
Tmem154	0.00117465	0.249753	0.299	0.084
Ifi27	0.00118113	0.377104	0.636	0.361
Mbtps1	0.00118956	-0.517088	0.481	0.663
Sh3bp1	0.00120596	0.0137423	0.299	0.096
Dynlt1c	0.00121327	-0.111094	0.169	0.398
Snrpe	0.00121959	0.314531	0.961	0.783
Fryl	0.00122006	0.209612	0.636	0.349
Rmi2	0.00122457	-0.0953858	0.013	0.157
Hist1h4d	0.00122598	-0.59176	0.39	0.602
Tspan3	0.00123539	-0.435807	0.208	0.446
C2cd5	0.00124848	0.411965	0.299	0.096
Mpc1	0.00126112	-0.543234	0.312	0.542
Drap1	0.00126402	0.199612	0.883	0.602
Samsn1	0.00126979	0.344594	0.377	0.145
Tmem11	0.00127056	0.438267	0.364	0.145
Prmt1	0.00127113	0.102385	0.61	0.337
Xpo6	0.00128299	0.146449	0.481	0.229
Gm44174	0.00128568	-0.0282383	0.013	0.157
Itgb7	0.00128958	0.540364	0.221	0.048
Tusc3	0.00133348	0.238194	0.403	0.169
Serbp1	0.00133652	0.328272	0.948	0.867
Zfp821	0.0013377	0.346667	0.299	0.096
Casp8	0.0013518	0.350094	0.597	0.337
Abcc5	0.00136011	-0.48933	0.286	0.518
Ypel2	0.00136091	-0.332097	0.091	0.289
Rsrp1	0.00136358	-0.422048	0.883	0.964
Pno1	0.00137033	0.177627	0.221	0.048
Hpcal1	0.00138853	-0.765798	0.468	0.627
Lpxn	0.00139174	0.342685	0.455	0.193
Themis	0.00140531	-0.407889	0.909	0.952
Sorl1	0.00142226	0.247383	0.117	0
Zbtb7b	0.00142226	0.197118	0.117	0
Coq10a	0.00142226	0.174635	0.117	0
Gcfc2	0.00142226	0.104131	0.117	0
Bcl2a1b	0.00142226	0.0772122	0.117	0
Gpr18	0.00142226	0.032951	0.117	0
Pak1ip1	0.00142241	0.30457	0.442	0.193
Dclre1c	0.00142417	-0.366855	0.078	0.265
Hcst	0.00143687	0.285286	0.403	0.169
Gpatch4	0.00145572	0.283565	0.221	0.048
Ddx11	0.00145733	0.127857	0.247	0.06
Pde3b	0.00146254	0.383382	0.26	0.072
St13	0.00150324	0.347767	0.805	0.59
Sephs1	0.00152827	0.238699	0.338	0.12
Zadh2	0.00153223	0.229571	0.195	0.036
Utrn	0.00153793	0.579671	0.506	0.277
Mcur1	0.00154092	0.193168	0.273	0.072
Snap47	0.00156046	0.271171	0.143	0.012
Cactin	0.00156647	-0.287004	0.117	0.337
Zfp644	0.00156896	-0.235199	0.234	0.458
Zfand3	0.00157137	0.330204	0.416	0.181
Ppib	0.00157453	0.295511	0.766	0.506
Mirt1	0.00161009	-0.172934	0.247	0.47
Rcbtb2	0.00161283	-0.585314	0.532	0.723
Fmnl3	0.00161429	0.246608	0.299	0.096
Nmt2	0.00162022	0.108471	0.286	0.084
Safb2	0.00163036	0.250612	0.532	0.313
Pgk1	0.00163873	0.461985	0.74	0.554
Isg20	0.00164931	0.732614	0.169	0.024
1700097N02Rik	0.00165208	-0.331466	0.195	0.41
Degs1	0.00166543	-0.776346	0.195	0.386
Rcn2	0.00167968	0.486708	0.403	0.181
Gm11110	0.00168781	0.276556	0.169	0.024
Nudt16l1	0.00169714	0.340675	0.481	0.241
Cdkn2aipnl	0.0017005	-0.160346	0.351	0.542
D1Ertd622e	0.00172863	-0.39738	0.156	0.373
Tbxa2r	0.00173334	-0.640439	0.338	0.554
P4ha1	0.0017415	0.163224	0.312	0.096
Zmym3	0.00174673	0.293265	0.26	0.084
Lzic	0.00175525	0.214629	0.468	0.229
Pdlim1	0.00175571	0.384081	0.636	0.373
Cdk4	0.001784	0.202277	0.636	0.349
Khdrbs1	0.00178699	-0.515151	0.675	0.831
Mdn1	0.00178818	0.221791	0.234	0.06
Ube2d3	0.00178947	0.260875	0.987	0.94
Irf9	0.00180799	0.375876	0.273	0.084
Akirin1	0.00184751	-0.42568	0.416	0.651
Commd7	0.00188874	0.327635	0.416	0.193
Pbx2	0.00189204	0.0473784	0.325	0.12
Cops9	0.00191024	0.294365	0.688	0.446
Flt3l	0.00191328	0.0394412	0.143	0.012
Plagl2	0.00197278	0.23076	0.273	0.084
Spsb1	0.00198133	0.0500046	0.169	0.024
Ppt2	0.00199114	-0.38325	0.286	0.482
Tank	0.00200484	0.379002	0.351	0.133
Atp5g3	0.00202036	0.291787	1	0.94
Acsl4	0.00202461	0.332337	0.312	0.12
Traf4	0.00203102	0.199381	0.558	0.289
Acad9	0.00206348	0.0526516	0.143	0.012
Fli1	0.00207265	0.26788	0.61	0.349
Nucb1	0.00209952	0.218326	0.377	0.157
Ddx3x	0.00210146	-0.478352	0.688	0.843
Mex3b	0.00210408	0.044701	0.195	0.036
Pcbp1	0.00213953	0.217367	0.987	0.952
Npm1	0.00215623	0.320881	0.922	0.795
Ak2	0.00215679	0.314206	0.481	0.277
Acap2	0.00215754	0.333163	0.442	0.217
Cacybp	0.00217496	0.341934	0.701	0.47
Axdnd1	0.00220763	-0.470097	0.078	0.265
Ramp1	0.00220968	-0.414182	0.87	0.976
Tgfb1	0.00221025	0.0585971	0.519	0.265
Itga6	0.00221089	-0.35603	0.156	0.361
Galns	0.00221892	0.193125	0.169	0.024
Gart	0.00225416	0.0977137	0.429	0.181
Basp1	0.00226651	-0.00777495	0.312	0.096
Acyp1	0.00227293	-0.389063	0.377	0.554
Rpl21	0.00229119	0.260074	1	0.952
Dbhos	0.00232271	-0.0950639	0.182	0.386
Hnrnpf	0.00237075	0.234724	1	0.988
Uqcrc1	0.00238392	0.341199	0.831	0.663
Lockd	0.00238444	-0.402572	0.052	0.217
Clec2d	0.00238727	0.112776	0.351	0.145
Rgl2	0.00245491	0.35845	0.558	0.337
Arpc1b	0.00249081	0.289263	0.883	0.59
Hmgcr	0.00249555	0.267002	0.377	0.169
Vps13c	0.00250634	-0.390798	0.26	0.482
Fto	0.00252089	0.343643	0.403	0.205
Clpb	0.00252794	0.381024	0.182	0.036
Uqcc1	0.00253839	0.229088	0.312	0.108
Ddit4	0.00255639	0.015127	0.208	0.048
Anp32b	0.0025694	0.284801	0.909	0.687
Ints14	0.00257311	0.279609	0.351	0.145
Pbld1	0.00257499	0.00801783	0.416	0.639
Fmnl2	0.00257559	-0.520154	0.026	0.169
Gzma	0.00257559	-0.652907	0.026	0.169
Gtf2e1	0.00258175	0.330969	0.182	0.036
Abcg1	0.00260745	-0.310586	0.403	0.639
Bin2	0.00264728	0.435209	0.818	0.602
Hsd17b10	0.00265834	0.380047	0.623	0.361
Ppat	0.00268461	0.409487	0.286	0.096
Rftn1	0.00269542	0.174359	0.545	0.289
Ccnd2	0.00272116	0.320149	0.104	0
Qpct	0.00272116	0.257164	0.104	0
Ddx60	0.00272116	0.15742	0.104	0
Klf2	0.00272116	0.113469	0.104	0
Tprn	0.00272116	0.100229	0.104	0
St3gal4	0.00272116	0.0517156	0.104	0
Trav6n-5	0.00272116	0.00998595	0.104	0
Cbx3	0.00275293	0.256534	0.948	0.819
Slc37a3	0.00279052	0.224031	0.455	0.217
Rtf1	0.00287212	0.226196	0.792	0.542
Cry1	0.00290835	0.392898	0.558	0.349
Trappc1	0.00291425	0.181148	0.286	0.096
Bcl9	0.00291425	0.113496	0.286	0.096
Naa30	0.00292592	-0.301831	0.117	0.325
Trav14d-3-dv8	0.00292718	0.173066	0.182	0.036
Tfrc	0.00292742	0.741561	0.299	0.12
D10Wsu102e	0.00293495	0.39987	0.403	0.193
Tuba1c	0.00295602	0.149825	0.247	0.072
Wdr43	0.00295648	0.361299	0.299	0.108
Axin2	0.00296061	0.0996657	0.156	0.024
Cbl	0.00298551	-0.182021	0.208	0.422
Slc52a2	0.00298738	0.206917	0.208	0.048
Nyap1	0.00301336	-0.125426	0.039	0.193
Samhd1	0.00301403	0.995608	0.13	0.012
Ftl1	0.00303434	0.216012	1	1
Uqcrq	0.00305585	0.208844	0.818	0.614
Plcl2	0.0030605	0.218596	0.286	0.096
AC174678.1	0.00308462	-0.170384	0	0.108
Lzts2	0.00308462	-0.191634	0	0.108
Fbln2	0.00308462	-0.402632	0	0.108
Pabpc1	0.00308462	0.344512	0.948	0.843
Rcl1	0.00309122	0.301401	0.13	0.012
Trav9n-4	0.00309122	0.149374	0.13	0.012
Fas	0.0030978	-0.3913	0.377	0.602
Pde4d	0.00314443	0.15749	0.403	0.193
Polr2l	0.00316018	0.229046	0.714	0.458
Cep97	0.00316394	-0.391238	0.545	0.747
Mrps18c	0.00316625	0.231724	0.571	0.313
Lgals1	0.00316625	-0.575301	0.338	0.53
Ap1s1	0.00319268	0.225674	0.519	0.289
Relb	0.00325104	0.219832	0.13	0.012
Chd6	0.00326385	0.0900474	0.571	0.337
Soat1	0.00329226	-0.369658	0.636	0.795
Eloc	0.00330065	0.347082	0.805	0.554
Ppp1r3b	0.00330508	-0.285022	0.143	0.361
Tnip2	0.00333374	0.339859	0.13	0.012
Zfp281	0.00333492	0.412854	0.532	0.277
Romo1	0.00336753	0.160345	0.688	0.398
Ndufa12	0.00339509	0.338419	0.558	0.301
Asb8	0.00343264	-0.393938	0.078	0.253
Oxct1	0.00345968	0.396387	0.247	0.072
1300002E11Rik	0.00346141	-0.207915	0.273	0.518
Ddx58	0.0034665	0.23972	0.156	0.024
Inpp1	0.00348382	0.268826	0.286	0.096
Pigx	0.00353903	0.466384	0.61	0.41
Pigp	0.00354775	0.152937	0.39	0.181
Sugp1	0.00355304	0.477531	0.455	0.265
Hspd1	0.00357199	0.339204	0.584	0.325
Impdh1	0.00357754	-0.386782	0.597	0.723
Rpl18a	0.00357961	-0.254113	1	0.988
Ms4a6b	0.00358853	0.633646	0.416	0.205
Nim1k	0.00363311	-0.298704	0.117	0.313
Clk1	0.00364133	-0.459717	0.818	0.88
Rpl22l1	0.0036656	0.202182	0.688	0.482
Mrpl33	0.00367195	0.142717	0.675	0.41
Trim34a	0.00368406	0.0538065	0.13	0.012
Ctsl	0.00370067	-0.479202	0.442	0.614
Dhx16	0.00373676	0.210246	0.558	0.313
Tor1aip1	0.00376403	0.319439	0.766	0.53
Arid1b	0.00379188	0.0978105	0.584	0.325
Klhdc3	0.00381401	0.281081	0.299	0.12
Hnrnpa3	0.00382152	0.219981	0.987	0.976
Slc37a1	0.00382454	0.0883919	0.182	0.036
Jpt1	0.0038377	0.312975	0.961	0.735
Tsc22d3	0.00384308	-0.433123	0.208	0.422
Rgp1	0.00386067	0.0984758	0.338	0.133
Asb2	0.00387148	0.123428	0.13	0.012
Rab19	0.00389346	0.274461	0.325	0.133
Dpp9	0.00389373	0.362852	0.416	0.217
Dapk1	0.00392306	-0.20878	0.078	0.241
Pdk2	0.00393078	-0.248208	0.026	0.157
Sertad1	0.00394187	0.422282	0.273	0.096
Ptk2b	0.00397105	0.407008	0.753	0.59
Rbm33	0.00400074	-0.52009	0.312	0.506
Tusc2	0.00400284	0.0358786	0.234	0.072
Trp53inp1	0.00401628	-0.405019	0.844	0.952
Camkk2	0.00406429	0.110775	0.182	0.036
Pknox1	0.00409201	0.195052	0.455	0.229
Polr1e	0.00411623	0.396811	0.195	0.048
Rab3gap1	0.00417094	0.394044	0.403	0.205
Ppan	0.00417265	0.328632	0.26	0.096
Ddx41	0.00418171	0.321861	0.39	0.181
Ephb6	0.00425957	0.43198	0.61	0.422
Gm27255	0.00428206	-0.0521208	0.013	0.133
Etfb	0.00428649	0.0568453	0.286	0.096
Gabarapl2	0.00431953	0.325063	0.909	0.687
B3galt4	0.00432617	0.0868442	0.156	0.024
Nfkbiz	0.00434933	0.249139	0.208	0.06
Aprt	0.00437174	0.176563	0.299	0.108
Mepce	0.00443715	0.47933	0.403	0.217
Cklf	0.00448171	0.238782	0.273	0.096
Ptcra	0.00448816	-0.0461696	0.013	0.133
Nphs2	0.00448816	-0.243291	0.013	0.133
Slc9a9	0.00451054	0.405178	0.753	0.578
Eif3c	0.0045122	0.373563	0.792	0.627
Agpat5	0.00452558	-0.445725	0.221	0.434
Cstf1	0.00456901	-0.479729	0.117	0.301
Eci2	0.00457823	-0.472502	0.325	0.53
Rnf187	0.00459011	-0.48693	0.61	0.771
Ap1s2	0.00464586	0.47162	0.325	0.133
Lipa	0.00473923	-0.420222	0.688	0.819
Rpl10-ps3	0.00475684	0.00505865	0.545	0.337
Ikbke	0.00477093	0.423353	0.351	0.169
Lars	0.00479216	0.158346	0.299	0.108
Igsf8	0.00481421	-0.158169	0.013	0.133
Ptpra	0.00484007	-0.321407	0.364	0.602
Btg1	0.00484151	-0.292399	0.974	1
Herc1	0.00487631	0.262528	0.519	0.301
Dexi	0.00488212	-0.149266	0.182	0.386
Cct3	0.00489762	0.459263	0.727	0.542
Tiparp	0.00491055	-0.388344	0.169	0.373
Kctd10	0.00494016	0.122979	0.208	0.06
Tet1	0.00503301	0.288289	0.312	0.12
H2-T22	0.00505487	0.374805	0.416	0.217
Acsl5	0.00507477	0.214944	0.195	0.048
Smarca4	0.00507772	-0.480404	0.688	0.831
Ripk3	0.0050867	0.221435	0.338	0.133
Gm10076	0.00512217	0.008891	0.779	0.578
Mkln1	0.0051762	0.381424	0.571	0.337
Dusp10	0.00518876	0.285789	0.416	0.205
Gm14718	0.00519786	0.590232	0.091	0
Slfn1	0.00519786	0.50269	0.091	0
Nr4a3	0.00519786	0.350765	0.091	0
Pdcd1	0.00519786	0.24986	0.091	0
Gm26520	0.00519786	0.248412	0.091	0
Smpd5	0.00519786	0.179717	0.091	0
4930522L14Rik	0.00519786	0.176968	0.091	0
Afp	0.00519786	0.162783	0.091	0
Rundc3b	0.00519786	0.145887	0.091	0
Twf1	0.00519786	0.120894	0.091	0
Card6	0.00519786	0.117399	0.091	0
Chd7	0.00519786	0.10492	0.091	0
Tlnrd1	0.00519786	0.0379314	0.091	0
Pced1b	0.00519786	0.0110175	0.091	0
0610010K14Rik	0.00519786	0.00790143	0.091	0
Gpr146	0.00519786	0.00394958	0.091	0
Irf7	0.00530351	0.236795	0.169	0.036
Map1lc3b	0.00530673	-0.376072	0.896	0.916
Dgkg	0.0053095	-0.299126	0.052	0.205
Ncor2	0.00537714	0.140213	0.403	0.193
Cep250	0.00538146	-0.0483101	0.078	0.241
Lig4	0.005388	-0.496684	0.26	0.47
Nat6	0.00539318	-0.0196058	0.039	0.181
Twf2	0.0053942	0.345438	0.727	0.47
Pomp	0.00541625	0.365476	0.818	0.663
Gm16124	0.00542622	-0.155525	0	0.096
Sdc4	0.00542622	-0.22649	0	0.096
Scn4b	0.00542622	-0.264322	0	0.096
Rida	0.00542622	-0.361186	0	0.096
Nudt3	0.00544826	0.201227	0.416	0.229
Sat1	0.00544826	0.200331	0.429	0.217
Macf1	0.00548102	0.227543	0.883	0.687
Hist1h2ak	0.00549829	-0.0963564	0.065	0.217
Dnaja1	0.00554981	0.359493	0.961	0.819
Akr1b10	0.00556047	-0.434795	0.078	0.241
Tardbp	0.00558403	-0.383431	0.442	0.639
Xlr4a	0.00565305	0.118509	0.571	0.301
Gcn1l1	0.00566039	0.0784973	0.338	0.145
Snx12	0.00566061	0.344382	0.26	0.096
Zfp629	0.00576259	-0.32957	0.052	0.193
Gng2	0.00576647	0.324576	0.182	0.048
Ppcs	0.00578547	0.131016	0.195	0.048
Arhgef6	0.00580861	0.618658	0.597	0.434
Ssr4	0.00582478	0.183516	0.532	0.289
Wdyhv1	0.00582822	0.361779	0.286	0.108
Pigs	0.00593505	0.356425	0.26	0.096
Cbarp	0.00593835	0.195845	0.117	0.012
Gm11767	0.00593835	0.0853542	0.117	0.012
Atp13a2	0.00594889	0.109207	0.273	0.096
Tmem245	0.00596308	-0.648458	0.312	0.494
Bola3	0.00597305	0.0229899	0.455	0.217
Tet2	0.00603271	0.117738	0.234	0.072
Slc25a11	0.00607978	0.43238	0.468	0.265
Mast3	0.00615214	0.602424	0.623	0.458
Cpm	0.00616394	0.357483	0.143	0.024
Magoh	0.0062142	0.148691	0.623	0.386
4930473A02Rik	0.00623173	-0.00328326	0.091	0.265
Lta	0.00624016	0.279002	0.117	0.012
Prex1	0.00626287	-0.507639	0.545	0.687
Map3k1	0.00627331	0.3053	0.662	0.446
Wdr89	0.00639298	0.04673	0.987	0.964
Zfand2b	0.00641772	0.248798	0.338	0.145
Rybp	0.00644492	0.231059	0.312	0.133
Dph6	0.00645582	0.260897	0.234	0.084
Adh5	0.00646412	0.358709	0.649	0.41
Bicd2	0.00650727	0.156978	0.338	0.145
Gnb4	0.00655572	0.318701	0.117	0.012
Ptpn12	0.00655765	0.131636	0.234	0.072
Rnpepl1	0.0065656	-0.438523	0.325	0.53
Eef1d	0.00657649	0.228504	0.688	0.482
Eif3g	0.00659252	0.326236	0.649	0.482
Nmnat1	0.00662262	0.538433	0.26	0.096
Zcchc2	0.00663317	0.216513	0.221	0.072
Abce1	0.00664194	0.396114	0.571	0.361
Gid8	0.0066576	0.11693	0.455	0.241
Slc16a10	0.00670665	0.0160813	0.195	0.048
Psenen	0.00671766	0.207529	0.857	0.627
Gcsh	0.00671882	0.258092	0.117	0.012
Npepl1	0.00673012	0.0680114	0.273	0.096
Zfp710	0.00673624	0.286703	0.299	0.12
Haghl	0.00674091	-0.2912	0.013	0.12
Lsm7	0.00681016	0.233519	0.597	0.373
Pitrm1	0.0068318	0.370226	0.26	0.096
Rps25	0.00683669	0.181315	1	1
Trappc4	0.00685256	0.267932	0.481	0.265
Hprt	0.00685745	0.259417	0.623	0.361
Crlf2	0.00686081	0.0786779	0.221	0.072
Tle6	0.00690079	-0.158186	0.013	0.12
H2-Oa	0.00692695	0.0596853	0.208	0.06
Smarca2	0.00696859	0.528022	0.494	0.337
Zfp395	0.0070038	-0.0632774	0.078	0.229
Nol12	0.00702465	0.239903	0.377	0.169
Ddx1	0.00704618	0.343946	0.403	0.217
Rtn3	0.00705845	-0.33458	0.701	0.831
Tef	0.00706407	-0.204056	0.013	0.12
Plekhf2	0.00710273	-0.34671	0.364	0.554
Rbmxl1	0.00712103	0.217661	0.571	0.337
Srp54a	0.00713386	0.274725	0.442	0.241
Fbl	0.00714761	0.259228	0.481	0.253
Snrpd3	0.00722262	0.20973	0.805	0.675
2610524H06Rik	0.00723023	0.0179988	0.117	0.012
Etfa	0.00727417	0.319668	0.468	0.253
Snx5	0.00727694	0.301555	0.597	0.373
Slc7a14	0.00729205	-0.0817627	0.675	0.831
2310033P09Rik	0.00729919	0.233444	0.208	0.06
Gpatch2	0.00733436	0.210433	0.143	0.024
Orai2	0.00734738	-0.437266	0.299	0.506
Vps50	0.00736554	0.273355	0.182	0.048
Pi4k2a	0.00743573	0.0293744	0.338	0.133
Pld3	0.00744377	0.375881	0.805	0.651
H2-M3	0.00746092	0.500605	0.221	0.072
Riox1	0.00749388	0.127396	0.143	0.024
Itm2c	0.00750686	0.206332	0.532	0.301
Utp6	0.00751294	0.223833	0.273	0.108
Atp1b3	0.00752632	0.442361	0.597	0.422
Cd3d	0.0075728	0.243855	1	1
Pdcd10	0.00757547	-0.00436967	0.545	0.301
Ap3s1	0.00766885	-0.201684	0.883	0.94
2900079G21Rik	0.00775243	-0.00785973	0.013	0.12
Pkm	0.00777028	0.335717	0.935	0.855
Ctdnep1	0.00780306	0.233867	0.39	0.205
Rsl1d1	0.00780447	0.209721	0.675	0.41
Slc4a7	0.00781534	-0.170985	0.052	0.193
Fam210a	0.00784322	-0.207092	0.182	0.361
Brms1l	0.0078549	-0.25816	0.026	0.145
Dis3	0.00793204	0.189676	0.182	0.048
Hnrnpab	0.0079593	0.225003	0.948	0.928
Smarcb1	0.00801632	0.172695	0.506	0.253
Spcs3	0.00803768	0.269337	0.494	0.277
Hist1h1e	0.00805466	-0.459969	0.338	0.542
Ddit3	0.00807459	0.398917	0.325	0.145
Bud23	0.00807849	0.274803	0.377	0.193
Xaf1	0.00814853	0.136263	0.403	0.205
Clns1a	0.00814865	0.25944	0.74	0.506
H2-K1	0.00822668	0.624097	0.234	0.084
Rce1	0.0082357	0.251457	0.286	0.12
Arhgef2	0.00824013	0.179857	0.701	0.506
Harbi1	0.00830751	-0.285861	0.013	0.12
Tm9sf3	0.00833801	0.305461	0.805	0.53
Aamp	0.00835394	0.378718	0.701	0.53
Mlx	0.00841263	0.218973	0.442	0.229
Casp6	0.00841976	-0.474767	0.364	0.518
Cd6	0.00842277	0.58526	0.623	0.482
Ccz1	0.00846088	-0.441479	0.208	0.41
Ppp1r13b	0.00846474	0.199448	0.247	0.096
Ints1	0.00849	0.0992281	0.351	0.157
Padi4	0.00849304	-0.141303	0.078	0.229
Apoh	0.00849483	0.00160912	0.247	0.084
Acsl3	0.00852573	-0.26863	0.039	0.169
Gm26979	0.00852913	-0.00888356	0.026	0.145
Dnm1l	0.00858046	0.28947	0.442	0.265
Myo1g	0.00859336	0.279819	0.545	0.313
Utp4	0.00862909	0.412839	0.234	0.084
Stxbp4	0.00868321	-0.295933	0.052	0.193
Peli1	0.00870322	-0.308609	0.364	0.518
C87436	0.00870368	-0.226788	0.104	0.253
Acot13	0.00873421	-0.576315	0.208	0.373
Atp5o.1	0.00874115	0.337945	0.779	0.639
Slc35d1	0.00874669	-0.212749	0.156	0.349
Adam12	0.00877887	-0.468789	0.104	0.265
Lrpprc	0.0087834	0.198192	0.312	0.133
Cad	0.00878564	0.340444	0.156	0.036
Relt	0.00878564	0.256891	0.156	0.036
Ube3b	0.00879406	0.128933	0.481	0.277
Pygo2	0.00899867	0.141742	0.26	0.096
Papd4	0.00902383	0.100843	0.338	0.157
Psmc3	0.00903419	0.238663	0.857	0.651
Rabgap1l	0.00911343	-0.355028	0.481	0.614
Pdia3	0.00913029	0.337105	0.831	0.651
Tvp23b	0.00913985	0.20833	0.156	0.036
Erf	0.00913985	0.0255564	0.156	0.036
Nfkb2	0.00918825	0.344269	0.169	0.048
Zfp280d	0.00923488	-0.453668	0.351	0.542
Cs	0.00924021	0.310231	0.688	0.494
Xpnpep1	0.00924731	0.207631	0.221	0.072
Cenpj	0.00929335	0.329237	0.39	0.205
Prkab1	0.00937459	0.0358476	0.325	0.145
Ormdl1	0.00948025	0.0418934	0.403	0.217
Kifc2	0.00953787	-0.0100355	0	0.084
Myzap	0.00953787	-0.0117739	0	0.084
Arsi	0.00953787	-0.0400884	0	0.084
Cdkl1	0.00953787	-0.212864	0	0.084
P3h1	0.00953787	-0.257297	0	0.084
AC139671.1	0.00953787	-0.283747	0	0.084
Mki67	0.00953787	-0.573281	0	0.084
Fubp1	0.00959997	0.312285	0.714	0.518
Kras	0.00960072	0.214104	0.597	0.386
Esf1	0.00970698	0.374026	0.429	0.241
Fmr1	0.00970698	-0.58376	0.247	0.41
Tnfaip8l2	0.00971022	0.42913	0.221	0.072
Peak1	0.00971428	0.263321	0.247	0.096
Smad1	0.0097197	0.206995	0.195	0.06
Cd37	0.00980588	-0.0290524	0.753	0.494
Ech1	0.00986894	0.412351	0.532	0.325
Aes	0.00992762	-0.157326	0.987	1
Cd40lg	0.00992906	0.545287	0.078	0
Gadd45b	0.00992906	0.464692	0.078	0
Actn2	0.00992906	0.230512	0.078	0
Tmco4	0.00992906	0.229133	0.078	0
Gatb	0.00992906	0.208855	0.078	0
Acvrl1	0.00992906	0.194292	0.078	0
Cmtm3	0.00992906	0.149	0.078	0
Thg1l	0.00992906	0.136203	0.078	0
Mir17hg	0.00992906	0.1148	0.078	0
Gm11707	0.00992906	0.108622	0.078	0
Trav7-3	0.00992906	0.104336	0.078	0
Ctla2a	0.00992906	0.0750478	0.078	0
Srsf12	0.00992906	0.0744184	0.078	0
Col23a1	0.00992906	0.0692658	0.078	0
Thrb	0.00992906	0.0230182	0.078	0
Tymp	0.00992906	0.0190795	0.078	0
Gm20069	0.00992906	0.0184891	0.078	0
A930002I21Rik	0.00995238	-0.636589	0.195	0.373
Tob1	0.0099564	-0.139268	0.052	0.181
Igf2bp3	0.00999003	0.285814	0.13	0.024
Ptprcap	0.0100251	0.297285	1	0.94
Ptma	0.0100262	0.126616	1	1
Trav14-1	0.0100523	0.128111	0.182	0.048
Arpp19	0.0100886	0.203538	0.805	0.651
Jarid2	0.0101276	0.166278	0.571	0.337
Erg28	0.0101833	0.186559	0.299	0.12
Naa20	0.0102015	0.312548	0.286	0.12
Unkl	0.0102082	0.0647814	0.13	0.024
Cast	0.0102524	0.187203	0.558	0.337
Atxn7l3b	0.0102647	0.184874	0.727	0.554
Slc43a1	0.0102737	-0.450248	0.117	0.277
Thumpd1	0.0102851	0.169092	0.364	0.169
Cyld	0.0102871	0.250352	0.584	0.398
Ndufaf4	0.0102971	0.0475467	0.26	0.096
Timm8a1	0.0104111	0.299224	0.195	0.06
Ppt1	0.0104938	-0.533462	0.532	0.663
Hspa4	0.0105021	0.420722	0.584	0.41
Calcoco1	0.0105137	-0.213175	0.286	0.482
G6pdx	0.0105836	0.174518	0.234	0.084
Selenok	0.0106053	0.408253	0.831	0.651
Cfap74	0.0106169	-0.18589	0.169	0.349
Pacs1	0.0106172	0.0558489	0.299	0.12
2210016L21Rik	0.0106392	0.0796957	0.286	0.108
2700062C07Rik	0.0106415	0.273268	0.286	0.12
Trim11	0.0106516	-0.536096	0.273	0.458
Sec61a1	0.0107572	0.0834369	0.636	0.41
Crbn	0.0107812	-0.073568	0.39	0.181
Slc38a9	0.0108582	-0.395931	0.143	0.313
Hacd3	0.0108702	0.338208	0.39	0.217
Insl6	0.0108883	0.471141	0.13	0.024
Eml3	0.0108966	0.106689	0.156	0.036
Ptms	0.0108987	-0.328124	0.455	0.566
Srsf1	0.0109223	0.435407	0.74	0.578
Trib2	0.0109367	0.425112	0.519	0.325
B4galnt1	0.0109453	0.175988	0.468	0.253
Zfp65	0.0109603	0.084552	0.247	0.096
Hist1h4i	0.0109603	-0.432883	0.091	0.241
Atp5g1	0.0110097	0.298544	0.688	0.458
Cnga1	0.0110578	-0.534518	0.052	0.181
Alad	0.011082	0.35422	0.104	0.012
Itih5	0.011082	0.350839	0.104	0.012
Eif4ebp1	0.011082	0.240212	0.104	0.012
4931414P19Rik	0.011082	0.0420214	0.104	0.012
Tespa1	0.0110874	0.244622	0.818	0.663
Gm10073	0.0111422	0.0173396	0.948	0.88
Atf6	0.0111458	0.146683	0.195	0.06
Ndufa5	0.0111555	0.261866	0.558	0.373
Ncbp1	0.0112251	0.286398	0.416	0.229
Taldo1	0.0112676	0.26652	0.909	0.807
Atg4b	0.0112847	0.25193	0.364	0.181
Hsf2	0.0113559	0.104874	0.104	0.012
Pou2f1	0.0113559	0.0658254	0.104	0.012
Gemin7	0.0113947	0.183178	0.455	0.229
Naa60	0.0114792	0.0559784	0.273	0.108
Timm17b	0.0114948	0.221916	0.416	0.205
Mcm4	0.0115081	0.260221	0.26	0.108
Sumo3	0.0116071	0.0255623	0.377	0.193
Psmd1	0.0116285	0.406335	0.416	0.229
Oser1	0.0116285	0.29752	0.429	0.217
Ifi213	0.0116359	0.070278	0.104	0.012
Cuedc1	0.0116359	0.0433535	0.104	0.012
Gm15406	0.0116458	-0.0361762	0.026	0.133
Fabp5	0.0117268	0.238951	0.195	0.06
Ctcf	0.0117406	-0.546283	0.558	0.651
1110059E24Rik	0.0117676	-0.248264	0.039	0.157
Slc9a8	0.0117847	0.135012	0.208	0.072
Agpat4	0.0118073	0.204443	0.221	0.084
Zdhhc18	0.0118145	0.310242	0.377	0.205
Snx30	0.0118577	0.243081	0.13	0.024
Rgs3	0.0118577	0.0893779	0.13	0.024
Zfp609	0.0118577	0.0329271	0.13	0.024
Atic	0.0118836	0.269985	0.169	0.048
Scand1	0.0118902	-0.244062	0.74	0.795
Mthfd1	0.011922	0.152576	0.104	0.012
Rpa1	0.0120625	0.305217	0.74	0.578
Ddrgk1	0.0121043	0.500161	0.377	0.205
Nt5c3b	0.0121148	0.31513	0.558	0.361
a	0.0121768	-0.0111376	0.013	0.108
Lysmd3	0.0121846	0.315203	0.286	0.133
Psmb10	0.0121965	0.330285	0.532	0.337
Dgkh	0.0122143	0.152148	0.104	0.012
As3mt	0.0123344	0.231541	0.195	0.06
Cep19	0.0123457	-0.315739	0.169	0.349
Gypc	0.0123487	0.212454	0.221	0.072
Ncdn	0.0123699	0.176423	0.208	0.072
Fermt3	0.0123978	0.203996	0.857	0.651
Treml2	0.0124004	0.383109	0.377	0.205
Panx1	0.0124236	0.253336	0.273	0.12
R3hdm2	0.0124518	0.115645	0.325	0.157
Syne3	0.0124641	-0.0852513	0.156	0.036
Sla2	0.012494	-0.566054	0.623	0.771
Nsl1	0.0124941	-0.0775538	0.896	0.892
Platr25	0.0125129	0.22772	0.104	0.012
Clcn6	0.0125129	0.0419976	0.104	0.012
Tmem29	0.0125431	0.0929851	0.195	0.06
Zbtb4	0.0125451	0.170765	0.169	0.048
Rps14	0.0125468	-0.251802	1	1
D17Wsu92e	0.0125532	0.245653	0.494	0.289
Tmod3	0.0125899	0.280595	0.623	0.446
Gadd45gip1	0.0126771	0.0889579	0.351	0.169
Klhdc4	0.0126956	0.259928	0.299	0.133
Morf4l1	0.0127237	0.166703	0.987	0.916
Zcchc10	0.0128401	0.283894	0.299	0.145
Mxd4	0.0128528	-0.522457	0.584	0.675
Psma2	0.0129361	0.279166	0.935	0.807
Nap1l4	0.0129695	0.311472	0.701	0.518
Mpp6	0.0129807	0.419973	0.208	0.072
Rpl14	0.0129841	0.319563	0.948	0.843
Ubald1	0.0130032	0.0794747	0.455	0.241
Coro7	0.013106	-0.0680973	0.558	0.337
Naa16	0.0131098	0.317388	0.364	0.193
Nanos1	0.0131296	0.0992033	0.104	0.012
Cox7a2l	0.0131312	-0.371507	0.636	0.771
Capzb	0.0132344	0.152888	0.935	0.795
Bicdl1	0.0132371	0.0998283	0.403	0.205
Coa5	0.0132541	0.0868071	0.364	0.181
Me2	0.0132809	0.362803	0.506	0.337
Prmt5	0.0132877	0.333177	0.429	0.241
Tnpo3	0.013296	-0.0698874	0.065	0.205
Gm16867	0.013394	-0.0655192	0.039	0.157
Dock10	0.0134072	0.245461	0.571	0.361
Ntn1	0.0134267	-0.144329	0.026	0.133
Slc25a22	0.0134479	0.00828412	0.104	0.012
Osbpl11	0.0135322	-0.488072	0.312	0.494
Eif4a3	0.0136145	0.243607	0.87	0.675
Fam102b	0.013618	0.202948	0.208	0.072
Cpsf2	0.0136326	0.491848	0.351	0.181
Ptpn4	0.013634	0.303447	0.195	0.06
Rab8b	0.0136987	0.116012	0.468	0.313
Pwp2	0.0137395	0.0591737	0.13	0.024
Rwdd1	0.0137991	0.181917	0.623	0.386
Lsm2	0.0138337	0.156323	0.338	0.157
Sema4d	0.0138488	-0.110494	0.13	0.289
Psmb7	0.0138773	0.195179	0.74	0.554
Mettl9	0.0138997	0.240415	0.312	0.133
Dph7	0.0139069	0.425548	0.143	0.036
Glod4	0.0139219	0.306155	0.312	0.145
Atp10a	0.0139318	-0.244429	0.156	0.337
Slc25a39	0.0139371	0.19754	0.234	0.084
Mtx2	0.0139538	0.324202	0.286	0.133
H2afv	0.0139646	-0.365474	0.883	0.855
Ythdc1	0.0139696	-0.444752	0.753	0.807
Ago2	0.0140567	0.220366	0.455	0.277
Dnajc3	0.0140589	-0.519895	0.714	0.831
Actl6a	0.0140662	0.291917	0.429	0.241
Isyna1	0.0141216	0.285049	0.39	0.217
Dpm3	0.0141232	-0.293225	0.247	0.398
Fam162a	0.0141808	0.354123	0.338	0.181
Gtf3c6	0.0142267	0.278838	0.429	0.241
Etf1	0.0142657	0.394909	0.61	0.41
Ccdc28b	0.0142821	-0.250086	0.065	0.193
Tle3	0.0142852	0.0085721	0.429	0.229
Hist1h2ag	0.0142855	-0.0262235	0.013	0.108
Gm15441	0.0143622	-0.00823406	0.078	0.229
Tcerg1	0.0143887	0.153338	0.442	0.229
Slc38a6	0.0144541	-0.144102	0.584	0.675
Fbxo46	0.0144562	0.175511	0.143	0.036
Nubp1	0.0144634	0.26897	0.338	0.169
Pfdn6	0.0145145	0.187526	0.571	0.337
Vezf1	0.0145388	0.373067	0.662	0.518
Naa40	0.0146512	0.128575	0.221	0.084
Map4k4	0.0146546	0.0576248	0.753	0.53
Gon4l	0.0147169	0.0556111	0.247	0.096
Slc14a1	0.0147293	0.0749136	0.169	0.048
Pgrmc1	0.0147948	0.30952	0.364	0.193
Ssrp1	0.0148628	0.207331	0.597	0.386
Sh3bgrl	0.0149698	-0.135996	0.182	0.349
AC162302.1	0.0150245	0.0841576	0.143	0.036
Taf10	0.0150287	0.234523	0.779	0.566
Hist1h2bg	0.0150384	-0.0698132	0.052	0.181
Lonp2	0.0150497	0.17842	0.558	0.349
Gtpbp4	0.0150533	0.360842	0.429	0.241
Higd1a	0.015078	0.264581	0.558	0.361
Ndufc2	0.015088	0.24341	0.636	0.434
Scaf1	0.0151049	0.0740532	0.455	0.253
Psma6	0.0151183	-0.156738	0.818	0.964
Tmem177	0.0151406	-0.395122	0.026	0.133
Rpf1	0.0151479	0.360668	0.494	0.301
Dad1	0.0151554	0.273999	0.844	0.675
Atpaf2	0.0152177	0.114445	0.286	0.12
Hint1	0.0152218	0.0990429	0.623	0.373
Ssbp4	0.0152285	0.143489	0.623	0.434
Txk	0.0152388	0.376605	0.623	0.446
Rbm45	0.0152926	0.268554	0.182	0.06
Rnf213	0.0153339	0.226597	0.221	0.084
Ezh2	0.0154163	-0.465287	0.455	0.566
Mrpl34	0.0154525	-0.386689	0.286	0.458
Snrnp48	0.0155275	-0.329684	0.286	0.47
Ndufa6	0.0155541	-0.319252	0.766	0.807
Pycr2	0.0156568	0.306681	0.455	0.265
Washc1	0.0156819	0.11209	0.39	0.217
Ywhah	0.0157759	0.289624	0.896	0.759
Extl3	0.0159074	0.0264639	0.299	0.133
Nt5c3	0.0159186	0.302091	0.377	0.205
Fam60a	0.0159426	0.3125	0.299	0.157
Malt1	0.0159464	0.125448	0.208	0.072
Bmf	0.0160207	-0.295032	0.091	0.229
Zbtb1	0.0160343	0.267629	0.545	0.373
Ldlrad3	0.0160781	-0.0721425	0.052	0.181
Ube2a	0.0161334	0.302354	0.571	0.361
Pum1	0.0161716	0.247669	0.623	0.446
Phf20l1	0.0162082	-0.3482	0.506	0.675
Prkd3	0.0162203	0.086592	0.325	0.145
Phc3	0.0162376	-0.0922738	0.065	0.193
Kat7	0.0162845	0.361431	0.351	0.193
Slc35b2	0.0162877	0.296051	0.221	0.084
Park7	0.0163782	0.250995	0.792	0.554
S100pbp	0.0164804	-0.0228771	0.364	0.181
Mogs	0.0165431	0.178128	0.299	0.133
Pomgnt1	0.0166135	0.271821	0.234	0.096
Fbxw11	0.0166345	0.0111166	0.26	0.108
Phf23	0.0167414	0.481571	0.506	0.337
Atf7	0.0167782	-0.0157747	0	0.072
Zfp882	0.0167782	-0.0181822	0	0.072
Kmo	0.0167782	-0.0896679	0	0.072
Tspan2	0.0167782	-0.09262	0	0.072
Hist1h2bh	0.0167782	-0.116236	0	0.072
Pomgnt2	0.0167782	-0.1249	0	0.072
Bbof1	0.0167782	-0.164919	0	0.072
Atp1a3	0.0167782	-0.176527	0	0.072
Prss57	0.0167782	-0.265918	0	0.072
Tbx19	0.0167782	-0.365555	0	0.072
Pole4	0.0168016	0.209849	0.571	0.361
S100a10	0.0168152	0.255712	0.948	0.94
Pdcd5	0.0169166	0.226026	0.818	0.554
Atp9a	0.0169455	0.190629	0.169	0.048
Prps1l3	0.016951	0.0125109	0.247	0.108
Lsm14a	0.0169598	0.235461	0.675	0.554
Akt2	0.0169689	0.266452	0.506	0.301
Rnps1	0.0169869	0.251951	0.61	0.458
Wdr46	0.0170317	0.24267	0.273	0.12
Impad1	0.0170782	-0.118996	0.208	0.398
Lsm5	0.01727	0.0859904	0.545	0.301
Mrps36	0.0172777	0.149848	0.494	0.277
Rps2	0.0173775	0.238476	0.987	0.94
Txlng	0.0173857	-0.267516	0.26	0.458
Gskip	0.0174929	0.17874	0.39	0.205
E2f3	0.017568	0.0996405	0.117	0.024
Emc10	0.0175803	0.187185	0.818	0.639
Sptlc1	0.0176021	0.331216	0.234	0.096
Ube2j1	0.0177239	0.204598	0.558	0.349
Zdhhc4	0.0177317	-0.549723	0.117	0.265
Fam104a	0.0177369	0.0388523	0.545	0.337
Gabpb1	0.0177503	0.248746	0.442	0.253
Slc25a5	0.0177866	0.220545	0.987	0.976
Rpl8	0.0177868	0.21759	1	0.976
Brwd3	0.0177925	-0.241394	0.247	0.41
Uhrf1bp1l	0.0178008	0.336687	0.481	0.301
Ext2	0.0178549	0.205867	0.195	0.072
Slc36a1os	0.0178549	-0.0211452	0.065	0.193
Sfxn3	0.0179753	-0.124491	0.442	0.241
Ppp6c	0.0179825	0.277401	0.649	0.458
Pak2	0.0180104	0.212441	0.792	0.59
Tubb2b	0.0181309	-0.396781	0.234	0.386
Rnf138	0.0183065	0.133207	0.377	0.229
Atp6v0b	0.0183367	-0.320146	0.286	0.458
Hnrnpa1	0.0184129	0.177802	0.818	0.614
Herc6	0.0184245	0.370162	0.195	0.072
Hist1h4h	0.0184279	-0.148734	0.039	0.145
Zfp949	0.0184486	-0.362722	0.078	0.205
Bphl	0.0184742	-0.519155	0.143	0.289
Atp6v1e1	0.0185098	-0.280383	0.416	0.602
Snrpg	0.0185121	0.169356	0.935	0.771
Rnf7	0.0185428	0.228323	0.494	0.313
Epg5	0.0185891	-0.558698	0.273	0.422
Desi1	0.018593	-0.235873	0.247	0.41
Chchd2	0.0186062	0.153858	0.974	0.892
Gnl3	0.0186512	0.211578	0.182	0.06
Ighmbp2	0.0186512	0.170248	0.182	0.06
Phf11c	0.0187108	0.380296	0.117	0.024
Selenow	0.0187483	0.119209	0.948	0.867
Gramd3	0.018759	-0.552243	0.104	0.229
Arhgap30	0.0188134	0.184205	0.74	0.566
Hipk3	0.0189467	0.461956	0.286	0.145
Chdh	0.01901	0.183755	0.195	0.072
Oasl2	0.0190131	0.324086	0.065	0
Lrrc20	0.0190131	0.208879	0.065	0
Mboat1	0.0190131	0.195094	0.065	0
Synj2	0.0190131	0.171553	0.065	0
Galc	0.0190131	0.166005	0.065	0
Rapsn	0.0190131	0.165852	0.065	0
Cap2	0.0190131	0.117205	0.065	0
Inafm1	0.0190131	0.112542	0.065	0
Mmp14	0.0190131	0.102649	0.065	0
Stx1a	0.0190131	0.100051	0.065	0
Rcn1	0.0190131	0.0922802	0.065	0
Grk5	0.0190131	0.0921018	0.065	0
Egr3	0.0190131	0.0909699	0.065	0
Etv5	0.0190131	0.082318	0.065	0
Shank3	0.0190131	0.0729585	0.065	0
Il10ra	0.0190131	0.069885	0.065	0
Tspan31	0.0190131	0.0633776	0.065	0
Lgmn	0.0190131	0.0578039	0.065	0
Casp9	0.0190131	0.0528628	0.065	0
Zbtb8a	0.0190131	0.0447694	0.065	0
Arhgap29	0.0190131	0.03032	0.065	0
Gm32401	0.0190131	0.0299743	0.065	0
Gm15417	0.0190131	0.024015	0.065	0
Gm43650	0.0190131	0.0149619	0.065	0
Etaa1	0.0190817	-0.414817	0.104	0.241
Mdm1	0.0191089	-0.35076	0.039	0.145
Smoc1	0.0191089	-0.394721	0.039	0.145
Nup205	0.0191194	0.0622123	0.169	0.048
Nup153	0.0191203	0.14347	0.403	0.217
Rps4x	0.0191442	0.186933	1	0.964
Abcd1	0.0191534	-0.320628	0.13	0.277
2006-03-01	0.0192055	0.338345	0.403	0.241
Lsm4	0.0192063	0.176638	0.727	0.446
H6pd	0.0192236	-0.312244	0.156	0.313
Wnt4	0.019244	0.011991	0.455	0.289
Ddx31	0.0192696	0.228632	0.182	0.06
Ext1	0.0193088	0.251537	0.195	0.072
Cdc42ep3	0.0193186	-0.202474	0.091	0.229
Stip1	0.0193255	0.237138	0.701	0.482
Spats2l	0.0194576	-0.435568	0.039	0.145
Hcfc2	0.0194914	-0.299738	0.065	0.181
Rcan3	0.0195083	0.138919	0.117	0.024
Nolc1	0.0196385	0.249963	0.364	0.193
Maf1	0.0196498	-0.339678	0.61	0.747
Jak1	0.0197053	0.219648	0.961	0.843
Cmtm6	0.019814	0.00949304	0.584	0.337
Frmd8	0.019846	0.287115	0.545	0.434
Exoc6	0.0198807	0.121791	0.26	0.108
Capg	0.0199181	0.293758	0.117	0.024
Limk2	0.0199248	0.0397402	0.39	0.217
Stambp	0.0199309	0.441222	0.299	0.145
Cks1b	0.0200167	0.376414	0.234	0.096
Bmi1	0.0200443	0.362334	0.156	0.048
Mrpl54	0.0200727	0.15544	0.494	0.289
Lsm12	0.0201489	0.244597	0.338	0.181
Btd	0.0201519	0.0710909	0.26	0.108
Zfp358	0.0201842	0.328339	0.208	0.084
Engase	0.0201842	-0.310394	0.078	0.205
Vps29	0.0202142	0.276462	0.532	0.325
Ppp4r2	0.0202281	0.0923331	0.623	0.434
Hexb	0.0202309	0.234029	0.182	0.06
Nmd3	0.0203026	0.434712	0.312	0.157
Hist1h1d	0.0203873	-0.288816	0.156	0.289
Dnmt3a	0.0205318	0.154584	0.481	0.313
Myd88	0.0205605	0.110997	0.182	0.06
Pdia6	0.0206162	0.235477	0.558	0.361
Mgat1	0.0206622	-0.45223	0.325	0.47
Map4	0.020716	-0.381905	0.494	0.663
Tbcel	0.0207302	-0.180358	0.338	0.506
Pfkfb3	0.0207625	0.060411	0.273	0.133
Cstb	0.0208126	0.172742	0.481	0.301
Traf3	0.0208651	0.085655	0.195	0.072
Rsrc2	0.0208922	-0.36695	0.597	0.735
Aaed1	0.0209333	-0.0798975	0.013	0.096
Adsl	0.0209359	0.343805	0.442	0.277
Rpl10	0.020968	0.275835	1	0.964
Sipa1	0.0209869	0.0621063	0.494	0.337
Dtx2	0.021047	0.0239093	0.364	0.193
Eif4e	0.021053	0.211395	0.545	0.337
Ncoa3	0.0210897	0.0402413	0.429	0.229
Cul7	0.0210902	0.115054	0.143	0.036
Smarcd1	0.0210952	0.0473622	0.442	0.253
Chchd10	0.0211193	0.130085	0.091	0.012
Gm5860	0.0211193	0.00161148	0.091	0.012
Prmt3	0.0211197	0.219785	0.156	0.048
Pprc1	0.0211929	0.0339228	0.117	0.024
Traj5	0.0211929	0.0166398	0.117	0.024
Hspa9	0.021203	-0.0615907	0.429	0.217
Zfp106	0.0212363	0.075059	0.545	0.373
Necap1	0.0212856	-0.226203	0.039	0.145
Usp38	0.0213205	0.121895	0.325	0.157
Stard7	0.021323	-0.426906	0.156	0.301
Rab35	0.0213824	0.281333	0.442	0.277
Npy1r	0.0214124	-0.00734904	0.013	0.096
5830418P13Rik	0.0214124	-0.0550464	0.013	0.096
Tmem234	0.0214225	-0.284147	0.481	0.578
Arid1a	0.0215139	0.300837	0.935	0.819
Zfp553	0.0215415	0.188776	0.325	0.169
Trbc2	0.0215442	-0.179331	1	1
Mavs	0.0215776	0.211681	0.182	0.06
Zmat3	0.0215776	0.0990602	0.182	0.06
Nudt7	0.0216334	0.195397	0.117	0.024
Arl6ip5	0.0216512	0.165393	0.39	0.241
G3bp1	0.0217567	0.152702	0.714	0.482
Stxbp5	0.0217682	-0.476119	0.065	0.181
Pitpnc1	0.0217702	0.220756	0.403	0.229
Il17ra	0.0217822	-0.362832	0.584	0.723
Paf1	0.0218604	0.130684	0.506	0.313
Cep68	0.0218641	0.350288	0.273	0.133
Abhd8	0.0220467	0.147386	0.649	0.41
Raph1	0.0220817	0.0669647	0.117	0.024
Egln3	0.0220817	0.0650993	0.117	0.024
B9d2	0.0221402	-0.613248	0.182	0.325
Yme1l1	0.022147	0.181723	0.649	0.47
Pccb	0.0221515	0.323655	0.091	0.012
Pcbp4	0.0221515	0.0781856	0.091	0.012
Ifi214	0.0221515	0.0197514	0.091	0.012
Whrn	0.0221945	-0.221063	0.117	0.253
Nfatc2	0.0222451	0.225081	0.156	0.048
1810013L24Rik	0.0223271	-0.00146218	0.338	0.157
Smyd1	0.0223403	-0.186715	0.026	0.12
Dand5	0.0223403	-0.346462	0.026	0.12
Btf3l4	0.0223545	0.0883085	0.597	0.398
Crebl2	0.0223993	-0.202883	0.013	0.096
Apobec3	0.0224572	0.126142	0.377	0.205
Sypl	0.0224844	0.239795	0.429	0.265
Zdhhc3	0.0225754	0.244107	0.221	0.096
Hid1	0.0225821	-0.484646	0.156	0.277
Dynll2	0.022641	0.15369	0.299	0.157
Pcna	0.022668	0.44765	0.649	0.53
Tcf7l2	0.0226839	0.0737774	0.091	0.012
Hace1	0.0226971	0.0141267	0.143	0.036
Il17re	0.022783	-0.167181	0.026	0.12
Ccdc50	0.0229075	-0.14151	0.013	0.096
Bcs1l	0.0229075	-0.36231	0.013	0.096
Ncln	0.0229081	0.246156	0.286	0.145
Dus1l	0.0229619	0.42025	0.351	0.217
Trav6-5	0.0230028	0.0340872	0.117	0.024
Snapc2	0.0230546	0.295008	0.208	0.084
Eif2s1	0.0230814	0.251339	0.623	0.398
Tango2	0.0231005	-0.484085	0.104	0.229
Tnfaip3	0.023128	-0.0885261	0.221	0.41
Lemd3	0.0232273	0.238506	0.091	0.012
Mafg	0.0232273	0.177399	0.091	0.012
Ttc19	0.0232273	0.0576994	0.091	0.012
Wdr83os	0.023379	0.137957	0.416	0.229
Fkbp3	0.0234131	0.202679	0.519	0.325
Slc5a9	0.0234256	-0.155912	0.013	0.096
Arpc5l	0.0234937	0.254606	0.597	0.41
Ppp2r5a	0.0235045	-0.312129	0.727	0.819
Brix1	0.0236078	0.3103	0.442	0.265
Mtss1	0.0236774	-0.445633	0.338	0.482
Tor1b	0.0237744	0.41996	0.299	0.157
Zfp658	0.023782	0.104095	0.091	0.012
Tkfc	0.023782	0.0507458	0.091	0.012
Fbxw4	0.023782	0.035023	0.091	0.012
Rexo5	0.0238421	0.265995	0.169	0.06
Atp2b1	0.0238528	-0.0452086	0.403	0.217
Txndc9	0.0238754	0.367996	0.532	0.373
Ccar2	0.0238812	0.0761819	0.364	0.217
Cul3	0.0239049	0.352008	0.649	0.506
Trit1	0.0239432	0.139518	0.195	0.072
Il12rb1	0.0239432	0.0565429	0.195	0.072
Kansl3	0.024019	-0.42689	0.143	0.289
Dnaaf5	0.0240666	-0.506161	0.104	0.229
Tsnax	0.0240905	0.152533	0.558	0.337
4930453N24Rik	0.0241061	0.258593	0.442	0.265
Slc25a30	0.0241225	0.037791	0.182	0.06
Elp5	0.0241343	0.211098	0.351	0.181
Plekhg2	0.024176	-0.0967135	0.494	0.313
Pex16	0.0242261	-0.382299	0.091	0.217
Abhd2	0.0242315	0.101066	0.169	0.06
Tefm	0.0242366	0.275712	0.156	0.048
Asnsd1	0.0242366	0.0428832	0.156	0.048
Ubl5	0.0242921	-0.292126	0.909	0.964
Isy1	0.0243006	0.0587206	0.338	0.181
Zfp277	0.0244005	0.21379	0.286	0.133
Siah2	0.024447	0.157025	0.117	0.024
Idua	0.024631	-0.188739	0.026	0.12
Smarcd2	0.02477	-0.265939	0.623	0.783
Nudcd3	0.0247756	0.28421	0.532	0.349
Fibp	0.0248355	0.31401	0.338	0.193
Il27ra	0.0249187	0.176912	0.299	0.145
Phactr2	0.024926	0.113359	0.091	0.012
Fan1	0.024926	0.0995342	0.091	0.012
Begain	0.024926	0.0161351	0.091	0.012
2210039B01Rik	0.024926	0.00196881	0.091	0.012
Slc35e2	0.024926	0.000259968	0.091	0.012
Zfp619	0.024926	-0.0715591	0.091	0.012
Epb41	0.0249744	-0.273045	0.506	0.663
Snrpc	0.0249988	0.0376481	0.857	0.578
Medag	0.0250413	-0.0527374	0.013	0.096
Heatr1	0.0250533	0.12069	0.195	0.072
Sytl1	0.0251128	-0.160114	0.026	0.12
Sbds	0.0251312	0.442899	0.403	0.265
Nckap5l	0.0251595	0.186852	0.208	0.084
Rbbp5	0.0251597	0.152918	0.338	0.169
Phf6	0.0252747	0.348101	0.377	0.229
Wipi2	0.0253588	-0.227315	0.156	0.313
Spc24	0.0253855	-0.124685	0.805	0.892
Ddx56	0.0254593	0.246971	0.26	0.12
Gramd1b	0.0255043	0.155358	0.156	0.048
Stk10	0.0255455	0.216701	0.247	0.108
Pcbp2	0.0255498	0.160835	0.857	0.735
Kcnh2	0.0256211	-0.210335	0.091	0.217
Ergic1	0.0258178	0.286564	0.195	0.072
Ap1b1	0.0258487	-0.0200587	0.571	0.386
Psma3	0.0259189	0.268862	0.909	0.783
Klhl18	0.0259394	0.032637	0.156	0.048
Mat2a	0.0261158	0.30791	0.636	0.47
Txnip	0.0261629	-0.198862	0.532	0.663
Dcaf12	0.0262121	0.14883	0.351	0.193
Prkar1a	0.0264349	0.213947	1	0.988
Ctsd	0.0265537	-0.289039	0.597	0.663
Zfp839	0.0265743	-0.261729	0.273	0.12
Mrps7	0.0265834	0.204005	0.247	0.108
Ptp4a1	0.0266161	0.167112	0.506	0.337
Mrpl4	0.0266854	0.115077	0.442	0.241
Kansl1l	0.0266854	-0.160789	0.26	0.41
Chmp5	0.0266899	-0.397971	0.429	0.566
Dok2	0.0267256	0.15609	0.688	0.446
Trat1	0.0267521	-0.353053	0.779	0.843
2010111I01Rik	0.0268023	-0.0657589	0.234	0.096
Uimc1	0.0268026	0.357199	0.299	0.169
Papss1	0.0268189	0.290036	0.182	0.072
Sema7a	0.0268993	0.0334311	0.052	0.169
Ptprc	0.0269023	0.165803	1	1
Tor1aip2	0.0270188	0.0805883	0.584	0.361
Ctxn1	0.0271224	-0.0627819	0.026	0.12
Rabgap1	0.0271318	0.23054	0.273	0.133
Arhgap25	0.0272239	0.0734112	0.519	0.301
Hnrnpm	0.0273135	0.133307	0.935	0.88
Mical1	0.0273317	0.127534	0.416	0.253
Ttll12	0.0273447	-0.186105	0.273	0.458
Skp1a	0.0273519	0.304956	0.961	0.904
Dars	0.0273617	0.326535	0.597	0.446
Ifi206	0.0274148	0.37682	0.13	0.036
Psmc2	0.0274306	0.135601	0.545	0.337
Ifi208	0.0274749	0.451719	0.299	0.157
Ddx21	0.027514	0.208355	0.481	0.313
Xbp1	0.0275416	-0.467841	0.429	0.554
Nipbl	0.027553	-0.409622	0.909	0.904
H2afy	0.0276824	-0.230381	0.87	0.867
Cmc4	0.027695	-0.0779279	0.039	0.145
Usp22	0.0277036	0.259196	0.442	0.277
Atp5j	0.0277281	0.146967	0.987	0.783
Vac14	0.0278237	0.228256	0.208	0.084
Hist1h2ao	0.0278577	-0.00395079	0.065	0.181
Thumpd2	0.0278781	-0.459806	0.091	0.205
Galnt10	0.027883	0.129701	0.338	0.181
Slc9a1	0.027924	0.263396	0.13	0.036
Tax1bp1	0.0279253	-0.410426	0.792	0.855
Aff3	0.0279605	-0.0738549	0.247	0.422
Mllt3	0.0279632	0.233252	0.519	0.361
Gfer	0.0282126	0.1037	0.156	0.048
Ube2h	0.0282767	0.242664	0.805	0.59
Nsmaf	0.0282893	-0.201512	0.104	0.229
Gak	0.0283583	-0.459216	0.442	0.554
Kdm1a	0.0284836	0.122323	0.558	0.41
Ltb	0.0284919	0.250571	0.675	0.506
Dpf2	0.0284926	0.211359	0.506	0.337
Zfp36	0.0285887	0.228928	0.584	0.41
Cd3g	0.0285948	0.176443	1	0.988
Nufip1	0.0286282	0.298074	0.208	0.084
Gbp9	0.0286282	0.128372	0.208	0.084
Dxo	0.0286684	0.0890957	0.234	0.108
Lypd6b	0.0286684	-0.377081	0.104	0.229
Nfs1	0.0287136	-0.158381	0.065	0.181
Fxyd5	0.0287453	0.0272999	0.688	0.446
Ccdc93	0.0288153	-0.342545	0.143	0.289
Znhit1	0.0289865	0.0683113	0.351	0.193
Id3	0.0290761	0.815037	0.519	0.386
Phf2	0.0291582	-0.166981	0.416	0.578
Ddx19b	0.0293174	0.155906	0.26	0.12
Surf2	0.0293174	0.0195867	0.26	0.12
Farsb	0.0293202	0.344974	0.403	0.253
Snrnp40	0.0294382	0.134086	0.506	0.313
Klhl25	0.0295008	0.011333	0.13	0.036
Bid	0.029536	-0.423072	0.078	0.193
Map3k7	0.0295697	0.324274	0.39	0.229
Scarf1	0.0296056	-0.0375873	0	0.06
Camk2a	0.0296056	-0.0391531	0	0.06
Gm33619	0.0296056	-0.0452434	0	0.06
Tns3	0.0296056	-0.0669477	0	0.06
Fgr	0.0296056	-0.073464	0	0.06
Prc1	0.0296056	-0.084391	0	0.06
Sidt1	0.0296056	-0.101922	0	0.06
Gm6961	0.0296056	-0.110608	0	0.06
Acad10	0.0296056	-0.111909	0	0.06
Fhit	0.0296056	-0.167787	0	0.06
Cdr2l	0.0296056	-0.267816	0	0.06
Slco4a1	0.0296056	-0.345551	0	0.06
Stambpl1	0.0297256	-0.637591	0.338	0.47
Cers6	0.0298173	-0.280098	0.208	0.373
Arl15	0.0298321	0.0361183	0.234	0.108
Clpp	0.0298678	0.349531	0.286	0.157
Camk2g	0.0298725	-0.00410318	0.078	0.205
Trnt1	0.0298991	0.287422	0.312	0.181
Ahcyl2	0.0299186	0.0875722	0.247	0.108
Atp6v1c1	0.0299658	0.232519	0.351	0.193
Sdhaf4	0.0301528	0.118853	0.156	0.048
Echs1	0.0301845	0.0981631	0.39	0.217
Tshz1	0.0302304	0.0612455	0.221	0.096
Aimp1	0.0302468	0.27238	0.403	0.253
Pfdn5	0.0303104	0.129497	0.896	0.639
St7l	0.0303192	0.120332	0.247	0.12
Cnih4	0.0304626	0.0478886	0.39	0.205
Gspt1	0.0306008	0.105444	0.455	0.277
Cntrl	0.0306023	0.258661	0.494	0.325
Cdc42se1	0.0306094	0.21589	0.675	0.506
Mcmbp	0.0306115	0.130502	0.364	0.205
Cnot8	0.0306219	-0.385514	0.584	0.675
Tram1	0.0306315	0.260457	0.857	0.747
Zmym4	0.0308421	0.10118	0.195	0.072
Hs2st1	0.0309531	0.319593	0.286	0.157
Galnt1	0.0309554	0.298619	0.61	0.446
Mterf3	0.0309759	0.230269	0.351	0.205
Cox7b	0.0310148	0.21449	0.844	0.675
Rchy1	0.0310859	0.344676	0.481	0.325
Stk24	0.0311413	0.23936	0.416	0.265
Cnnm4	0.0311536	0.0320485	0.13	0.036
Hspbp1	0.0311631	0.313647	0.208	0.084
Phax	0.0311751	0.211002	0.532	0.337
Tbc1d10c	0.0312211	-0.2666	0.857	0.94
Rab6b	0.0312312	0.145752	0.26	0.12
Trip4	0.0312397	0.471557	0.455	0.313
Arhgap35	0.0312528	0.195156	0.169	0.06
Hist1h2bc	0.0313129	-0.256611	0.039	0.133
Ada	0.0313596	-0.599213	0.26	0.386
N4bp2l1	0.0314884	0.292744	0.221	0.096
Anxa7	0.031558	-0.385077	0.182	0.325
Zfp740	0.0315612	0.273879	0.662	0.506
Nucks1	0.0316275	0.187683	0.558	0.398
Hif1an	0.03164	0.0911156	0.312	0.169
Sigirr	0.031662	0.144885	0.299	0.157
Sec11a	0.0316906	0.2943	0.675	0.554
Aldh18a1	0.0316953	0.382263	0.286	0.157
Maged2	0.0317219	0.289374	0.13	0.036
Batf	0.0317219	0.242374	0.13	0.036
Tmem258	0.0317852	0.142362	0.857	0.675
U2af2	0.031904	0.09984	0.701	0.554
Rab5c	0.0319641	0.0642836	0.364	0.205
Mrps18b	0.0320497	0.134202	0.208	0.084
Kmt2c	0.0323267	-0.46112	0.584	0.663
Naa25	0.0323517	0.197397	0.221	0.096
Ndufb6	0.0324129	0.189443	0.675	0.494
Inpp5d	0.0324322	0.309821	0.416	0.265
Ing1	0.0324686	0.0632265	0.727	0.53
Nhp2	0.0325133	0.414724	0.338	0.193
Tax1bp3	0.0327137	-0.366715	0.377	0.506
Eif4a2	0.0327159	0.287868	0.662	0.518
Ecsit	0.0327384	0.000415344	0.156	0.048
Sh3glb1	0.0328134	0.259621	0.779	0.627
Haus7	0.0328852	0.150334	0.13	0.036
Ypel3	0.0329508	-0.261856	0.766	0.831
Mrps6	0.033097	-0.00777071	0.416	0.229
Them6	0.0331464	-0.12408	0.117	0.241
Tgif2	0.0331791	0.053229	0.247	0.108
Yipf1	0.0332511	-0.519758	0.13	0.241
Cox18	0.0332593	0.140417	0.169	0.06
Trmt11	0.0332593	0.13028	0.169	0.06
Snx3	0.0333255	0.310864	0.779	0.59
Tmc8	0.0334263	0.0627005	0.597	0.458
2010107E04Rik	0.033472	0.186916	0.818	0.663
Csad	0.0334804	0.0401809	0.13	0.036
BC029722	0.0334804	0.00180325	0.13	0.036
4632415L05Rik	0.0334937	-0.234123	0.052	0.157
Mrpl52	0.0334986	0.190328	0.571	0.373
Map4k5	0.0335697	-0.185804	0.104	0.229
Larp1b	0.0335698	-0.116898	0.039	0.133
Rtn4rl1	0.0335712	0.263367	0.273	0.145
Suclg1	0.0336406	0.106374	0.532	0.349
Aifm1	0.0337323	0.213116	0.338	0.181
Gnpda1	0.0337778	0.173711	0.169	0.06
Zbtb37	0.0337778	0.138085	0.169	0.06
Hsp90b1	0.0338868	0.324739	0.714	0.578
Bzw1	0.0338918	0.31042	0.883	0.807
Dusp2	0.0339125	0.608259	0.429	0.277
St8sia1	0.0339129	0.310376	0.455	0.301
Wnk1	0.0339176	0.15063	0.727	0.53
Pkn2	0.0339582	0.273542	0.442	0.289
Dusp5	0.0341069	-0.000897031	0.338	0.181
Cct4	0.0344015	0.0484953	0.766	0.542
Rps6kb1	0.0344373	-0.360518	0.299	0.458
Smim3	0.0345712	-0.198168	0.052	0.157
Eipr1	0.0346318	0.160886	0.286	0.145
Dopey1	0.0346396	0.00782466	0.195	0.072
Zbtb18	0.0349766	-0.50096	0.273	0.398
Mios	0.0350265	0.00675635	0.234	0.096
Ewsr1	0.0350509	0.117553	0.948	0.88
Atp2c1	0.0351044	0.14521	0.182	0.072
Mpp5	0.0351044	0.144325	0.182	0.072
Ankrd49	0.0351147	0.199008	0.143	0.048
Lcp2	0.0352712	0.252262	0.857	0.723
Mosmo	0.0352956	0.152124	0.195	0.084
Hist3h2ba	0.0353193	-0.3611	0.273	0.41
Gnpnat1	0.0353216	0.0566222	0.13	0.036
Igbp1	0.0353246	-0.522032	0.234	0.349
Kars	0.0354136	0.130431	0.506	0.325
Xiap	0.0354454	-0.294105	0.26	0.386
Uckl1	0.035458	0.287593	0.286	0.145
Stam	0.0356379	-0.236916	0.143	0.265
Prpf3	0.0356959	0.346784	0.364	0.229
Mrps18a	0.0357068	0.10563	0.39	0.217
Dcaf7	0.0357303	0.132494	0.468	0.277
Rmdn1	0.0359509	-0.483644	0.208	0.349
Atxn10	0.0359978	0.223003	0.753	0.542
Galk1	0.0360641	-0.547474	0.143	0.265
Cand2	0.0360881	0.182841	0.104	0.024
Znrf1	0.0361218	-0.287876	0.909	0.94
Cox4i1	0.0361594	-0.276883	0.987	0.964
Gm37494	0.0361963	-0.432548	0.117	0.241
Slc33a1	0.0362315	-0.116634	0.026	0.108
Paqr7	0.036243	0.265582	0.156	0.06
Cul5	0.0362677	0.174048	0.338	0.193
Rps12	0.0365958	0.219807	0.948	0.928
Fasn	0.0366334	0.00351966	0.325	0.169
9330175E14Rik	0.0366351	0.255443	0.052	0
Gem	0.0366351	0.214092	0.052	0
Sgms1	0.0366351	0.196216	0.052	0
Serpine2	0.0366351	0.18038	0.052	0
Selenon	0.0366351	0.17992	0.052	0
Fsd2	0.0366351	0.160594	0.052	0
Rnf43	0.0366351	0.142729	0.052	0
Cdr2	0.0366351	0.124439	0.052	0
Trav7d-3	0.0366351	0.123282	0.052	0
Trib1	0.0366351	0.120762	0.052	0
Rbpms2	0.0366351	0.111023	0.052	0
Ccr8	0.0366351	0.104897	0.052	0
Efemp2	0.0366351	0.0950516	0.052	0
Gm19585	0.0366351	0.0885627	0.052	0
Dnajb2	0.0366351	0.0852107	0.052	0
Cisd3	0.0366351	0.0841877	0.052	0
Fam240a	0.0366351	0.0827269	0.052	0
Ttc28	0.0366351	0.0764041	0.052	0
Zfp59	0.0366351	0.0725452	0.052	0
Rapgef4	0.0366351	0.0710332	0.052	0
Trim13	0.0366351	0.0688593	0.052	0
Ptgfrn	0.0366351	0.0665552	0.052	0
Cd7	0.0366351	0.0638737	0.052	0
Rnf19b	0.0366351	0.0635523	0.052	0
Acpp	0.0366351	0.0620661	0.052	0
Trip10	0.0366351	0.0615965	0.052	0
Pmel	0.0366351	0.0527196	0.052	0
1700030K09Rik	0.0366351	0.0522671	0.052	0
4933406C10Rik	0.0366351	0.0518872	0.052	0
9330160F10Rik	0.0366351	0.0512178	0.052	0
Cebpb	0.0366351	0.0480019	0.052	0
Btla	0.0366351	0.0477313	0.052	0
Gm16845	0.0366351	0.0464862	0.052	0
Pogk	0.0366351	0.0363737	0.052	0
Mapre3	0.0366351	0.0326556	0.052	0
Gm43062	0.0366351	0.0269973	0.052	0
Iqsec1	0.0366351	0.0171646	0.052	0
Kbtbd8	0.0366351	0.0168971	0.052	0
Fhl3	0.0366351	0.0124776	0.052	0
Bcl2a1d	0.0366351	0.0115378	0.052	0
Gm30214	0.0366351	0.00966186	0.052	0
Tsacc	0.0366351	0.00802228	0.052	0
Trav14n-2	0.0366351	0.00145008	0.052	0
Gm39822	0.0367235	-0.369325	0.013	0.084
Klhl15	0.0368165	0.129631	0.104	0.024
Zbtb40	0.0368165	0.114523	0.104	0.024
Adnp	0.0368165	0.00452389	0.104	0.024
Rab33b	0.0368959	-0.0794602	0.935	0.928
Styx	0.0369086	0.0911611	0.143	0.048
Erp44	0.0370333	0.186122	0.506	0.313
Tmem63a	0.0370362	0.051914	0.169	0.06
Ftsj3	0.0370613	0.184128	0.338	0.193
Memo1	0.0371104	0.246807	0.247	0.12
Rps6ka3	0.0371611	0.0673843	0.325	0.181
Becn1	0.0371809	0.271379	0.494	0.349
Slc7a6	0.0372334	0.050944	0.325	0.193
Eml4	0.0372486	0.0267753	0.13	0.036
Lbh	0.0372722	-0.0460638	0.597	0.41
Ints10	0.0374521	0.307172	0.208	0.096
Rhoa	0.0374705	0.157099	0.961	0.855
Bckdha	0.0374713	-0.0987817	0.091	0.217
Htt	0.0375237	0.189942	0.143	0.048
Tada2b	0.0375456	-0.158756	0.013	0.084
Tmem108	0.037565	0.0752545	0.377	0.241
Tor4a	0.0377617	0.044077	0.182	0.072
Thoc3	0.0377636	0.407807	0.286	0.157
Tet3	0.0377813	-0.0233944	0.403	0.241
Ostm1	0.0378648	-0.514663	0.338	0.446
Itpr1	0.037881	-0.414148	0.234	0.386
Sh2d2a	0.0378955	0.277115	0.701	0.59
Wdr26	0.0379368	0.361943	0.805	0.735
4833420G17Rik	0.0380001	-0.411257	0.481	0.602
Med30	0.0380323	-0.431407	0.26	0.386
Dnajc17	0.0381475	0.149739	0.143	0.048
Pja1	0.0381761	0.0216932	0.468	0.265
Mbnl1	0.0381772	0.151391	0.987	0.952
Mif	0.038178	0.190523	0.753	0.602
Sdhaf3	0.0383108	0.208781	0.104	0.024
Gm26541	0.0383108	0.0537451	0.104	0.024
Gm26510	0.0383108	0.0409576	0.104	0.024
Cyp4f16	0.0383623	-0.13145	0.026	0.108
Ptpn23	0.0383623	-0.159205	0.026	0.108
Rrm2b	0.0383623	-0.227289	0.026	0.108
Zfp820	0.0383623	-0.530712	0.026	0.108
Fastkd1	0.0383832	-0.175535	0.013	0.084
Abcd3	0.0385185	0.211942	0.247	0.12
Map3k14	0.0387634	-0.0283198	0.169	0.06
Cnot6l	0.0387659	0.202274	0.714	0.542
Trmt2a	0.0388827	0.101234	0.208	0.084
Wdr20	0.0389211	0.170402	0.195	0.084
Akap8	0.0389217	0.181939	0.636	0.446
Klhl6	0.0389316	0.27668	0.701	0.554
Cops6	0.0389494	0.101465	0.714	0.47
Wdr7	0.039077	0.145846	0.104	0.024
Heg1	0.039161	-0.0680301	0.039	0.133
Zfp827	0.0391823	0.0935204	0.156	0.06
Akap2	0.0392366	-0.00774542	0.013	0.084
Gm10521	0.0392366	-0.0154076	0.013	0.084
1110065P20Rik	0.0392366	-0.0395258	0.013	0.084
Brca2	0.0392366	-0.117395	0.013	0.084
Apoe	0.0392366	-0.305202	0.013	0.084
Minpp1	0.0393316	0.155161	0.403	0.241
Gm11361	0.0394207	0.010739	0.857	0.831
Tbc1d23	0.0394215	0.162612	0.143	0.048
Dnmt1	0.0395279	-0.059991	0.403	0.217
Akr1b3	0.0397946	0.249252	0.675	0.602
Top3b	0.0398185	-0.315281	0.13	0.265
Fn3k	0.0398285	-0.298911	0.039	0.133
Cfap43	0.0398412	-0.0066776	0.026	0.108
Adck2	0.0398412	-0.0790929	0.026	0.108
Hist1h3e	0.0398412	-0.0888872	0.026	0.108
Hmg20a	0.0398415	0.287194	0.584	0.422
Gm42372	0.0398563	0.229622	0.104	0.024
6720489N17Rik	0.0398563	0.229594	0.104	0.024
Zfp467	0.0398563	0.0945077	0.104	0.024
Rassf1	0.0399198	-0.216019	0.065	0.169
Gpd2	0.0399533	0.0101583	0.208	0.084
Ampd1	0.0399565	0.0906108	0.13	0.036
Chchd4	0.040009	0.159624	0.182	0.072
Ankrd27	0.040009	0.0487907	0.182	0.072
Btbd9	0.0400421	0.456388	0.208	0.096
H2-T23	0.0400735	0.316655	0.753	0.578
Dmwd	0.0401193	0.271626	0.078	0.012
Taco1	0.0401193	0.0916419	0.078	0.012
Zfp507	0.0401193	0.0367276	0.078	0.012
Mrm2	0.0401193	0.0144719	0.078	0.012
Glipr1	0.0401342	0.319271	0.468	0.301
Hsp90aa1	0.0401515	0.117586	0.883	0.675
U2surp	0.0403122	0.131427	0.597	0.446
Rgs19	0.0403382	0.137943	0.532	0.386
Cox10	0.0405436	0.0614837	0.221	0.096
Vars	0.0405586	-0.0398362	0.169	0.06
Zfp41	0.0406487	0.089477	0.104	0.024
Eif3b	0.0407098	0.186178	0.455	0.301
Rpl23a	0.040796	0.101644	1	1
Cpox	0.0409919	-0.101082	0.013	0.084
Map3k20	0.0409919	-0.106469	0.013	0.084
Zfp607a	0.0409919	-0.13561	0.013	0.084
Knstrn	0.0409919	-0.170195	0.013	0.084
Rasa4	0.0409919	-0.210241	0.013	0.084
Seh1l	0.0410635	0.232975	0.39	0.241
Zfp27	0.0410641	0.186702	0.078	0.012
Tab3	0.0410641	0.138061	0.078	0.012
Disp1	0.0411315	0.265712	0.195	0.084
Rplp2	0.0411333	0.155608	1	0.976
Dlg1	0.0411838	0.243104	0.39	0.265
Ergic3	0.041233	-0.39511	0.494	0.614
Psmd5	0.0412549	0.260897	0.338	0.193
Slc24a5	0.0413682	-0.00181722	0.026	0.108
Akt1s1	0.0413682	-0.0233159	0.026	0.108
Klhl2	0.0414544	0.02622	0.104	0.024
Utp20	0.0414544	0.0188402	0.104	0.024
Bnip1	0.0416773	0.279152	0.156	0.06
Eif3i	0.0418097	0.134823	0.597	0.422
Plgrkt	0.0418745	0.362854	0.61	0.446
Vti1b	0.0419656	0.421556	0.273	0.157
Naa35	0.0419656	0.362897	0.273	0.157
Naf1	0.0420276	0.123931	0.078	0.012
Cd200r1	0.0420276	0.0888242	0.078	0.012
Mettl22	0.0420276	0.0885601	0.078	0.012
Tep1	0.0420276	0.0818244	0.078	0.012
Slc12a9	0.0420276	0.0640403	0.078	0.012
AC098883.2	0.0420276	0.00274778	0.078	0.012
Mecp2	0.0420687	-0.0863292	0.312	0.506
Trbj2-3	0.0421033	-0.124876	0.247	0.373
Stat1	0.042111	0.462225	0.597	0.446
Evi5l	0.0421501	0.0197015	0.026	0.108
Gps1	0.0421912	0.155216	0.519	0.301
Carnmt1	0.042207	0.222746	0.286	0.145
Hmgb3	0.0422477	-0.38232	0.078	0.181
Mdh1	0.0423357	0.254759	0.857	0.675
Ube2d1	0.0423487	0.1563	0.532	0.337
Wdr24	0.0423687	0.0751578	0.182	0.072
Rab27a	0.0423967	0.0585208	0.26	0.133
Cnot11	0.0424847	0.074835	0.273	0.133
Stau1	0.0425888	0.128086	0.338	0.193
Dram2	0.0426413	0.120951	0.299	0.157
Mbd1	0.0427513	-0.222876	0.195	0.337
Xpot	0.0427655	0.155417	0.143	0.048
Ubr4	0.0427765	0.235416	0.662	0.53
Hectd1	0.0428303	0.109719	0.545	0.361
Uba3	0.0429429	0.242464	0.364	0.205
Rpe	0.0429429	0.12521	0.364	0.205
Serpinb6b	0.0429445	-0.167554	0.026	0.108
H2afj	0.0430077	-0.359188	0.675	0.711
Hsh2d	0.0430103	0.114834	0.078	0.012
Ttf2	0.0430103	0.103803	0.078	0.012
Phf11a	0.0430103	0.0294111	0.078	0.012
Fam168a	0.0430517	0.307624	0.403	0.253
Ipcef1	0.0431065	0.00206524	0.104	0.024
Exosc3	0.0431231	0.226966	0.519	0.349
Pafah1b2	0.0432704	0.197241	0.481	0.289
Zfand5	0.0433826	0.321014	0.403	0.289
Tspyl2	0.0434623	0.15911	0.143	0.048
Clint1	0.0435391	0.284743	0.623	0.434
Atmin	0.0435442	0.175166	0.247	0.12
Atp5c1	0.0436356	0.0678933	0.935	0.867
Lrch3	0.0436356	0.222509	0.156	0.06
Nob1	0.0437353	0.0915294	0.325	0.181
Hsph1	0.0438269	0.139421	0.221	0.096
Ddx49	0.0438755	0.145018	0.234	0.108
Cdk12	0.0439703	-0.277397	0.182	0.313
Rhbdd2	0.0440123	0.127826	0.078	0.012
Cacng4	0.0440123	0.0428894	0.078	0.012
Pdpk1	0.044076	-0.213197	0.117	0.241
Ipo11	0.0442925	0.115616	0.286	0.157
Nck2	0.0444986	-0.119914	0.299	0.458
Slc25a37	0.0445067	-0.290443	0.338	0.506
Gm5914	0.0445536	-0.0758505	0.26	0.386
Msto1	0.0446132	0.0659323	0.247	0.12
Syk	0.0448618	-0.149457	0.065	0.169
Aco1	0.0448847	0.10768	0.143	0.048
Exosc1	0.0449787	0.150787	0.26	0.133
Sgk1	0.0449839	0.301025	0.156	0.06
Coro1c	0.0450235	0.10841	0.273	0.145
Nudt18	0.0450339	0.15208	0.078	0.012
Ipo4	0.0450339	0.0333176	0.078	0.012
Akt3	0.0450339	0.0208222	0.078	0.012
mt-Atp6	0.0451695	-0.0026166	0.182	0.325
Tecpr1	0.0452214	-0.00460173	0.74	0.554
Cdkn2aip	0.0453142	-0.311541	0.169	0.289
Xpo7	0.0453663	-0.252688	0.221	0.373
Uqcc2	0.0454536	0.00685224	0.377	0.205
Nt5dc3	0.0455107	0.0577525	0.13	0.253
Plekho1	0.045551	0.053968	0.221	0.096
Abcg2	0.0456799	0.243704	0.208	0.096
Psma5	0.045763	0.166027	0.636	0.434
Ing2	0.0458902	-0.385474	0.104	0.217
Ik	0.0459775	0.113992	0.714	0.578
Bbip1	0.0459954	0.181863	0.571	0.398
Asb1	0.0460755	0.103474	0.078	0.012
Dhrs13	0.0460755	0.0996814	0.078	0.012
Sema4g	0.0460755	0.047324	0.078	0.012
Klhl4	0.0460755	0.0436057	0.078	0.012
Ppm1m	0.0460755	0.0424619	0.078	0.012
Qtrt2	0.0460755	0.0210953	0.078	0.012
Capn1	0.0460834	0.0132421	0.312	0.181
Sys1	0.0461335	-0.0533518	0.182	0.325
G2e3	0.0461833	0.108142	0.078	0.193
Scmh1	0.0462581	0.0390932	0.247	0.12
Stk26	0.0463086	0.30474	0.571	0.47
Mmachc	0.0464961	0.102174	0.195	0.084
Pycrl	0.0466846	0.455223	0.117	0.036
Nmb	0.0466896	0.19165	0.234	0.108
Ndufs5	0.046703	-0.322573	0.662	0.723
Gm47283	0.0467443	-0.249487	0.623	0.663
Nop58	0.0467758	0.0649358	0.416	0.241
Arf4	0.0468035	0.0681689	0.636	0.386
Akap9	0.0468163	-0.462491	0.39	0.506
Gm20300	0.0468435	-0.24662	0.065	0.169
Tmem50a	0.0468534	0.183468	0.987	0.928
Srsf3	0.0468592	0.201547	0.987	0.952
Ralb	0.0469154	-0.269167	0.091	0.193
Sf3b2	0.0470295	0.0819556	0.922	0.735
Ganc	0.0471087	-0.0281681	0.026	0.108
Acd	0.04715	-0.496388	0.286	0.386
Ncl	0.0472223	0.101424	0.961	0.928
Mapre1	0.0474622	0.197369	0.753	0.627
Ecm1	0.0475159	0.123747	0.117	0.036
Reep5	0.0475714	-0.0428907	0.623	0.41
Gosr2	0.0476006	0.150257	0.506	0.337
Rasl11b	0.0477861	0.265447	0.156	0.06
Zfp60	0.0478475	0.0994531	0.143	0.048
Snapc1	0.0478475	0.0737412	0.143	0.048
[truncated: 10,120 more rows]

## Sheet: Sel_Inter_Cd4+Cd8-_vs_CD69negDP
Gene_name	p_val	avg_logFC	pct.1	pct.2
Cd53	4.57674e-27	2.69257	0.982	0.036
Itm2a	5.0648e-26	4.07556	0.982	0.12
Cd8a	5.07443e-25	-4.10247	0.053	1
Cd2	2.37859e-24	2.62457	0.982	0.217
Cd8b1	5.691e-24	-3.55964	0.421	1
Dntt	5.95771e-24	-3.21836	0.193	1
Tmsb10	2.09385e-23	1.76224	1	0.892
Rag1	2.09618e-23	-1.28917	0	0.952
B630019A10Rik	7.79693e-23	0.848555	0.825	0
Endou	2.3029e-22	-2.45023	0.053	0.94
Rmnd5a	2.96177e-22	-2.15377	0.614	1
Arpp21	3.70514e-22	-2.09652	0.035	0.952
Dgkeos	4.54465e-22	-2.23976	0.018	0.928
Thy1	1.25655e-21	-1.84816	0.561	1
Nab2	5.15692e-21	1.08061	0.772	0
Cnn2	9.27159e-21	1.90767	0.982	0.217
Hmgb1	2.73368e-19	-1.20184	1	1
Cyb5a	4.39856e-19	-1.65393	0.667	1
Bcl2	1.47041e-18	1.68181	0.754	0.036
Aqp11	1.59534e-18	-1.98642	0.158	0.916
B4galt6	3.47132e-18	-0.149192	0.088	0.88
Lck	3.88688e-18	-0.955113	1	1
Myb	6.90595e-18	-1.31694	0.158	0.916
Actg1	7.86388e-18	1.1358	1	0.952
Tox	9.20496e-18	1.16748	0.982	0.313
Ly6e	1.62672e-17	-1.51787	0.842	1
Dhrs3	2.62217e-17	-1.45228	0.018	0.783
Cd5	8.69515e-17	2.00938	0.825	0.169
Ccr4	9.84134e-17	1.40625	0.702	0.036
Fbxl12	1.16994e-16	-0.13007	0.07	0.807
Dgke	1.20995e-16	-1.22718	0.088	0.88
Stk17b	1.72351e-16	1.44292	1	0.602
Rag2	1.74469e-16	-0.442184	0	0.747
Vim	2.2907e-16	1.37703	0.877	0.145
Id2	3.02535e-16	2.23709	0.719	0.072
Arl5c	3.54288e-16	-1.9282	0.193	0.843
Bach2	3.78895e-16	1.08136	0.667	0.036
Chd3	4.17045e-16	1.15122	0.86	0.157
Ckb	4.4559e-16	1.53424	0.649	0.024
Tes	5.32665e-16	0.805824	0.842	0.108
Slc16a5	5.67709e-16	-1.71833	0.035	0.759
Gpr174	9.82174e-16	1.14677	0.667	0.036
Cytip	1.05461e-15	1.53235	0.982	0.434
Galnt6	1.37476e-15	1.02557	0.754	0.072
Nebl	1.40207e-15	-1.39203	0.018	0.747
Gm15340	1.46025e-15	-2.00077	0.035	0.747
Pfn1	1.53935e-15	0.789923	1	0.988
Pacsin1	2.55728e-15	0.975149	0.649	0.024
Chrna9	2.65136e-15	-1.33045	0.035	0.735
Lcp1	6.30806e-15	1.27749	0.982	0.506
Mllt6	9.09269e-15	0.496855	0.649	0.036
Actb	9.57975e-15	0.738987	1	1
Rgs10	1.04097e-14	1.61069	0.912	0.361
Dck	3.15478e-14	-1.29948	0.281	0.867
Ccr7	7.81283e-14	1.39023	0.561	0.012
Spint2	8.3528e-14	-1.26442	0.754	0.916
Xylt2	8.42963e-14	0.823856	0.667	0.072
Tuba4a	1.01476e-13	1.62057	0.754	0.157
Il2rg	1.13501e-13	0.712146	1	0.867
Inpp4b	1.8959e-13	1.1648	0.737	0.133
Cd40lg	1.9017e-13	1.3646	0.526	0
Zbtb7b	1.9017e-13	0.696154	0.526	0
Egr1	1.95329e-13	1.34201	0.579	0.024
Evl	2.20144e-13	0.35633	0.737	0.108
Rap1b	2.60186e-13	0.971109	1	0.711
Cd69	2.73394e-13	2.25378	0.684	0.108
Rorc	2.80913e-13	-1.1935	0.053	0.687
Gtf2h4	2.92722e-13	-1.60276	0.105	0.735
Tdrd5	3.24747e-13	-1.3435	0.018	0.651
Ly6d	4.24297e-13	-2.83201	0	0.627
Izumo1r	5.83674e-13	1.07103	0.509	0
Shisa5	8.47395e-13	1.5436	0.912	0.361
Cdca7	8.84358e-13	-1.76903	0.246	0.795
Klf13	9.15988e-13	-0.940105	0.754	0.988
Xrcc6	9.38175e-13	-1.61632	0.368	0.855
Fam102a	1.06471e-12	0.70055	0.614	0.048
Gimap4	1.12057e-12	1.75014	0.526	0.012
mt-Nd1	1.13752e-12	0.885215	1	1
Prrt1	1.4155e-12	-0.729166	0.123	0.723
St6gal1	1.91303e-12	1.01088	0.825	0.253
Atl2	2.0617e-12	-1.24693	0.298	0.867
Fyn	2.85433e-12	0.80093	0.877	0.373
Ssbp2	2.8763e-12	-1.46851	0.351	0.904
Junb	3.14305e-12	0.85421	0.719	0.133
Rpsa	3.61197e-12	0.748718	1	0.976
Eef1a1	3.61217e-12	0.545215	1	1
Cotl1	3.82864e-12	0.47581	0.877	0.301
Rgcc	4.07382e-12	-1.41531	0.298	0.867
Lef1	7.01048e-12	1.54031	0.965	0.855
Wdr78	7.69686e-12	-1.20082	0.158	0.747
Hmgn2	8.67402e-12	0.846374	0.982	0.59
Maml2	8.68946e-12	0.631938	0.596	0.06
Ets2	1.20833e-11	-1.38633	0.456	0.904
Cd28	1.39283e-11	1.0965	0.982	0.723
Acot7	1.52991e-11	1.32644	0.649	0.108
Il7r	1.5434e-11	1.81687	0.456	0
Mapk11	1.5434e-11	0.957549	0.456	0
Csk	1.55e-11	0.782537	0.947	0.458
Rps6ka1	1.82176e-11	0.72651	0.649	0.108
Trp53i11	1.84745e-11	-1.22749	0.246	0.819
Hivep3	2.01553e-11	1.37552	0.544	0.048
Bzw2	2.16471e-11	1.13389	0.807	0.229
Rapgef6	3.02845e-11	1.21332	0.877	0.373
Tuba1b	3.12601e-11	0.537535	0.842	0.253
Ephx1	3.64546e-11	0.938205	0.474	0.012
Retreg1	3.69938e-11	0.863061	0.544	0.048
Chl1	4.46714e-11	0.922512	0.439	0
Smc4	7.27462e-11	-1.04867	0.474	0.94
Tpm4	9.65954e-11	0.960515	0.684	0.157
Tuba1a	1.04149e-10	0.265588	0.912	0.373
Rcsd1	1.39422e-10	-1.2417	0.368	0.831
Ldhb	1.58338e-10	-1.02671	0.86	0.976
Ighm	1.66052e-10	-1.45376	0.439	0.855
Rps2	1.68488e-10	0.713191	1	0.94
Tmsb4x	1.68641e-10	0.564992	1	1
Eno1	2.25613e-10	0.789328	1	0.855
Mad1l1	2.59417e-10	-1.25403	0.158	0.663
Clk3	3.24835e-10	-1.12346	0.404	0.88
Cd226	3.29608e-10	0.583856	0.439	0.012
Fmnl3	3.57479e-10	0.563878	0.614	0.096
Tube1	3.65054e-10	-1.16593	0.053	0.578
Edem1	3.73067e-10	-1.09347	0.754	0.976
Hspa5	4.04579e-10	0.980479	0.825	0.313
Ldha	4.09064e-10	0.896364	0.965	0.735
Mier1	5.25388e-10	-1.06523	0.702	0.952
Tctex1d1	5.51715e-10	-0.785661	0.018	0.518
Rap1a	7.77408e-10	0.847748	0.965	0.651
Rpl3	8.0998e-10	0.76027	1	0.867
Klf3	8.33127e-10	-1.30101	0.14	0.675
Mdn1	8.46646e-10	0.572968	0.526	0.06
Klk8	9.12837e-10	0.965682	0.421	0.012
Psat1	9.96819e-10	0.900966	0.386	0
Gpr65	1.02941e-09	0.047752	0.456	0.024
Stk39	1.06927e-09	0.518476	0.456	0.024
Tubb4b	1.60861e-09	0.971293	0.702	0.193
P2ry10	1.82412e-09	-1.02825	0.123	0.651
Lmo4	1.83792e-09	0.656095	0.719	0.253
Themis	1.85262e-09	-1.00409	0.789	0.952
Nme2	1.89293e-09	0.15049	0.719	0.181
Tcf12	1.91966e-09	-1.0965	0.439	0.843
Bcl2l1	1.96659e-09	-0.873154	0.211	0.735
Zfp36l1	1.99428e-09	0.23797	0.772	0.253
Gata3	2.07847e-09	1.02698	0.772	0.349
St3gal2	2.19637e-09	0.48523	0.456	0.036
Spo11	2.48222e-09	-0.592188	0	0.47
Zcchc12	2.49416e-09	0.906005	0.404	0.012
Lat	2.60291e-09	-0.713872	0.982	1
Tacc2	2.63863e-09	0.792826	0.456	0.036
Sytl2	2.73222e-09	0.566071	0.368	0
Sema4a	2.73222e-09	0.512185	0.368	0
Ifngr1	3.12364e-09	-1.4361	0.316	0.783
Asb2	3.28616e-09	0.573426	0.404	0.012
Rpl12	3.83006e-09	0.652707	1	0.94
Calm1	3.83155e-09	0.609805	1	0.952
Smc6	3.85614e-09	1.02805	0.772	0.325
Satb1	3.93268e-09	0.486475	1	1
Gm9844	3.98129e-09	0.00478055	0.491	0.048
Calr	4.18648e-09	0.904609	0.842	0.422
Eef1g	4.32566e-09	0.744233	0.965	0.639
Btg2	4.53571e-09	-1.04029	0.684	0.904
Zmiz1	4.56302e-09	0.50381	0.684	0.169
Nfatc3	4.70429e-09	-1.10162	0.544	0.843
Ppp1r18	5.82696e-09	0.513486	0.982	0.53
Nme1	5.9005e-09	0.435038	0.86	0.373
Gm43352	6.29462e-09	0.126249	0.807	0.361
Txn1	6.32946e-09	-0.858	0.86	0.964
Fbl	6.81547e-09	0.747305	0.772	0.253
Dusp6	6.82876e-09	0.786346	0.561	0.12
Abi2	7.1544e-09	0.305378	0.404	0.024
Aldoa	7.23433e-09	0.800107	0.93	0.482
Tpm3	7.76299e-09	0.626775	1	0.88
Pdia4	8.12012e-09	0.823779	0.561	0.108
Selplg	8.75246e-09	-0.84449	0.772	0.916
Rap2c	8.87769e-09	0.725819	0.737	0.253
Wdr12	8.96114e-09	-1.32724	0.193	0.651
Gm37065	9.49178e-09	-0.337339	0.018	0.482
Ctsc	9.50271e-09	0.844556	0.614	0.133
Hsp90ab1	1.02718e-08	0.778681	0.982	0.928
Samhd1	1.11973e-08	1.44706	0.368	0.012
Samsn1	1.15418e-08	0.876955	0.596	0.145
Nfkbid	1.21131e-08	1.01571	0.368	0.012
Aip	1.46881e-08	0.759048	0.719	0.205
Dnajc15	1.48897e-08	-1.37642	0.421	0.771
Glcci1	1.49454e-08	-0.0665537	0	0.434
P2rx1	1.49454e-08	-1.10762	0	0.434
Gnas	1.52824e-08	0.0716485	0.667	0.229
Hsd17b12	1.55886e-08	1.01559	0.474	0.072
Parp3	1.56841e-08	0.707129	0.509	0.084
Slamf6	1.57511e-08	-1.37477	0.105	0.566
Ier2	1.7475e-08	0.781024	0.526	0.096
Got1	1.90128e-08	0.946432	0.474	0.072
Crybg1	1.97519e-08	0.284056	0.333	0
Bin1	2.10624e-08	0.64393	0.544	0.096
Ramp1	2.12658e-08	-0.903619	0.789	0.976
Rpl41	2.21454e-08	0.445959	1	1
Cerk	2.28798e-08	-1.03564	0.211	0.651
Itgb2	2.61321e-08	0.803298	0.982	0.759
Plxdc1	2.67649e-08	-0.714757	0	0.422
Msn	2.90866e-08	0.719192	0.982	0.831
Srpk1	2.9113e-08	0.731456	0.789	0.313
Rapgef3	2.94995e-08	-1.21316	0.035	0.47
Cd82	3.2526e-08	0.391613	0.456	0.06
Cxcr4	3.46089e-08	-0.344484	0.14	0.639
Gmfg	3.59125e-08	-0.798035	0.912	0.976
Sh3bp2	3.73113e-08	0.45888	0.351	0.012
Ap3s1	3.98136e-08	-0.92746	0.825	0.94
Exosc8	4.05677e-08	0.747673	0.491	0.072
Mr1	4.22794e-08	-0.911081	0.088	0.554
Ndrg1	4.52611e-08	0.251272	0.351	0.012
Pglyrp2	4.54363e-08	0.531226	0.649	0.193
Eml4	4.83767e-08	0.295416	0.421	0.036
Gm42418	5.15443e-08	-0.427514	1	1
Itgb3	5.21269e-08	0.89492	0.316	0
Pdcd1	5.21269e-08	0.794445	0.316	0
Card6	5.21269e-08	0.417752	0.316	0
Kcnmb4	5.25707e-08	0.302719	0.579	0.145
Zfp36l2	5.75585e-08	0.53852	0.737	0.241
Kremen1	6.26482e-08	-0.47946	0.228	0.699
Cbfa2t3	6.39961e-08	-0.663725	0.018	0.434
Tuba1c	6.51233e-08	0.313446	0.474	0.072
Rplp1	6.69221e-08	0.545839	1	1
Extl3	7.0866e-08	0.389653	0.561	0.133
Coro1a	7.18348e-08	0.489224	1	1
Eno1b	7.33188e-08	0.128253	0.982	0.807
Arhgdib	7.35486e-08	0.417123	1	1
Trp53inp1	7.68507e-08	-1.01193	0.702	0.952
Rnf157	7.91794e-08	-0.838504	0.018	0.434
Sla2	8.01828e-08	-1.43614	0.386	0.771
Rsu1	8.13378e-08	0.761654	0.632	0.193
Sytl3	8.39033e-08	-0.870317	0	0.398
Ybx1	8.81317e-08	0.535649	1	0.867
Rin3	8.98027e-08	0.412696	0.404	0.036
Apex1	9.82836e-08	0.388082	0.386	0.036
Arpc2	1.08131e-07	0.55204	0.982	0.94
Rps20	1.09505e-07	0.522174	0.982	0.976
Hspe1	1.16435e-07	0.515422	0.895	0.422
Set	1.17035e-07	0.485867	0.965	0.735
Pkm	1.2476e-07	0.611368	1	0.855
Ntrk3	1.27892e-07	-0.609932	0.14	0.554
Kif23	1.29565e-07	0.637718	0.456	0.072
Tusc3	1.33717e-07	0.44805	0.614	0.169
Nr4a1	1.35927e-07	1.08477	0.298	0
Egr2	1.35927e-07	0.635255	0.298	0
Uchl3	1.40976e-07	0.812297	0.649	0.193
Gimap8	1.42168e-07	0.492785	0.825	0.349
Trav14d-1	1.47289e-07	0.0256795	0.474	0.072
Anxa6	1.52338e-07	1.12677	0.702	0.337
Arl6ip5	1.76702e-07	0.314048	0.702	0.241
Ranbp1	1.81949e-07	0.395247	0.789	0.289
Pabpc1	2.11151e-07	0.619408	1	0.843
Xpo6	2.25601e-07	0.366614	0.667	0.229
Fos	2.28988e-07	1.10503	0.421	0.06
Zfp839	2.34304e-07	-0.0435695	0.544	0.12
Tubb5	2.3702e-07	0.655138	0.982	0.699
A930003A15Rik	2.55365e-07	-0.720944	0	0.373
Asap1	2.6777e-07	0.53918	0.491	0.108
Ppa1	2.9022e-07	0.847571	0.316	0.012
Trim26	2.9022e-07	0.2871	0.316	0.012
Gbp2	3.0516e-07	0.705889	0.386	0.036
Rpl10	3.35423e-07	0.509309	1	0.964
Aff1	3.45317e-07	-0.571317	0.263	0.723
Fdx1l	3.50338e-07	0.0464882	0.281	0
Mboat7	3.50649e-07	0.206903	0.526	0.12
Mprip	3.5903e-07	-0.721288	0.316	0.711
Rasa2	3.7989e-07	0.235302	0.737	0.265
Dusp1	3.80822e-07	0.683483	0.421	0.06
Gapdh	3.92293e-07	0.468639	1	0.988
Anxa2	3.97562e-07	-1.48994	0.316	0.663
Tmem173	4.10528e-07	0.871337	0.368	0.036
Thumpd1	5.32848e-07	0.531319	0.596	0.169
Cfl1	5.59205e-07	0.338139	1	1
Gpatch4	5.75691e-07	0.731862	0.386	0.048
Cnih1	6.28508e-07	0.604126	0.526	0.12
Fam3c	6.81048e-07	0.635634	0.561	0.157
Stx6	6.95463e-07	-0.6259	0.281	0.651
Eef1b2	7.12581e-07	0.644459	0.965	0.735
Gbp8	7.28172e-07	-1.03296	0.386	0.759
Ccnd3	7.3919e-07	-1.5159	0.86	0.831
Icos	7.42191e-07	1.14731	0.421	0.072
Psmd1	7.49283e-07	0.637744	0.649	0.229
Ppp1r14b	7.99785e-07	-1.02009	0.579	0.807
Coro1c	8.15142e-07	0.386313	0.526	0.145
Emp3	8.18162e-07	-0.849639	0.018	0.386
Wdr43	8.51815e-07	0.496588	0.509	0.108
Eng	8.92832e-07	0.0597064	0.263	0
Wdr1	8.98054e-07	0.745928	0.93	0.675
Eif4a1	9.34471e-07	0.585507	0.965	0.867
Rrs1	9.91539e-07	0.311589	0.298	0.012
Cd164	9.91664e-07	-0.835149	0.877	0.964
Adgre5	1.03236e-06	-0.738281	0.088	0.458
Oxct1	1.03303e-06	0.679117	0.439	0.072
H2-K1	1.06408e-06	1.56524	0.421	0.084
Cd4	1.14553e-06	-0.666493	1	0.988
Timm8a1	1.15513e-06	0.491783	0.404	0.06
Prkcq	1.27115e-06	0.682025	0.877	0.458
Pik3cd	1.28047e-06	0.415103	0.526	0.133
Gm525	1.28582e-06	-0.654477	0	0.337
B230118H07Rik	1.28582e-06	-1.1267	0	0.337
Ctsl	1.29574e-06	-1.07992	0.211	0.614
Rcan3	1.38718e-06	0.202588	0.316	0.024
Ppia	1.38841e-06	0.399036	1	1
Hnrnpdl	1.53465e-06	0.704735	0.895	0.59
Hibadh	1.60296e-06	-0.989004	0.368	0.687
B2m	1.60405e-06	0.599377	1	0.783
Hsdl1	1.60835e-06	-0.914487	0.632	0.892
Gimap6	1.6105e-06	0.803549	1	0.795
Bcas2	1.63885e-06	0.488842	0.789	0.398
Rrp1b	1.64964e-06	0.605137	0.281	0.012
Orai1	1.65137e-06	0.394983	0.316	0.024
Trp53	1.66803e-06	0.442797	0.825	0.398
Parp1	1.67387e-06	0.303609	0.561	0.145
Xrra1	1.69797e-06	-0.447834	0.018	0.373
Baiap2	1.7068e-06	0.43819	0.351	0.036
Rbbp7	1.75791e-06	0.781682	0.772	0.373
Dusp10	1.77516e-06	0.450068	0.632	0.205
Zfp710	1.84737e-06	0.190305	0.526	0.12
Gng2	1.90115e-06	0.516793	0.351	0.048
Rps12	1.98701e-06	0.526959	1	0.928
Ets1	2.07348e-06	0.592176	1	0.952
Agfg2	2.18508e-06	-0.894508	0.158	0.518
Soat1	2.22356e-06	-0.728497	0.509	0.795
Sdad1	2.23019e-06	0.600458	0.351	0.048
Gm14718	2.25074e-06	1.21309	0.246	0
Tesc	2.25074e-06	0.555404	0.246	0
Acvrl1	2.25074e-06	0.526029	0.246	0
Gpr183	2.25074e-06	0.0708909	0.246	0
Hspa8	2.30205e-06	0.503518	1	0.952
Nsg2	2.30657e-06	-0.938387	0.526	0.795
Tmem154	2.35771e-06	0.420867	0.456	0.084
Tapbp	2.38947e-06	0.556259	0.702	0.265
St3gal1	2.42078e-06	0.715976	0.368	0.06
Tmed10	2.48711e-06	0.65523	0.789	0.398
Npm1	2.49677e-06	0.600648	0.947	0.795
Bcl6	2.53899e-06	-0.557133	0.193	0.554
Camkk2	2.60279e-06	0.0825752	0.351	0.036
Lipa	2.70543e-06	-0.845277	0.614	0.819
Uqcrq	2.7518e-06	0.438959	0.93	0.614
Arid5b	2.7652e-06	0.477193	0.281	0.012
Trio	2.78396e-06	0.323423	0.351	0.048
Crlf2	2.82628e-06	0.0913879	0.404	0.072
Vasp	2.84985e-06	0.308022	0.719	0.301
Sgpl1	2.86364e-06	0.689442	0.333	0.036
Gsn	2.95926e-06	0.514298	0.842	0.446
Gm12256	3.11134e-06	-0.343047	0.018	0.349
Syt13	3.11134e-06	-0.557937	0.018	0.349
Wdr83os	3.22505e-06	0.400411	0.649	0.229
Nfkb2	3.25723e-06	0.526162	0.333	0.048
Psmg1	3.36158e-06	0.567151	0.351	0.048
Cux1	3.38934e-06	-0.705803	0.491	0.807
Gimap3	3.39715e-06	0.832148	0.298	0.024
Fus	3.45722e-06	0.184409	0.912	0.554
Npc2	3.45778e-06	0.503049	0.947	0.627
Srsf5	3.859e-06	-0.544422	1	1
Itih5	3.94461e-06	0.505393	0.263	0.012
Bud23	4.00053e-06	0.418119	0.579	0.193
Tapt1	4.0446e-06	-0.442157	0.421	0.771
Sh2d3c	4.24365e-06	0.565975	0.386	0.072
Hnrnpa2b1	4.63493e-06	0.414075	1	0.976
Nucb1	4.63654e-06	0.25058	0.544	0.157
Mthfd1	4.74196e-06	0.425951	0.263	0.012
Aes	5.02604e-06	-0.383296	1	1
Cct8	5.16229e-06	0.625409	0.895	0.554
Ptk2b	5.16267e-06	0.571164	0.912	0.59
Cox10	5.24485e-06	0.358678	0.439	0.096
Ttc3	5.35781e-06	0.565082	0.895	0.494
Cct3	5.36411e-06	0.594271	0.895	0.542
Dennd2d	5.43276e-06	0.467712	0.509	0.145
Zfp281	5.56037e-06	0.716012	0.684	0.277
Ccnd2	5.61499e-06	1.14786	0.228	0
Tox2	5.61499e-06	0.514963	0.228	0
Mrpl58	5.79885e-06	-0.763895	0.421	0.735
Prkcb	5.80938e-06	-0.961876	0.719	0.819
Pdia3	5.92786e-06	0.619657	0.965	0.651
BC065403	6.09453e-06	-0.140897	0	0.301
Cep97	6.26418e-06	-0.566722	0.351	0.747
Sptlc1	6.58388e-06	0.664424	0.421	0.096
Ndfip1	6.66646e-06	0.753252	0.772	0.458
Pigx	6.67784e-06	0.534304	0.789	0.41
Rpn2	6.76855e-06	0.584476	0.842	0.47
Ezr	6.9725e-06	-0.634913	0.877	0.964
Znrf1	7.06539e-06	-0.583702	0.842	0.94
Itm2c	7.16417e-06	0.517182	0.684	0.301
Ncoa3	7.17978e-06	0.297419	0.649	0.229
E2f2	7.50769e-06	-0.77748	0.088	0.434
Rpl21	7.65265e-06	0.455625	1	0.952
Rab37	7.73965e-06	0.476961	0.351	0.06
Itgb7	7.82772e-06	0.697205	0.333	0.048
Hist1h4d	7.90537e-06	-0.824567	0.281	0.602
Ubac2	7.91083e-06	0.737622	0.684	0.313
2007-09-01	8.44369e-06	0.631447	0.947	0.578
Nap1l4	8.9685e-06	0.578173	0.877	0.518
Ndc1	9.09992e-06	0.386564	0.281	0.024
Gar1	9.21897e-06	0.177686	0.368	0.072
Pgk1	1.00045e-05	0.651843	0.86	0.554
Plekhg2	1.00142e-05	0.0673542	0.684	0.313
Slc39a14	1.00708e-05	0.340625	0.281	0.024
Hmgn1	1.01942e-05	0.489265	0.93	0.639
Fgfr1op2	1.0206e-05	-0.719442	0.561	0.759
Pten	1.02222e-05	-0.711046	0.719	0.88
Hacd3	1.09255e-05	0.329288	0.614	0.217
Serinc5	1.11091e-05	-0.703708	0.088	0.422
Ppp2r5a	1.11472e-05	-0.800385	0.596	0.819
Dmwd	1.16206e-05	0.393351	0.246	0.012
Phb	1.2097e-05	0.474058	0.667	0.265
Utrn	1.22128e-05	0.494066	0.667	0.277
Polr2h	1.22928e-05	0.572797	0.421	0.108
Ap2m1	1.2408e-05	0.456564	0.93	0.639
Cd200r1	1.24938e-05	0.417195	0.246	0.012
Ran	1.27339e-05	0.705486	0.86	0.614
Plekha1	1.27356e-05	0.341657	0.281	0.024
Frmd8	1.31515e-05	0.559273	0.754	0.434
Larp7	1.33977e-05	0.480313	0.509	0.157
Hdac7	1.34911e-05	-0.728255	0.737	0.892
Nucks1	1.37265e-05	0.334181	0.754	0.398
Cap2	1.38694e-05	0.304951	0.211	0
Gm15417	1.38694e-05	0.262373	0.211	0
Stx1a	1.38694e-05	0.205692	0.211	0
Trappc1	1.4282e-05	0.282809	0.421	0.096
B4galnt1	1.44669e-05	0.375745	0.649	0.253
Trav14d-3-dv8	1.45468e-05	0.0346549	0.298	0.036
Tmem11	1.4696e-05	0.449469	0.491	0.145
D1Ertd622e	1.49243e-05	-0.686329	0.053	0.373
Gcsh	1.49593e-05	0.458073	0.246	0.012
Trpc4ap	1.51517e-05	-0.769482	0.772	0.867
Ndufa12	1.51546e-05	0.409864	0.737	0.301
Peak1	1.52584e-05	0.426527	0.404	0.096
Itgal	1.55692e-05	0.520607	0.965	0.699
Ptpn2	1.573e-05	0.207094	0.579	0.169
Prkca	1.63926e-05	0.218291	0.509	0.169
Arf3	1.6975e-05	0.509964	0.772	0.386
Slc6a19	1.70923e-05	-1.20846	0.035	0.337
Rftn1	1.73354e-05	0.375708	0.702	0.289
Bmi1	1.74413e-05	0.515291	0.316	0.048
Kat2a	1.74413e-05	0.329172	0.316	0.048
Zfp330	1.75522e-05	0.768579	0.614	0.277
Plxnd1	1.81962e-05	-0.344542	0.228	0.59
Utp4	1.85368e-05	0.555936	0.386	0.084
Slc16a6	1.93111e-05	0.273557	0.298	0.036
Ifi35	1.95229e-05	0.3756	0.421	0.096
Acsl5	1.96727e-05	0.415098	0.316	0.048
Rab8b	2.0045e-05	0.160468	0.649	0.313
Arap2	2.03516e-05	0.599085	0.702	0.313
Tcf7	2.05926e-05	-0.472321	0.965	0.976
Ddx3x	2.06487e-05	-0.755223	0.614	0.843
Dkc1	2.0802e-05	0.631698	0.368	0.072
Lztfl1	2.08196e-05	0.831959	0.614	0.301
Tmem126a	2.08879e-05	0.391933	0.316	0.048
Pygo2	2.09156e-05	0.492914	0.404	0.096
Fcho1	2.16479e-05	-0.578424	0.175	0.518
Arrb2	2.28027e-05	0.100823	0.421	0.108
Nol6	2.30386e-05	0.025796	0.333	0.048
Mtap	2.31758e-05	0.444515	0.404	0.084
Hsph1	2.3985e-05	0.301761	0.421	0.096
Canx	2.53614e-05	0.484878	0.93	0.711
Capn1	2.61599e-05	0.0228899	0.526	0.181
Lasp1	2.61724e-05	0.400681	0.614	0.265
Hpcal1	2.63835e-05	-1.15533	0.368	0.627
Eif3c	2.68438e-05	0.412303	0.912	0.627
Gm13919	2.69302e-05	-0.124766	0.035	0.325
Cks1b	2.71048e-05	0.687553	0.404	0.096
Cbarp	2.71847e-05	0.460546	0.228	0.012
Gm6313	2.72968e-05	-0.0162886	0	0.265
Gm44175	2.72968e-05	-0.100595	0	0.265
BC028471	2.72968e-05	-0.455962	0	0.265
Slc7a11	2.72968e-05	-0.568899	0	0.265
Axdnd1	2.72968e-05	-0.634352	0	0.265
Papss2	2.72968e-05	-0.874087	0	0.265
Lsm4	2.75002e-05	0.432102	0.895	0.446
Utp6	2.79063e-05	0.371744	0.421	0.108
Zdhhc18	2.79342e-05	0.366359	0.544	0.205
Dynlt1b	2.80084e-05	-0.112179	0.298	0.602
Lars2	2.83642e-05	-0.292543	1	1
Ddx39b	2.8398e-05	0.465182	0.982	0.771
Psme2	2.84649e-05	0.57714	0.772	0.386
Colq	2.90728e-05	-0.755798	0.211	0.542
Slc43a2	2.90956e-05	-0.548449	0.351	0.711
Relb	2.92077e-05	0.426197	0.228	0.012
Ldlrad4	2.93424e-05	-0.829272	0.053	0.361
Pebp1	2.93891e-05	0.558665	0.86	0.482
Gm5914	2.95256e-05	-0.136483	0.088	0.386
Pdcd10	2.97531e-05	0.0345768	0.737	0.301
A930002I21Rik	3.01369e-05	-1.15197	0.07	0.373
Tank	3.02432e-05	0.592908	0.456	0.133
2810001G20Rik	3.07851e-05	0.417611	0.456	0.145
Akt2	3.22404e-05	0.295789	0.737	0.301
Cnp	3.26064e-05	-0.540498	0.439	0.735
Snrpa	3.2788e-05	0.334594	0.754	0.361
Rbms1	3.28699e-05	0.530387	0.579	0.217
Kctd2	3.29507e-05	-0.682399	0.105	0.434
Mrpl23	3.36798e-05	0.26256	0.667	0.253
Mettl1	3.39395e-05	0.0979592	0.193	0
Serbp1	3.42824e-05	0.382901	0.982	0.867
Mxd4	3.50038e-05	-0.829488	0.421	0.675
Mirt1	3.55639e-05	-0.34455	0.158	0.47
Hspbp1	3.60575e-05	0.194185	0.404	0.084
Rpn1	3.69827e-05	0.501704	0.632	0.301
1300002E11Rik	3.72348e-05	-0.320757	0.158	0.518
Npepl1	3.77815e-05	0.205256	0.404	0.096
Agpat3	3.89399e-05	0.428996	0.719	0.361
Gspt1	3.89449e-05	0.32177	0.614	0.277
Panx1	3.90977e-05	0.35933	0.421	0.12
Usp38	4.05692e-05	0.31233	0.491	0.157
Vac14	4.093e-05	0.215419	0.386	0.084
H2-D1	4.14476e-05	0.824836	0.895	0.602
Lyst	4.25655e-05	-1.0851	0.281	0.578
Prex1	4.25928e-05	-0.656028	0.351	0.687
Mcur1	4.31741e-05	0.320178	0.368	0.072
Ap2a2	4.32391e-05	0.228708	0.544	0.205
Ilf3	4.42162e-05	0.237355	0.632	0.289
Gm38405	4.44647e-05	-0.195763	0	0.253
Adk	4.45772e-05	0.420575	0.281	0.036
Gfi1	4.48809e-05	-0.87436	0.123	0.446
Snrnp40	4.51888e-05	0.471252	0.667	0.313
Mrps6	4.5516e-05	0.119336	0.632	0.229
Ptp4a1	4.55192e-05	0.264485	0.754	0.337
Glmp	4.57876e-05	0.229235	0.789	0.373
Ppm1h	4.58399e-05	-0.675617	0.368	0.747
Haus7	4.59642e-05	0.355104	0.281	0.036
Tubb2b	4.63687e-05	-0.559135	0.088	0.386
Irf9	4.74527e-05	0.499672	0.368	0.084
Usp36	4.74527e-05	0.141686	0.368	0.084
Psap	4.88389e-05	-0.75098	0.632	0.831
Mogs	5.09241e-05	0.330074	0.456	0.133
H2afv	5.09327e-05	-0.640288	0.877	0.855
Rpl8	5.11087e-05	0.35949	1	0.976
Cmtm6	5.12044e-05	0.152923	0.807	0.337
Ssh2	5.20685e-05	0.470015	0.561	0.217
Abcc5	5.22206e-05	-0.609469	0.193	0.518
Slc7a6	5.32529e-05	0.354109	0.509	0.193
Myl6	5.39577e-05	0.393914	1	0.964
Hnrnpa3	5.39608e-05	0.331109	1	0.976
Hist1h1e	5.50712e-05	-0.733652	0.228	0.542
Nop58	5.61284e-05	0.50527	0.596	0.241
Ypel3	5.7766e-05	-0.653953	0.667	0.831
Kbtbd11	5.88208e-05	0.378418	0.351	0.072
Cacybp	5.88889e-05	0.444443	0.807	0.47
Ppib	5.95807e-05	0.481053	0.86	0.506
Isyna1	6.02642e-05	0.587064	0.526	0.217
Cbfb	6.07709e-05	0.302478	0.667	0.313
Hprt	6.20601e-05	0.52841	0.737	0.361
1700025G04Rik	6.30027e-05	0.116395	0.211	0.012
Dynlt1f	6.40402e-05	-0.157817	0.211	0.554
Mrps7	6.43965e-05	0.367981	0.421	0.108
St8sia4	6.50085e-05	0.289689	0.561	0.205
Gpr162	6.55782e-05	-0.112968	0.018	0.277
Mif4gd	6.62897e-05	-0.654017	0.158	0.494
Cdk4	6.63352e-05	0.218688	0.754	0.349
Srm	6.64785e-05	0.411653	0.246	0.024
Epg5	6.68553e-05	-1.04042	0.14	0.422
Phf11a	6.76437e-05	0.096173	0.211	0.012
Zcchc11	6.86954e-05	0.345482	0.667	0.337
Rcl1	7.00837e-05	0.465762	0.211	0.012
Tspan32	7.08364e-05	0.426006	0.825	0.458
Hist1h2af	7.20211e-05	-0.0126023	0	0.241
Il17ra	7.22376e-05	-0.792741	0.456	0.723
Smurf1	7.264e-05	0.285937	0.351	0.072
Limd2	7.31898e-05	0.404933	1	0.976
Rps25	7.31911e-05	0.328415	1	1
Htatsf1	7.47066e-05	0.517939	0.596	0.241
Vps29	7.54812e-05	0.370553	0.754	0.325
Pwp2	7.56309e-05	0.205014	0.246	0.024
Max	7.58033e-05	0.144583	0.632	0.289
Trmt6	7.93313e-05	0.357041	0.298	0.048
Leprot	7.93313e-05	0.346035	0.298	0.048
Mybbp1a	8.11268e-05	0.230063	0.579	0.217
Cad	8.2169e-05	0.441516	0.263	0.036
Gpr83	8.23354e-05	0.789196	0.175	0
Lysmd2	8.23354e-05	0.452935	0.175	0
Glipr2	8.23354e-05	0.444073	0.175	0
Smyd5	8.23354e-05	0.370308	0.175	0
Cd200	8.23354e-05	0.320964	0.175	0
Sgms1	8.23354e-05	0.267358	0.175	0
Btla	8.23354e-05	0.166636	0.175	0
Sorl1	8.23354e-05	0.157145	0.175	0
Fxyd5	8.30803e-05	0.473141	0.807	0.446
Cep85	8.37689e-05	-0.677822	0.228	0.542
Slc25a12	8.44606e-05	0.438205	0.509	0.181
Ppan	8.45141e-05	0.567989	0.351	0.096
Gnl3	8.46524e-05	0.438078	0.316	0.06
H2-Oa	8.46524e-05	0.159877	0.316	0.06
Xpo1	8.52705e-05	0.33033	0.544	0.205
Itpr2	8.52915e-05	-0.768407	0.596	0.795
Ubb	8.58354e-05	0.292807	1	0.988
Fabp5	8.69972e-05	0.435212	0.316	0.06
Naa20	8.81587e-05	0.543461	0.421	0.12
Mettl9	8.85023e-05	0.457051	0.456	0.133
Celf2	8.97315e-05	-0.63884	0.772	0.94
Smarcd2	9.07787e-05	-0.796213	0.614	0.783
Ptprcap	9.20616e-05	0.329601	1	0.94
Sh3bp1	9.20929e-05	0.0115863	0.368	0.096
Flt3l	9.28281e-05	0.0364597	0.211	0.012
Lbr	9.31334e-05	-0.62521	0.632	0.819
Gimap5	9.42168e-05	0.552975	0.351	0.084
Mcmbp	9.44012e-05	0.267821	0.526	0.205
Lig4	9.46061e-05	-0.864715	0.158	0.47
Top2b	9.59125e-05	-0.621995	0.825	0.928
Tor4a	9.59847e-05	0.261497	0.333	0.072
Bin2	9.6598e-05	0.568314	0.877	0.602
Pik3ip1	9.82659e-05	-0.762048	0.333	0.614
Cd6	9.83519e-05	0.517377	0.825	0.482
Socs1	9.96184e-05	-0.550451	0.526	0.759
Mex3a	0.000100069	0.400211	0.491	0.169
Ikzf1	0.000100635	0.533315	0.965	0.711
Axin2	0.000101542	0.142255	0.228	0.024
Npm3	0.000103566	0.0702513	0.404	0.12
Actr3	0.000103578	0.412779	1	0.855
Pum3	0.000103663	0.392224	0.439	0.145
Mea1	0.000104474	0.226488	0.491	0.169
Lsm12	0.00010452	0.259676	0.509	0.181
Phf11c	0.000104896	0.56222	0.228	0.024
Mif	0.000106063	0.484545	0.895	0.602
Ifi27	0.000106874	0.65218	0.702	0.361
Uspl1	0.000107505	-0.818894	0.368	0.639
Bcl9	0.000109562	0.0797541	0.386	0.096
Tec	0.000112846	-0.985173	0.035	0.289
Fubp1	0.000113636	0.589258	0.825	0.518
Psme1	0.00011366	0.471	0.93	0.675
Stt3a	0.000113739	0.268397	0.509	0.181
Capn3	0.000113913	-1.00786	0.105	0.386
Ccdc153	0.000116018	-0.437511	0	0.229
Rgs3	0.000119389	0.287199	0.228	0.024
Mob3a	0.000119817	0.149273	0.526	0.181
Nab1	0.000122811	0.214973	0.474	0.169
Tmem185a	0.000123625	0.355225	0.386	0.096
Kat6b	0.000124812	0.193754	0.404	0.12
Galk2	0.000128728	0.432648	0.526	0.205
Add3	0.000131148	0.363456	0.333	0.072
Basp1	0.000132861	0.204863	0.386	0.096
Irak1	0.000135756	0.149846	0.228	0.024
Cd52	0.000144137	0.41878	0.982	0.819
Eif3i	0.000145093	0.466914	0.737	0.422
Shmt2	0.000148962	0.294749	0.316	0.06
Wdr46	0.000150119	0.364729	0.404	0.12
Cct5	0.000152236	0.450321	0.93	0.59
Hnrnpa1	0.000152236	0.358402	0.895	0.614
Snrpd3	0.000152379	0.434667	0.877	0.675
Mapre1	0.000152379	0.401756	0.947	0.627
Tgfb1	0.000153737	0.0447326	0.614	0.265
Zfp275	0.000155275	0.593354	0.193	0.012
Jarid2	0.000156557	0.341643	0.702	0.337
Commd7	0.000156825	0.23926	0.509	0.193
Nck1	0.000158752	0.546012	0.596	0.265
Hist1h1c	0.000159834	-0.927098	0.211	0.494
Aen	0.00016034	0.0227027	0.421	0.12
Alad	0.000160817	0.446868	0.193	0.012
Rcc1l	0.000160817	0.370728	0.193	0.012
Snap47	0.000160817	0.30461	0.193	0.012
Rinl	0.000160829	0.375356	0.509	0.229
Tspan14	0.000161058	0.464012	0.351	0.096
Tsc22d3	0.00016203	-0.422633	0.105	0.422
Cdk2ap2	0.000164173	0.489259	0.754	0.434
Erap1	0.000165195	0.265373	0.439	0.145
Rabgap1l	0.000166149	-0.65553	0.351	0.614
Kansl1l	0.000169021	-0.307798	0.123	0.41
Utp20	0.000169591	0.159744	0.228	0.024
Sumo3	0.000170752	0.0429718	0.491	0.193
Wsb2	0.000171827	0.2257	0.351	0.084
Lta	0.000172464	0.468812	0.193	0.012
Klhl25	0.00017472	0.221172	0.246	0.036
Aprt	0.000174774	0.51293	0.386	0.108
Arid5a	0.000175609	0.560535	0.333	0.084
Ppp1r13b	0.000177482	0.172674	0.351	0.096
Utp18	0.000177654	0.388853	0.368	0.096
Mum1	0.000177711	0.429505	0.649	0.313
Itpripl1	0.000178589	0.328912	0.263	0.048
Armcx6	0.000180006	0.661019	0.246	0.036
Zfp467	0.000180628	0.142553	0.228	0.024
Sdcbp	0.000180812	0.287432	0.877	0.482
Nsmce1	0.000182013	0.438115	0.807	0.434
Lgals1	0.000182107	-1.19003	0.316	0.53
Atxn10	0.00018354	0.523193	0.825	0.542
Slc35a1	0.000183863	0.51173	0.474	0.169
Insl5	0.000185904	-0.514101	0	0.217
Morc1	0.000185904	-0.912014	0	0.217
B3galt4	0.000186396	0.278343	0.228	0.024
Sesn3	0.000189189	0.220965	0.526	0.205
Ap1b1	0.000190968	0.215548	0.719	0.386
Inpp5d	0.000192193	0.253204	0.596	0.265
9530068E07Rik	0.000192532	0.171313	0.544	0.205
Fntb	0.000195403	0.240438	0.351	0.108
Hnrnpu	0.00019637	0.353699	0.982	0.843
Erf	0.000196783	0.0626781	0.246	0.036
Ripor2	0.000196883	0.452947	0.561	0.301
Dgkh	0.000198177	0.359164	0.193	0.012
Tnfsf11	0.000198182	0.44891	0.158	0
Ctss	0.000198182	0.409415	0.158	0
Rapsn	0.000198182	0.390918	0.158	0
Qpct	0.000198182	0.366175	0.158	0
Ptgir	0.000198182	0.283561	0.158	0
Coq10a	0.000198182	0.265315	0.158	0
Adam15	0.000198182	0.102378	0.158	0
Gm11707	0.000198182	0.101825	0.158	0
Bcl2a1b	0.000198182	0.0678213	0.158	0
Lsm7	0.000198911	0.350464	0.702	0.373
Myh9	0.000200264	0.215123	0.912	0.687
Rcbtb2	0.00020137	-0.842498	0.509	0.723
Flna	0.000202037	0.548686	0.86	0.711
Fam78a	0.000202483	-0.168928	0.088	0.373
Sypl	0.000207961	0.505104	0.561	0.265
1700097N02Rik	0.000212823	-0.376479	0.123	0.41
Gtf3c6	0.000214889	0.403112	0.561	0.241
Myc	0.00021502	0.323927	0.246	0.036
Rsrp1	0.000215655	-0.519121	0.825	0.964
Blmh	0.000219835	0.436453	0.526	0.229
C1qbp	0.000220117	0.497698	0.561	0.217
Gcn1l1	0.000223817	0.197191	0.439	0.145
Atf6	0.000224795	0.183076	0.298	0.06
G3bp1	0.000231774	0.301071	0.842	0.482
Mrpl27	0.000234308	0.489739	0.456	0.169
Marcks	0.00023504	-0.61165	0.789	0.855
Clpp	0.000235591	0.398324	0.439	0.157
2011-09-01	0.000236924	0.22173	0.298	0.06
Hspa9	0.000247164	0.464939	0.544	0.217
Itch	0.000254903	0.0289296	0.632	0.301
Rbm3	0.000257546	0.306247	0.825	0.53
Fam104a	0.000258761	0.098181	0.684	0.337
Slc2a3	0.000259522	0.160042	0.316	0.072
Rpl10a	0.000260386	0.315259	1	0.964
Pou6f1	0.00026336	-0.429418	0.053	0.301
Rps8	0.000264696	0.267344	1	0.952
Gnl1	0.000268305	0.333891	0.456	0.157
Hspa4	0.000273334	0.384272	0.719	0.41
Susd6	0.000273722	0.183224	0.579	0.253
Pdrg1	0.000275093	0.495798	0.667	0.325
Ilvbl	0.000275909	-0.813824	0.263	0.53
Slc25a37	0.000276305	-0.532713	0.211	0.506
Laptm5	0.000282759	0.313649	1	0.976
Fasn	0.000284044	0.0693433	0.474	0.169
Gramd1b	0.000287394	0.323214	0.263	0.048
Prmt3	0.000287394	0.175837	0.263	0.048
Pole3	0.000290896	0.370132	0.439	0.157
Gabarapl2	0.000302977	0.396619	0.947	0.687
Dbnl	0.000303925	0.340313	0.842	0.482
Trav3-3	0.000304698	0.162828	0.368	0.108
Cd24a	0.000305684	-0.810997	0.614	0.795
Hist1h2ae	0.000317021	-0.639938	0.158	0.434
Eif2s2	0.000318335	0.249523	0.789	0.53
Cand2	0.000321875	0.365811	0.211	0.024
9130401M01Rik	0.000323126	0.148617	0.246	0.036
Ifi47	0.000329089	0.0535237	0.404	0.133
Eml3	0.000332534	0.106005	0.246	0.036
Ptma	0.000332987	0.23252	1	1
Tnfaip8l2	0.000333117	0.386434	0.316	0.072
Suclg1	0.000333267	0.50857	0.649	0.349
Dgcr6	0.000334209	-0.366221	0.14	0.398
Kras	0.000334708	0.285226	0.719	0.386
Irf1	0.000336469	0.598046	0.228	0.036
F13a1	0.000340817	-0.361292	0.053	0.301
Usp9x	0.000346558	0.420348	0.649	0.337
Txlng	0.000348029	-0.449829	0.158	0.458
Eif4a2	0.000348709	0.290339	0.86	0.518
AI467606	0.00035277	-0.793441	0.579	0.783
U2surp	0.000353685	0.390996	0.702	0.446
Cnot6l	0.000354875	0.386109	0.842	0.542
Atp6v1h	0.00035589	0.204921	0.632	0.277
Atp5g3	0.000361013	0.320082	1	0.94
Tfrc	0.000362242	0.532281	0.368	0.12
Slc7a14	0.000374356	-0.118789	0.596	0.831
Pgrmc2	0.000375876	0.160191	0.456	0.169
Ankrd44	0.000376819	0.224593	0.719	0.301
Mphosph8	0.00037806	0.463108	0.491	0.205
Fgf13	0.000378845	0.332131	0.175	0.012
Ubash3b	0.000378845	0.263162	0.175	0.012
Pou2f1	0.000378845	0.175371	0.175	0.012
Samd1	0.000378845	0.0919098	0.175	0.012
Ripk3	0.00038049	0.278937	0.421	0.133
Pycard	0.000386118	-0.737751	0.86	0.819
Ubald1	0.000386427	0.225687	0.561	0.241
Ubtd1	0.000387958	0.286765	0.211	0.024
Per1	0.000387958	0.0678534	0.211	0.024
Mthfs	0.000388116	0.0289573	0.263	0.048
Cracr2a	0.000392155	0.206356	0.175	0.012
Bcl9l	0.000394577	0.0151885	0.246	0.036
Spata5	0.000397676	0.262234	0.333	0.096
Gse1	0.000398356	-0.0731225	0.298	0.639
Inpp5k	0.000398821	-0.736533	0.456	0.663
Hectd1	0.000401686	0.407885	0.649	0.361
Gm10073	0.000402565	0.0211995	0.965	0.88
Plcl2	0.000405336	0.266637	0.351	0.096
Gfer	0.000409652	0.202298	0.263	0.048
Kcnn4	0.000412024	0.255939	0.912	0.554
Rbms2	0.000412341	0.259359	0.491	0.193
Arhgef6	0.000412365	0.932962	0.684	0.434
Kpna3	0.000413338	0.0753224	0.456	0.157
Atp2c1	0.000415778	0.2231	0.298	0.072
Rnf138	0.000418465	0.266491	0.509	0.229
Wbp2	0.00041974	-0.54134	0.456	0.771
Svil	0.000422336	0.213275	0.316	0.084
Trappc4	0.000425224	0.465561	0.579	0.265
Ssr4	0.000425777	0.295702	0.614	0.289
Polr2l	0.00042633	0.248381	0.754	0.458
Pon2	0.00043057	0.454349	0.386	0.12
Nfkbia	0.000437877	-0.187113	0.456	0.747
Itga6	0.000440803	-0.514961	0.105	0.361
Pgam1	0.000442251	0.457775	0.684	0.349
Abhd8	0.000443037	0.327676	0.772	0.41
Prps2	0.000444453	-0.811999	0.596	0.759
Cry1	0.000445578	0.324392	0.667	0.349
Pus7	0.000449887	0.380899	0.175	0.012
Ttf2	0.000449887	0.346207	0.175	0.012
Prkch	0.000450297	0.314541	0.596	0.289
Pdlim1	0.000451607	0.549588	0.702	0.373
Il21r	0.000456256	-0.525567	0.632	0.843
Rps16	0.00045943	0.165708	1	1
Nfkb1	0.000460347	0.58684	0.544	0.265
Mrpl55	0.000462426	0.411915	0.333	0.084
Rcbtb1	0.000464722	0.215486	0.316	0.084
Tmc6	0.000466761	0.254923	0.596	0.265
Ankrd50	0.000467769	-0.592864	0.158	0.422
Rpl10-ps3	0.000472048	0.00591277	0.632	0.337
Ripor1	0.000473328	-0.181085	0.088	0.349
Arhgef4	0.000473795	0.229971	0.14	0
Gadd45g	0.000473795	0.173696	0.14	0
Inafm1	0.000473795	0.149544	0.14	0
Etv5	0.000473795	0.131298	0.14	0
Ptgfrn	0.000473795	0.125591	0.14	0
Tmem243	0.000473795	0.124918	0.14	0
Gm19585	0.000473795	0.122261	0.14	0
Chd7	0.000473795	0.10441	0.14	0
Iqsec1	0.000473795	0.0324973	0.14	0
Pced1b	0.000473795	0.0263953	0.14	0
Gm31597	0.000473795	0.0180582	0.14	0
0610010K14Rik	0.000473795	0.0101842	0.14	0
Gltp	0.000475538	0.332197	0.596	0.277
Nhsl1	0.000475843	-0.285276	0.14	0.422
Gnpnat1	0.000477019	0.184645	0.228	0.036
Enc1	0.000481641	0.202765	0.175	0.012
Sfxn1	0.00048226	0.413319	0.298	0.072
Hist1h2ac	0.000482496	-0.170099	0.07	0.325
Pcbd2	0.000484611	0.0708909	0.333	0.084
Dirc2	0.000493725	-0.683824	0.088	0.349
Atxn7l3b	0.000494703	0.187233	0.877	0.554
Mettl16	0.000497791	0.240261	0.351	0.096
Brix1	0.000498226	0.488433	0.561	0.265
Chd1	0.000503807	-0.761651	0.526	0.747
Ext2	0.000504287	0.379971	0.281	0.072
Snrk	0.0005047	0.471114	0.544	0.253
Mtx2	0.000506412	0.411685	0.386	0.133
Ddx11	0.000510283	0.138097	0.281	0.06
Wnt4	0.000510492	0.0181189	0.561	0.289
Polr1e	0.000511031	0.434408	0.246	0.048
Eif3b	0.000511516	0.21658	0.632	0.301
Aff3	0.000515054	-0.395297	0.158	0.422
C1galt1	0.000520377	-0.527233	0.281	0.566
Psma4	0.00052346	0.359809	0.702	0.386
Tmem64	0.000531953	0.317168	0.298	0.072
Phactr2	0.000533211	0.103048	0.175	0.012
Ssrp1	0.000534515	0.271278	0.737	0.386
Ncbp1	0.000538161	0.323923	0.526	0.229
Tk2	0.000550391	0.251887	0.228	0.036
Irf2bpl	0.000551233	0.152107	0.386	0.133
Mgat1	0.000552437	-0.575277	0.211	0.47
Cltb	0.000559941	0.210924	0.404	0.133
Fryl	0.000565991	0.374168	0.667	0.349
Phf2	0.000570568	-0.312338	0.281	0.578
Rps4x	0.000573186	0.354448	1	0.964
Akap1	0.000579211	-0.00125706	0.263	0.048
Uqcc2	0.000580764	0.131807	0.526	0.205
Map1lc3b	0.000596153	-0.457455	0.86	0.916
Polr1a	0.000601026	0.240254	0.246	0.048
Dph6	0.000603952	0.507681	0.298	0.084
Stip1	0.0006057	0.329475	0.842	0.482
Rbmxl1	0.000613425	0.475467	0.649	0.337
Nsun2	0.000614102	0.40642	0.509	0.217
Me2	0.000642897	0.401881	0.632	0.337
Sp100	0.000652372	0.193984	0.947	0.699
Siah1a	0.000657755	0.225286	0.491	0.205
Dnajc7	0.0006611	-0.560708	0.561	0.747
Lsm6	0.000661326	0.415564	0.509	0.217
Impdh1	0.000663444	-0.545123	0.509	0.723
Skiv2l2	0.000665676	0.350026	0.561	0.289
Sin3b	0.000672971	-0.525221	0.789	0.94
Rpl14	0.000677124	0.397242	1	0.843
Scd2	0.000677333	0.320218	0.842	0.542
Lrch3	0.000705328	0.294113	0.263	0.06
Drap1	0.000708444	0.188218	0.93	0.602
Fli1	0.000709639	0.332438	0.649	0.349
Gtpbp4	0.000711604	0.385865	0.544	0.241
Smox	0.000711851	0.167983	0.439	0.157
Gm10076	0.000715343	0.0128707	0.807	0.578
Ecm1	0.000721523	0.321591	0.211	0.036
Dap	0.000731224	0.149015	0.509	0.205
Hist1h2ao	0.000742548	-0.00564652	0	0.181
Praf2	0.000744051	0.238168	0.246	0.048
Rps18	0.000746578	0.332406	1	0.988
Slc43a1	0.000750819	-0.659838	0.053	0.277
Dstyk	0.000753067	0.253538	0.193	0.024
Hpf1	0.000761593	0.248795	0.509	0.241
Hypk	0.000772056	0.0485817	0.544	0.301
Ndufa6	0.000779767	-0.542514	0.789	0.807
Vps50	0.000784446	0.25667	0.246	0.048
Rraga	0.000787577	0.263695	0.368	0.108
Minpp1	0.000792079	0.351979	0.544	0.241
P4ha1	0.000795249	0.0898734	0.351	0.096
Lpcat1	0.000800432	0.209065	0.193	0.024
Acot9	0.000805929	0.327497	0.544	0.229
Il17rb	0.000809088	0.316222	0.211	0.036
Oxr1	0.000813813	0.71441	0.596	0.361
Asf1b	0.000815545	0.211231	0.228	0.036
Ddx19a	0.00081648	0.0620877	0.544	0.265
Cnot8	0.000822526	-0.756584	0.544	0.675
Inpp1	0.000824245	0.30334	0.333	0.096
D17Wsu92e	0.000825547	0.241542	0.614	0.289
Map4	0.000827407	-0.711009	0.421	0.663
Cfap74	0.000833899	-0.375186	0.105	0.349
Akap13	0.000834765	0.424531	0.86	0.663
Emc10	0.000835579	0.304377	0.93	0.639
Dbi	0.000835757	0.366917	0.842	0.506
Cse1l	0.000839929	0.287125	0.456	0.181
Rchy1	0.000841258	0.612021	0.596	0.325
Tbxa2r	0.000841416	-0.848079	0.316	0.554
Wdr7	0.00085055	0.275335	0.193	0.024
Srsf1	0.000850828	0.244839	0.86	0.578
Riok1	0.000860063	0.307555	0.509	0.229
Srsf10	0.000884718	0.204359	0.737	0.494
Zmynd8	0.000889339	0.246886	0.474	0.205
Nup205	0.000894507	0.200926	0.246	0.048
Xaf1	0.000908328	0.504385	0.456	0.205
Hcst	0.000910736	0.249096	0.439	0.169
Tnks1bp1	0.000915487	0.0269352	0.158	0.012
Slc52a2	0.00091817	0.145889	0.246	0.048
Hist1h2ak	0.000923258	-0.0684475	0.018	0.217
Rab3gap1	0.000925355	0.367105	0.456	0.205
Cep250	0.000929387	-0.138691	0.035	0.241
Spsb1	0.000931206	0.0505478	0.193	0.024
Higd1a	0.000932874	0.388461	0.632	0.361
Ube2q1	0.000942122	0.134958	0.807	0.446
Cops9	0.00094248	0.240904	0.772	0.446
Inip	0.000942829	0.175903	0.614	0.277
Eif4ebp1	0.000947094	0.211118	0.158	0.012
Nedd9	0.000951438	0.329984	0.702	0.373
Treml2	0.000957352	0.300483	0.474	0.205
Actr2	0.000970084	0.27638	0.895	0.711
Ipo4	0.00097971	0.292873	0.158	0.012
H2-Ob	0.00097971	0.238406	0.158	0.012
Ap1s1	0.000983546	0.251011	0.596	0.289
Mapkapk3	0.000988853	0.167305	0.193	0.024
Snhg12	0.000994228	0.26506	0.316	0.096
Nolc1	0.000996463	0.339089	0.474	0.193
Med22	0.000998368	0.0895404	0.281	0.072
Slc35a4	0.00101728	0.548571	0.561	0.313
Lman1	0.00101874	0.219944	0.246	0.048
Ptpn6	0.00101884	0.443863	0.877	0.602
Siah2	0.0010189	0.193413	0.193	0.024
Anp32b	0.00102454	0.477022	0.912	0.687
Sh2b1	0.00102825	0.208418	0.596	0.301
Arpc1b	0.00103134	0.28072	0.93	0.59
Relt	0.00104336	0.217866	0.211	0.036
Pccb	0.00104808	0.197307	0.158	0.012
Trac	0.00105531	0.356593	1	0.855
Rpl22l1	0.00106742	0.236565	0.754	0.482
Plekho2	0.0010748	0.236534	0.246	0.06
Impdh2	0.00107525	0.268218	0.526	0.217
Vti1b	0.00108014	0.479811	0.386	0.157
Vkorc1	0.0010839	0.037012	0.158	0.012
Atp5g1	0.00108412	0.343882	0.789	0.458
Hnrnpd	0.00108442	0.252702	0.947	0.687
Srd5a3	0.00109677	0.273402	0.333	0.096
Abi3	0.00109904	-0.472898	0.632	0.723
Gadd45a	0.0011128	0.22652	0.333	0.108
Dok2	0.00111349	0.220742	0.842	0.446
Fcf1	0.0011171	0.460342	0.596	0.325
Ppp2r5c	0.00112384	-0.579375	0.667	0.831
Creg1	0.00112395	0.428153	0.281	0.072
Chn2	0.00112657	0.279385	0.123	0
Abhd14a	0.00112657	0.268742	0.123	0
Ccr8	0.00112657	0.225359	0.123	0
Ctla2a	0.00112657	0.19217	0.123	0
Mboat1	0.00112657	0.173024	0.123	0
Trim13	0.00112657	0.147102	0.123	0
Adgrg3	0.00112657	0.141245	0.123	0
Vipr1	0.00112657	0.125074	0.123	0
Slc15a1	0.00112657	0.0184593	0.123	0
Aco1	0.00112942	0.0491935	0.246	0.048
Impa1	0.00113185	0.144325	0.719	0.349
Arhgap30	0.00113422	0.172556	0.895	0.566
Prdx1	0.00114219	0.468359	0.912	0.747
Hic2	0.00115896	0.191237	0.158	0.012
C2cd5	0.00116062	0.223254	0.316	0.096
Sema7a	0.00116754	-0.065517	0	0.169
Prodh	0.00116754	-0.147563	0	0.169
Art1	0.00116754	-0.449613	0	0.169
Fmnl2	0.00116754	-0.543328	0	0.169
BB031773	0.00116754	-0.664532	0	0.169
Gzma	0.00116754	-0.711852	0	0.169
Rasgrp2	0.0011692	-0.398334	0.281	0.494
Prmt1	0.00117159	0.0583303	0.667	0.337
Ptges3	0.00117371	0.185816	0.614	0.313
Fam107b	0.00117491	-0.537428	0.684	0.88
Eef1e1	0.00117534	0.121368	0.491	0.181
Bola2	0.00118022	0.0588943	0.386	0.133
Tmbim6	0.00118158	0.233448	0.965	0.819
Ywhah	0.00118512	0.46005	0.965	0.759
BC003965	0.00118739	0.154927	0.526	0.229
Slc25a11	0.00119481	0.478884	0.544	0.265
2610524H06Rik	0.00119826	0.0300124	0.158	0.012
Slc25a22	0.00119826	0.0270506	0.158	0.012
Sell	0.00120718	-0.846347	0.456	0.639
Ddx24	0.00121101	0.321413	0.807	0.554
Cdk6	0.00121414	0.429231	0.404	0.157
Eftud2	0.00121949	0.126451	0.632	0.313
Smap2	0.00122843	-0.605605	0.474	0.651
Slc7a1	0.00123287	0.269854	0.211	0.036
Zfp831	0.0012388	0.202208	0.158	0.012
Sptbn1	0.00124447	0.307888	0.632	0.325
Tnfaip1	0.00126739	0.234768	0.211	0.036
Notch2	0.00127205	0.288963	0.228	0.048
Sash3	0.00127271	-0.452	0.825	0.916
Lrrc59	0.00129107	0.469436	0.439	0.193
Chdh	0.00129389	0.0637068	0.281	0.072
Bmf	0.0013006	-0.49807	0.035	0.229
Polr3e	0.00130279	0.153185	0.211	0.036
Kdm1a	0.00131264	0.123147	0.737	0.41
Nim1k	0.00132673	-0.395814	0.088	0.313
Cinp	0.00134568	0.333238	0.246	0.06
Larp1	0.00134941	0.116838	0.632	0.325
Ccdc71	0.00135667	0.111677	0.386	0.133
Pja1	0.00136776	0.299248	0.579	0.265
Zfp821	0.00138211	0.301702	0.316	0.096
Ndufaf4	0.00138211	0.117949	0.316	0.096
Paox	0.00140886	0.315085	0.175	0.024
Ifi27l2a	0.00141142	0.429299	0.228	0.048
Ak2	0.00141553	0.349447	0.526	0.277
Twf2	0.0014204	0.425605	0.754	0.47
Cox7b	0.00144447	0.243961	0.93	0.675
Tnfrsf1b	0.00145207	0.481503	0.175	0.024
Pprc1	0.00145207	0.217336	0.175	0.024
Ttc1	0.00147351	0.429338	0.491	0.241
Trappc5	0.00147902	0.257766	0.614	0.289
Plxdc2	0.00147916	-0.518564	0.14	0.386
Vars	0.00148093	0.0181685	0.263	0.06
Rrp15	0.00148726	0.296621	0.281	0.072
B3galt6	0.00149651	0.253912	0.175	0.024
Ddx21	0.0015033	0.313261	0.579	0.313
Phf6	0.00150833	0.385967	0.491	0.229
Slc50a1	0.00150833	0.322975	0.491	0.229
Snrpe	0.0015092	0.246192	0.965	0.783
Rps7	0.00151115	0.238615	1	0.988
Pno1	0.00152503	0.166674	0.228	0.048
Psmc1	0.00153243	0.298174	0.719	0.494
Ostm1	0.00153918	-0.680922	0.211	0.446
Igf2bp3	0.0015422	0.296719	0.175	0.024
Polm	0.00155987	0.236717	0.246	0.06
Pde4d	0.00157808	0.210411	0.439	0.193
Raph1	0.00158916	0.193236	0.175	0.024
Sqor	0.00160539	-0.723993	0.018	0.193
Mri1	0.00162107	0.0818377	0.298	0.084
Trnau1ap	0.00162286	0.62579	0.351	0.133
Cers6	0.00163065	-0.518474	0.14	0.373
2900097C17Rik	0.0016405	0.273302	0.754	0.434
Nyap1	0.00164701	-0.145462	0.018	0.193
Tsc1	0.00166506	0.0474259	0.211	0.036
Midn	0.00166666	0.0468938	0.526	0.253
Shkbp1	0.00167295	0.187216	0.368	0.133
Hyou1	0.00167835	0.219108	0.246	0.06
Atp1b3	0.0016788	0.497911	0.667	0.422
Nup153	0.00168132	0.183136	0.491	0.217
Snrpc	0.00170872	0.137741	0.877	0.578
Zfp414	0.00171367	0.130192	0.316	0.096
Mrpl21	0.00171671	0.00958665	0.491	0.193
Cpsf2	0.00172723	0.254121	0.439	0.181
Mcu	0.00173752	0.233057	0.386	0.145
Gypc	0.00174636	0.255438	0.281	0.072
Hipk3	0.0017504	0.475587	0.368	0.145
E330009J07Rik	0.00175057	0.116422	0.316	0.096
Dnmt3a	0.00176531	0.26948	0.544	0.313
Memo1	0.00177183	0.394313	0.333	0.12
Pomp	0.00177853	0.450929	0.877	0.663
Tmem9b	0.00177972	0.443684	0.491	0.241
R3hdm2	0.00178566	0.162306	0.386	0.157
Actn4	0.00178601	0.0376238	0.684	0.386
Capg	0.0017905	0.196514	0.175	0.024
Wdr89	0.00181127	0.119433	0.982	0.964
Hist1h2ad	0.00182837	-0.0155437	0	0.157
Gm44174	0.00182837	-0.0284892	0	0.157
Nron	0.00182837	-0.0419906	0	0.157
Rmi2	0.00182837	-0.0966935	0	0.157
Abca1	0.00182837	-0.388837	0	0.157
Dtl	0.00182837	-0.4436	0	0.157
Park7	0.00184329	0.357943	0.86	0.554
Rpl9	0.00185056	0.223023	1	0.94
Prkaca	0.00185673	0.067244	0.439	0.181
Fas	0.00187009	-0.550601	0.368	0.602
Ppcs	0.00187044	0.257185	0.228	0.048
Arhgef1	0.00187518	0.298137	0.965	0.916
2210016L21Rik	0.00188317	0.129626	0.351	0.108
Farsa	0.00189014	0.206237	0.474	0.205
Atp5j	0.00190312	0.276863	0.965	0.783
Ms4a4b	0.00191833	0.258002	0.228	0.048
Lbh	0.00193689	0.0241347	0.702	0.41
Wdr26	0.00194351	0.311814	0.86	0.735
Oser1	0.00195222	0.331631	0.509	0.217
Klhl6	0.00196556	0.507927	0.789	0.554
Rex1bd	0.00197084	0.0632301	0.491	0.205
Pop7	0.00197404	0.0603582	0.351	0.12
Rbm4b	0.00198771	0.0805157	0.246	0.06
Anp32a	0.00199709	0.282231	0.754	0.494
Nat10	0.0020163	0.199211	0.193	0.036
Ncln	0.00204235	0.261515	0.368	0.145
Prkar1a	0.00204605	0.300886	1	0.988
Rtf1	0.00204961	0.216606	0.842	0.542
Patj	0.00205426	-0.670322	0.193	0.434
Setd7	0.00206202	-0.273646	0.333	0.578
Zfp971	0.00206886	-0.0360243	0.018	0.193
Clpb	0.00207227	0.294427	0.193	0.036
Rnps1	0.00207411	0.478649	0.667	0.458
Bscl2	0.00210134	0.196512	0.439	0.193
Mff	0.0021485	0.332672	0.719	0.458
H2-Q2	0.00215788	-0.765322	0.228	0.434
Cd48	0.00216154	0.261198	0.509	0.229
Msh6	0.00216842	-0.576842	0.298	0.518
Traf3	0.00217206	0.162164	0.263	0.072
4833420G17Rik	0.00218486	-0.65062	0.421	0.602
Nlrc5	0.00219234	0.270787	0.14	0.012
Leng9	0.00219234	0.191675	0.14	0.012
Epsti1	0.00219349	-0.621838	0.281	0.506
Atp5h	0.00219536	-0.380827	0.912	0.976
Map3k1	0.00219698	0.225527	0.754	0.446
Taok1	0.00220457	-0.672553	0.07	0.277
Zbp1	0.00222218	0.348306	0.263	0.072
Dpysl2	0.0022249	0.0197712	0.456	0.193
Tkt	0.00222852	0.283047	0.596	0.289
Capzb	0.00223126	0.259786	0.965	0.795
Cycs	0.00225521	0.292557	0.895	0.639
Snrpf	0.00225816	0.136798	0.825	0.578
P4hb	0.00226645	0.309381	0.789	0.506
Tyw3	0.00226655	0.252193	0.14	0.012
Sil1	0.00226655	0.16633	0.14	0.012
Nifk	0.00229944	0.352664	0.474	0.217
Tbl1x	0.00230892	0.33057	0.614	0.337
Ddx47	0.00232867	0.422393	0.667	0.41
Slc4a2	0.00235194	0.109041	0.333	0.108
Zfp280d	0.00235999	-0.64854	0.298	0.542
Rngtt	0.00237414	0.357428	0.509	0.253
Malt1	0.00237896	0.0892547	0.263	0.072
Parp10	0.00239131	0.11571	0.404	0.157
Ranbp3	0.00239258	0.501628	0.579	0.301
Prkrip1	0.00239791	0.0891554	0.386	0.145
Cutc	0.00240065	0.101309	0.175	0.024
Lpcat4	0.00240065	0.0510097	0.175	0.024
Lockd	0.00240132	-0.433103	0.035	0.217
Slc37a3	0.00240729	0.123925	0.491	0.217
Wdr77	0.00241886	0.28263	0.368	0.133
Gnb4	0.00242193	0.375497	0.14	0.012
Mtbp	0.00242193	0.239517	0.14	0.012
Tcf7l2	0.00242193	0.203343	0.14	0.012
Trav6-3	0.00242193	0.154646	0.14	0.012
Zfp27	0.00242193	0.133692	0.14	0.012
Neat1	0.00243506	-0.494515	0.368	0.651
Lgals9	0.00243591	-0.669951	0.596	0.747
Batf	0.00243915	0.495419	0.193	0.036
Jun	0.00244381	0.165801	0.333	0.12
Enpp4	0.00246225	0.371111	0.246	0.06
Hmg20b	0.00247051	-0.0430722	0.123	0.386
Pitrm1	0.00249573	0.330899	0.298	0.096
Plagl2	0.0024969	0.181704	0.281	0.084
Rhbdd2	0.00250323	0.219441	0.14	0.012
Dph7	0.00250578	0.24075	0.193	0.036
Noa1	0.00250578	0.173931	0.193	0.036
Ccnc	0.00252646	0.375578	0.298	0.108
Calcoco1	0.00252663	-0.384004	0.281	0.482
Nfkbiz	0.00253509	0.432038	0.228	0.06
Rock1	0.00256382	-0.714224	0.807	0.831
Txn2	0.00256892	0.183357	0.807	0.47
Ncald	0.00258701	0.116569	0.14	0.012
Rala	0.00259125	0.166356	0.667	0.349
Cox6a1	0.0025998	-0.398328	0.965	0.952
Eif2s1	0.0026067	0.476245	0.667	0.398
Fastkd3	0.00260757	0.152553	0.281	0.084
Tax1bp1	0.00264529	-0.600801	0.789	0.855
Stk26	0.00265772	0.336096	0.719	0.47
Gm26520	0.00266914	0.331148	0.105	0
Tmco4	0.00266914	0.301614	0.105	0
Trib1	0.00266914	0.261101	0.105	0
Cd160	0.00266914	0.257293	0.105	0
Sgsm3	0.00266914	0.254192	0.105	0
Col23a1	0.00266914	0.244375	0.105	0
Plk3	0.00266914	0.191218	0.105	0
Rpp38	0.00266914	0.142283	0.105	0
Fam213a	0.00266914	0.136915	0.105	0
Wdfy1	0.00266914	0.136182	0.105	0
Il2rb	0.00266914	0.132431	0.105	0
4933406C10Rik	0.00266914	0.131234	0.105	0
Litaf	0.00266914	0.126712	0.105	0
Afp	0.00266914	0.124611	0.105	0
Tatdn3	0.00266914	0.109881	0.105	0
Kifc1	0.00266914	0.0803522	0.105	0
Dph1	0.00266914	0.0429825	0.105	0
Tuba3a	0.00266914	0.0157343	0.105	0
Fuk	0.00266914	0.0118913	0.105	0
Gpr146	0.00266914	0.00668354	0.105	0
Ccdc90b	0.00267334	0.213383	0.14	0.012
Lemd3	0.00267334	0.133926	0.14	0.012
Desi1	0.00267753	-0.327018	0.193	0.41
H2-Q1	0.00268833	-0.325853	0.246	0.446
Rrp9	0.0026974	0.170304	0.333	0.12
Khdrbs1	0.00270639	-0.594812	0.737	0.831
Atic	0.00271642	0.411459	0.211	0.048
Tspan3	0.00271866	-0.490438	0.211	0.446
Rexo5	0.00272433	0.282839	0.228	0.06
Atp5o.1	0.00272941	0.240099	0.912	0.639
Pole4	0.00275198	0.205434	0.649	0.361
Cdk20	0.0027563	-0.457596	0.035	0.217
Ints1	0.00276616	0.0952468	0.404	0.157
Ppat	0.00277069	0.324151	0.298	0.096
Por	0.00277232	0.197327	0.509	0.229
Rplp2	0.00278833	0.257091	1	0.976
Ikbke	0.00279128	0.364611	0.386	0.169
Isy1	0.00279561	0.0650445	0.421	0.181
Timm17b	0.00280383	0.287559	0.474	0.205
Mcm4	0.00281472	0.260377	0.316	0.108
Ldlrad3	0.00282086	-0.209815	0.018	0.181
Sertad1	0.0028289	0.407301	0.298	0.096
mt-Nd3	0.00282896	0.0202745	0.667	0.386
Nwd1	0.00285272	-0.353024	0	0.145
Zdhhc14	0.00285272	-0.470848	0	0.145
Abcc1	0.00285397	0.282214	0.14	0.012
Faap100	0.00285397	0.0781327	0.14	0.012
Thoc3	0.0028602	0.461861	0.368	0.157
Ranbp2	0.00286731	0.0899558	0.526	0.253
Psmb4	0.00288648	0.293973	0.86	0.675
Mrps2	0.00288822	0.393361	0.298	0.096
Rab27a	0.00291398	0.114278	0.351	0.133
Cnga1	0.00296582	-0.619749	0.018	0.181
Abcb7	0.00297306	0.0859716	0.404	0.157
Fam208b	0.00298149	0.124917	0.456	0.205
Sipa1	0.00299404	0.0707661	0.614	0.337
Arfip1	0.00304381	0.0995782	0.439	0.181
Pes1	0.00305125	0.29327	0.421	0.181
Cops4	0.00306146	0.452966	0.579	0.313
Btf3l4	0.00306695	0.192796	0.667	0.398
Sla	0.0030796	-0.36579	0.614	0.771
Ccdc9	0.0030929	0.102637	0.333	0.12
Gadd45gip1	0.00309778	0.102438	0.404	0.169
Ucp2	0.00311365	0.254876	1	0.94
Platr17	0.00311755	-0.0139177	0.018	0.181
Plaa	0.00311808	0.250724	0.561	0.277
Ddx58	0.00313254	0.306526	0.158	0.024
Rpe	0.00313618	0.256195	0.456	0.205
Lsm2	0.00313739	0.137683	0.404	0.157
Fam136a	0.00314205	0.432991	0.228	0.06
Psmg4	0.00315317	0.111854	0.421	0.157
Tsr1	0.00315657	0.258987	0.211	0.048
Trbc2	0.0031574	-0.273933	1	1
Gm10053	0.00315884	0.0503773	0.632	0.398
Hsp90b1	0.00315959	0.343914	0.807	0.578
Rgl2	0.00316825	0.37998	0.561	0.337
Ndufc2	0.00318451	0.224601	0.737	0.434
Ddx56	0.00320189	0.449989	0.316	0.12
Thumpd3	0.00325322	0.174646	0.263	0.072
Tmem245	0.00325463	-0.888223	0.316	0.494
Zfc3h1	0.00327092	-0.413235	0.14	0.373
Unc13d	0.00328914	0.103762	0.421	0.193
Kri1	0.00330418	0.156425	0.246	0.072
Selenok	0.00331378	0.333324	0.912	0.651
Eci2	0.00332261	-0.674025	0.351	0.53
Nubp1	0.0033248	0.274681	0.404	0.169
Dgcr14	0.00333955	0.301875	0.386	0.169
Rnf13	0.00334233	0.134345	0.456	0.217
Psmd14	0.00334696	0.248857	0.789	0.458
Vezt	0.00335844	-0.163206	0.018	0.181
Armc8	0.00337209	0.282659	0.228	0.06
Fam162a	0.00338926	0.358439	0.404	0.181
Dclre1c	0.00339523	-0.366053	0.07	0.265
Rbl1	0.00342661	0.399774	0.351	0.145
Gramd3	0.00343279	-0.596129	0.053	0.229
Dhx29	0.00346914	0.415334	0.281	0.096
Ints10	0.00346914	0.411532	0.281	0.096
Zfp747	0.00352216	0.132823	0.158	0.024
Myo1g	0.00352966	0.00674537	0.614	0.313
Pdia6	0.00354171	0.228209	0.649	0.361
Pfkp	0.0035828	0.222816	0.526	0.253
Syncrip	0.00360538	0.310972	0.509	0.277
Ccdc137	0.00361379	0.108988	0.246	0.072
Tbcel	0.00361472	-0.215625	0.246	0.506
Hspd1	0.00361959	0.524795	0.561	0.325
Dcaf13	0.00365933	0.484579	0.561	0.313
Timm50	0.00367537	0.230849	0.439	0.181
Micu1	0.0037222	0.158247	0.351	0.133
Cdca4	0.00374122	0.0965576	0.596	0.313
Runx3	0.00375167	0.118082	0.211	0.048
Prmt5	0.00378408	0.455386	0.474	0.241
Txnl4a	0.00378444	0.134808	0.596	0.265
Akna	0.00381043	0.376817	0.632	0.373
Papolg	0.00382084	0.205196	0.263	0.084
Tnrc18	0.00382084	0.0657907	0.263	0.084
1810022K09Rik	0.00383779	0.174034	0.772	0.482
Noc3l	0.00384455	0.147706	0.211	0.048
Zc3h3	0.00384455	0.014816	0.211	0.048
Tshz1	0.00384641	0.198327	0.281	0.096
Dnajc3	0.00386862	-0.662662	0.684	0.831
Zzz3	0.00387304	0.275211	0.491	0.253
Ctsd	0.00387391	-0.324185	0.456	0.663
Ndufb2	0.00387494	0.155599	0.684	0.361
D10Wsu102e	0.00390001	0.306188	0.421	0.193
Pitpnm1	0.00394444	0.193836	0.316	0.108
Eva1b	0.00396052	0.265352	0.404	0.181
Nudt3	0.00397978	0.111009	0.456	0.229
Mrps18b	0.00398806	0.147477	0.281	0.084
Nck2	0.00399834	-0.226289	0.228	0.458
Slamf1	0.00400164	-0.512463	0.298	0.518
Abcf3	0.00403391	0.302441	0.421	0.193
Erg28	0.00403485	0.158959	0.351	0.12
Atp9a	0.0040366	0.263339	0.211	0.048
Pak1ip1	0.00403951	0.259773	0.439	0.193
Abcf2	0.0040471	0.491835	0.561	0.301
Psmb9	0.00405124	0.371807	0.491	0.241
Camk4	0.00408175	-0.569898	0.93	0.94
Gps1	0.00412257	0.353236	0.614	0.301
Cnot11	0.00415992	0.195337	0.351	0.133
Eif2b3	0.00418965	0.143561	0.158	0.024
Dnaja1	0.00422005	0.347199	0.965	0.819
Slc16a10	0.00423732	0.152904	0.211	0.048
Tnnt1	0.00423732	0.115614	0.211	0.048
Ddx27	0.0042379	0.188257	0.544	0.277
Plekho1	0.00425394	0.0548399	0.298	0.096
Tgif2	0.00426409	0.0843411	0.316	0.108
Clint1	0.00427761	0.333962	0.684	0.434
Chd2	0.00428313	0.426936	0.579	0.337
Lyrm9	0.00429495	0.150137	0.175	0.036
Ctps	0.00431145	0.211934	0.158	0.024
Snx30	0.00431145	0.119842	0.158	0.024
Naa40	0.00433889	0.248401	0.263	0.084
Lsm5	0.00434673	0.0314085	0.632	0.301
Jak1	0.00435374	0.291916	1	0.843
Fbxw11	0.00435374	0.154639	0.298	0.108
Zbtb1	0.00439504	0.224679	0.614	0.373
Suox	0.00441027	0.322727	0.175	0.036
Gm26541	0.00443645	0.120185	0.158	0.024
Gm15406	0.00443645	-0.0365164	0	0.133
Ptcra	0.00443645	-0.0515412	0	0.133
Gm27255	0.00443645	-0.0554867	0	0.133
Nfia	0.00443645	-0.0639734	0	0.133
Ntn1	0.00443645	-0.162384	0	0.133
Nphs2	0.00443645	-0.27424	0	0.133
Cacna1e	0.00443645	-0.339006	0	0.133
Zbtb25	0.00443729	0.353058	0.281	0.096
Tmed9	0.00443929	0.202952	0.842	0.542
Hexb	0.00445371	0.163704	0.228	0.06
Qsox1	0.00445371	0.108319	0.228	0.06
Dgkg	0.00447327	-0.339207	0.035	0.205
Uckl1	0.00452723	0.29923	0.368	0.145
Psenen	0.00453108	0.246066	0.86	0.627
Dpf2	0.00454162	0.280984	0.596	0.337
Rps19	0.00454731	0.320685	0.982	1
Arhgap35	0.00455671	0.189787	0.228	0.06
Gm11110	0.00456473	0.0934231	0.158	0.024
Sfmbt2	0.00456473	0.0786522	0.158	0.024
Romo1	0.00456522	0.160189	0.702	0.398
H6pd	0.00459179	-0.351288	0.105	0.313
Armc10	0.00460151	0.344025	0.368	0.169
Sel1l	0.00460876	0.180671	0.368	0.145
Sipa1l1	0.00460981	0.0024151	0.614	0.313
Pbx2	0.0046214	0.0385938	0.316	0.12
Bzw1	0.00462599	0.342581	0.965	0.807
Parp8	0.00466187	0.0126119	0.228	0.06
Magohb	0.00469635	0.242869	0.158	0.024
Morc2a	0.0046997	0.307983	0.281	0.108
Ncl	0.00473027	0.176883	1	0.928
Hnrnpf	0.00473187	0.226063	1	0.988
Zwint	0.00474901	0.433715	0.491	0.253
Mgat5	0.00478251	-0.273953	0.035	0.205
Pbxip1	0.00481359	0.326939	0.491	0.277
Pgghg	0.00481837	0.335827	0.263	0.084
6720427I07Rik	0.0048314	0.115893	0.158	0.024
Eloc	0.00483345	0.322346	0.789	0.554
Dusp2	0.0048496	0.453052	0.526	0.277
Wdr4	0.0049164	0.211713	0.246	0.072
Lin7c	0.00492606	-0.381632	0.421	0.627
Isg15	0.00496996	0.172626	0.158	0.024
Trat1	0.00497859	-0.352696	0.737	0.843
Rbl2	0.00499192	0.11364	0.298	0.108
2310035C23Rik	0.00502322	-0.326759	0.053	0.229
Mphosph6	0.005024	0.275627	0.246	0.072
Akirin1	0.00502516	-0.569773	0.491	0.651
2009-09-01	0.00503193	0.174739	0.912	0.663
Tsnax	0.00503668	0.0982455	0.667	0.337
Zbtb38	0.00508969	0.159124	0.298	0.108
Fastkd2	0.0051121	0.170116	0.158	0.024
Ipcef1	0.0051121	0.00335615	0.158	0.024
Ecsit	0.00513388	0.0402804	0.211	0.048
Rel	0.00516308	0.319724	0.175	0.036
Syk	0.00516345	-0.225871	0.018	0.169
Prrc2c	0.00516683	-0.436855	0.93	0.88
Jpt1	0.00517024	0.317633	1	0.735
Hist3h2ba	0.0051733	-0.505578	0.211	0.41
Ifi213	0.00520586	0.301562	0.123	0.012
Bend3	0.00520586	0.121273	0.123	0.012
Tyk2	0.00520586	0.0625135	0.123	0.012
Bcat2	0.00522666	-0.654244	0.386	0.542
St13	0.00523741	0.286448	0.825	0.59
Nelfe	0.00524562	0.280382	0.246	0.072
Rps13	0.00525761	0.230164	1	0.988
Rnf167	0.00528479	0.273174	0.912	0.747
Hist1h2an	0.0052911	-0.0418582	0.018	0.169
Dph2	0.00529928	0.262026	0.175	0.036
Mepce	0.00530459	0.192599	0.439	0.217
Cope	0.00534793	0.369825	0.86	0.614
Ddx19b	0.00537374	0.258754	0.316	0.12
2610301B20Rik	0.00537811	0.187512	0.123	0.012
Mettl22	0.00537811	0.17674	0.123	0.012
Rnf187	0.00539143	-0.563224	0.684	0.771
Rab3ip	0.00539488	-0.414479	0.07	0.253
Pop5	0.00540414	0.290559	0.596	0.337
Ggt7	0.00543871	0.0588226	0.175	0.036
Tmem259	0.00545793	0.145886	0.509	0.277
Ints14	0.00546569	0.454076	0.333	0.145
Magoh	0.00547318	0.0131581	0.719	0.386
Pigp	0.00547889	0.239918	0.386	0.181
Mthfsl	0.00547889	0.154414	0.404	0.169
Ints11	0.00548275	-0.000134316	0.474	0.205
Sh2d2a	0.00550036	0.296033	0.842	0.59
Tnfrsf4	0.0055555	0.661767	0.123	0.012
1700056N10Rik	0.0055555	0.167809	0.123	0.012
Zfp608	0.0055555	0.154964	0.123	0.012
Col11a2	0.0055555	0.0991147	0.123	0.012
Sod1	0.00556259	0.092111	0.702	0.41
Irf7	0.00558145	0.307109	0.175	0.036
Eef1d	0.00560199	0.192994	0.737	0.482
Glul	0.00562881	-0.531474	0.263	0.494
Rwdd1	0.00566505	0.289415	0.684	0.386
Mettl8	0.00568954	-0.280706	0.105	0.313
Arl6ip1	0.00569894	-0.441488	0.912	0.892
Dopey1	0.00571553	0.201984	0.246	0.072
Fbxo46	0.00572756	0.127577	0.175	0.036
Jak3	0.00572756	0.110021	0.175	0.036
Ak3	0.00576751	-0.186158	0.105	0.301
Pcbp2	0.00578998	0.325912	0.895	0.735
Lax1	0.00580371	0.340467	0.263	0.084
Paip2b	0.00580751	-0.0117704	0.421	0.193
Traf4	0.00585401	0.263071	0.526	0.289
Rybp	0.00587389	0.315564	0.316	0.133
Eef1akmt2	0.00589396	0.241019	0.351	0.145
Trbj2-7	0.00592243	-0.22536	0.596	0.735
Vcpip1	0.00592534	0.428146	0.456	0.229
Pdlim2	0.00592534	0.324066	0.456	0.229
Il1rl2	0.00592618	0.108044	0.123	0.012
Clcn6	0.00592618	0.0893528	0.123	0.012
Dnajc27	0.00592618	0.0785032	0.123	0.012
Cyld	0.00592836	0.289026	0.632	0.398
Zrsr2	0.00593069	0.00255071	0.456	0.205
Sigirr	0.00593722	0.173535	0.368	0.157
Snhg20	0.00594608	-0.0198889	0.368	0.133
Rbbp5	0.00595765	0.125958	0.404	0.169
Gns	0.005958	0.301276	0.228	0.072
Ptpn12	0.00596445	0.161688	0.246	0.072
Sox4	0.00596495	0.257144	0.807	0.627
Usp7	0.00596927	-0.657079	0.491	0.663
Trav14-2	0.00597309	0.331868	0.193	0.048
Lmnb2	0.00597309	0.285182	0.193	0.048
Hadhb	0.0060157	0.198677	0.614	0.325
Mrpl48	0.00602537	0.072493	0.456	0.205
Dynlt1c	0.00602723	-0.114357	0.193	0.398
Gtf2e1	0.00603017	0.103307	0.175	0.036
Ago2	0.00604283	0.214377	0.491	0.277
Rspry1	0.00606053	0.344806	0.421	0.217
Nup93	0.00607439	0.276666	0.211	0.06
Tnip2	0.00611976	0.186892	0.123	0.012
Ankrd55	0.00611976	0.128295	0.123	0.012
Ttc19	0.00611976	0.0254133	0.123	0.012
Adam12	0.00612699	-0.538368	0.088	0.265
Taf10	0.00613734	0.225548	0.86	0.566
Ubl5	0.00614237	-0.379774	0.93	0.964
Uba52	0.00614528	-0.0970203	0.965	0.988
Stat1	0.0061717	0.323364	0.719	0.446
Ifi208	0.00621402	0.408358	0.351	0.157
Faim	0.00622309	0.0786763	0.246	0.072
Grhpr	0.0062435	0.14879	0.228	0.06
Ptpn4	0.0062435	0.0748309	0.228	0.06
Gbe1	0.0062435	0.0483332	0.228	0.06
Lrp6	0.00625102	0.0716449	0.368	0.157
Aimp1	0.00625803	0.261596	0.491	0.253
Usp24	0.00628837	0.412497	0.772	0.53
Tgfbr2	0.00629988	0.170822	0.421	0.181
Lzic	0.00631734	0.361821	0.439	0.229
Tnfrsf9	0.00631837	0.629709	0.088	0
Gadd45b	0.00631837	0.329279	0.088	0
Slfn1	0.00631837	0.241518	0.088	0
Pld4	0.00631837	0.219817	0.088	0
Ddx60	0.00631837	0.216263	0.088	0
Axl	0.00631837	0.209638	0.088	0
Irf4	0.00631837	0.186285	0.088	0
Dnajb2	0.00631837	0.186112	0.088	0
Ube2l6	0.00631837	0.160016	0.088	0
Tspan31	0.00631837	0.136399	0.088	0
G6pc3	0.00631837	0.106517	0.088	0
Tnf	0.00631837	0.102791	0.088	0
Mmp14	0.00631837	0.0972877	0.088	0
Gm11674	0.00631837	0.0971384	0.088	0
Cyp51	0.00631837	0.0933931	0.088	0
Phlpp1	0.00631837	0.0882489	0.088	0
Spef2	0.00631837	0.069159	0.088	0
Scrn3	0.00631837	0.0642466	0.088	0
Cmtm3	0.00631837	0.0398414	0.088	0
Gm36520	0.00631837	0.0342636	0.088	0
Gm13546	0.00631837	0.0293483	0.088	0
Bcl2a1d	0.00631837	0.0270839	0.088	0
Nrgn	0.00631837	0.0229796	0.088	0
Gpr18	0.00631837	0.0208852	0.088	0
Fhl3	0.00631837	0.0102885	0.088	0
Zc3h10	0.00631837	0.00866062	0.088	0
Lfng	0.00631837	0.007097	0.088	0
Gstp3	0.00631902	0.205555	0.123	0.012
Trmt61a	0.00631902	0.120837	0.123	0.012
Eri2	0.00631902	0.0750117	0.123	0.012
Zfp90	0.00631902	0.0320261	0.123	0.012
Tkfc	0.00631902	0.0238969	0.123	0.012
Parp4	0.00632252	0.21951	0.351	0.157
Plgrkt	0.0063464	0.459307	0.684	0.446
Smarcb1	0.00634715	0.054582	0.561	0.253
Fto	0.0063489	0.305024	0.404	0.205
Alg3	0.00635678	0.332755	0.211	0.06
Kpna4	0.00636414	0.132633	0.754	0.47
Farsb	0.00638889	0.293859	0.509	0.253
Mpc2	0.00641305	-0.691319	0.421	0.566
Rnf7	0.00641404	0.277498	0.561	0.313
Pde12	0.00643425	0.0655239	0.351	0.145
Kctd20	0.00645362	0.277792	0.491	0.241
Txnip	0.00648067	-0.327035	0.509	0.663
Ppid	0.00648911	0.256536	0.632	0.361
Slirp	0.00649827	0.0123949	0.421	0.169
Cd96	0.00650142	-0.629014	0.368	0.602
Cptp	0.00652409	0.0555688	0.123	0.012
Efr3a	0.00652856	0.345975	0.509	0.277
Kdm5b	0.00654222	0.319987	0.772	0.53
Golga2	0.00655176	0.234505	0.316	0.133
Tnik	0.00655385	0.150807	0.632	0.337
Syt11	0.00665371	0.14972	0.947	0.867
Ewsr1	0.00669644	0.13412	0.93	0.88
Lpxn	0.00671666	0.318048	0.421	0.193
Mrpl37	0.00671866	0.163303	0.439	0.205
Nhp2	0.00672259	0.393686	0.404	0.193
Rplp0	0.00672374	0.206189	1	1
Srr	0.00673331	0.0766478	0.193	0.048
Them6	0.00673577	-0.126372	0.07	0.241
Ccdc94	0.00674482	-0.222641	0.035	0.193
Tada1	0.00677087	0.0951736	0.246	0.072
Prkd3	0.00677377	0.117522	0.368	0.145
Slc9a8	0.00678255	0.174186	0.228	0.072
Ctsz	0.00680235	0.223279	0.632	0.349
Timp2	0.00680812	0.272729	0.509	0.265
Ikzf3	0.00683123	-0.503341	0.246	0.47
Dad1	0.00684147	0.234804	0.947	0.675
5730422E09Rik	0.00688042	-0.0141016	0	0.12
Zdhhc8	0.00688042	-0.0755755	0	0.12
Podxl2	0.00688042	-0.107952	0	0.12
Tle6	0.00688042	-0.158598	0	0.12
Smyd1	0.00688042	-0.20657	0	0.12
Tef	0.00688042	-0.208501	0	0.12
Agk	0.00688516	0.347016	0.333	0.145
Riox2	0.00690783	0.250122	0.298	0.108
Fam168a	0.00690966	0.110963	0.526	0.253
Taldo1	0.00691583	0.30757	0.947	0.807
Ppp2r2d	0.00692377	0.265048	0.368	0.157
Mbd6	0.0069353	-0.00885772	0.421	0.193
Atp5f1	0.00693579	0.251728	0.965	0.819
Rtn3	0.00694528	-0.425942	0.702	0.831
D2hgdh	0.00695728	0.280041	0.211	0.06
Gm16867	0.00700195	-0.0745561	0.018	0.157
Zbtb44	0.00701257	-0.325841	0.246	0.446
Tiparp	0.00702413	-0.531027	0.175	0.373
Llph	0.00702513	0.221571	0.772	0.494
Ptpn14	0.00704727	-0.223251	0.035	0.193
Pdzd8	0.00714602	0.123335	0.404	0.169
Ifngr2	0.00716044	0.317039	0.439	0.217
Cab39l	0.00723015	0.179066	0.193	0.048
Asnsd1	0.00723015	0.0364825	0.193	0.048
Slc3a2	0.00727484	0.378392	0.842	0.759
Nsfl1c	0.00727549	0.216739	0.596	0.337
Gm48876	0.00728388	0.344673	0.14	0.024
Slc37a2	0.00729025	-0.3864	0.053	0.217
Ggps1	0.00734366	0.259882	0.509	0.277
Ndufa1	0.00736395	0.236191	0.877	0.639
Ampd1	0.00738983	0.298666	0.175	0.036
Ppp1r15a	0.00742099	0.200037	0.281	0.096
Rab19	0.00743094	0.366608	0.316	0.133
Pfdn1	0.00743809	0.111433	0.526	0.253
Ppox	0.00744059	0.228576	0.211	0.06
Sap130	0.00750502	0.220111	0.351	0.157
Tardbp	0.00750931	-0.43382	0.474	0.639
Mettl5	0.00757783	0.143883	0.175	0.036
Hace1	0.00757783	0.0794636	0.175	0.036
Colgalt1	0.0075794	0.240035	0.193	0.048
Zdhhc3	0.00761321	0.237356	0.263	0.096
Ndufa10	0.00761352	0.206634	0.526	0.289
Cstb	0.00766412	0.163144	0.579	0.301
Acyp1	0.00769196	-0.414247	0.404	0.554
Zfp280b	0.00772777	0.0401484	0.298	0.108
Hnrnpll	0.00773714	0.387239	0.421	0.229
Ankrd6	0.00774927	-0.228484	0.053	0.217
Pik3c2b	0.00775964	0.0603437	0.193	0.048
Ebpl	0.00777011	0.142862	0.175	0.036
Rnf149	0.00784959	0.338916	0.333	0.157
Ahcyl2	0.00787261	0.135577	0.298	0.108
Polr2g	0.00787856	0.171646	0.754	0.482
Ssbp1	0.00788112	0.0982262	0.667	0.41
Rpl18a	0.00792877	-0.245205	1	0.988
Wasf2	0.00793821	-0.318473	0.649	0.819
Arntl	0.00800619	-0.606997	0.263	0.47
Exosc2	0.00801351	0.146131	0.281	0.096
Tusc2	0.00804108	0.0320595	0.228	0.072
Mkl1	0.00805349	0.294702	0.333	0.145
Mns1	0.0080873	-0.522027	0.158	0.349
Hint2	0.00813168	0.0758306	0.193	0.048
Ftsj3	0.00814787	0.180719	0.404	0.193
Sat1	0.00814927	0.00541325	0.456	0.217
Slc7a5	0.00815507	0.0880961	0.14	0.024
Anapc4	0.00818192	-0.0310938	0.474	0.217
Mrpl4	0.00818581	0.10028	0.509	0.241
Kcnh3	0.00826723	-0.275584	0.105	0.277
Ctdnep1	0.00827806	0.190487	0.386	0.205
Emd	0.00831331	0.0772695	0.211	0.06
Zfp652	0.00831331	0.0626531	0.211	0.06
Zfand2b	0.00833257	0.135601	0.351	0.145
Hax1	0.00836796	0.271589	0.526	0.277
Zfp638	0.00836829	0.308855	0.649	0.422
Isg20	0.00838695	0.440816	0.14	0.024
Gdf11	0.00838695	0.177609	0.14	0.024
Klf6	0.00844703	0.305007	0.351	0.157
Paip2	0.0084825	-0.259553	0.947	0.916
Pan3	0.00851895	-0.430316	0.351	0.53
Ppp1r15b	0.0085516	0.196316	0.491	0.289
Fam102b	0.00856449	0.214515	0.228	0.072
Pan2	0.00856449	0.187787	0.228	0.072
Snx3	0.00858064	0.381658	0.825	0.59
Gid8	0.00858239	0.0230836	0.474	0.241
Vps13c	0.00862461	-0.512593	0.298	0.482
Rasgrp4	0.00862471	0.184623	0.14	0.024
3830406C13Rik	0.00862471	0.0166457	0.14	0.024
Paxip1	0.00862749	-0.017204	0.333	0.145
Cables2	0.0086873	0.350424	0.211	0.06
Zfp51	0.00872243	-1.14386	0.07	0.229
Pik3r5	0.00873795	0.0973912	0.509	0.277
Cc2d1b	0.00877659	0.039032	0.333	0.145
Tspo	0.00878407	-0.75653	0.509	0.614
Maz	0.00879331	-0.227009	0.667	0.783
Wdr75	0.00879801	0.0739959	0.316	0.12
Leprotl1	0.00881183	0.267993	0.965	0.735
Surf2	0.00885194	0.168929	0.298	0.12
Mocs3	0.00887988	0.0584191	0.211	0.06
Ipo9	0.00889907	0.108246	0.404	0.181
Stk24	0.00893767	0.348133	0.474	0.265
Taf11	0.00893896	0.12837	0.386	0.169
Clcn3	0.0089547	-0.00342549	0.474	0.217
Hs6st1	0.00907626	-0.0657156	0.035	0.181
Dcaf7	0.00911633	0.0676988	0.526	0.277
Cd74	0.00911838	0.337027	0.14	0.024
Rbmx	0.00916023	0.131328	0.596	0.349
Dhcr7	0.00916427	0.0357444	0.491	0.265
Lyar	0.00918798	0.11025	0.386	0.157
Gt(ROSA)26Sor	0.00925513	0.00811313	0.404	0.169
Rbm12b2	0.00932709	-0.127363	0.07	0.241
Aldh9a1	0.00936106	0.119338	0.544	0.277
Rnf115	0.00936501	0.194743	0.456	0.229
Ubxn11	0.00937455	0.110407	0.14	0.024
Cd37	0.00945906	0.0263396	0.772	0.494
Ergic1	0.00950478	0.177028	0.228	0.072
Arhgap4	0.0095424	0.241469	0.754	0.47
Ampd2	0.00956275	0.108282	0.193	0.048
Ncor1	0.00957987	-0.301783	0.877	0.916
Rrp7a	0.00960096	0.166997	0.263	0.096
Exoc6	0.00963381	0.061233	0.298	0.108
Rbbp4	0.0096373	0.237626	0.93	0.675
mt-Nd5	0.00965773	0.2249	0.982	0.88
H2-M3	0.00970353	0.328572	0.228	0.072
Snx5	0.00980454	0.146775	0.649	0.373
C1qtnf12	0.00990623	0.21792	0.14	0.024
Ctsw	0.00990623	0.205127	0.14	0.024
Itga5	0.00990623	0.0603013	0.14	0.024
Rhoh	0.00990924	-0.291865	0.93	0.952
Mecp2	0.00991107	-0.198657	0.263	0.506
Atp5b	0.00991603	0.148556	1	1
Micu2	0.0100339	0.0431621	0.561	0.289
Pnp	0.0100533	0.0422076	0.281	0.096
Stk40	0.0100547	-0.0703107	0.333	0.145
Fam103a1	0.0100594	-0.499374	0.491	0.663
Cox18	0.0101175	0.0426755	0.211	0.06
Sppl2a	0.0101335	0.124128	0.632	0.386
Ttc37	0.010182	0.239521	0.14	0.024
Cd3eap	0.010182	0.149993	0.14	0.024
Calm3	0.0102053	0.0679127	0.772	0.518
Chordc1	0.0102144	0.208427	0.737	0.446
Lgals3bp	0.010274	0.132121	0.281	0.108
Ext1	0.0103222	0.0803251	0.228	0.072
Iars	0.010399	0.260285	0.333	0.145
Osbpl11	0.0104031	-0.564394	0.298	0.494
Atp5e	0.0104452	0.0732546	0.947	0.807
Msra	0.0104555	0.182337	0.246	0.084
Fry	0.0104646	0.0832294	0.14	0.024
Cbl	0.0104777	-0.220276	0.246	0.422
Ppil2	0.0105024	0.200059	0.614	0.361
Ostc	0.0105166	0.306057	0.86	0.59
Pomgnt1	0.0105575	0.159411	0.263	0.096
Lmf1	0.0105629	-0.0313963	0.211	0.06
Rcn2	0.010576	0.345751	0.368	0.181
Uqcrc1	0.0105772	0.264474	0.877	0.663
2004-09-01	0.010648	-0.353288	0	0.108
Fbln2	0.010648	-0.402632	0	0.108
Myo1f	0.010648	-0.428407	0	0.108
Trbv26	0.010648	-0.548656	0	0.108
Il27ra	0.0107172	0.076633	0.351	0.145
Kmt2c	0.010734	-0.594747	0.526	0.663
Pigu	0.0107539	0.215293	0.228	0.072
E2f6	0.0107542	0.10283	0.14	0.024
1810013L24Rik	0.0107971	-0.0939531	0.386	0.157
Serf2	0.0108673	-0.241941	0.982	0.988
Sik3	0.0109353	0.266076	0.333	0.145
Smoc1	0.0109601	-0.413414	0.018	0.145
Ppp1r3b	0.010962	-0.443294	0.158	0.361
Smo	0.0109633	0.268657	0.263	0.096
Lpgat1	0.0109757	0.158053	0.228	0.072
Abce1	0.0109951	0.246707	0.596	0.361
Ube2d3	0.0109971	0.255155	0.982	0.94
Wars	0.0110078	0.173608	0.351	0.157
Grwd1	0.0110518	0.232797	0.281	0.108
Eif3g	0.0110534	0.356069	0.667	0.482
Herc1	0.0111799	0.120016	0.526	0.301
Shc1	0.011251	0.123216	0.316	0.12
Cdc42se1	0.01128	0.190269	0.789	0.506
Zfp1	0.0113214	0.274483	0.316	0.145
Taf3	0.0113264	0.265272	0.368	0.169
Atf6b	0.0113264	0.0585538	0.368	0.169
Xbp1	0.0113491	-0.544937	0.368	0.554
Laptm4a	0.0113514	0.244171	0.579	0.361
Smco4	0.0113547	0.017158	0.14	0.024
Tbc1d5	0.0113547	0.0152481	0.14	0.024
Mrps18c	0.0113642	0.107931	0.561	0.313
Zfp207	0.0113943	0.194389	0.807	0.518
Tet2	0.0114316	0.10411	0.228	0.072
Zfp593	0.0115288	0.0663484	0.246	0.084
Tmco1	0.011625	0.123318	0.614	0.398
Ube2r2	0.0116615	0.119368	0.86	0.578
Man1a	0.0116754	0.187481	0.561	0.313
Sdf2	0.0117782	0.179326	0.667	0.386
Dnmt1	0.0118036	0.13723	0.439	0.217
Cdc5l	0.0118074	0.257375	0.702	0.494
Golph3	0.0118245	-0.188878	0.632	0.349
Gemin7	0.0118495	0.238585	0.456	0.229
Prps1l3	0.0118814	0.00208079	0.281	0.108
Zeb1	0.0118956	-0.353494	0.263	0.458
Usp12	0.0118966	0.16186	0.316	0.133
Zbtb18	0.0119319	-0.56913	0.228	0.398
Dffa	0.0119388	0.24567	0.351	0.157
Tcirg1	0.0120056	-0.148504	0.035	0.181
Phf8	0.0120369	0.313982	0.404	0.217
Pgrmc1	0.012063	0.277856	0.386	0.193
Tm9sf2	0.0120734	0.221372	0.579	0.337
Sema4d	0.012082	-0.173838	0.123	0.289
Rfxap	0.0121066	-0.641121	0.211	0.361
Polr3f	0.0121562	0.146363	0.246	0.096
Nfatc1	0.0121594	0.241039	0.298	0.133
Smc2	0.0121618	-0.112199	0.298	0.108
Alg8	0.0121729	0.270758	0.158	0.036
Map2k1	0.0121966	0.16992	0.439	0.205
2410131K14Rik	0.0122351	0.33964	0.175	0.048
Trib2	0.0122382	0.256947	0.544	0.325
Gnpda1	0.0122624	0.112268	0.211	0.06
Socs5	0.0122658	0.236254	0.105	0.012
Tarbp1	0.0122658	0.104881	0.105	0.012
Pcbp4	0.0122658	0.091198	0.105	0.012
Trav9n-4	0.0122658	0.0731007	0.105	0.012
Wdr82	0.0122659	0.238736	0.474	0.277
Il16	0.0122752	-0.247206	0.737	0.819
Ptms	0.0122938	-0.333585	0.456	0.566
Gna11	0.0123547	-0.182562	0.018	0.145
Ski	0.0124042	-0.0175141	0.404	0.205
Zmat2	0.0124455	0.216063	0.684	0.434
Casc4	0.0124725	-0.0611955	0.877	0.976
Hars	0.0124939	0.254676	0.509	0.337
Rpp30	0.0125167	0.396885	0.316	0.133
Gimap7	0.012524	0.00585011	0.211	0.06
Lrrc8c	0.0125461	-0.443601	0.211	0.386
Yaf2	0.0126123	0.215593	0.298	0.12
Gad2	0.0126517	-0.00318891	0.018	0.145
Helz2	0.0126553	0.0587014	0.421	0.217
Chchd10	0.0126607	0.0866326	0.105	0.012
Arhgef10	0.0126607	0.0793262	0.105	0.012
Yif1a	0.0126944	0.333375	0.333	0.145
Mrpl52	0.0127245	0.110205	0.649	0.373
Tmem185b	0.0127658	0.218149	0.281	0.108
Sms	0.0127767	-0.079413	0.491	0.253
Rpl30	0.0127856	0.171423	1	0.964
Ndufa4	0.012809	0.0340058	0.947	0.699
Dis3	0.0128104	0.199756	0.175	0.048
Mrpl33	0.0129082	0.192764	0.649	0.41
Pex7	0.012939	-0.504566	0.14	0.301
Slc25a39	0.0129448	0.162766	0.246	0.084
Spats2l	0.0129551	-0.362021	0.018	0.145
Arpp19	0.0130028	0.157615	0.895	0.651
Man2b1	0.0130437	0.138778	0.737	0.47
2310001H17Rik	0.013062	-0.0032729	0.211	0.06
Brwd3	0.0130661	-0.502476	0.228	0.41
Chst15	0.0130668	0.177446	0.105	0.012
Luzp1	0.0130668	0.117607	0.105	0.012
Atf5	0.0130668	0.00978927	0.105	0.012
Aimp2	0.013107	0.168867	0.175	0.048
Hist1h1b	0.0131322	-0.451459	0.105	0.265
U2af2	0.0131464	0.00863222	0.789	0.554
Kpna2	0.0132445	0.422547	0.298	0.133
Gm26979	0.0132649	0.00596373	0.018	0.145
Gmip	0.0132735	-0.0100604	0.386	0.169
Rrnad1	0.0132845	-0.218531	0.035	0.169
Rcc2	0.013356	0.222842	0.895	0.602
Tbc1d23	0.0134096	0.110314	0.175	0.048
Alkbh1	0.0134273	0.138267	0.491	0.265
Zfand2a	0.0134303	0.194016	0.158	0.036
Dnajb5	0.0134303	-0.0181827	0.158	0.036
Sema4b	0.0134525	0.0438572	0.263	0.096
Ubash3a	0.0134648	0.145929	0.614	0.361
Bcap29	0.0134668	0.22549	0.281	0.108
Trmt1	0.0134668	0.220577	0.281	0.108
AW011738	0.0134844	0.171088	0.105	0.012
Arpc5l	0.013555	0.294915	0.632	0.41
Scfd1	0.0135848	0.145176	0.439	0.229
Kif5b	0.0136357	-0.405571	0.772	0.807
Tmod3	0.0136842	0.171653	0.649	0.446
Utp23	0.0137192	0.172918	0.193	0.06
Tvp23b	0.0137621	0.0748583	0.158	0.036
Eif4e	0.0137717	0.258762	0.579	0.337
Klhl41	0.0138435	-0.00228678	0.105	0.277
Mgat4a	0.0138664	-0.545993	0.07	0.217
Hsh2d	0.0139138	0.169107	0.105	0.012
Ppm1l	0.0139138	0.104952	0.105	0.012
Zfp874a	0.0139138	0.0273513	0.105	0.012
Mrpl30	0.013926	0.323266	0.667	0.398
Apoh	0.0139724	0.00100291	0.246	0.084
Cstf3	0.014002	-0.000591719	0.333	0.145
Kctd10	0.0140159	0.0898658	0.193	0.06
Dlg4	0.0140334	0.0491053	0.175	0.048
2002-03-01	0.014079	0.0150108	0.667	0.386
Dnm1l	0.0140856	0.127004	0.474	0.265
Psip1	0.0141723	0.0786919	0.789	0.542
Ndufa9	0.0141894	0.386205	0.719	0.47
Zbtb2	0.0142312	0.057449	0.333	0.145
Tor1b	0.0142512	0.469233	0.333	0.157
Sec22a	0.0143183	0.325514	0.193	0.06
Maf1	0.0143443	-0.5604	0.702	0.747
Elovl6	0.0143551	0.057859	0.105	0.012
Nbdy	0.0143588	-0.527317	0.246	0.41
Git2	0.014418	-0.416947	0.526	0.687
Zmiz2	0.0144191	0.030041	0.456	0.253
Gm11361	0.0144219	0.015944	0.895	0.831
Ndufb4	0.0144309	0.180772	0.807	0.53
Mex3b	0.0144473	0.0271825	0.158	0.036
Csad	0.0144473	-0.085842	0.158	0.036
Hexim1	0.0144636	0.122833	0.333	0.145
Zfp629	0.0145364	-0.331248	0.053	0.193
Lsm14a	0.0145491	0.233617	0.754	0.554
Igf2r	0.0145523	-0.29241	0.105	0.277
Vps37b	0.0145973	-0.0146043	0.351	0.145
Tmem234	0.0146193	-0.362843	0.491	0.578
Rabgef1	0.0146264	0.217539	0.193	0.06
Ddit3	0.0146994	0.168491	0.333	0.145
Tet1	0.0147239	0.0499399	0.298	0.12
Nipbl	0.0147653	-0.504468	0.789	0.904
Rad51d	0.0147827	-0.352206	0.035	0.169
Cbx3	0.014786	0.115067	0.93	0.819
Poll	0.0148088	0.040278	0.105	0.012
Eml2	0.0148088	0.0225369	0.105	0.012
Moap1	0.0148088	0.00593305	0.105	0.012
Nt5c3	0.0148273	0.259328	0.386	0.205
Qrich1	0.0148314	0.143639	0.526	0.289
Nt5c3b	0.0148334	0.368593	0.596	0.361
Stx4a	0.014896	0.0431735	0.439	0.217
Nudt16l1	0.014902	0.217411	0.439	0.241
Tapbpl	0.0149358	-0.1894	0.175	0.361
Exosc7	0.0149386	0.226197	0.333	0.145
Papd4	0.0149508	0.0605547	0.333	0.157
Zfp52	0.0150067	0.42265	0.07	0
Rundc3b	0.0150067	0.20021	0.07	0
Vill	0.0150067	0.189607	0.07	0
Hdac6	0.0150067	0.188264	0.07	0
Scrn2	0.0150067	0.149965	0.07	0
3110082I17Rik	0.0150067	0.135007	0.07	0
Fam240a	0.0150067	0.13059	0.07	0
Rbpms2	0.0150067	0.128441	0.07	0
Gcfc2	0.0150067	0.128	0.07	0
Serpine2	0.0150067	0.12576	0.07	0
Ghdc	0.0150067	0.118619	0.07	0
St3gal4	0.0150067	0.11652	0.07	0
Chil5	0.0150067	0.113201	0.07	0
Fam69b	0.0150067	0.0898272	0.07	0
Gpnmb	0.0150067	0.0867081	0.07	0
Camk2b	0.0150067	0.0858292	0.07	0
Cisd3	0.0150067	0.0845818	0.07	0
Ikzf4	0.0150067	0.0836184	0.07	0
Cpne2	0.0150067	0.0793034	0.07	0
Actn2	0.0150067	0.0721545	0.07	0
Gm26640	0.0150067	0.0662448	0.07	0
Gm33994	0.0150067	0.0601874	0.07	0
Prpf40b	0.0150067	0.0592999	0.07	0
Rnf19b	0.0150067	0.0571677	0.07	0
Gnb5	0.0150067	0.0468894	0.07	0
Trip10	0.0150067	0.0439978	0.07	0
Ttc28	0.0150067	0.0402694	0.07	0
Cebpb	0.0150067	0.0363364	0.07	0
Rapgef4	0.0150067	0.0339326	0.07	0
Egr3	0.0150067	0.0247314	0.07	0
Synj2	0.0150067	0.0232756	0.07	0
Zfp781	0.0150067	0.0125765	0.07	0
Cish	0.0150067	0.00616803	0.07	0
Nup210l	0.0150067	0.00177977	0.07	0
Gm3839	0.0150067	0.000728923	0.07	0
Gm2a	0.0150128	0.229106	0.211	0.072
Zfp513	0.0150128	0.156656	0.211	0.072
Rsl1d1	0.0150139	0.234032	0.649	0.41
Mrps12	0.015031	0.0439755	0.526	0.289
Bcap31	0.0150659	0.243539	0.912	0.687
Rpl39	0.0150854	0.31188	1	0.952
Rps6ka3	0.0151233	0.15091	0.368	0.181
Eif4b	0.0151308	0.0556072	0.772	0.518
Mbtps1	0.0151534	-0.450734	0.509	0.663
Gramd4	0.0151626	0.0401478	0.158	0.036
Nle1	0.0151626	0.0359492	0.158	0.036
Akr1b10	0.0152364	-0.486961	0.088	0.241
Api5	0.0153089	0.199995	0.649	0.422
Xlr4b	0.0153395	0.0804957	0.421	0.241
Tmem108	0.0153395	0.0641856	0.421	0.241
Ccdc91	0.0153583	0.186741	0.175	0.048
Arl6ip6	0.0154148	0.134936	0.298	0.133
Recql	0.0154269	0.27473	0.263	0.108
Adam17	0.0154272	0.0346788	0.333	0.145
Kmt2e	0.0154958	-0.433842	0.561	0.747
Tor1aip2	0.0154985	-0.00155096	0.614	0.361
Cdkn2aipnl	0.0155898	-0.115336	0.404	0.542
Crbn	0.0155902	0.125796	0.368	0.181
Cnot6	0.0156162	-0.392033	0.772	0.831
Ppt1	0.0157012	-0.696418	0.544	0.663
Mindy3	0.0157305	0.233854	0.456	0.241
Seh1l	0.0157658	0.274503	0.439	0.241
Acot13	0.0157728	-0.630543	0.211	0.373
Azin1	0.0158184	0.354448	0.456	0.265
Map4k4	0.0158227	0.11953	0.789	0.53
Casp8	0.0158358	0.376371	0.526	0.337
Lsp1	0.0158474	-0.367961	0.877	0.916
Grap2	0.015861	-0.117722	0.772	0.928
Aarsd1	0.0158794	0.00898069	0.228	0.084
Cops6	0.015897	0.226513	0.772	0.47
Larp1b	0.0159088	-0.155588	0.018	0.133
Urb1	0.0159088	-0.184024	0.158	0.036
Pik3r2	0.0159181	0.0691035	0.193	0.06
Lars	0.0160555	-0.018727	0.281	0.108
Usp3	0.0160654	-0.6229	0.526	0.687
Ndufa5	0.0160713	0.223714	0.614	0.373
Lonp2	0.0160855	0.202633	0.561	0.349
Ccny	0.0161479	0.393443	0.404	0.217
Plcg1	0.0161866	-0.0593332	0.333	0.145
Polr1d	0.0162583	0.160779	0.772	0.518
Idh1	0.0162938	-0.424703	0.018	0.133
Naa10	0.0163487	0.0641233	0.509	0.265
Nsd2	0.0163512	-0.304877	0.053	0.193
Brf2	0.0164231	0.101132	0.175	0.048
5830418P13Rik	0.0164564	-0.0555332	0	0.096
Prr29	0.0164564	-0.0607424	0	0.096
Socs3	0.0164564	-0.105959	0	0.096
Phka2	0.0164564	-0.129375	0	0.096
Pcyox1	0.0164564	-0.140433	0	0.096
Medag	0.0164564	-0.143385	0	0.096
Rragd	0.0164564	-0.170104	0	0.096
Slc5a9	0.0164564	-0.196044	0	0.096
Sdc4	0.0164564	-0.22649	0	0.096
Snai3	0.0164564	-0.282645	0	0.096
Glt8d2	0.0164564	-0.293149	0	0.096
Pmm1	0.0164564	-0.307185	0	0.096
Supt16	0.0164599	0.282088	0.421	0.229
Casp6	0.016526	-0.487763	0.368	0.518
Snrpd1	0.016556	0.19569	0.667	0.446
Cdkal1	0.0165758	0.0716682	0.298	0.12
Ggh	0.0166007	0.256691	0.193	0.06
Trmt11	0.0166007	0.130073	0.193	0.06
Etnk1	0.0166733	0.195066	0.439	0.241
Lix1	0.0166823	-0.0145079	0.175	0.349
Mrps24	0.0166881	0.262612	0.579	0.398
Eif4a3	0.016697	0.182706	0.947	0.675
Tgs1	0.0167294	0.174095	0.544	0.289
Armc5	0.0168131	0.0915422	0.316	0.145
Nhlrc2	0.0168133	0.212545	0.228	0.084
Polr2e	0.0168492	0.293582	0.561	0.325
Gimap9	0.0169154	0.111067	0.877	0.627
Mtmr12	0.0169279	0.214361	0.386	0.205
Cdk5rap1	0.0169516	0.219101	0.193	0.06
Casc3	0.0170679	0.238793	0.368	0.181
Gm27008	0.0171295	-0.0634043	0.035	0.169
Tpgs2	0.0172076	0.078478	0.281	0.108
Zfp236	0.0172553	0.124056	0.702	0.458
Camkk1	0.0172959	-0.396956	0.07	0.217
Kmt5b	0.0173255	0.452662	0.579	0.398
C87436	0.0174302	-0.229563	0.105	0.253
Trim30a	0.0174478	0.426324	0.333	0.169
Utp15	0.0174548	0.226363	0.263	0.108
Cenpt	0.0174623	0.218715	0.228	0.084
Aamp	0.0175829	0.264058	0.737	0.53
Spin1	0.0175933	0.16911	0.667	0.446
Cpeb4	0.0176127	-0.186991	0.07	0.217
Map3k14	0.0176729	0.230935	0.193	0.06
Ifi209	0.0176754	0.204247	0.544	0.325
Ncoa7	0.017795	0.113165	0.228	0.084
Clcc1	0.0178104	0.195446	0.263	0.12
Snapc1	0.0179433	0.0639255	0.175	0.048
[truncated: 10,133 more rows]

## Sheet: Sel_Inter_Cd4-Cd8+_vs_CD69negDP
Gene_name	p_val	avg_logFC	pct.1	pct.2
Cd53	6.58511e-23	2.37721	0.933	0.036
Cd4	6.78716e-21	-2.68753	0.067	0.988
Cd2	1.78551e-20	2.42172	0.956	0.217
Rag1	6.98503e-20	-1.28917	0	0.952
Tmsb10	1.6477e-19	1.68258	1	0.892
Endou	3.29499e-19	-2.44651	0.022	0.94
Dntt	4.3431e-19	-2.42903	0.533	1
Shisa5	4.40398e-19	2.12618	1	0.361
Dgkeos	2.47611e-18	-2.17753	0.022	0.928
Nab2	2.95995e-18	0.862039	0.711	0
Itm2a	3.79666e-18	2.70893	0.867	0.12
Arpp21	6.7946e-18	-2.00583	0.089	0.952
Hmgb1	1.91318e-17	-1.24259	0.978	1
Cnn2	2.00905e-17	2.13915	0.889	0.217
Rmnd5a	5.06561e-17	-1.7721	0.556	1
Gimap4	3.14349e-16	2.06444	0.667	0.012
Bcl2	1.77158e-15	1.31681	0.689	0.036
Aqp11	2.03472e-15	-1.94476	0.133	0.916
Cd8b1	2.56799e-15	-1.12137	0.889	1
Cd226	5.17327e-14	0.836609	0.6	0.012
Mllt6	5.40637e-14	0.58941	0.644	0.036
Thy1	5.6007e-14	-1.07161	0.8	1
Ckb	8.11421e-14	1.08461	0.6	0.024
Lcp1	8.5494e-14	1.42566	0.978	0.506
B630019A10Rik	2.95839e-13	0.510254	0.533	0
Rag2	3.07176e-13	-0.433411	0.022	0.747
Chd3	3.08848e-13	0.860154	0.822	0.157
Ccr7	3.57044e-13	1.41179	0.556	0.012
Dhrs3	3.99072e-13	-1.32328	0.044	0.783
Cyb5a	5.12516e-13	-1.24561	0.844	1
B2m	5.33823e-13	1.30137	1	0.783
Atl2	8.22821e-13	-1.41964	0.222	0.867
Tuba4a	9.28249e-13	1.56957	0.778	0.157
Bach2	1.12372e-12	0.689725	0.578	0.036
Tesc	1.13569e-12	1.2791	0.511	0
Ephx1	2.27728e-12	1.0826	0.533	0.012
Galnt6	2.30578e-12	0.902079	0.667	0.072
Actg1	3.01718e-12	0.972782	1	0.952
Dck	4.30599e-12	-1.3031	0.267	0.867
Pacsin1	4.51848e-12	0.804578	0.556	0.024
Ccr4	5.07779e-12	0.671687	0.578	0.036
Tox	9.03884e-12	0.743353	0.933	0.313
Inpp4b	1.01787e-11	1.25588	0.689	0.133
Klk8	1.03498e-11	1.01293	0.511	0.012
H2-K1	1.36144e-11	2.46609	0.6	0.084
Gimap3	1.41722e-11	1.00889	0.533	0.024
H2-D1	2.42511e-11	1.37036	0.978	0.602
mt-Nd1	2.51659e-11	0.884687	1	1
Il2rg	3.64797e-11	0.675076	0.978	0.867
Spint2	3.80551e-11	-1.1512	0.8	0.916
Actb	5.2876e-11	0.669221	1	1
Arl5c	5.90004e-11	-1.54729	0.378	0.843
Stk17b	6.36613e-11	1.22563	0.956	0.602
Gm15340	6.4368e-11	-1.68659	0.089	0.747
Anxa6	6.81512e-11	1.49318	0.822	0.337
Vim	7.94705e-11	1.0102	0.756	0.145
Lck	9.62198e-11	-0.608671	1	1
Ly6e	1.06105e-10	-1.00698	0.889	1
Ets2	1.20441e-10	-1.52003	0.489	0.904
Dgke	1.51688e-10	-0.989344	0.178	0.88
Xrcc6	1.59788e-10	-1.5936	0.444	0.855
Nsg2	1.73147e-10	-1.24173	0.244	0.795
Nebl	1.84964e-10	-1.11854	0.111	0.747
Fbxl12	2.08321e-10	-0.118594	0.2	0.807
Ctsw	2.35586e-10	1.26632	0.489	0.024
Tcf12	2.74074e-10	-1.30442	0.4	0.843
Rgs10	3.3767e-10	1.30443	0.889	0.361
Gpr65	3.44038e-10	0.0529502	0.489	0.024
Bzw2	3.62428e-10	1.1464	0.822	0.229
Cotl1	4.03388e-10	0.572459	0.867	0.301
Ly6d	4.16255e-10	-2.68291	0.044	0.627
Chrna9	4.19751e-10	-1.24549	0.133	0.735
Tuba1b	4.62022e-10	0.59623	0.822	0.253
Pfn1	4.71717e-10	0.596254	1	0.988
Parp3	6.00005e-10	0.65126	0.6	0.084
Clk3	6.14736e-10	-1.33107	0.489	0.88
Eef1a1	6.90067e-10	0.596363	1	1
Gmfg	1.06121e-09	-0.983611	0.822	0.976
Trim26	1.25504e-09	0.34954	0.422	0.012
Gtf2h4	1.36437e-09	-1.29698	0.156	0.735
Fyn	1.78425e-09	0.683307	0.844	0.373
B4galt6	1.79383e-09	-0.156526	0.489	0.88
Cdca7	2.14514e-09	-1.56174	0.311	0.795
Tube1	2.15427e-09	-1.20169	0.022	0.578
Ldhb	2.37057e-09	-1.02257	0.822	0.976
Orai1	2.97068e-09	0.411052	0.444	0.024
Ripor2	3.1549e-09	0.941698	0.756	0.301
Tpm4	3.65955e-09	0.949354	0.667	0.157
Bin1	3.81229e-09	0.675801	0.6	0.096
Myb	4.04685e-09	-0.729195	0.356	0.916
Ms4a4b	4.39568e-09	1.23863	0.489	0.048
Cnih1	4.93264e-09	0.719528	0.644	0.12
Runx3	4.99709e-09	0.528956	0.489	0.048
Tmsb4x	5.41204e-09	0.540598	1	1
Rpsa	5.57611e-09	0.767796	1	0.976
Aldoa	5.88053e-09	0.860746	0.911	0.482
Hspa5	5.95907e-09	1.00281	0.844	0.313
Evl	6.27253e-09	0.306722	0.6	0.108
Pik3cd	7.37944e-09	0.696534	0.622	0.133
Hivep3	7.98171e-09	1.16497	0.467	0.048
Dkc1	9.25812e-09	0.905979	0.533	0.072
Tctex1d1	9.54292e-09	-0.785821	0	0.518
Prrt1	1.08536e-08	-0.632726	0.2	0.723
P2ry10	1.21992e-08	-1.12026	0.133	0.651
Rorc	1.22704e-08	-0.866423	0.133	0.687
Rplp1	1.27596e-08	0.657165	1	1
Il27ra	1.37129e-08	0.545692	0.667	0.145
Nfatc3	1.38413e-08	-1.13331	0.489	0.843
Retreg1	1.44567e-08	0.646732	0.467	0.048
Themis	1.69118e-08	-0.936758	0.711	0.952
Ppia	1.70695e-08	0.487413	1	1
Klf13	2.51464e-08	-0.751829	0.889	0.988
Ccnd2	2.73776e-08	1.63391	0.333	0
Sema4a	2.73776e-08	0.297753	0.333	0
Calr	3.67774e-08	0.938314	0.867	0.422
Mprip	3.77455e-08	-0.772306	0.2	0.711
Mad1l1	3.84443e-08	-1.1537	0.178	0.663
Gpr174	4.21779e-08	0.636411	0.422	0.036
Hsdl1	5.02687e-08	-1.20868	0.6	0.892
Psme2	5.06984e-08	1.03983	0.822	0.386
Ifngr1	5.33563e-08	-1.36537	0.311	0.783
Slc16a5	5.49163e-08	-1.2015	0.356	0.759
Ppa1	5.56728e-08	0.868674	0.356	0.012
Cd5	5.72671e-08	1.76062	0.578	0.169
Pglyrp2	5.94587e-08	0.655844	0.667	0.193
Ifi47	6.43448e-08	0.137618	0.6	0.133
Set	7.34148e-08	0.593269	0.956	0.735
Zcchc12	7.39079e-08	0.547082	0.356	0.012
Ikzf2	7.51315e-08	0.239373	0.4	0.036
Gimap8	8.38355e-08	0.637092	0.844	0.349
Nme2	8.62335e-08	0.116399	0.689	0.181
Il7r	8.94422e-08	1.06287	0.311	0
Slfn1	8.94422e-08	0.87889	0.311	0
Mapk11	8.94422e-08	0.405719	0.311	0
Ighm	9.83369e-08	-1.1815	0.444	0.855
Wdr78	1.06514e-07	-0.860524	0.222	0.747
Tes	1.07404e-07	0.404994	0.578	0.108
Rps2	1.27234e-07	0.715504	0.978	0.94
Plxnd1	1.30408e-07	-0.493863	0.111	0.59
Rap1b	1.32951e-07	0.750184	0.978	0.711
Cd8a	1.44005e-07	-0.61218	1	1
Itgb7	1.5925e-07	0.833594	0.422	0.048
Rpl10	1.60462e-07	0.655881	1	0.964
Stt3a	1.63078e-07	0.48728	0.667	0.181
Gnas	1.63504e-07	0.0653819	0.689	0.229
Ccnd3	1.65208e-07	-1.62867	0.711	0.831
Rcl1	1.70299e-07	0.552939	0.333	0.012
Gnpnat1	1.75411e-07	0.279427	0.4	0.036
Psmg1	1.79733e-07	0.701354	0.422	0.048
Trp53i11	1.91041e-07	-1.09283	0.444	0.819
Rpl3	2.01558e-07	0.772129	0.956	0.867
Ddx58	2.11136e-07	0.478237	0.356	0.024
Psme1	2.2046e-07	0.859552	0.933	0.675
Hmgn2	2.24021e-07	0.611975	0.933	0.59
Cfl1	2.33801e-07	0.361017	1	1
Ttc3	2.34059e-07	0.850028	0.889	0.494
St6gal1	2.48049e-07	0.422719	0.756	0.253
Gng2	2.48514e-07	0.653743	0.4	0.048
Id2	2.4891e-07	0.991008	0.444	0.072
Limd2	2.53266e-07	0.595023	1	0.976
Add3	2.60876e-07	0.598775	0.467	0.072
Icos	2.68493e-07	1.08587	0.444	0.072
Aprt	2.73905e-07	0.536879	0.533	0.108
Gse1	2.79606e-07	-0.168189	0.156	0.639
Rps20	2.81683e-07	0.686745	1	0.976
Itgb3	2.87698e-07	0.987121	0.289	0
Nr4a1	2.87698e-07	0.916546	0.289	0
Acvrl1	2.87698e-07	0.701535	0.289	0
Psat1	2.87698e-07	0.548735	0.289	0
Cd200	2.87698e-07	0.414708	0.289	0
Prmt1	3.07148e-07	0.213928	0.8	0.337
Pdia4	3.25384e-07	0.648861	0.533	0.108
Ifi208	3.35779e-07	0.895757	0.6	0.157
Cbfa2t3	3.48814e-07	-0.678421	0	0.434
E2f2	3.48814e-07	-0.90741	0	0.434
P2rx1	3.48814e-07	-1.10762	0	0.434
Trav14d-1	3.77931e-07	0.0270015	0.467	0.072
Prkca	4.01889e-07	0.228661	0.644	0.169
Egr1	4.07528e-07	0.784947	0.356	0.024
Gm37065	4.29821e-07	-0.293044	0.022	0.482
Cd82	4.77348e-07	0.530539	0.422	0.06
Exosc8	4.88508e-07	0.619937	0.467	0.072
Rpl21	4.8884e-07	0.551901	0.978	0.952
Ifi27l2a	4.91113e-07	1.03852	0.4	0.048
Rps25	5.02103e-07	0.563803	1	1
Tmem173	5.30867e-07	0.715636	0.378	0.036
Tgtp2	5.37529e-07	0.0568175	0.311	0.012
Tdrd5	5.60617e-07	-1.00215	0.178	0.651
Itgb2	5.98806e-07	0.633139	0.978	0.759
Cytip	6.16101e-07	0.737142	0.911	0.434
Ctsc	6.61877e-07	0.764641	0.556	0.133
Cerk	6.76906e-07	-0.916534	0.2	0.651
Rrs1	7.09299e-07	0.374505	0.311	0.012
Zcchc11	7.19733e-07	0.450898	0.756	0.337
Gimap6	7.36656e-07	0.784342	1	0.795
Mr1	8.33063e-07	-0.855452	0.089	0.554
Ssbp2	8.46029e-07	-1.07967	0.533	0.904
Klf2	9.11681e-07	0.342239	0.267	0
Izumo1r	9.11681e-07	0.314742	0.267	0
Rgs3	9.22127e-07	0.323992	0.333	0.024
Kremen1	9.98804e-07	-0.660241	0.244	0.699
Ndfip1	1.00677e-06	0.744283	0.844	0.458
Ppp1r14b	1.00711e-06	-1.09216	0.511	0.807
Isg20	1.09515e-06	0.975876	0.333	0.024
Rpl41	1.13989e-06	0.607568	1	1
Ubac2	1.15412e-06	0.704105	0.756	0.313
Hist1h2ae	1.15512e-06	-0.74469	0.022	0.434
Anxa2	1.19402e-06	-1.51603	0.267	0.663
Eif5a	1.19649e-06	0.58386	0.978	0.928
Rnf157	1.23017e-06	-0.87548	0.022	0.434
Flna	1.25845e-06	0.865599	0.956	0.711
Vti1b	1.35389e-06	0.573896	0.556	0.157
Rps18	1.35934e-06	0.505183	1	0.988
Relb	1.4549e-06	0.438479	0.289	0.012
Chst15	1.74869e-06	0.462539	0.289	0.012
Lta	1.74869e-06	0.439859	0.289	0.012
St3gal1	1.75939e-06	0.33408	0.4	0.06
Trp53	1.82492e-06	0.415236	0.844	0.398
Cd28	1.89574e-06	0.552654	0.978	0.723
Wdr12	1.92156e-06	-1.20799	0.289	0.651
Agfg2	2.00574e-06	-0.92708	0.111	0.518
Rapgef3	2.05478e-06	-0.904647	0.044	0.47
Tnfrsf1b	2.06403e-06	0.422546	0.311	0.024
Hmgn1	2.09362e-06	0.565479	0.867	0.639
Snrpa	2.18969e-06	0.429233	0.822	0.361
B4galnt1	2.20271e-06	0.557942	0.667	0.253
Rps15a	2.23339e-06	0.633693	1	0.976
Gpatch4	2.26308e-06	0.592476	0.378	0.048
Edem1	2.28264e-06	-0.85017	0.867	0.976
Rpl12	2.34437e-06	0.618164	1	0.94
Tapbp	2.59898e-06	0.558179	0.733	0.265
Fam102a	2.73612e-06	0.335776	0.378	0.048
Mogs	2.74543e-06	0.307743	0.556	0.133
Nkg7	2.84815e-06	1.03955	0.244	0
Sorl1	2.84815e-06	0.333016	0.244	0
Glipr2	2.84815e-06	0.316658	0.244	0
Cd7	2.84815e-06	0.295549	0.244	0
Klf3	2.97341e-06	-1.05109	0.222	0.675
Sh2d3c	3.08507e-06	0.456882	0.4	0.072
Lsm6	3.10314e-06	0.539298	0.667	0.217
Ifi206	3.21307e-06	0.567774	0.333	0.036
Kbtbd11	3.3012e-06	0.404025	0.422	0.072
Ankrd44	3.41498e-06	0.728464	0.778	0.301
Xrra1	3.68576e-06	-0.527661	0	0.373
Rps6ka1	3.87671e-06	0.481842	0.467	0.108
Ctsl	3.91862e-06	-1.20694	0.222	0.614
Ier2	3.98071e-06	0.62242	0.444	0.096
Sptlc1	4.04485e-06	0.476783	0.467	0.096
Smc6	4.27853e-06	0.683123	0.711	0.325
Cyth4	4.41763e-06	0.37663	0.311	0.024
Wdr43	4.60825e-06	0.514074	0.489	0.108
Arhgdib	4.61992e-06	0.399939	1	1
Epg5	5.0209e-06	-1.11421	0.044	0.422
Gimap5	5.06735e-06	0.617049	0.444	0.084
Ifi213	5.11227e-06	0.110435	0.267	0.012
Zfp36l2	5.14764e-06	0.4132	0.667	0.241
Rnf213	5.15137e-06	1.01439	0.422	0.084
Rras2	5.27005e-06	0.287555	0.467	0.084
Cct8	5.39144e-06	0.630218	0.933	0.554
Socs1	5.47974e-06	-0.696246	0.4	0.759
Tubb5	5.54579e-06	0.649578	0.978	0.699
Ms4a6b	5.551e-06	1.06792	0.6	0.205
Nfkbid	5.5965e-06	0.810946	0.267	0.012
Psmd1	6.11579e-06	0.812982	0.6	0.229
Msn	6.79172e-06	0.651079	0.978	0.831
Nfkb2	6.96975e-06	0.599101	0.333	0.048
Rapgef6	7.07465e-06	0.925383	0.711	0.373
Irf9	7.20565e-06	0.509242	0.422	0.084
Dnajc15	7.25876e-06	-1.12995	0.511	0.771
Nop58	7.27033e-06	0.399554	0.689	0.241
Atp5g1	7.29298e-06	0.566621	0.889	0.458
Cux1	7.43353e-06	-0.691996	0.444	0.807
Gbp8	7.46096e-06	-1.0456	0.444	0.759
Tmem154	7.53396e-06	0.491428	0.444	0.084
Tapt1	7.64138e-06	-0.858217	0.422	0.771
Fbl	7.66505e-06	0.623664	0.667	0.253
Colq	7.87001e-06	-0.867475	0.133	0.542
Jak3	7.93962e-06	0.134174	0.333	0.036
Rps19	7.94861e-06	0.435565	1	1
Mdn1	8.039e-06	0.349484	0.378	0.06
Tspan9	8.25534e-06	0.328575	0.289	0.024
Ctss	8.77898e-06	0.523343	0.222	0
St3gal4	8.77898e-06	0.304314	0.222	0
Il2rb	8.77898e-06	0.21625	0.222	0
Chd7	8.77898e-06	0.147633	0.222	0
2011-09-01	8.93894e-06	0.631658	0.378	0.06
Ranbp1	9.02838e-06	0.434532	0.711	0.289
Gm12256	9.04355e-06	-0.353418	0	0.349
Srsf5	9.13824e-06	-0.558334	1	1
Polr2h	9.14774e-06	0.410169	0.467	0.108
Aip	9.18662e-06	0.645171	0.622	0.205
Capg	9.35154e-06	0.569908	0.289	0.024
Hsd17b12	9.47444e-06	0.608374	0.378	0.072
Pde4d	9.5493e-06	0.132953	0.6	0.193
Xpo6	9.97493e-06	0.506862	0.6	0.229
Camkk2	1.07876e-05	0.0998525	0.333	0.036
Spo11	1.09524e-05	-0.568869	0.089	0.47
Agpat3	1.09636e-05	0.592155	0.711	0.361
Gm43352	1.09636e-05	0.108202	0.711	0.361
Glcci1	1.10222e-05	-0.0592629	0.044	0.434
Srm	1.14938e-05	0.530795	0.289	0.024
Plcl2	1.16146e-05	0.471707	0.444	0.096
Trat1	1.1626e-05	-0.819414	0.556	0.843
Actr3	1.19485e-05	0.530033	1	0.855
Lat	1.20468e-05	-0.481304	0.956	1
Tuba1a	1.21032e-05	0.201464	0.8	0.373
Rcsd1	1.22575e-05	-0.857383	0.556	0.831
Ifi35	1.23735e-05	0.499524	0.444	0.096
Ntrk3	1.27532e-05	-0.5277	0.178	0.554
Arap2	1.28533e-05	0.867791	0.711	0.313
Cd52	1.28958e-05	0.59608	0.956	0.819
Pdia3	1.39119e-05	0.692925	0.889	0.651
Gm525	1.40357e-05	-0.654477	0	0.337
Zmiz1	1.40765e-05	0.401475	0.556	0.169
Tnrc6a	1.4199e-05	0.236122	0.756	0.289
Apex1	1.42056e-05	0.281711	0.311	0.036
Larp7	1.46942e-05	0.549955	0.533	0.157
Nlrc5	1.47446e-05	0.324037	0.244	0.012
Junb	1.47844e-05	0.526967	0.467	0.133
Arpc2	1.51187e-05	0.480418	1	0.94
Arl6ip5	1.52364e-05	0.270892	0.644	0.241
Rasa2	1.53014e-05	0.189599	0.667	0.265
Rrp1b	1.54201e-05	0.550716	0.244	0.012
Phb	1.56956e-05	0.612984	0.667	0.265
Pld3	1.57274e-05	0.659938	0.933	0.651
Mthfd1	1.6125e-05	0.243704	0.244	0.012
Rps26	1.65492e-05	0.476345	1	0.94
Tyk2	1.68606e-05	0.12615	0.244	0.012
Anp32b	1.73041e-05	0.644234	0.978	0.687
Slc7a1	1.78761e-05	0.354867	0.311	0.036
Trpc4ap	1.82495e-05	-0.807734	0.756	0.867
Rps12	1.85116e-05	0.57556	1	0.928
Eef1g	1.86097e-05	0.761979	0.889	0.639
Rplp2	1.8949e-05	0.414809	1	0.976
Znrf1	1.91862e-05	-0.615831	0.822	0.94
Hsp90ab1	1.9349e-05	0.590711	0.978	0.928
Kif23	1.93504e-05	0.416356	0.378	0.072
Asnsd1	1.96643e-05	0.11765	0.333	0.048
Gm11361	1.97348e-05	0.0300046	0.911	0.831
Mtap	1.97759e-05	0.536343	0.422	0.084
Rin3	2.08074e-05	0.216521	0.311	0.036
Lipa	2.0836e-05	-0.779441	0.556	0.819
Ybx1	2.10636e-05	0.584623	1	0.867
Gm13919	2.16537e-05	-0.129531	0	0.325
Hist1h2ac	2.16537e-05	-0.249235	0	0.325
Txn1	2.23518e-05	-0.644773	0.889	0.964
Dusp6	2.25417e-05	0.414036	0.444	0.12
Aes	2.26529e-05	-0.379714	1	1
Cep57l1	2.2714e-05	0.263416	0.333	0.048
Csk	2.28202e-05	0.397367	0.822	0.458
Cd164	2.39764e-05	-0.752016	0.778	0.964
Irf1	2.42647e-05	0.347068	0.289	0.036
Gm9844	2.52913e-05	0.00315719	0.333	0.048
Lef1	2.55603e-05	0.738034	0.956	0.855
Cd40lg	2.6724e-05	0.554283	0.2	0
Rundc3b	2.6724e-05	0.264632	0.2	0
Card6	2.6724e-05	0.242163	0.2	0
Ikzf4	2.6724e-05	0.221135	0.2	0
Eng	2.6724e-05	0.0674876	0.2	0
Canx	2.70682e-05	0.574465	0.933	0.711
Ddit3	2.72811e-05	0.522624	0.511	0.145
Syt13	2.73581e-05	-0.566535	0.022	0.349
Tspan14	2.75471e-05	0.460897	0.4	0.096
Rpl36a	2.79868e-05	0.511652	0.978	0.735
Ikbke	2.86946e-05	0.568175	0.511	0.169
Cnp	2.89898e-05	-0.565398	0.4	0.735
Asap1	2.90024e-05	0.506609	0.422	0.108
Mettl9	2.90912e-05	0.381933	0.511	0.133
Lsm7	2.97222e-05	0.609239	0.711	0.373
Acot7	2.98954e-05	0.813847	0.422	0.108
Nhp2	3.05229e-05	0.678529	0.556	0.193
2007-09-01	3.09236e-05	0.717206	0.911	0.578
Bcl2l1	3.10195e-05	-0.655629	0.4	0.735
Ssbp4	3.17035e-05	0.299516	0.822	0.434
Aff1	3.17218e-05	-0.604335	0.4	0.723
Eno1	3.19204e-05	0.5435	0.978	0.855
Mier1	3.19854e-05	-0.78655	0.822	0.952
Itpr2	3.21431e-05	-0.999198	0.556	0.795
Rbbp7	3.26468e-05	0.818813	0.711	0.373
Rpl14	3.33453e-05	0.572673	1	0.843
Gm10073	3.33453e-05	0.0300233	0.933	0.88
Eef1b2	3.33614e-05	0.537365	0.978	0.735
R3hdm2	3.41001e-05	0.259003	0.489	0.157
Spsb1	3.46811e-05	0.222116	0.267	0.024
Nme1	3.50484e-05	0.319035	0.8	0.373
Plekha1	3.61006e-05	0.376645	0.267	0.024
Rcbtb2	3.62508e-05	-0.886294	0.378	0.723
Pabpc1	3.63782e-05	0.547377	1	0.843
Per1	3.75752e-05	0.135272	0.267	0.024
Mrpl23	4.09698e-05	0.373647	0.667	0.253
Xaf1	4.13223e-05	0.637908	0.511	0.205
Fam136a	4.15448e-05	0.58446	0.333	0.06
Plxdc1	4.17343e-05	-0.669762	0.089	0.422
Serinc5	4.17343e-05	-0.766548	0.089	0.422
Hspa9	4.21974e-05	0.480128	0.622	0.217
Pitpnm1	4.28313e-05	0.331778	0.444	0.108
Fto	4.29147e-05	0.378637	0.533	0.205
Bmi1	4.44819e-05	0.36451	0.311	0.048
Tacc2	4.45439e-05	0.302743	0.289	0.036
Ldha	4.45479e-05	0.653628	0.933	0.735
Epb41	4.46516e-05	-0.685563	0.356	0.663
Erap1	4.57955e-05	0.623394	0.467	0.145
1700025G04Rik	4.58644e-05	0.189644	0.222	0.012
Acsl5	4.60898e-05	0.306678	0.311	0.048
Gtpbp4	4.76434e-05	0.679605	0.622	0.241
Hspe1	4.77633e-05	0.628674	0.8	0.422
1600014C10Rik	4.79176e-05	0.200656	0.356	0.072
Chchd10	4.7931e-05	0.348429	0.222	0.012
Tarbp1	4.7931e-05	0.300776	0.222	0.012
Zfp27	5.00857e-05	0.327856	0.222	0.012
Ddx21	5.05137e-05	0.652684	0.644	0.313
Aimp2	5.12507e-05	0.346874	0.311	0.048
Cd69	5.25e-05	1.58008	0.4	0.108
Memo1	5.27333e-05	0.449782	0.444	0.12
Mrps18a	5.41439e-05	0.337472	0.622	0.217
Tubb4b	5.41455e-05	0.858281	0.556	0.193
Inpp5k	5.57419e-05	-0.728279	0.311	0.663
Hnrnpu	5.75772e-05	0.500946	0.978	0.843
Rpl5	5.75935e-05	0.536909	1	0.952
Gapdh	5.76075e-05	0.439216	1	0.988
Psmb9	5.83118e-05	0.715735	0.578	0.241
Foxo1	5.84715e-05	0.480976	0.533	0.205
Cxcr4	5.95031e-05	-0.227818	0.267	0.639
Pepd	6.02459e-05	0.39034	0.333	0.06
Utrn	6.14408e-05	0.462387	0.644	0.277
Sesn3	6.15351e-05	0.593437	0.533	0.205
Prkch	6.39889e-05	0.17589	0.667	0.289
Hspd1	6.4921e-05	0.515269	0.711	0.325
Ecm1	6.50105e-05	0.537183	0.267	0.036
Hsh2d	6.50698e-05	0.199216	0.222	0.012
Trp53inp1	6.51321e-05	-0.758771	0.867	0.952
Traf3	6.83246e-05	0.174574	0.356	0.072
Gnl3	6.8841e-05	0.388502	0.333	0.06
A930003A15Rik	6.92786e-05	-0.591828	0.044	0.373
Tgfbr2	6.93576e-05	0.547051	0.556	0.181
Timm17b	7.00508e-05	0.46839	0.578	0.205
2610524H06Rik	7.09445e-05	0.0296449	0.222	0.012
Dap	7.18188e-05	0.3925	0.578	0.205
Eml4	7.19842e-05	0.15569	0.289	0.036
Sat1	7.26738e-05	0.237657	0.6	0.217
Lgals3bp	7.26995e-05	0.382817	0.422	0.108
Rbms1	7.44784e-05	0.376041	0.6	0.217
Btg2	7.45177e-05	-0.673325	0.822	0.904
Hspa4	7.5507e-05	0.658628	0.733	0.41
Sp100	7.62789e-05	0.415744	0.933	0.699
Coro1a	7.73278e-05	0.414259	1	1
Lbr	7.74081e-05	-0.709639	0.578	0.819
Lig4	7.89038e-05	-0.832287	0.111	0.47
Abi3	7.95834e-05	-0.566476	0.444	0.723
Tnfrsf9	8.04351e-05	0.511769	0.178	0
Pdcd1	8.04351e-05	0.431373	0.178	0
Fam213a	8.04351e-05	0.382645	0.178	0
Ddx60	8.04351e-05	0.346393	0.178	0
Actn2	8.04351e-05	0.294917	0.178	0
Lysmd2	8.04351e-05	0.291421	0.178	0
Tmco4	8.04351e-05	0.238619	0.178	0
Nr4a3	8.04351e-05	0.217144	0.178	0
Btla	8.04351e-05	0.197551	0.178	0
Rcn1	8.04351e-05	0.19432	0.178	0
Gpr18	8.04351e-05	0.0572782	0.178	0
Fdx1l	8.04351e-05	0.0290955	0.178	0
Lsm4	8.4995e-05	0.426814	0.844	0.446
Slc43a2	8.4995e-05	-0.53519	0.356	0.711
Alkbh1	8.6001e-05	0.335122	0.644	0.265
Mrps35	8.75612e-05	0.364959	0.578	0.205
Mrps15	8.75612e-05	0.24424	0.578	0.205
Clpb	8.76836e-05	0.804118	0.267	0.036
Pvr	8.80402e-05	-0.931328	0.2	0.506
Sptbn1	8.93343e-05	0.526684	0.689	0.325
Mgrn1	9.09937e-05	0.237411	0.267	0.036
Hnrnpa1	9.12097e-05	0.490561	0.933	0.614
Oas3	9.12471e-05	0.138144	0.244	0.024
Mea1	9.16503e-05	0.356611	0.489	0.169
Rsrp1	9.19004e-05	-0.58188	0.844	0.964
Scml4	9.20066e-05	0.260759	0.467	0.157
Snrpd3	9.21477e-05	0.400914	0.933	0.675
Slc7a6	9.31458e-05	0.28185	0.511	0.193
Isg15	9.49134e-05	0.784654	0.244	0.024
Adar	9.56842e-05	0.0876375	0.333	0.06
Sytl3	9.78101e-05	-0.670261	0.067	0.398
Lsm12	9.79819e-05	0.278898	0.533	0.181
Prkcq	0.000104941	0.601859	0.8	0.458
Npm1	0.000105503	0.57833	0.933	0.795
H2afv	0.000105522	-0.654972	0.778	0.855
Cep97	0.000107123	-0.655934	0.4	0.747
Tle4	0.000108015	0.155604	0.511	0.169
Trav14d-3-dv8	0.000109391	0.143177	0.267	0.036
Got1	0.000112625	0.625729	0.333	0.072
Itpr1	0.000114237	-0.596445	0.067	0.386
Gpr162	0.00011586	-0.113418	0	0.277
Ptma	0.000116812	0.293893	1	1
Rel	0.00011769	0.266513	0.267	0.036
Thumpd3	0.000120362	0.367155	0.356	0.072
Eif4a1	0.000120678	0.531585	0.956	0.867
Calm1	0.00012164	0.442766	1	0.952
Gm10053	0.000122396	0.0976789	0.778	0.398
Arid5a	0.000126921	0.517734	0.356	0.084
Cdk4	0.000127839	0.225506	0.778	0.349
Tpm3	0.000128836	0.405337	1	0.88
Eef1d	0.000135836	0.363427	0.8	0.482
Myc	0.000136101	0.231649	0.267	0.036
Map1lc3b	0.000139084	-0.635167	0.867	0.916
Sh3bp1	0.000140414	0.00968439	0.378	0.096
Zfp275	0.000140578	0.278593	0.2	0.012
Tmem11	0.000142664	0.23899	0.467	0.145
Ldlrad4	0.000142664	-0.966022	0.067	0.361
Esyt1	0.000144131	0.212889	0.489	0.157
Panx1	0.000145337	0.287434	0.422	0.12
Coro1c	0.00014645	0.16028	0.467	0.145
Fgf13	0.000146797	0.431948	0.2	0.012
Rrad	0.000151654	0.350312	0.267	0.036
Slc16a6	0.000151654	0.245465	0.267	0.036
B230118H07Rik	0.000152023	-1.07906	0.044	0.337
Hibadh	0.000155544	-0.800313	0.422	0.687
Arf3	0.00015689	0.551566	0.711	0.386
Nim1k	0.00016238	-0.482873	0.022	0.313
Traf4	0.000162448	0.320589	0.689	0.289
Xylt2	0.000164046	0.210974	0.333	0.072
Tmem108	0.000164294	0.16602	0.556	0.241
Rab37	0.000164316	0.396535	0.311	0.06
Qsox1	0.000164316	0.308558	0.311	0.06
Dynlt1b	0.000166651	-0.113901	0.333	0.602
Pum3	0.000166843	0.173191	0.467	0.145
Ass1	0.000171732	0.0969019	0.4	0.108
Gm44175	0.000173838	-0.100595	0	0.265
BC028471	0.000173838	-0.455962	0	0.265
Slc7a11	0.000173838	-0.568899	0	0.265
Adam12	0.000173838	-0.630392	0	0.265
Papss2	0.000173838	-0.874087	0	0.265
Ikzf1	0.000176434	0.471402	0.933	0.711
Rps7	0.000178307	0.375171	1	0.988
Ext1	0.000179988	0.244634	0.333	0.072
Urb1	0.000181351	0.0416356	0.267	0.036
Utp4	0.000181919	0.39969	0.356	0.084
Ncoa3	0.000182098	0.0808088	0.622	0.229
Naa20	0.000185762	0.410319	0.422	0.12
Rpl22l1	0.000188778	0.466712	0.756	0.482
Lyst	0.000188967	-0.862236	0.244	0.578
Lemd3	0.000189906	0.316036	0.2	0.012
Dynlt1c	0.000192667	-0.139885	0.089	0.398
Npc2	0.000194317	0.59349	0.911	0.627
Ndufa5	0.000194615	0.392792	0.711	0.373
Pgk1	0.000197733	0.516078	0.889	0.554
Bcas2	0.000198892	0.368877	0.756	0.398
Acad9	0.000206744	0.185227	0.2	0.012
Nucks1	0.000206806	0.197547	0.733	0.398
2010111I01Rik	0.000210158	0.0848937	0.378	0.096
Ddx56	0.000212569	0.288488	0.422	0.12
Pebp1	0.000213744	0.51617	0.822	0.482
Pbx2	0.000214211	0.104019	0.4	0.12
Cops9	0.000215727	0.278526	0.822	0.446
Cklf	0.000216219	0.2959	0.378	0.096
Hivep2	0.000218242	0.375177	0.689	0.349
Irak1	0.00021909	0.113312	0.222	0.024
H2-Oa	0.000219241	0.13316	0.311	0.06
Dcaf1	0.000219241	0.107	0.311	0.06
Wdr89	0.000219392	0.143695	0.978	0.964
Cfap74	0.000222443	-0.386643	0.044	0.349
Mob3a	0.000225463	0.220099	0.511	0.181
Utp18	0.000228838	0.406887	0.378	0.096
Ptges3	0.000230912	0.232	0.689	0.313
Eif3g	0.000231804	0.42083	0.822	0.482
Gnl1	0.000233048	0.225969	0.489	0.157
Cyba	0.000233351	0.549199	0.889	0.723
BC065403	0.000235011	-0.134683	0.022	0.301
Ifi27	0.000235104	0.792272	0.667	0.361
Slfn2	0.000235104	0.381937	0.667	0.361
Zfp280d	0.000236106	-0.823998	0.244	0.542
Slc35f2	0.000239738	0.548297	0.156	0
Egr2	0.000239738	0.385181	0.156	0
Adgrg3	0.000239738	0.340265	0.156	0
Etv5	0.000239738	0.296761	0.156	0
Arxes2	0.000239738	0.216131	0.156	0
Smyd5	0.000239738	0.185068	0.156	0
Lfng	0.000239738	0.019129	0.156	0
Slamf6	0.000240356	-0.897421	0.244	0.566
Wdr77	0.000240527	0.459559	0.444	0.133
Gimap7	0.000241094	0.0350947	0.311	0.06
Ltb	0.000241625	0.873943	0.733	0.506
Trac	0.000242566	0.499098	0.978	0.855
Gle1	0.000244942	-0.773471	0.089	0.373
Parp4	0.000245665	0.192617	0.467	0.157
Pprc1	0.000246071	0.138558	0.222	0.024
Wdr1	0.000248092	0.550578	0.911	0.675
Rps13	0.0002492	0.392538	1	0.988
Gar1	0.000251808	0.192198	0.311	0.072
Mif	0.000253366	0.547079	0.889	0.602
Pea15a	0.000254527	0.761871	0.289	0.06
Nup93	0.000254527	0.467683	0.289	0.06
Hist1h1e	0.000256283	-0.483673	0.2	0.542
Eno1b	0.000259016	0.0908231	0.956	0.807
Gm38405	0.000259497	-0.195763	0	0.253
Prkcb	0.000262474	-0.782922	0.711	0.819
Pkm	0.000267374	0.431654	0.978	0.855
Xpnpep1	0.000267432	0.207145	0.333	0.072
Tec	0.000270967	-0.967477	0.022	0.289
Cdk6	0.000271527	0.351799	0.467	0.157
Cebpz	0.000274007	0.147789	0.689	0.313
Vasp	0.000279414	0.213432	0.644	0.301
Tmed10	0.000282785	0.557286	0.756	0.398
Klhl25	0.00028439	0.301585	0.244	0.036
Zfp36l1	0.000286595	0.130162	0.578	0.253
Lbh	0.00029051	0.0124802	0.8	0.41
F13a1	0.000293172	-0.322308	0.022	0.301
Mex3a	0.000299329	0.559977	0.489	0.169
Bin2	0.000302302	0.465622	0.889	0.602
Mrps6	0.000306505	0.123958	0.6	0.229
Irf2bpl	0.000308236	0.242223	0.4	0.133
Plekho2	0.000308421	0.12863	0.289	0.06
Taf9b	0.000309637	0.29597	0.222	0.024
Usp36	0.000310669	0.14614	0.333	0.084
Cox10	0.000311519	0.193341	0.378	0.096
Rbm4b	0.000319547	0.0620829	0.311	0.06
Ppp1r13b	0.00032439	0.184514	0.356	0.096
Med14	0.000331836	0.443814	0.622	0.289
Clec2d	0.000336027	0.286296	0.422	0.145
Psap	0.000345211	-0.694097	0.622	0.831
Rae1	0.000345266	0.380163	0.778	0.361
Cbx4	0.000351841	0.0908706	0.444	0.145
Phf2	0.000356573	-0.34601	0.244	0.578
Svil	0.000359336	0.225603	0.333	0.084
Sin3b	0.000363681	-0.655706	0.822	0.94
Ptms	0.000364043	-0.411033	0.267	0.566
Tomm70a	0.000364936	0.637171	0.622	0.313
Agtrap	0.000365814	-0.84233	0.178	0.47
C1qbp	0.00036987	0.45189	0.556	0.217
Gltp	0.000370457	0.3462	0.622	0.277
Tusc3	0.000371651	0.321615	0.467	0.169
Dad1	0.000372581	0.555228	0.933	0.675
Elp3	0.000373184	0.410011	0.356	0.096
Nipbl	0.000376342	-0.703527	0.711	0.904
Cbfb	0.000383506	0.469914	0.6	0.313
Abhd2	0.000384754	0.235314	0.289	0.06
Tuba1c	0.000385448	0.209368	0.311	0.072
Hist1h2af	0.000385448	-0.0126023	0	0.241
Smarca5	0.000390076	0.55991	0.822	0.542
Tap1	0.000393345	0.426179	0.644	0.313
Scyl2	0.000398643	-0.0501033	0.444	0.145
Dnmt3a	0.000405555	0.321688	0.622	0.313
Atp1b3	0.000414945	0.589935	0.733	0.422
Wbp2	0.000415265	-0.687639	0.533	0.771
Baiap2	0.000419031	0.375675	0.244	0.036
Tgfb1	0.000419785	0.178652	0.578	0.265
Fus	0.000422018	0.163052	0.867	0.554
Rps4x	0.000422061	0.431973	0.978	0.964
Ssr1	0.000422594	0.170739	0.289	0.06
Bend3	0.000424818	0.243746	0.178	0.012
Samd1	0.000424818	0.178354	0.178	0.012
Cuedc1	0.000424818	0.108433	0.178	0.012
Rcbtb1	0.000427135	0.157813	0.333	0.084
Wnt4	0.000428723	0.0134384	0.622	0.289
Gadd45gip1	0.000429161	0.121772	0.489	0.169
Actn1	0.000430208	0.126906	0.822	0.458
9130401M01Rik	0.000433851	0.257178	0.244	0.036
Pde3b	0.000434383	0.580586	0.311	0.072
Mettl22	0.000443234	0.180795	0.178	0.012
Uqcrq	0.000446288	0.318396	0.889	0.614
Cbarp	0.000462392	0.304134	0.178	0.012
Nolc1	0.000469804	0.446405	0.511	0.193
Akna	0.000472796	0.292776	0.711	0.373
Slc14a1	0.000487483	0.0130848	0.267	0.048
Sh3bp2	0.000503047	0.252022	0.178	0.012
H2-Ob	0.000503047	0.212142	0.178	0.012
Lasp1	0.000507138	0.491077	0.556	0.265
Stx6	0.000507261	-0.454764	0.356	0.651
Acap2	0.000507784	0.401687	0.511	0.217
Itgal	0.000509832	0.368326	0.978	0.699
Pdcd11	0.000516473	0.259238	0.422	0.157
Rps16	0.000523473	0.352422	1	1
Cycs	0.000523714	0.416061	0.933	0.639
Irgm1	0.000534226	0.128975	0.311	0.072
Pno1	0.000537208	0.121064	0.267	0.048
Eef1e1	0.000540128	0.228026	0.511	0.181
Tbl1x	0.000547888	0.362188	0.689	0.337
Snd1	0.000561683	0.138897	0.378	0.12
Rpl4	0.000563728	0.427061	1	0.976
Rnf149	0.00056935	0.434388	0.422	0.157
Ccdc153	0.000569796	-0.437511	0	0.229
Dnajc6	0.000569796	-0.522169	0	0.229
Gpr89	0.000572942	0.237896	0.267	0.048
Rpl23a	0.000584935	0.3477	1	1
Ssrp1	0.000592212	0.318259	0.733	0.386
Arid5b	0.000594544	0.427756	0.178	0.012
Ran	0.000595203	0.553534	0.867	0.614
Axdnd1	0.000620983	-0.620659	0.022	0.265
Mrpl4	0.000624318	0.325736	0.578	0.241
Bzw1	0.000630149	0.40332	0.956	0.807
Fam3c	0.000640011	0.430676	0.444	0.157
Tnik	0.000640093	0.36199	0.644	0.337
Vac14	0.000652389	0.196394	0.333	0.084
Cstb	0.000659204	0.338956	0.622	0.301
Rpl8	0.000665099	0.355065	1	0.976
Pinx1	0.000678364	0.328059	0.2	0.024
Igf2bp3	0.000678364	0.260484	0.2	0.024
Hspa8	0.000689401	0.454016	0.956	0.952
Plekho1	0.000699482	0.132941	0.356	0.096
Serbp1	0.000705352	0.375058	0.978	0.867
Dgcr6	0.000706212	-0.384255	0.133	0.398
Xrn1	0.0007086	-0.923653	0.467	0.687
Acoxl	0.000709027	0.396768	0.133	0
Rapgef4	0.000709027	0.243368	0.133	0
Sytl2	0.000709027	0.231661	0.133	0
Crtam	0.000709027	0.156597	0.133	0
Dph1	0.000709027	0.133913	0.133	0
Zfp455	0.000709027	0.132115	0.133	0
Tmem243	0.000709027	0.0674669	0.133	0
Pced1b	0.000709027	0.0537275	0.133	0
Ttc28	0.000709027	0.0473659	0.133	0
Gpr183	0.000709027	0.024378	0.133	0
0610010K14Rik	0.000709027	0.00631937	0.133	0
Got2	0.000726732	0.148241	0.489	0.181
Cnot6	0.000730653	-0.681383	0.733	0.831
Gnpda1	0.000732975	0.227916	0.289	0.06
Patj	0.000749518	-0.682122	0.156	0.434
Polr2l	0.000750848	0.22358	0.778	0.458
Wdr46	0.000764024	0.435437	0.378	0.12
Xpo1	0.000771965	0.472932	0.489	0.205
Atp5g3	0.00077571	0.357725	0.978	0.94
Rpl10-ps3	0.000778354	0.0103934	0.622	0.337
Sdad1	0.000780906	0.667481	0.244	0.048
Ppib	0.000785204	0.380777	0.867	0.506
Myh9	0.000808196	0.371321	0.867	0.687
Nab1	0.000811424	0.290946	0.444	0.169
Plekhg2	0.000831832	0.0679851	0.622	0.313
Ypel3	0.000836937	-0.59792	0.644	0.831
Hist1h2ak	0.000838437	-0.10843	0	0.217
Ankrd6	0.000838437	-0.39469	0	0.217
Lockd	0.000838437	-0.457185	0	0.217
Insl5	0.000838437	-0.514101	0	0.217
Morc1	0.000838437	-0.912014	0	0.217
Lars	0.000868027	0.0559378	0.378	0.108
Cct3	0.000876323	0.35662	0.889	0.542
Cd74	0.000880031	0.310852	0.2	0.024
Rbm19	0.000883068	0.273223	0.333	0.096
Rgs19	0.000886065	0.231376	0.689	0.386
Exosc7	0.000886133	0.277873	0.444	0.145
Samsn1	0.000887565	0.582577	0.4	0.145
Zdhhc18	0.000892193	0.105972	0.511	0.205
Rps29	0.000904274	0.259828	1	1
Hspbp1	0.000907493	0.244006	0.333	0.084
Sfmbt2	0.000913007	0.151538	0.2	0.024
Ipcef1	0.000913007	0.0601039	0.2	0.024
Eif2s1	0.000923027	0.465183	0.733	0.398
Tvp23b	0.000923029	0.388192	0.222	0.036
Gramd1b	0.000946831	0.357029	0.244	0.048
Ier5	0.000950064	0.388999	0.378	0.133
Acp5	0.000954494	0.556945	0.933	0.699
Ndufaf4	0.000956616	0.20433	0.333	0.096
Apoh	0.000958084	0.000516156	0.333	0.084
Nup153	0.000960386	0.256454	0.511	0.217
St13	0.000968323	0.29821	0.867	0.59
9530068E07Rik	0.000973105	0.265708	0.511	0.205
Gbp9	0.000978222	0.248509	0.311	0.084
Ezr	0.0009796	-0.481577	0.978	0.964
Farsa	0.00100489	0.399345	0.489	0.205
Mrpl55	0.00101128	0.261286	0.333	0.084
Lrch3	0.00102711	0.224931	0.267	0.06
Mrpl52	0.00102896	0.285684	0.689	0.373
Celf2	0.00103618	-0.476872	0.822	0.94
Inpp1	0.00103865	-0.0463179	0.356	0.096
Atic	0.00104153	0.29098	0.244	0.048
Trim30a	0.0010446	0.441032	0.444	0.169
Eif4h	0.00104845	-0.714081	0.667	0.807
Nudt16l1	0.00105347	0.46157	0.511	0.241
Tdrp	0.00105474	0.236414	0.578	0.241
Atp5g2	0.00107153	0.320252	0.867	0.542
Ap3s1	0.00107781	-0.574424	0.911	0.94
Tmem41b	0.00108282	0.423578	0.289	0.072
Armcx6	0.00109312	0.266934	0.222	0.036
Zadh2	0.00109312	0.133928	0.222	0.036
H2-DMa	0.0011141	0.637414	0.289	0.072
Pdia6	0.00112078	0.225756	0.711	0.361
Ptprcap	0.00113813	0.384238	1	0.94
Ppcs	0.00114492	0.406594	0.244	0.048
Atad3a	0.00114492	0.230324	0.244	0.048
Ap2b1	0.00114679	0.503368	0.533	0.289
Hexb	0.00115751	0.285735	0.267	0.06
Maml2	0.00119242	0.241315	0.267	0.06
D10Wsu102e	0.00121265	0.348367	0.467	0.193
Ccdc85b	0.00121265	0.343988	0.444	0.205
Trim11	0.00121908	-0.983044	0.2	0.458
Dnmt1	0.00121941	0.0109785	0.556	0.217
Ppt1	0.00122571	-0.829706	0.422	0.663
Dgkg	0.0012283	-0.39431	0	0.205
Psma4	0.00123622	0.223693	0.711	0.386
Dennd2d	0.00123863	0.404121	0.4	0.145
Prpf31	0.00124499	0.33519	0.533	0.229
Ccdc137	0.00124778	0.0509447	0.289	0.072
Rps23	0.00126451	0.306553	1	0.976
Snap47	0.00126648	0.232591	0.156	0.012
Smad7	0.00126648	0.0452061	0.156	0.012
Nfkb1	0.00126932	0.562271	0.556	0.265
Pbdc1	0.00127397	0.356138	0.489	0.205
Zdhhc15	0.00128344	0.0712953	0.289	0.072
2310033P09Rik	0.00130307	0.344422	0.267	0.06
Gm5148	0.00130911	0.0878338	1	0.952
Basp1	0.00130954	0.043516	0.356	0.096
Neil1	0.00132003	-0.42053	0.022	0.241
Eif4ebp1	0.0013201	0.281323	0.156	0.012
Rcc1l	0.0013201	0.171692	0.156	0.012
Hacd3	0.00132681	0.410397	0.489	0.217
Fam162a	0.00132805	0.519928	0.444	0.181
Cd6	0.00133164	0.540806	0.733	0.482
Hmgb2	0.00133175	-1.52873	0.356	0.578
Gbp2	0.00133535	0.668523	0.222	0.036
Coil	0.00133855	0.208104	0.244	0.048
Soat1	0.00133958	-0.498805	0.578	0.795
Gm10076	0.00135709	0.0141561	0.844	0.578
Oxct1	0.00135759	0.483455	0.289	0.072
Ipo4	0.0013758	0.221839	0.156	0.012
Lars2	0.00137925	-0.28666	1	1
Lonp2	0.00140549	0.415365	0.689	0.349
Cep85	0.00141048	-0.53259	0.244	0.542
Nfe2l1	0.00141517	0.214571	0.422	0.181
Lix1	0.00141517	-0.0214103	0.111	0.349
Fam103a1	0.00142332	-0.748432	0.533	0.663
Chd6	0.00142398	0.182816	0.622	0.337
Trmt6	0.00142413	0.242903	0.244	0.048
Mettl5	0.00142651	0.145093	0.222	0.036
Capzb	0.00142671	0.276568	0.956	0.795
Ube2a	0.00144553	0.449899	0.667	0.361
Ppan	0.00144815	0.355913	0.311	0.096
Stxbp2	0.00145694	0.361263	0.711	0.41
Akt2	0.00145928	0.285842	0.622	0.301
Nup50	0.00146061	0.395995	0.556	0.265
Haus3	0.00146578	-0.459098	0.156	0.41
Supt16	0.00146823	0.310481	0.533	0.229
Srpk1	0.00147503	0.234503	0.644	0.313
Rpl13	0.00147786	0.251848	1	0.988
Lsm2	0.00148956	0.301835	0.422	0.157
Ctdnep1	0.00151312	0.400656	0.422	0.205
Msmo1	0.00153081	0.434925	0.333	0.096
Fam168a	0.00153509	0.505164	0.556	0.253
Slc6a19	0.00154092	-1.06528	0.089	0.337
Ptpra	0.00156063	-0.765357	0.422	0.602
Mtss1	0.00156157	-0.690156	0.222	0.482
Slc16a10	0.001562	0.165047	0.244	0.048
Actr2	0.0015743	0.403478	0.911	0.711
Tagln2	0.00159318	0.637579	0.511	0.241
Rplp0	0.00161026	0.31136	1	1
Mrpl41	0.00161561	0.296692	0.622	0.313
Gcsh	0.001621	0.406096	0.156	0.012
Flt3l	0.001621	0.0334476	0.156	0.012
Pigt	0.00162574	-0.00201427	0.533	0.205
Slc25a39	0.00163449	0.242133	0.311	0.084
Mkl1	0.00163735	0.105652	0.4	0.145
Prps2	0.00164761	-0.702788	0.622	0.759
Cbl	0.00165305	-0.286861	0.2	0.422
Usp12	0.00165395	0.276094	0.378	0.133
Calm3	0.00167118	0.0842861	0.822	0.518
Faap100	0.00168829	-0.0312316	0.156	0.012
Hnrnpdl	0.00169388	0.337901	0.8	0.59
Slc7a5	0.00170758	0.13228	0.178	0.024
Dynlt1f	0.00172117	-0.168633	0.244	0.554
Snrpe	0.0017232	0.309505	0.978	0.783
Rpl39	0.00172341	0.360006	0.978	0.952
1810022K09Rik	0.00172663	0.200301	0.8	0.482
Pik3ca	0.00173935	-0.489717	0.222	0.494
Rbm33	0.00174302	-0.707092	0.267	0.506
Ifi209	0.00174934	0.613378	0.622	0.325
Trbj2-7	0.00176213	-0.205107	0.467	0.735
Sla2	0.0017798	-0.765978	0.533	0.771
Yrdc	0.00178325	0.186132	0.311	0.096
Sqor	0.00179189	-0.724297	0	0.193
Tmem245	0.0018009	-0.864404	0.267	0.494
Nmrk1	0.00181071	-0.0234271	0.8	0.627
Paqr7	0.00181851	0.240747	0.244	0.06
Dctpp1	0.00181937	0.114424	0.244	0.048
Smarca2	0.00181965	0.289336	0.622	0.337
Anapc5	0.00182513	-0.567857	0.733	0.795
Snrk	0.00183538	0.290349	0.556	0.253
Kmt2c	0.00184896	-0.801643	0.511	0.663
Fubp1	0.00185558	0.459359	0.822	0.518
Trbj2-3	0.00186334	-0.149107	0.133	0.373
Rps24	0.00187638	0.267799	1	0.976
Bola3	0.00187677	0.206701	0.511	0.217
Eif3b	0.00190606	0.164576	0.622	0.301
Tomm5	0.00191403	0.341773	0.6	0.289
Pkn2	0.00191403	0.162812	0.6	0.289
Eloc	0.00195541	0.266811	0.889	0.554
Efr3a	0.00196307	0.629102	0.533	0.277
Padi4	0.00196313	-0.196808	0.022	0.229
Slc43a1	0.00197782	-0.540109	0.044	0.277
Trmt10c	0.00205649	0.398384	0.4	0.145
Snu13	0.00205856	0.317482	0.867	0.518
Rsu1	0.00206381	0.425403	0.444	0.193
Stx4a	0.00207736	0.174735	0.511	0.217
Prex1	0.00208195	-0.519315	0.444	0.687
Tmem97	0.0020869	0.430004	0.111	0
Cyp51	0.0020869	0.381478	0.111	0
Trim13	0.0020869	0.251257	0.111	0
Chl1	0.0020869	0.225846	0.111	0
Pnck	0.0020869	0.219204	0.111	0
Irf4	0.0020869	0.192648	0.111	0
Col23a1	0.0020869	0.18352	0.111	0
Tatdn3	0.0020869	0.179659	0.111	0
Egr3	0.0020869	0.178189	0.111	0
1700062C10Rik	0.0020869	0.172327	0.111	0
Maged1	0.0020869	0.163525	0.111	0
Slc17a9	0.0020869	0.155148	0.111	0
Coq10a	0.0020869	0.146387	0.111	0
Cmtm3	0.0020869	0.120854	0.111	0
Chn2	0.0020869	0.101338	0.111	0
Srsf12	0.0020869	0.100534	0.111	0
Tspan31	0.0020869	0.0985501	0.111	0
Gpc1	0.0020869	0.0665079	0.111	0
Csf2ra	0.0020869	0.0641118	0.111	0
Mettl1	0.0020869	0.0587831	0.111	0
Dnajb2	0.0020869	0.0473877	0.111	0
2310016D23Rik	0.0020869	0.0398744	0.111	0
Tlnrd1	0.0020869	0.0379502	0.111	0
Cish	0.0020869	0.0373885	0.111	0
Gm8909	0.0020869	0.0013314	0.111	0
Alg3	0.00210543	0.407592	0.244	0.06
Fcho1	0.00210864	-0.505423	0.267	0.518
Lpxn	0.00211308	0.379544	0.489	0.193
Ptpn6	0.00211901	0.305093	0.867	0.602
Pigk	0.00212733	0.240479	0.222	0.048
Pmepa1	0.00212848	0.0593842	0.422	0.157
Zdhhc3	0.00213346	0.154588	0.311	0.096
Mirt1	0.00213357	-0.277822	0.2	0.47
Stk26	0.00213504	0.421268	0.689	0.47
Arf5	0.00214415	0.176224	0.978	0.747
Suox	0.00214602	0.40278	0.2	0.036
Bud23	0.00215277	0.608091	0.444	0.193
Sp110	0.00215408	0.512294	0.822	0.687
Psmg4	0.00218711	0.152706	0.444	0.157
Utp20	0.00220006	0.294134	0.178	0.024
Mrpl27	0.00221414	0.276604	0.444	0.169
Plgrkt	0.00222762	0.469019	0.711	0.446
Magoh	0.00223111	0.122834	0.733	0.386
Cox7b	0.00223951	0.343869	0.933	0.675
Prmt3	0.00226239	0.276272	0.222	0.048
4930523C07Rik	0.00226962	0.251728	0.578	0.301
Selplg	0.0022756	-0.393631	0.822	0.916
Irf7	0.00229218	0.362838	0.2	0.036
Etfb	0.00230201	0.113841	0.311	0.096
Vars	0.00231849	-0.10054	0.267	0.06
Tcerg1	0.00233147	0.198266	0.533	0.229
Ppp1r18	0.00234075	0.242401	0.8	0.53
Slc44a2	0.002361	0.216824	0.911	0.747
Kansl1l	0.00236544	-0.234432	0.133	0.41
Colec12	0.00238132	-0.0101017	0.133	0.398
Arpc1b	0.00238481	0.293288	0.889	0.59
Rap2c	0.00238977	0.308382	0.533	0.253
Pou6f1	0.00239877	-0.334382	0.067	0.301
Gmip	0.00241167	0.114559	0.444	0.169
Hist1h1c	0.00244019	-0.887649	0.244	0.494
Rab11a	0.00244456	0.22266	0.667	0.313
Crlf2	0.00254636	0.0315102	0.267	0.072
Rpl10a	0.0025542	0.379812	0.978	0.964
Cstf3	0.00257206	0.0152449	0.4	0.145
Gfi1	0.00258207	-0.574196	0.178	0.446
Msl1	0.00259255	0.11877	0.333	0.108
Ldlrad3	0.00260372	-0.21433	0	0.181
Tomm40l	0.00262813	0.210092	0.178	0.024
Mapkapk3	0.00262813	0.107345	0.178	0.024
Eci2	0.00262883	-0.531344	0.267	0.53
Dusp2	0.00263113	0.477821	0.556	0.277
2010107E04Rik	0.00267368	0.30086	0.822	0.663
Rftn1	0.0026848	0.151536	0.6	0.289
Ormdl3	0.00268688	0.379613	0.4	0.157
Adk	0.00269837	0.289271	0.2	0.036
Eml3	0.00269837	0.251651	0.2	0.036
Rps8	0.00270532	0.341553	1	0.952
Rps5	0.0027266	0.377614	0.978	0.94
Fbxo45	0.00272859	0.447882	0.244	0.06
Tcea1	0.00276313	0.306022	0.844	0.602
Mrpl58	0.00278616	-0.527782	0.6	0.735
Ddx5	0.00279568	-0.396226	1	0.988
Ankrd49	0.00279931	0.289831	0.222	0.048
Zfp1	0.00280127	0.190119	0.378	0.145
Lgals1	0.00282106	-0.887948	0.289	0.53
Setx	0.00286657	0.393353	0.711	0.41
Ctc1	0.00287851	0.153554	0.2	0.036
Ak2	0.00288014	0.400261	0.533	0.277
Nsl1	0.00289364	-0.0943663	0.889	0.892
Slfn8	0.00290804	0.380484	0.289	0.084
Rabgap1l	0.0029419	-0.368975	0.333	0.614
Togaram1	0.00294204	0.0601257	0.378	0.133
Numa1	0.00295009	0.351529	0.556	0.289
Kat6b	0.00296288	0.0893504	0.356	0.12
Fos	0.00297114	0.4418	0.244	0.06
Rspry1	0.00297168	0.177113	0.467	0.217
Erp44	0.00298213	0.253193	0.667	0.313
Rbm4	0.00298384	0.0619108	0.289	0.084
Eva1b	0.00299437	0.1401	0.444	0.181
Agfg1	0.00300078	0.516901	0.556	0.277
Hpf1	0.00300478	0.170343	0.511	0.241
Xbp1	0.0030196	-0.868043	0.378	0.554
Nop9	0.0030322	0.0223933	0.467	0.181
Slc9a8	0.00307658	0.134288	0.267	0.072
Sec61b	0.00307832	0.28228	0.889	0.651
Ddx39b	0.00314701	0.30433	0.911	0.771
Cd48	0.00315302	0.391498	0.489	0.229
Mars	0.00318873	0.100992	0.489	0.217
Bcl7c	0.00322229	-0.18002	0.067	0.289
Pgm2l1	0.00322641	-0.356767	0.022	0.217
Tmem9b	0.0032338	0.467568	0.489	0.241
Zbp1	0.00324557	0.611488	0.267	0.072
Ccdc12	0.0032476	0.170532	0.911	0.554
Fmnl3	0.00326173	0.163532	0.311	0.096
Tspan3	0.00326871	-0.537859	0.2	0.446
Cul7	0.0032721	0.111837	0.2	0.036
P4hb	0.00332546	0.247877	0.8	0.506
Gm2a	0.0033332	-0.00891331	0.267	0.072
Tfrc	0.00333656	0.445714	0.333	0.12
Rce1	0.00333656	0.321882	0.333	0.12
Armc7	0.00334324	0.376458	0.378	0.145
Cct5	0.00335558	0.456967	0.911	0.59
Cdk2ap2	0.00336817	0.413853	0.733	0.434
Capn3	0.00337056	-0.572996	0.133	0.386
Sgpl1	0.00337788	0.157917	0.2	0.036
Med1	0.00338551	0.189179	0.533	0.313
Cd24a	0.00338841	-0.362554	0.556	0.795
Slc35a1	0.00341952	0.276879	0.422	0.169
Hist3h2ba	0.00342627	-0.535463	0.178	0.41
Vps50	0.00345032	0.132578	0.222	0.048
Mrps7	0.00345149	0.279476	0.333	0.108
Pfdn5	0.0034756	0.214587	0.867	0.639
Nmt2	0.00347776	0.0173226	0.289	0.084
Kcnmb4	0.0034781	0.261325	0.356	0.145
Ly9	0.00348042	0.127253	0.4	0.157
Foxo4	0.00348806	-0.11443	0.022	0.217
Emsy	0.00349271	-0.487076	0.178	0.41
Hsd11b1	0.00349327	0.307048	0.4	0.145
Taf10	0.00349518	0.241414	0.844	0.566
Bcl9	0.00350982	0.0293986	0.311	0.096
Lman1	0.00355382	0.227559	0.222	0.048
Srgn	0.00358254	0.973553	0.622	0.373
Treml2	0.00359495	0.431201	0.444	0.205
Ramp1	0.00361906	-0.439731	0.933	0.976
Chd1	0.00364037	-0.59014	0.556	0.747
Med19	0.00364699	0.148757	0.4	0.145
Eif3i	0.00365406	0.312874	0.711	0.422
Praf2	0.00366013	0.157362	0.222	0.048
Fxyd5	0.00369504	0.434107	0.733	0.446
Ddx11	0.00371715	0.103812	0.244	0.06
Rtl8b	0.00372499	-0.0105568	0.356	0.12
Ifit1	0.00372701	1.00489	0.133	0.012
Pou2f1	0.00372701	0.138631	0.133	0.012
Hectd2	0.00372701	0.0911189	0.133	0.012
Atp5h	0.00373711	-0.415287	0.978	0.976
Ilf3	0.00374699	0.489976	0.556	0.289
Slc25a37	0.00376158	-0.596255	0.267	0.506
Hist1h2an	0.00376933	-0.043631	0	0.169
Sema7a	0.00376933	-0.065517	0	0.169
Prodh	0.00376933	-0.147563	0	0.169
BB031773	0.00376933	-0.664532	0	0.169
Gzma	0.00376933	-0.711852	0	0.169
Cul1	0.00377778	0.193752	0.422	0.181
Eif4e3	0.00381574	-0.467669	0.222	0.47
Timm8a1	0.00382151	0.23633	0.244	0.06
2310001H17Rik	0.00382151	0.129027	0.244	0.06
Phgdh	0.00384421	0.438088	0.533	0.253
Tab3	0.00388042	0.266857	0.133	0.012
Tep1	0.00388042	0.238353	0.133	0.012
Phf11a	0.00388042	0.032902	0.133	0.012
Pak2	0.00388167	0.186652	0.911	0.59
Rab10	0.003897	0.176304	0.622	0.313
Faim	0.00390579	0.0676692	0.267	0.072
Tcf20	0.00391428	0.0996022	0.578	0.289
Rap1a	0.00392217	0.605466	0.844	0.651
Lsm5	0.00392338	0.00617791	0.689	0.301
Frmd8	0.0039644	0.288966	0.667	0.434
Erg28	0.00398614	0.237149	0.356	0.12
Cox5b	0.00400066	0.152688	0.956	0.699
Ankib1	0.00403587	0.0895176	0.422	0.169
Med11	0.00403653	0.339305	0.4	0.157
Ggct	0.00403954	0.30656	0.133	0.012
Ndrg1	0.00403954	0.165829	0.133	0.012
Cracr2a	0.00403954	0.104722	0.133	0.012
Abce1	0.00404391	0.352957	0.644	0.361
Ptprc	0.00404578	0.286609	1	1
Dirc2	0.00406628	-0.835523	0.133	0.349
Polb	0.0040737	0.464175	0.489	0.265
Snrpg	0.00409278	0.228411	0.956	0.771
mt-Nd5	0.00410138	0.299613	1	0.88
Naa35	0.00415434	0.418296	0.356	0.157
Mettl16	0.00415681	0.166475	0.311	0.096
Mettl17	0.0041993	0.248266	0.333	0.12
Selenop	0.00420409	-0.813838	0.422	0.566
Gbp3	0.00420457	0.359967	0.133	0.012
Tnip2	0.00420457	0.280379	0.133	0.012
AW011738	0.00420457	0.172375	0.133	0.012
Dmwd	0.00420457	0.149294	0.133	0.012
Zscan12	0.00420457	0.129505	0.133	0.012
Hcst	0.00420495	0.166784	0.422	0.169
Ypel2	0.00421332	-0.292656	0.067	0.289
Smarcd2	0.00421451	-0.537644	0.6	0.783
Ndufv1	0.00421802	0.314236	0.6	0.325
Snrpc	0.00422108	0.11796	0.889	0.578
Zbtb18	0.00422493	-0.511388	0.156	0.398
Pole4	0.00428267	0.272054	0.622	0.361
Pgd	0.00429006	0.123611	0.511	0.217
Thumpd1	0.00429187	0.290002	0.422	0.169
Creg1	0.00433569	0.155471	0.267	0.072
Kcna2	0.00436058	0.203806	0.311	0.096
Clcn6	0.00437569	0.180678	0.133	0.012
Mphosph8	0.00438117	0.300245	0.444	0.205
Papss1	0.00446904	0.327719	0.244	0.072
Fundc2	0.00447404	0.168901	0.622	0.289
H3f3b	0.0045165	-0.277573	0.978	1
Wdr44	0.00452989	0.17958	0.4	0.169
Ndufc2	0.00454837	0.185922	0.733	0.434
Timm10	0.00454901	0.381603	0.156	0.024
Nefh	0.00455309	0.222314	0.133	0.012
Nubpl	0.00455309	0.208018	0.133	0.012
Dgkh	0.00455309	0.117182	0.133	0.012
Ripk3	0.00457199	0.149154	0.378	0.133
Itpk1	0.00457337	0.177744	0.311	0.096
Ubl5	0.00461869	-0.430605	0.889	0.964
Noc4l	0.0046235	0.313685	0.378	0.145
Rtp4	0.00462973	0.202748	0.244	0.06
Ssh2	0.00465806	0.261284	0.467	0.217
Tmem214	0.00467214	0.20992	0.4	0.157
Mif4gd	0.00467496	-0.585435	0.244	0.494
Sertad1	0.00468325	0.0981425	0.311	0.096
Itpripl1	0.00469175	0.224217	0.2	0.048
Zdhhc13	0.00471621	0.278404	0.311	0.108
1300002E11Rik	0.00471842	-0.291895	0.267	0.518
Polr3f	0.00473321	0.224801	0.289	0.096
Prmt2	0.00473699	0.131036	0.133	0.012
Zfp831	0.00473699	0.00864877	0.133	0.012
Slc25a22	0.00473699	-0.000205736	0.133	0.012
Abcc1	0.00473699	-0.000457354	0.133	0.012
Pcmtd2	0.00473821	-0.593011	0.378	0.614
Zmym3	0.00473897	0.0870709	0.267	0.084
Bcl7b	0.00480051	0.110675	0.6	0.337
Mcmbp	0.00483007	0.287895	0.444	0.205
Bicdl1	0.00483952	-0.0301998	0.489	0.205
Smim27	0.00484877	0.140603	0.289	0.096
Nup43	0.00488032	0.304158	0.156	0.024
Abi2	0.00488032	0.187307	0.156	0.024
Zfp827	0.00488602	0.200627	0.222	0.06
Shmt2	0.00488752	0.146435	0.244	0.06
Psmb10	0.0048906	0.349112	0.578	0.337
Gspt1	0.00490225	0.302217	0.511	0.277
Asna1	0.00491191	0.0179361	0.533	0.277
Tank	0.00491191	0.425105	0.356	0.133
Cpsf2	0.0049133	0.252142	0.422	0.181
Arl6ip6	0.00492649	0.311113	0.333	0.133
Rbbp5	0.00494741	0.149371	0.422	0.169
Mcts1	0.00496177	0.266659	0.644	0.361
H2-T22	0.00502735	0.353504	0.467	0.217
Gm6313	0.00503009	-0.0143828	0.067	0.265
Cd3g	0.00503631	0.27683	1	0.988
Timm9	0.00505612	0.310552	0.311	0.108
Dexi	0.0050605	-0.231268	0.178	0.386
Sall2	0.00508759	0.268844	0.289	0.096
Lmo4	0.00514025	0.195415	0.467	0.253
Hist1h1b	0.00514377	-0.462167	0.067	0.265
Snrpf	0.00517021	0.198934	0.778	0.578
Xlr4b	0.00517788	0.126787	0.467	0.241
Ndufa12	0.00519088	0.265101	0.6	0.301
Mlf2	0.0051918	-0.754297	0.6	0.651
Nsun2	0.00522175	0.352584	0.467	0.217
Dalrd3	0.00522648	-0.396076	0.156	0.373
Vps29	0.00523064	0.407949	0.622	0.325
Ppie	0.00525977	0.290749	0.333	0.12
Ppip5k2	0.00526267	0.333358	0.333	0.133
Tshz1	0.00533698	0.0815754	0.289	0.096
Lypd6b	0.00533698	-0.64743	0.044	0.229
H2afy	0.00535351	-0.386914	0.889	0.867
Exosc1	0.00535662	0.238047	0.356	0.133
Edem3	0.00537302	0.319137	0.244	0.072
Xxylt1	0.00539928	0.308847	0.178	0.036
Mxd4	0.00540755	-0.661581	0.533	0.675
Ankrd50	0.005418	-0.565744	0.2	0.422
Zbtb38	0.00541803	0.175033	0.311	0.108
Gtpbp10	0.00541832	0.215197	0.156	0.024
Filip1l	0.00541832	0.00799442	0.156	0.024
Lin7c	0.00542649	-0.453686	0.422	0.627
Nron	0.00543809	-0.0419906	0	0.157
Abca1	0.00543809	-0.388837	0	0.157
Dtl	0.00543809	-0.4436	0	0.157
Nck2	0.00545461	-0.281612	0.244	0.458
Ccdc88c	0.00545629	0.295303	0.444	0.193
Pgam1	0.00546353	0.355539	0.622	0.349
Thap12	0.00548148	0.402236	0.444	0.217
Psma5	0.00552524	0.194627	0.756	0.434
Lsm3	0.00552524	0.168395	0.756	0.434
Card11	0.00552611	0.104046	0.467	0.217
Larp4	0.00553385	0.141279	0.511	0.229
Casc3	0.00553488	0.11301	0.422	0.181
Prdx6	0.00554042	0.29025	0.8	0.518
Triap1	0.00562206	0.233539	0.4	0.157
Siah1a	0.00563539	0.241219	0.444	0.205
Cep250	0.00565205	-0.0866163	0.044	0.241
Bcl6	0.00567431	-0.333961	0.289	0.554
C2cd5	0.00573182	0.218378	0.289	0.096
Wdr7	0.00580616	0.343285	0.156	0.024
Bysl	0.00580866	0.210632	0.244	0.072
Ppid	0.00581926	0.224192	0.667	0.361
Ppm1h	0.00583109	-0.487461	0.444	0.747
Dtnb	0.00586917	0.205716	0.289	0.096
Cdc42se2	0.00590083	-0.677809	0.511	0.663
Sar1a	0.00591633	0.168302	0.667	0.361
Zfp788	0.00592487	0.366924	0.222	0.06
Plagl2	0.00592981	0.308267	0.267	0.084
Ahcyl2	0.00593693	0.187059	0.311	0.108
Plcl1	0.00596079	-0.371213	0.022	0.193
Psma2	0.00597222	0.414176	0.933	0.807
Ebp	0.00600422	0.155756	0.489	0.229
Ago2	0.0060625	0.429348	0.489	0.277
Kctd2	0.0060625	-0.562463	0.2	0.434
Exosc3	0.00606411	0.167676	0.667	0.349
Limk2	0.00606909	0.186619	0.467	0.217
Atrip	0.00607754	0.353176	0.267	0.084
Tiparp	0.00608243	-0.56696	0.156	0.373
Psmd6	0.00611488	0.509588	0.556	0.337
Kif16b	0.00612286	0.210778	0.178	0.036
Noa1	0.00612286	0.1299	0.178	0.036
Trib1	0.006141	0.537407	0.089	0
Zfp52	0.006141	0.335542	0.089	0
Tnfsf11	0.006141	0.263813	0.089	0
Inf2	0.006141	0.254856	0.089	0
Fhl2	0.006141	0.246866	0.089	0
Adat1	0.006141	0.221196	0.089	0
Ctla2a	0.006141	0.213665	0.089	0
Kyat3	0.006141	0.189364	0.089	0
Ogfod3	0.006141	0.185703	0.089	0
Sgsm3	0.006141	0.184242	0.089	0
A330069E16Rik	0.006141	0.181577	0.089	0
Crybg1	0.006141	0.172556	0.089	0
Tnfrsf12a	0.006141	0.166992	0.089	0
Fbxw9	0.006141	0.131297	0.089	0
Ptgfrn	0.006141	0.128535	0.089	0
Bcl3	0.006141	0.111639	0.089	0
Dhx58	0.006141	0.108264	0.089	0
Enpp5	0.006141	0.0940258	0.089	0
Ggnbp1	0.006141	0.0930455	0.089	0
Ghdc	0.006141	0.085093	0.089	0
Phf11b	0.006141	0.0772257	0.089	0
Rgmb	0.006141	0.0666376	0.089	0
Zgrf1	0.006141	0.0636217	0.089	0
Dtx1	0.006141	0.0601739	0.089	0
Fnbp1l	0.006141	0.0600268	0.089	0
Bcl2a1b	0.006141	0.0168535	0.089	0
Trav6n-5	0.006141	0.0165869	0.089	0
G0s2	0.006141	0.0163	0.089	0
Bcl2a1d	0.006141	0.0141317	0.089	0
Gm31597	0.006141	0.0125324	0.089	0
Mapre3	0.006141	0.0122442	0.089	0
Rab27b	0.006141	0.00221385	0.089	0
Myl6	0.0061469	0.263867	1	0.964
Dnaaf5	0.0061528	-0.62219	0.044	0.229
Nudt3	0.00618328	0.163198	0.444	0.229
Larp1	0.00619685	0.0632394	0.622	0.325
2009-09-01	0.00621317	0.244919	0.911	0.663
Slc39a14	0.00621884	0.123706	0.156	0.024
Mns1	0.00627339	-0.604623	0.133	0.349
Rbm25	0.00627439	0.207054	0.911	0.602
Zfp629	0.00627589	-0.333106	0.022	0.193
Gramd3	0.0062992	-0.563262	0.044	0.229
Rars	0.00630317	0.407253	0.422	0.205
Gtf2e1	0.0063169	0.254656	0.178	0.036
Pcna	0.00633183	0.480923	0.756	0.53
Rpl30	0.00633613	0.288842	1	0.964
Mrpl22	0.00634417	0.389552	0.533	0.289
Cog2	0.00638912	0.178629	0.4	0.169
Nsf	0.00639552	0.25683	0.422	0.193
Cox5a	0.00646305	0.20551	0.889	0.663
Gsn	0.00646785	0.379154	0.756	0.446
Itk	0.00650272	0.26739	0.911	0.735
Fam69a	0.00651645	0.188032	0.178	0.036
Ptpn18	0.00655372	0.259885	0.844	0.699
Htatsf1	0.00656538	0.57657	0.444	0.241
Mrrf	0.00660417	0.58544	0.222	0.06
Ttll12	0.00660528	-0.514451	0.244	0.458
Slc30a6	0.0066059	0.363263	0.244	0.072
Igsf23	0.0066059	-0.732675	0.022	0.193
Zwint	0.0066251	0.327303	0.533	0.253
Agk	0.00662768	0.247111	0.356	0.145
Sec16a	0.00663623	0.299788	0.511	0.289
B3galt4	0.00665776	0.234593	0.156	0.024
Trav14n-3	0.00665776	0.230461	0.156	0.024
Pus7l	0.00665776	0.143415	0.156	0.024
Kat2a	0.00666313	0.152692	0.2	0.048
Hnrnpd	0.00670475	0.251754	0.867	0.687
Mex3b	0.00672165	0.192009	0.178	0.036
Dph7	0.00672165	0.191513	0.178	0.036
Myl12a	0.00672412	0.306083	0.956	0.928
Eif1a	0.00674289	0.376245	0.378	0.169
Phf6	0.00674843	0.510604	0.467	0.229
Trmt1	0.00679947	0.186469	0.311	0.108
Rps11	0.00683268	0.160393	1	1
Dmtf1	0.006873	0.1866	0.467	0.229
Phb2	0.00690377	0.297316	0.644	0.386
Adam17	0.00690906	0.252443	0.356	0.145
Dcaf5	0.00690906	0.233271	0.356	0.145
Fasn	0.00691607	0.0863425	0.4	0.169
Hacd1	0.00693265	0.235916	0.178	0.036
Dph2	0.00693265	0.130775	0.178	0.036
Rbmxl1	0.00693681	0.457811	0.622	0.337
Fam78a	0.00694038	-0.17436	0.133	0.373
Rfxap	0.00694038	-0.59144	0.156	0.361
H2-M3	0.00695143	0.363484	0.244	0.072
Mrps18c	0.00698676	0.0942267	0.622	0.313
Trappc4	0.00699166	0.115462	0.556	0.265
Dcps	0.00703882	0.36923	0.422	0.193
Ero1l	0.00705374	0.0404582	0.356	0.145
Tmc6	0.00705524	0.138996	0.533	0.265
Mthfs	0.00705604	0.0602049	0.2	0.048
Slc35d1	0.00706394	-0.514587	0.156	0.349
Gm5914	0.00707437	-0.124362	0.2	0.386
BC037034	0.00707926	0.0603077	0.289	0.096
Riox1	0.00712432	0.110557	0.156	0.024
Ptpn14	0.00713021	-0.272338	0.022	0.193
Rpl9	0.00714528	0.219586	1	0.94
Mybbp1a	0.0071688	0.129218	0.467	0.217
Clk1	0.00717398	-0.559868	0.822	0.88
Cse1l	0.00720718	0.287189	0.4	0.181
Trappc1	0.00724531	0.115123	0.289	0.096
Cln3	0.0073131	0.139051	0.244	0.072
Numb	0.00733707	0.348404	0.267	0.096
Mrpl30	0.00743608	0.463935	0.667	0.398
Cdc42se1	0.00744596	0.295645	0.822	0.506
Tbc1d25	0.00746964	0.28292	0.2	0.048
Icam1	0.00746964	0.170526	0.2	0.048
Tcf7	0.00747324	-0.285912	0.956	0.976
Tex264	0.00747442	0.31408	0.422	0.205
Glul	0.00748289	-0.452793	0.267	0.494
Shkbp1	0.00752174	0.0668243	0.356	0.133
Csad	0.00760178	0.0864851	0.178	0.036
Ywhag	0.00761773	0.0800544	0.378	0.157
G3bp1	0.00766442	0.283844	0.778	0.482
Ncbp1	0.00780437	0.246777	0.467	0.229
Gm26979	0.00782145	-0.0118194	0	0.145
Gm40841	0.00782145	-0.356683	0	0.145
Smoc1	0.00782145	-0.455781	0	0.145
Rpn1	0.00783603	0.435391	0.533	0.301
L3mbtl3	0.00784533	0.116604	0.511	0.241
Pdlim2	0.00787994	0.298165	0.489	0.229
Usp24	0.00790382	0.43759	0.689	0.53
Poli	0.00790484	0.224209	0.2	0.048
Kcnn4	0.00791522	0.544368	0.733	0.554
Eri3	0.00791697	0.176367	0.333	0.133
Hexim1	0.00800578	0.390026	0.333	0.145
Polr3e	0.00807947	0.12609	0.178	0.036
Leprot	0.00813085	0.264985	0.2	0.048
Rab27a	0.00813398	0.270629	0.311	0.133
Rsl1d1	0.00820462	0.372254	0.667	0.41
Ccdc71	0.00825668	0.27688	0.333	0.133
Klhdc4	0.00825668	0.251018	0.333	0.133
Rgcc	0.0082605	-0.356436	0.711	0.867
Fcf1	0.00826492	0.385383	0.578	0.325
Myo1g	0.00827584	0.157372	0.578	0.313
Mtf2	0.0083106	0.402059	0.644	0.41
Tango2	0.00831704	-0.48862	0.044	0.229
Tspyl2	0.00836263	0.412292	0.2	0.048
Mrps24	0.00837056	0.236828	0.622	0.398
Gmds	0.00839494	0.239848	0.222	0.06
Msto1	0.00841699	0.235058	0.311	0.12
Stk10	0.00848965	0.0743935	0.311	0.108
Chmp4b	0.0085107	0.0287755	0.444	0.205
Parvg	0.00851131	-0.598808	0.556	0.675
Rpl15	0.00853768	0.262893	1	1
Scand1	0.00854222	-0.351595	0.822	0.795
Dnpep	0.00854859	0.116461	0.4	0.157
Slc37a1	0.00858386	0.0690303	0.178	0.036
Fam50a	0.008592	0.286589	0.511	0.253
1810032O08Rik	0.00860029	0.127175	0.2	0.048
Ssbp1	0.00860083	0.143917	0.667	0.41
Mrpl33	0.00860083	0.130009	0.667	0.41
Oaz1	0.00879166	-0.27	1	1
Fuca1	0.0088254	0.291443	0.467	0.253
Ints12	0.00884556	0.531119	0.267	0.096
Gramd4	0.00884646	0.0528762	0.178	0.036
Enpp4	0.00884756	0.311916	0.222	0.06
Jarid2	0.00900685	0.229798	0.622	0.337
Zfp846	0.00907499	-0.411276	0.067	0.253
Ubfd1	0.00912394	-0.00772099	0.467	0.205
Mcur1	0.0091583	0.237075	0.244	0.072
Rhoh	0.00917331	-0.349535	0.889	0.952
Hnrnph3	0.00921972	-0.255184	0.178	0.41
Rab8b	0.00926837	0.215488	0.511	0.313
Nup160	0.00930383	0.298502	0.356	0.157
Osbpl11	0.00931576	-0.605839	0.289	0.494
Aco1	0.00934994	0.0334067	0.2	0.048
Mphosph6	0.00938705	0.109338	0.244	0.072
Wdr24	0.00938705	0.0714627	0.244	0.072
Nle1	0.00939329	0.0201817	0.178	0.036
Nvl	0.00941403	-0.0234625	0.489	0.217
Rchy1	0.00942111	0.408841	0.578	0.325
Slc38a6	0.00942389	-0.186244	0.489	0.675
Nt5c3	0.0095112	0.25701	0.422	0.205
Tmem63a	0.00956739	-0.0108078	0.222	0.06
Plxdc2	0.0095818	-0.533064	0.178	0.386
Tmem35a	0.00961247	0.209064	0.2	0.048
Tmbim6	0.00961591	0.264323	0.911	0.819
Taok1	0.0096296	-0.635146	0.089	0.277
Nhsl1	0.00966918	-0.186674	0.178	0.422
Psmc5	0.00967659	0.369036	0.711	0.47
Snhg12	0.00969908	0.237872	0.267	0.096
Dph6	0.00975748	0.285077	0.244	0.084
D16Ertd472e	0.00975808	0.285001	0.778	0.542
Psma7	0.00980519	0.276297	0.911	0.771
Nsfl1c	0.00981303	0.250463	0.6	0.337
Fbxw11	0.0098427	0.199377	0.289	0.108
Farsb	0.00985892	0.277043	0.511	0.253
Park7	0.00986127	0.256938	0.844	0.554
Hectd4	0.00987438	-0.680912	0.267	0.434
Tubb2a	0.00994336	-0.216295	0.178	0.434
Caml	0.00996611	0.27068	0.356	0.145
Psmd14	0.0100074	0.383544	0.711	0.458
2810004N23Rik	0.0100221	0.0739831	0.422	0.181
Setdb1	0.0101025	0.0652875	0.311	0.108
Gart	0.0101615	0.101608	0.4	0.181
Gars	0.0101791	0.32449	0.578	0.337
Uchl3	0.0102323	0.227794	0.422	0.193
Hsd17b10	0.0102479	0.293384	0.622	0.361
Herpud1	0.0102688	0.231891	0.356	0.157
Parg	0.0102761	0.131688	0.444	0.229
Smc2	0.0103222	-0.0319018	0.311	0.108
Grhpr	0.010339	0.224356	0.222	0.06
Snhg20	0.0103687	0.193899	0.333	0.133
Irf2bp1	0.0103702	0.110189	0.467	0.229
Kbtbd4	0.0103711	0.0363839	0.356	0.145
Ifnar2	0.0104695	0.110882	0.333	0.12
Mfap1a	0.0105255	-0.365436	0.533	0.663
Cdk5	0.0106556	0.0382823	0.289	0.096
Tcirg1	0.0106565	-0.248056	0.022	0.181
Eif4e	0.0107338	0.237374	0.622	0.337
Fyttd1	0.0108016	0.211647	0.422	0.205
Timm17a	0.0108148	0.274222	0.556	0.277
Akr1e1	0.0108322	0.357634	0.111	0.012
Alad	0.0108322	0.149542	0.111	0.012
Arhgap20	0.0108322	0.137276	0.111	0.012
Ifi214	0.0108322	0.109925	0.111	0.012
A230050P20Rik	0.0108322	0.0660838	0.111	0.012
Tnks1bp1	0.0108322	0.0176098	0.111	0.012
Pdcd10	0.0108342	-0.140751	0.6	0.301
Abraxas2	0.0108697	0.0849794	0.244	0.072
Cacybp	0.0109164	0.392044	0.711	0.47
Lztfl1	0.0109299	0.225295	0.533	0.301
Ecsit	0.0110262	0.00999358	0.2	0.048
Slc7a14	0.0111318	-0.106227	0.689	0.831
Itga6	0.011162	-0.429254	0.156	0.361
Rnf5	0.011176	-0.446756	0.244	0.446
Srrm1	0.0112031	0.27074	0.867	0.651
Gm15406	0.0112191	-0.0365164	0	0.133
Ptcra	0.0112191	-0.0515412	0	0.133
Nphs2	0.0112191	-0.27424	0	0.133
Cacna1e	0.0112191	-0.339006	0	0.133
Prep	0.011228	-0.892309	0.267	0.422
Smndc1	0.0112572	0.143256	0.622	0.361
Sil1	0.0112628	0.15214	0.111	0.012
Tmem201	0.0112628	0.137579	0.111	0.012
Wdr82	0.0112648	0.178417	0.511	0.277
Gnl3l	0.0112759	0.339657	0.489	0.253
Bop1	0.0113627	0.210458	0.4	0.181
Nasp	0.0114145	0.199854	0.533	0.277
Zfp398	0.0114786	0.294708	0.333	0.133
Snrnp40	0.0114798	0.242663	0.556	0.313
Naa50	0.0114809	0.0816892	0.511	0.253
Lrrc8e	0.011481	-0.00295629	0.022	0.181
Pop5	0.0116119	0.224229	0.622	0.337
Sub1	0.0116404	0.378356	0.978	0.94
Slc35d2	0.0117084	0.126163	0.111	0.012
Trav6-3	0.0117084	0.108498	0.111	0.012
Zfat	0.0117084	0.0974689	0.111	0.012
Hes6	0.0117179	-0.447848	0.4	0.578
Ada	0.0117324	-0.92415	0.222	0.386
Sigirr	0.0117693	0.266199	0.356	0.157
Bicd2	0.0117727	0.252494	0.333	0.145
Naa40	0.0117938	0.108616	0.244	0.084
Tubb2b	0.0118131	-0.411899	0.178	0.386
Zdhhc17	0.0118474	0.181859	0.311	0.133
Pten	0.0119644	-0.401127	0.844	0.88
Stk24	0.0119716	0.0905686	0.489	0.265
Kdm3b	0.0119806	-0.593426	0.311	0.506
Tet3	0.0119858	0.162709	0.467	0.241
Syncrip	0.0120348	0.091238	0.511	0.277
Hsp90b1	0.0121337	0.423161	0.733	0.578
Aatf	0.0121636	0.0583567	0.289	0.096
Elovl6	0.0121696	0.16309	0.111	0.012
Luzp1	0.0121696	0.0788889	0.111	0.012
Cacng4	0.0121696	0.0713564	0.111	0.012
Clp1	0.0122318	0.282621	0.289	0.108
Them6	0.0122383	-0.127434	0.067	0.241
Rnf138	0.0123376	0.0818368	0.422	0.229
Papolg	0.0123584	0.204403	0.244	0.084
Ifngr2	0.0124457	0.219068	0.444	0.217
Esf1	0.0124536	0.446533	0.422	0.241
Stat6	0.012456	0.194291	0.6	0.349
Cfdp1	0.0124589	0.152041	0.644	0.337
Bcat2	0.0125408	-0.542626	0.356	0.542
Cops6	0.0125418	0.323449	0.756	0.47
Uspl1	0.0125613	-0.574132	0.467	0.639
Fip1l1	0.0125646	0.205783	0.578	0.325
Pop7	0.012574	0.0463218	0.311	0.12
Hnrnpa2b1	0.012585	0.224226	0.978	0.976
Tle1	0.0126469	0.0685566	0.111	0.012
Eftud2	0.0126485	0.294985	0.533	0.313
Tcp1	0.0126643	0.146733	0.889	0.542
Atp2b1	0.0126644	0.0422417	0.444	0.217
Ostc	0.0127157	0.383354	0.844	0.59
Rnf187	0.0127495	-0.503467	0.622	0.771
Gngt2	0.0127792	-0.485121	0.378	0.518
Pfdn4	0.0128361	0.0895802	0.311	0.12
Txnl1	0.0128495	0.430293	0.6	0.361
Ostm1	0.012851	-0.687623	0.267	0.446
Map2k1	0.012857	0.174844	0.444	0.205
Impdh2	0.0128908	0.16129	0.467	0.217
Gskip	0.0129147	0.211847	0.422	0.205
Stat1	0.0129162	0.54435	0.644	0.446
Vars2	0.0129964	-0.142499	0.022	0.169
Eprs	0.0130364	0.0926068	0.644	0.349
U2af2	0.0130414	0.137476	0.778	0.554
Ing4	0.0130587	-0.344191	0.267	0.446
Rnpep	0.0130665	0.224377	0.4	0.193
AI467606	0.0130761	-0.644385	0.667	0.783
Ddx41	0.013102	0.155331	0.378	0.181
Nup54	0.0131031	0.120498	0.311	0.12
Psenen	0.013119	0.328309	0.844	0.627
Phf11c	0.0131364	0.58976	0.133	0.024
Egln3	0.0131364	0.57819	0.133	0.024
Frmd4b	0.0131406	0.128077	0.111	0.012
Ankrd55	0.0131406	0.0338938	0.111	0.012
Xylt1	0.0131406	0.0284267	0.111	0.012
Trim37	0.0131406	0.0236328	0.111	0.012
Klhl4	0.0131406	-0.0172606	0.111	0.012
4930453N24Rik	0.0132259	0.331688	0.489	0.265
Dcaf7	0.0132772	0.130631	0.511	0.277
Fmnl2	0.0133261	-0.539532	0.022	0.169
Lrpprc	0.0133837	0.34546	0.311	0.133
Pfkp	0.0135586	0.281574	0.489	0.253
Ppp1r8	0.0135586	0.155882	0.467	0.265
Traf1	0.0135599	0.25501	0.244	0.084
Tmem165	0.0135735	0.264528	0.444	0.217
AL732506.1	0.0135812	0.00181443	0.133	0.024
Akr1b10	0.0135901	-0.492616	0.067	0.241
Gon4l	0.0135902	0.0571925	0.267	0.096
Fam208b	0.0136162	0.17659	0.422	0.205
Lgals9	0.0136704	-0.312476	0.578	0.747
Arf6	0.0137181	0.0793141	0.822	0.554
Atg5	0.0137196	0.272972	0.356	0.157
Rnps1	0.0137271	0.285795	0.689	0.458
Brix1	0.0138275	0.085739	0.533	0.265
Engase	0.0138496	-0.372921	0.044	0.205
Ccdc115	0.0138578	0.299605	0.267	0.108
Camta2	0.0138929	0.000225227	0.267	0.096
Ppp2r5a	0.0139642	-0.536135	0.756	0.819
Map3k11	0.0140285	0.156494	0.422	0.217
Nkrf	0.0140392	0.115798	0.133	0.024
Mn1	0.0140392	0.083844	0.133	0.024
Mrpl16	0.0141326	0.263708	0.222	0.072
Dcp2	0.0141486	0.0814951	0.422	0.193
Sf3b3	0.0142275	0.155031	0.667	0.41
Rnf185	0.014281	0.231804	0.2	0.06
Epsti1	0.0143	-0.407987	0.289	0.506
Akt1	0.0143	-0.441841	0.311	0.494
Hypk	0.014368	0.021696	0.533	0.301
Smarcb1	0.0143978	0.0540756	0.556	0.253
Chordc1	0.0144428	0.216271	0.756	0.446
Anp32a	0.0144784	0.249413	0.689	0.494
Golga3	0.014513	0.028842	0.311	0.12
Helz2	0.0145229	0.0389721	0.422	0.217
Ucp2	0.0145654	0.243374	0.978	0.94
Ndufa10	0.0145886	0.223496	0.533	0.289
Taf1d	0.0145972	0.0589675	0.556	0.289
Higd1a	0.0146402	0.287704	0.578	0.361
Ubb	0.0146714	0.1479	1	0.988
Trbc2	0.0146714	-0.168023	1	1
Arhgef1	0.0147611	0.229711	0.978	0.916
Mitd1	0.0148097	0.204493	0.4	0.193
Wdr75	0.0148106	0.120688	0.311	0.12
Gpr171	0.0148301	0.00599894	0.222	0.072
Nmnat1	0.0148372	0.440918	0.267	0.096
Ncoa7	0.0148635	0.0696534	0.244	0.084
Nepro	0.0149152	0.261357	0.156	0.036
Pycrl	0.0149152	0.252748	0.156	0.036
Wasf2	0.0149691	-0.403022	0.756	0.819
Polr1e	0.0149869	0.311297	0.178	0.048
Celsr1	0.0149869	0.197249	0.178	0.048
N4bp1	0.0149962	0.179538	0.133	0.024
Axin2	0.0149962	0.031403	0.133	0.024
Trip4	0.015023	0.188349	0.556	0.313
Socs6	0.0150284	0.0356567	0.2	0.06
Chic2	0.0150816	-0.549773	0.4	0.578
Rpl36	0.0150818	0.17615	1	0.988
Armc10	0.0151015	0.184122	0.356	0.169
Btd	0.0151211	0.0949878	0.289	0.108
Mpp6	0.0151901	0.346918	0.222	0.072
Tada1	0.0151901	0.242374	0.222	0.072
Zxdc	0.0151901	0.169237	0.222	0.072
Ndufa1	0.015199	0.181384	0.867	0.639
Nckap5l	0.0152061	0.0963806	0.244	0.084
Qars	0.0152102	0.0601206	0.578	0.313
Bcl11b	0.0152666	-0.331768	0.911	0.928
Ppt2	0.0152988	-0.386017	0.311	0.482
Atp10a	0.015344	-0.447753	0.133	0.337
Gipc1	0.0153614	0.175729	0.378	0.169
Relt	0.015363	0.153121	0.156	0.036
Creld1	0.015363	0.0797718	0.156	0.036
Rps21	0.015396	0.150975	0.978	0.988
Cab39l	0.0154003	0.297276	0.178	0.048
Polr1a	0.0154003	0.189968	0.178	0.048
Rangap1	0.0154163	0.324568	0.6	0.325
Kras	0.0154266	0.337367	0.622	0.386
Ascc1	0.0154407	0.154175	0.289	0.108
Lrch1	0.0154866	0.342293	0.244	0.096
Cd3eap	0.015496	0.321379	0.133	0.024
Ctps	0.015496	0.236573	0.133	0.024
Cand2	0.015496	0.165163	0.133	0.024
Gm340	0.015496	0.111943	0.133	0.024
Gnaq	0.015496	0.0976904	0.133	0.024
Rcan3	0.015496	0.06816	0.133	0.024
Fgfr3	0.015496	0.0061645	0.133	0.024
Sgcb	0.01581	0.330326	0.2	0.06
Cnot9	0.01581	0.054766	0.2	0.06
Tulp3	0.0158226	0.468346	0.156	0.036
D030056L22Rik	0.0158226	0.241041	0.156	0.036
Hsph1	0.0158376	0.160884	0.267	0.096
Ap2m1	0.0158544	0.277421	0.822	0.639
Zcchc2	0.0159332	0.145695	0.222	0.072
Tnk2	0.0160023	-0.407871	0.4	0.566
Coq3	0.0160103	0.307398	0.133	0.024
Slfn9	0.0160103	0.169427	0.133	0.024
Pwp2	0.0160103	0.164881	0.133	0.024
Mob3c	0.0160103	0.111774	0.133	0.024
Myo9a	0.0160103	0.0243514	0.133	0.024
Nfatc1	0.0160186	0.336245	0.311	0.133
Samd9l	0.0160201	0.221131	0.511	0.289
Hid1	0.0160418	-0.484387	0.111	0.277
5730422E09Rik	0.0160569	-0.0141016	0	0.12
Ccl27a	0.0160569	-0.0926366	0	0.12
Il17re	0.0160569	-0.180404	0	0.12
Tef	0.0160569	-0.208501	0	0.12
Spdl1	0.0160569	-0.304106	0	0.12
Plekhf1	0.0160569	-0.408612	0	0.12
Prmt5	0.0160777	0.575755	0.422	0.241
Srsf1	0.0161027	0.128092	0.822	0.578
Gm42418	0.0161523	-0.136158	1	1
Kmt2d	0.0162019	-0.312521	0.689	0.783
4930473A02Rik	0.016238	-0.00428464	0.089	0.265
Ppif	0.0162942	0.0978903	0.156	0.036
Fbxo46	0.0162942	0.0618602	0.156	0.036
Sorbs1	0.0162942	0.0456093	0.156	0.036
Mrpl20	0.0163085	0.28553	0.6	0.386
Prdx1	0.0163551	0.257537	0.933	0.747
Rpl6	0.0163688	0.223189	1	0.928
Nifk	0.0163763	0.35604	0.422	0.217
H6pd	0.0164426	-0.465176	0.133	0.313
Vps37b	0.0165023	-0.0189949	0.356	0.145
Klhl2	0.0165396	0.0934803	0.133	0.024
Zfp609	0.0165396	0.0607348	0.133	0.024
Rhot2	0.0165396	0.0131881	0.133	0.024
Igflr1	0.0165396	0.00605947	0.133	0.024
Slc25a11	0.0166141	0.306052	0.489	0.265
Atp11c	0.0166186	0.344418	0.378	0.193
Dusp1	0.0166272	0.326798	0.2	0.06
Parp8	0.0166272	0.179983	0.2	0.06
Emd	0.0166272	0.105059	0.2	0.06
Apmap	0.0166473	0.0631886	0.244	0.084
Notch2	0.0167012	0.112699	0.178	0.048
Trav14-2	0.0167012	0.0930529	0.178	0.048
Efcab14	0.0167703	0.119388	0.422	0.205
Cad	0.0167781	0.230993	0.156	0.036
Bora	0.0167781	0.17126	0.156	0.036
Klhl24	0.0168431	-0.615121	0.378	0.566
Samd8	0.016993	0.00321753	0.311	0.133
Tbc1d10a	0.0170434	0.107566	0.333	0.133
Oxsr1	0.0170495	0.137271	0.2	0.06
Zbtb1	0.0170497	0.230104	0.622	0.373
Txnl4a	0.0170627	0.0362495	0.556	0.265
Stk39	0.0170842	0.178748	0.133	0.024
C1qtnf12	0.0170842	0.157291	0.133	0.024
Ndc1	0.0170842	0.0676893	0.133	0.024
Heatr1	0.0171077	0.101485	0.222	0.072
Polr2e	0.0171161	0.353707	0.578	0.325
Carm1	0.0171558	0.0361086	0.178	0.048
Tspo	0.0171564	-0.58141	0.444	0.614
Selenok	0.0172329	0.232296	0.933	0.651
Il17ra	0.0172592	-0.256997	0.556	0.723
Vps45	0.0172635	0.181708	0.267	0.096
Fchsd2	0.0172635	0.00726004	0.267	0.096
Trav16n	0.0172747	0.255775	0.156	0.036
Tmem42	0.0172747	0.0967595	0.156	0.036
Ccser2	0.0173252	0.119998	0.489	0.253
Lrrc59	0.01735	0.269883	0.4	0.193
Utp6	0.0174862	0.0407827	0.289	0.108
Txn2	0.0175488	0.285728	0.667	0.47
Fam105a	0.0175488	0.0434647	0.733	0.434
Por	0.0175518	0.336831	0.467	0.229
Eno3	0.0176444	0.135962	0.133	0.024
Donson	0.0176444	0.0853685	0.133	0.024
Rtn4ip1	0.0176444	0.0656271	0.133	0.024
Kpna4	0.0176497	0.0903691	0.711	0.47
Tax1bp1	0.0177137	-0.515612	0.778	0.855
Zfand2a	0.017784	0.199949	0.156	0.036
Gorab	0.017784	0.129564	0.156	0.036
Mri1	0.0178056	0.00730946	0.244	0.084
Zfp825	0.0178245	0.194885	0.422	0.217
Slc27a1	0.0178814	0.308833	0.267	0.108
Zgpat	0.0178814	0.206915	0.267	0.108
Map4	0.017884	-0.652464	0.533	0.663
Rbm45	0.0179224	0.132443	0.2	0.06
Arhgap12	0.0179224	-0.210653	0.022	0.157
Rhof	0.0179324	0.0541861	0.222	0.072
Clpp	0.017954	0.369685	0.333	0.157
Pak1ip1	0.0179639	0.333438	0.4	0.193
Tmie	0.0180178	0.0789519	0.267	0.096
Nol9	0.0180977	0.153683	0.178	0.048
Cbx8	0.0180977	0.103997	0.178	0.048
Tmem126a	0.0180977	0.0267415	0.178	0.048
Flvcr1	0.0181015	0.27129	0.289	0.12
Mrpl17	0.0181272	0.194585	0.444	0.205
Ttc27	0.0182071	0.237262	0.244	0.084
Gadd45b	0.0182096	0.615812	0.067	0
Oasl2	0.0182096	0.372746	0.067	0
Zfp948	0.0182096	0.299359	0.067	0
Gpr83	0.0182096	0.268458	0.067	0
Lpar2	0.0182096	0.249819	0.067	0
Plk3	0.0182096	0.249504	0.067	0
Rpp38	0.0182096	0.240636	0.067	0
Unc93b1	0.0182096	0.205571	0.067	0
Ccdc102a	0.0182096	0.204064	0.067	0
Hsd17b7	0.0182096	0.194892	0.067	0
Zfp324	0.0182096	0.172825	0.067	0
Zfp59	0.0182096	0.172241	0.067	0
Rgs11	0.0182096	0.16996	0.067	0
Rnf43	0.0182096	0.159126	0.067	0
Kbtbd8	0.0182096	0.15831	0.067	0
Msantd1	0.0182096	0.15695	0.067	0
Marveld2	0.0182096	0.153986	0.067	0
Iigp1	0.0182096	0.153398	0.067	0
Dnmt3b	0.0182096	0.151202	0.067	0
Acpp	0.0182096	0.140506	0.067	0
Spin2c	0.0182096	0.138923	0.067	0
Smyd2	0.0182096	0.131579	0.067	0
Itgae	0.0182096	0.12486	0.067	0
Rmdn2	0.0182096	0.119101	0.067	0
Ankrd24	0.0182096	0.117226	0.067	0
Trpm1	0.0182096	0.116119	0.067	0
Thg1l	0.0182096	0.114631	0.067	0
Cobll1	0.0182096	0.110294	0.067	0
Ccr8	0.0182096	0.106236	0.067	0
Prpf40b	0.0182096	0.104416	0.067	0
Pld4	0.0182096	0.0918215	0.067	0
Zfp239	0.0182096	0.0914904	0.067	0
Ppp1r1b	0.0182096	0.0891067	0.067	0
Tlr2	0.0182096	0.0875656	0.067	0
Fam240a	0.0182096	0.0840104	0.067	0
Gm37387	0.0182096	0.0818036	0.067	0
Pvt1	0.0182096	0.0802431	0.067	0
Gadd45g	0.0182096	0.0788214	0.067	0
Bag2	0.0182096	0.0741414	0.067	0
Mboat1	0.0182096	0.0717517	0.067	0
9330179D12Rik	0.0182096	0.0706731	0.067	0
Rangrf	0.0182096	0.0702664	0.067	0
Prss36	0.0182096	0.0699316	0.067	0
Traj31	0.0182096	0.0614718	0.067	0
9330160F10Rik	0.0182096	0.0596667	0.067	0
Spaca1	0.0182096	0.0595324	0.067	0
Mmp11	0.0182096	0.0566154	0.067	0
Zfp683	0.0182096	0.0562951	0.067	0
Osm	0.0182096	0.0556907	0.067	0
Tprn	0.0182096	0.0552411	0.067	0
Prox2	0.0182096	0.0517274	0.067	0
Cnnm2	0.0182096	0.0499029	0.067	0
Mmp14	0.0182096	0.0481621	0.067	0
Trpt1	0.0182096	0.046484	0.067	0
Pyroxd2	0.0182096	0.0457304	0.067	0
Ifit1bl2	0.0182096	0.0446208	0.067	0
Gm26771	0.0182096	0.0429268	0.067	0
Reep2	0.0182096	0.0421434	0.067	0
Sgms1	0.0182096	0.0368056	0.067	0
Shank3	0.0182096	0.0348958	0.067	0
Slc15a1	0.0182096	0.0306513	0.067	0
Gm11707	0.0182096	0.0227392	0.067	0
Myl6b	0.0182096	0.0213577	0.067	0
Scrn3	0.0182096	0.0188531	0.067	0
1810006J02Rik	0.0182096	0.0151211	0.067	0
Arhgap33	0.0182096	0.0148723	0.067	0
Eme1	0.0182096	0.0125018	0.067	0
Gm20069	0.0182096	0.0124723	0.067	0
Slc27a6	0.0182096	0.0117654	0.067	0
Gm49396	0.0182096	0.00851284	0.067	0
1700084C06Rik	0.0182096	0.0076233	0.067	0
Fbxw8	0.0182096	0.00754601	0.067	0
Gm45890	0.0182096	0.00676306	0.067	0
Gm44899	0.0182096	0.0050177	0.067	0
Tgtp1	0.0182096	0.00464691	0.067	0
Prnp	0.0182096	0.00344236	0.067	0
Iqsec1	0.0182096	0.00265701	0.067	0
Bend4	0.0182096	0.00209143	0.067	0
Zc3h10	0.0182096	0.00207697	0.067	0
Tspan15	0.0182096	0.00125525	0.067	0
Amd2	0.0182096	0.000743836	0.067	0
Galns	0.0182207	0.0797652	0.133	0.024
Mvp	0.0182207	0.0673747	0.133	0.024
Ttc37	0.0182207	0.0267457	0.133	0.024
Ptk2b	0.0182362	0.283355	0.8	0.59
Rpl35	0.018245	0.19953	1	0.94
Arl15	0.0182589	-0.0109919	0.267	0.108
Ripor1	0.0182634	-0.181572	0.156	0.349
Atxn7l3b	0.0182855	0.157801	0.778	0.554
Gatd1	0.018287	0.249063	0.444	0.241
Mapre1	0.0183012	0.167183	0.889	0.627
Cdon	0.0183065	0.171158	0.156	0.036
Nek8	0.0183065	0.106487	0.156	0.036
Tsc22d3	0.0183648	-0.477191	0.222	0.422
Mrpl15	0.0184493	0.153291	0.511	0.289
Qrich1	0.0184493	0.129565	0.511	0.289
Pa2g4	0.0184533	0.450393	0.556	0.386
Zfand3	0.0184591	0.177346	0.378	0.181
Rpp25l	0.0184682	0.0507019	0.378	0.193
Ppp2r5c	0.018484	-0.431253	0.644	0.831
mt-Nd2	0.0184953	0.219737	1	0.988
Mlst8	0.0185854	0.0511925	0.178	0.048
Zc3h3	0.0185854	0.0369851	0.178	0.048
Ddit4	0.0185854	-0.000686347	0.178	0.048
Ndufaf2	0.0186165	0.114425	0.244	0.084
S100a11	0.018728	0.168689	0.667	0.434
Ggh	0.0188343	0.178405	0.2	0.06
Fabp5	0.0188343	0.162167	0.2	0.06
Klf6	0.0188348	0.0087792	0.356	0.157
Zbtb48	0.0188423	0.0832202	0.156	0.036
Tmem94	0.0188423	0.029827	0.156	0.036
Erf	0.0188423	0.00752901	0.156	0.036
Hmgcr	0.0191524	0.421828	0.356	0.169
Tmem185a	0.0192034	0.135612	0.267	0.096
Tor4a	0.0192346	-0.102626	0.222	0.072
Ptbp1	0.0192745	0.0820867	0.644	0.386
Tax1bp3	0.0192861	-0.171962	0.333	0.506
Usp40	0.0193052	0.0946607	0.2	0.06
Zbtb17	0.0193324	0.390553	0.4	0.205
Ikbkap	0.0193686	-0.0961821	0.289	0.108
Akirin1	0.0193901	-0.458553	0.489	0.651
Sdf2l1	0.0193918	0.098587	0.156	0.036
Tk2	0.0193918	0.0805856	0.156	0.036
Mrps36	0.0194787	0.145812	0.556	0.277
Pycard	0.0195016	-0.467485	0.8	0.819
Zbtb4	0.0195954	0.0794845	0.178	0.048
Abcd3	0.0196108	0.281429	0.289	0.12
Exosc2	0.0196134	0.202659	0.267	0.096
Trbj2-4	0.0196735	-0.0923619	0.089	0.265
Slc4a7	0.0196754	-0.275481	0.044	0.193
Il16	0.0196884	-0.261085	0.644	0.819
Srsf10	0.0197058	0.238949	0.644	0.494
Spcs3	0.0197572	0.134518	0.511	0.277
Mknk2	0.0197849	0.17173	0.778	0.566
Rwdd1	0.0197962	0.229162	0.622	0.386
Dbhos	0.0198713	-0.110932	0.222	0.386
Gpd2	0.0198933	-0.00733209	0.244	0.084
Epb41l2	0.0199375	0.0212787	0.444	0.229
Bccip	0.0200013	0.412497	0.467	0.265
Fdx1	0.0200049	0.311943	0.289	0.12
Amfr	0.0200303	0.369614	0.467	0.253
Pdha1	0.020084	0.338255	0.622	0.386
Ankrd17	0.0201042	0.150451	0.667	0.434
Noc3l	0.0201181	0.196319	0.178	0.048
Slc52a2	0.0201181	0.147424	0.178	0.048
Cox6c	0.0201581	0.157795	0.933	0.94
Txlng	0.0202118	-0.405423	0.244	0.458
Arhgap30	0.0203311	0.0840826	0.778	0.566
Vamp4	0.0204867	0.113721	0.6	0.349
Uqcrb	0.0205262	0.301291	0.778	0.578
Ergic1	0.0206187	0.172491	0.222	0.072
Pigu	0.0206187	0.062926	0.222	0.072
Smc4	0.0206328	-0.232266	0.8	0.94
Snapc1	0.020653	0.164992	0.178	0.048
Gfer	0.020653	0.119869	0.178	0.048
Hdac1	0.0206799	-0.493601	0.644	0.747
Ndufb9	0.0206833	0.0604213	0.822	0.53
Adgre5	0.0207041	-0.454177	0.289	0.458
Cox16	0.020811	0.0341708	0.578	0.349
Lyar	0.0208125	0.390321	0.333	0.157
Skiv2l2	0.0208126	0.284122	0.467	0.289
Rbl1	0.0208209	0.320157	0.311	0.145
Bst2	0.0208438	0.572957	0.422	0.229
Kpnb1	0.0209209	0.315371	0.667	0.446
Tnfaip8l2	0.021099	0.17159	0.222	0.072
Bcorl1	0.0211252	0.0183957	0.156	0.036
Rab6a	0.0211748	0.209669	0.489	0.241
Mrto4	0.0211964	0.190329	0.333	0.157
Sell	0.0212023	-0.674398	0.511	0.639
Galnt10	0.0212131	-0.0320799	0.4	0.181
Gm20324	0.021246	0.0114387	0.244	0.084
Vps26a	0.0213615	-0.384794	0.178	0.361
Eif3k	0.0213642	0.337418	0.911	0.723
Pcbp2	0.0213642	0.319471	0.889	0.735
Ago3	0.0213645	0.297591	0.222	0.084
1600020E01Rik	0.0213961	-0.302727	0.156	0.337
Cox4i1	0.0214104	-0.3842	1	0.964
Timp2	0.0214673	0.139933	0.511	0.265
Plekhf2	0.021633	-0.485093	0.4	0.554
Sephs1	0.0216512	0.135402	0.289	0.12
Rps27a	0.0216951	0.236827	1	1
Gtf3c6	0.0216958	0.103741	0.467	0.241
Tmem109	0.0217144	0.0524785	0.244	0.084
Acadsb	0.02176	0.115747	0.178	0.048
Nol6	0.02176	0.0260591	0.178	0.048
Romo1	0.0217857	0.134011	0.689	0.398
Cables2	0.0218175	0.146692	0.2	0.06
Fbxo21	0.0218175	0.015956	0.2	0.06
Ptpn2	0.021967	0.102801	0.378	0.169
Sin3a	0.0220618	-0.101042	0.4	0.193
Oser1	0.0220691	0.274918	0.444	0.217
Rrp15	0.0220889	0.108843	0.222	0.072
Trbj2-6	0.0221022	-0.146684	0.333	0.566
Clasrp	0.022166	0.195217	0.356	0.157
Mknk1	0.0221747	-0.368257	0.133	0.313
Guf1	0.0221782	0.348328	0.2	0.072
Sigmar1	0.0221917	0.00917424	0.244	0.084
Szrd1	0.0222492	0.127229	0.422	0.229
Ampd2	0.0223327	0.118883	0.178	0.048
Tmem206	0.0223327	0.0359081	0.178	0.048
Ecd	0.0223466	-0.0799881	0.511	0.277
Ebpl	0.0223545	0.0339694	0.156	0.036
Tpi1	0.0223668	0.262501	0.378	0.181
Prkaca	0.0223668	0.0464543	0.378	0.181
Plekhn1	0.0224266	-0.320832	0.089	0.241
Arrb2	0.022434	0.0510363	0.267	0.108
Ciapin1	0.0224861	0.214164	0.356	0.169
Surf2	0.0225177	-0.0271818	0.289	0.12
Rpl31	0.0227129	0.195756	0.978	0.964
Hnrnpf	0.0227147	0.187573	0.978	0.988
Fam20b	0.0228403	0.319431	0.222	0.084
Ormdl1	0.02289	0.0407288	0.4	0.217
Ttc7	0.022894	0.202192	0.267	0.108
Twf2	0.0228959	0.374797	0.667	0.47
Mcat	0.0229184	0.148236	0.178	0.048
AC174678.1	0.022943	-0.170384	0	0.108
Trbv5	0.022943	-0.260602	0	0.108
U2af1	0.0229543	0.177484	0.911	0.747
Hace1	0.0229921	-0.034197	0.156	0.036
Scaf1	0.0230315	0.00835015	0.489	0.253
Mrps18b	0.0231738	0.0576653	0.244	0.084
Tgif2	0.0232057	-0.0379345	0.289	0.108
Gtf2i	0.0232863	0.250204	0.8	0.602
Elf4	0.02329	0.0812677	0.444	0.241
Atf6b	0.0232919	0.0886112	0.356	0.169
Slc4a2	0.0233621	0.156277	0.267	0.108
Slc37a2	0.0233621	-0.45893	0.067	0.217
Aen	0.0234142	0.0748033	0.289	0.12
Dtd1	0.0234577	0.208063	0.2	0.06
Ndufaf8	0.0234988	0.0419292	0.4	0.181
Psmg2	0.0234988	0.0409644	0.4	0.181
Dld	0.0235318	0.11783	0.644	0.386
Fam210a	0.0235457	-0.253738	0.178	0.361
Dusp5	0.023551	0.125067	0.356	0.181
Cltb	0.0235574	0.0989926	0.311	0.133
Nsmce1	0.0237494	0.13418	0.756	0.434
Pknox1	0.0238122	0.0206856	0.444	0.229
Dcaf15	0.0238122	-0.291379	0.444	0.229
Mcm4	0.0238386	0.131527	0.267	0.108
Dhx29	0.023858	0.173191	0.244	0.096
Polr1d	0.0238924	0.159008	0.867	0.518
Polr2c	0.023899	0.142115	0.533	0.289
Coa5	0.0238998	0.0213056	0.4	0.181
Nkap	0.0240066	-0.644537	0.222	0.386
Ptpn4	0.0240277	0.0297629	0.2	0.06
Nxpe3	0.0240277	-0.112285	0.022	0.157
Snw1	0.0241867	0.269142	0.689	0.458
Mdp1	0.0242239	0.331761	0.756	0.554
Abcf2	0.0242976	0.255442	0.556	0.301
Dbi	0.0243038	0.377088	0.733	0.506
Tmem126b	0.0243234	0.209997	0.267	0.108
Ftsj3	0.0243999	0.0912163	0.4	0.193
Ngrn	0.0243999	-0.00868526	0.4	0.193
Hnrnpa3	0.0244006	0.248691	0.978	0.976
Def6	0.0244031	-0.448945	0.822	0.843
Znhit6	0.0244038	0.342072	0.222	0.084
Chd1l	0.0244437	0.288522	0.289	0.133
Rybp	0.0244437	0.270638	0.289	0.133
Thoc3	0.0244952	0.230883	0.333	0.157
Vdac3	0.0245512	0.259911	0.644	0.41
Nfkbiz	0.0246564	0.306863	0.178	0.06
Tkt	0.0246568	0.301603	0.511	0.289
Erp29	0.0247752	0.0380917	0.511	0.253
Cul2	0.0248167	0.0732115	0.267	0.108
Capza2	0.0248936	0.15483	0.889	0.614
Drap1	0.0249129	0.113912	0.867	0.602
Zfpm1	0.0249208	0.124801	0.2	0.072
Ppp1cb	0.0250165	0.0802863	0.489	0.277
Gabpa	0.0252332	0.193627	0.356	0.181
Ets1	0.025359	0.260151	0.956	0.952
Tm9sf3	0.0253611	0.213902	0.844	0.53
Rpl32	0.0253662	0.244573	1	0.976
Nucb1	0.0253863	0.113423	0.333	0.157
Psmb7	0.0254209	0.217055	0.822	0.554
Rab5c	0.0254358	0.243888	0.378	0.205
Gps1	0.0254604	0.164866	0.578	0.301
Otud7b	0.0254969	0.272668	0.222	0.084
Elovl1	0.0254969	0.247462	0.222	0.084
Nyap1	0.0255224	-0.107458	0.044	0.193
Nop10	0.0255457	0.0714839	0.8	0.53
Mndal	0.0256077	0.241007	0.511	0.277
Ikbkb	0.0256077	-0.00872809	0.511	0.277
Rinl	0.0256098	0.205464	0.4	0.229
Cd2ap	0.0256475	0.0579943	0.4	0.193
2510039O18Rik	0.0256809	0.193933	0.4	0.205
Ints9	0.0257156	0.147529	0.422	0.229
Lzic	0.0257156	0.140687	0.422	0.229
Krit1	0.0257369	0.0751031	0.489	0.265
Dync1li2	0.0258295	0.138248	0.267	0.108
[truncated: 9,948 more rows]

## Sheet: Sel_Inter_Cd4+Cd8+_vs_Cd4+Cd8-
Gene_name	p_val	avg_logFC	pct.1	pct.2
Cd8a	1.72701e-24	3.30719	1	0.053
Cd8b1	2.03821e-15	2.67041	0.909	0.421
Cd40lg	3.81332e-08	-0.819318	0.078	0.526
Thy1	6.01235e-08	1.03581	0.896	0.561
Dntt	3.49919e-07	1.68022	0.623	0.193
Zbtb7b	7.10155e-07	-0.499037	0.117	0.526
Cytip	7.56145e-07	-0.748669	0.792	0.982
Ms4a6b	5.13518e-06	1.26104	0.416	0.07
Itm2a	5.67224e-06	-0.619859	0.766	0.982
Rps2	8.03338e-06	-0.474715	0.987	1
B4galt6	8.89131e-06	0.00162449	0.442	0.088
Chrna9	8.91625e-06	0.616323	0.351	0.035
Lck	1.90897e-05	0.392607	1	1
Tdrp	3.49039e-05	0.573357	0.558	0.193
Bach2	4.23059e-05	-0.476544	0.338	0.667
Bcl2	4.24537e-05	-0.87459	0.429	0.754
Rpsa	5.01846e-05	-0.393694	1	1
Izumo1r	5.59632e-05	-0.627304	0.182	0.509
Myb	5.96836e-05	0.730854	0.468	0.158
Mettl1	6.36435e-05	-0.0979592	0	0.193
mt-Nd1	6.94213e-05	-0.399485	1	1
Gpr174	7.32426e-05	-0.491992	0.325	0.667
Max	7.44642e-05	-0.365223	0.325	0.632
Lef1	7.91253e-05	-0.765006	0.935	0.965
Cd53	8.70837e-05	-0.464695	0.753	0.982
Slc16a5	8.83671e-05	0.839399	0.299	0.035
Eef1a1	9.72891e-05	-0.235028	1	1
Uchl3	9.92977e-05	-0.703266	0.325	0.649
Eml4	0.00011122	-0.26864	0.13	0.421
Asap1	0.000115734	-0.427009	0.182	0.491
Sdf2	0.000130268	-0.571523	0.351	0.667
Cd2	0.000153514	-0.390091	0.896	0.982
Themis	0.000204392	0.596205	0.909	0.789
Xylt2	0.000206789	-0.388016	0.338	0.667
Id2	0.000209298	-0.841225	0.429	0.719
Fbl	0.00023765	-0.488077	0.481	0.772
Eif2s2	0.000243965	-0.288962	0.519	0.789
Asb2	0.000270311	-0.449998	0.13	0.404
Rrp1b	0.000271816	-0.497739	0.052	0.281
Tspan32	0.000284426	-0.56594	0.545	0.825
Rnf149	0.000299349	-0.319153	0.078	0.333
Extl3	0.00031395	-0.363189	0.299	0.561
Tnfsf11	0.000332433	-0.44891	0	0.158
Pgrmc2	0.00033798	-0.191842	0.169	0.456
Camk4	0.000346526	0.586063	1	0.93
Rmnd5a	0.000362267	1.07032	0.753	0.614
Rpn2	0.000367608	-0.518363	0.623	0.842
Sesn3	0.000387539	-0.00262357	0.195	0.526
Slc39a14	0.000412615	-0.225111	0.052	0.281
Smc4	0.00043148	0.689612	0.766	0.474
Cd24a	0.000445822	0.768304	0.805	0.614
Rsu1	0.000462923	-0.453999	0.312	0.632
Retreg1	0.000465869	-0.529287	0.26	0.544
Mboat7	0.000470466	-0.144771	0.234	0.526
Sla2	0.000533114	0.870089	0.623	0.386
Canx	0.000534246	-0.437327	0.727	0.93
Sh2d1a	0.000561779	0.449273	0.844	0.772
Fmnl3	0.000583491	-0.31727	0.299	0.614
Tmsb10	0.000615424	-0.295746	1	1
Ptpn23	0.000644895	-0.114727	0.026	0.211
Adk	0.000656918	-0.426718	0.065	0.281
Zfp839	0.000730629	-0.218159	0.273	0.544
Ncald	0.000751935	-0.126593	0	0.14
Hdac7	0.000759154	0.510828	0.857	0.737
Aldh9a1	0.000767484	-0.369802	0.247	0.544
Rhoh	0.000773928	0.524589	0.961	0.93
2810001G20Rik	0.000774274	-0.349003	0.182	0.456
Tmem64	0.000789298	-0.326367	0.078	0.298
Rock2	0.000870865	-0.160558	0.273	0.561
Plekha1	0.000895016	-0.308231	0.065	0.281
Akap1	0.000955889	-0.0564146	0.065	0.263
St8sia4	0.000990377	-0.341125	0.26	0.561
Cd52	0.00103538	-0.387669	0.974	0.982
Pdcd1	0.00106981	-0.544585	0.091	0.316
Fgfr1op2	0.00107804	0.689899	0.753	0.561
Mdn1	0.0011105	-0.351177	0.234	0.526
Chl1	0.00111473	-0.487104	0.169	0.439
Btg2	0.00113362	0.575608	0.87	0.684
Inip	0.0011388	-0.339422	0.338	0.614
Dennd2d	0.0011416	-0.414978	0.221	0.509
Ccr7	0.00114292	-0.507698	0.273	0.561
Tmsb4x	0.00117569	-0.210158	1	1
Rorc	0.00122403	0.466573	0.26	0.053
Card6	0.0012303	-0.300353	0.091	0.316
Srm	0.00126769	-0.352324	0.052	0.246
Htatsf1	0.00128216	-0.29797	0.273	0.596
Emc2	0.00133657	-0.360603	0.052	0.246
Tmem185a	0.00133773	-0.459223	0.143	0.386
Ssr2	0.00139722	-0.38114	0.545	0.807
Ctsz	0.00142056	-0.342571	0.312	0.632
Txn1	0.00142809	0.390927	0.896	0.86
Coro1c	0.00149867	-0.277903	0.273	0.526
Pacsin1	0.001544	-0.378425	0.377	0.649
Rps6ka1	0.00154779	-0.276769	0.338	0.649
Fnta	0.0015774	-0.597606	0.208	0.456
Sh2b1	0.00159555	-0.118842	0.325	0.596
Il7r	0.00163769	-0.87598	0.208	0.456
Cacna1a	0.00169195	-0.0377887	0	0.123
Vipr1	0.00169195	-0.125074	0	0.123
Zfp608	0.00169195	-0.15957	0	0.123
Abhd14a	0.00169195	-0.268742	0	0.123
Rpn1	0.0017279	-0.418335	0.377	0.632
Stk39	0.00183119	-0.220196	0.195	0.456
Top2b	0.00188758	0.470747	0.935	0.825
Gm6313	0.00191666	0.00840003	0.156	0
H2-Q2	0.00191751	0.539679	0.468	0.228
Hivep3	0.00194296	-0.809707	0.312	0.544
Kat6b	0.00195402	-0.179859	0.169	0.404
Atp6v1h	0.00208794	-0.194766	0.299	0.632
Gna11	0.00209388	0.219342	0.195	0.018
Fam208b	0.00212485	-0.149266	0.195	0.456
Gtf2h4	0.00214116	0.629874	0.325	0.105
Smarcad1	0.00217966	-0.296426	0.182	0.421
Pus7	0.0022325	-0.389594	0.026	0.175
Arl6ip1	0.00226126	0.365723	0.987	0.912
Ndufa8	0.00226713	0.414762	0.727	0.561
Trappc5	0.00230603	-0.219105	0.312	0.614
Pgam1	0.00231024	-0.584818	0.455	0.684
Samsn1	0.00245367	-0.532361	0.377	0.596
Tmem126a	0.00248345	-0.379845	0.117	0.316
Enc1	0.0025954	-0.213874	0.026	0.175
Tnfrsf1b	0.0025954	-0.467971	0.026	0.175
Inpp4b	0.00259879	-0.326006	0.442	0.737
Sox4	0.00260097	-0.235424	0.584	0.807
Rpl9	0.00264538	-0.237673	1	1
Cdk2ap2	0.00274447	-0.427382	0.532	0.754
Stk4	0.00278718	0.402732	0.935	0.825
Samhd1	0.00283908	-0.451447	0.13	0.368
Thumpd1	0.00284416	-0.362227	0.364	0.596
Mthfs	0.00291551	-0.017347	0.065	0.263
Hyou1	0.00292856	-0.235088	0.065	0.246
Tnpo3	0.00292856	-0.240074	0.065	0.246
Ston2	0.003074	0.148461	0.273	0.07
Trmt6	0.003074	-0.373811	0.104	0.298
Trio	0.00310558	-0.190989	0.13	0.351
Ckb	0.00310633	-0.524096	0.442	0.649
Mob3a	0.0031638	-0.120516	0.234	0.526
Rrp8	0.00317627	0.00136838	0.104	0.316
Itpr1	0.00318809	-0.328018	0.234	0.474
Gpr83	0.00319434	-0.577431	0.026	0.175
Ddx47	0.00322615	-0.39936	0.403	0.667
Tcf7	0.00329596	0.367085	1	0.965
Pde3b	0.0032963	0.512638	0.26	0.07
Npy1r	0.00333332	-0.00394624	0.013	0.14
Gbe1	0.00334542	-0.0869171	0.052	0.228
Slc3a2	0.00339576	-0.375778	0.701	0.842
Lcp1	0.00343357	-0.291414	0.87	0.982
Dbnl	0.00345186	-0.371276	0.662	0.842
Bscl2	0.00350363	-0.287109	0.195	0.439
Taok1	0.00359428	0.420699	0.26	0.07
Rps12	0.0037528	-0.307153	0.948	1
Mterf1b	0.00379423	-0.115717	0	0.105
Ppm1l	0.00379423	-0.128414	0	0.105
Tmed10	0.00381051	-0.27644	0.532	0.789
B630019A10Rik	0.0038237	-0.200889	0.571	0.825
Glmp	0.00392296	-0.141679	0.494	0.789
Arl5c	0.00393009	0.813405	0.403	0.193
Arhgef4	0.0039348	-0.198664	0.013	0.14
Slc7a5	0.00406633	-0.0802919	0.013	0.14
Cyb5a	0.00408429	0.584289	0.857	0.667
Wdr83os	0.00412002	-0.262455	0.416	0.649
Ssbp2	0.00417512	0.408273	0.597	0.351
Gns	0.00420272	-0.356764	0.065	0.228
Srpk1	0.00421559	-0.376759	0.61	0.789
Sell	0.0042234	0.594046	0.636	0.456
Trp53i11	0.00429847	0.387311	0.481	0.246
Spint2	0.0043533	0.51011	0.831	0.754
Colq	0.00438892	0.559742	0.416	0.211
Rpl12	0.00439001	-0.249314	0.987	1
Dgke	0.00455341	0.327865	0.299	0.088
Pkm	0.00457889	-0.275652	0.935	1
Jun	0.00465364	-0.173558	0.13	0.333
Pycard	0.00469689	0.462613	0.831	0.86
Rpl10	0.0047106	-0.233475	1	1
Ntmt1	0.00473446	-0.378891	0.065	0.228
Galk2	0.00473556	-0.431292	0.299	0.526
Pcbd2	0.00473732	-0.0382518	0.117	0.333
Pabpc1	0.00477669	-0.274896	0.948	1
St3gal2	0.00479422	-0.345901	0.247	0.456
Ppp2r5a	0.00493698	0.488255	0.727	0.596
Rapgef6	0.00499121	-0.537326	0.688	0.877
Trp53inp1	0.00511196	0.606916	0.844	0.702
Ramp1	0.00524069	0.489437	0.87	0.789
Ndc1	0.00530399	-0.267017	0.091	0.281
Pfn1	0.00534152	-0.185054	1	1
Wsb2	0.00536247	-0.128778	0.13	0.351
Ms4a6c	0.00541845	0.0356914	0.234	0.053
Vkorc1	0.00544658	-0.0358613	0.026	0.158
Tuba1c	0.00552547	-0.163621	0.247	0.474
Rps19	0.00552977	-0.36349	0.987	0.982
Dennd6a	0.00553383	-0.0832547	0.26	0.509
Npm3	0.00555197	-0.0616131	0.195	0.404
Znrf1	0.00556646	0.295826	0.909	0.842
Ap3s1	0.00557775	0.725776	0.883	0.825
Pfas	0.00557803	-0.162655	0.455	0.632
Yipf1	0.00559625	-0.399378	0.13	0.316
Trappc6b	0.00562557	-0.486729	0.221	0.421
Supt4a	0.00571903	0.310226	0.948	0.93
Zmiz1	0.00575138	-0.254644	0.442	0.684
Adamts10	0.00576365	-0.128204	0.052	0.211
Cox10	0.00581803	-0.297194	0.221	0.439
Ing2	0.00587024	-0.066227	0.104	0.298
Il2rg	0.00588393	-0.208928	1	1
Glmn	0.00594134	-0.197277	0.026	0.158
Rpp21	0.00609956	-0.331219	0.325	0.579
Prkdc	0.00612071	0.0983516	0.13	0.351
Nfkbil1	0.00620099	-0.0228865	0.052	0.211
Abr	0.00621214	-0.166314	0.13	0.333
Baz2b	0.0063077	0.572419	0.494	0.281
mt-Nd4	0.00638785	-0.223124	1	1
Ube2d1	0.00641882	0.317025	0.532	0.316
Nfs1	0.00656251	-0.167399	0.065	0.228
Zzz3	0.00659095	-0.277571	0.273	0.491
mt-Nd5	0.00660836	-0.281854	0.961	0.982
Gm43352	0.00662972	-0.0714017	0.571	0.807
Phb	0.00663642	-0.321559	0.429	0.667
Gpatch1	0.00666396	-0.214296	0.026	0.158
Urgcp	0.00675707	0.306151	0.26	0.088
Dhrs3	0.00677284	0.412459	0.156	0.018
Tctex1d1	0.00677284	0.358047	0.156	0.018
Clcn3	0.00681839	-0.0421676	0.247	0.474
Diexf	0.00684554	-0.074122	0.078	0.246
Cd200r1	0.00684554	-0.328371	0.078	0.246
Rex1bd	0.0068595	-0.190434	0.247	0.491
Mrpl27	0.00686696	-0.346798	0.234	0.456
Aen	0.00688434	-0.176683	0.182	0.421
Atp5c1	0.00696565	0.240221	0.935	0.912
Phc3	0.00702858	-0.0241046	0.065	0.228
Cactin	0.00711652	-0.195361	0.117	0.316
Aff1	0.00725931	0.210292	0.545	0.263
Cltb	0.00725937	-0.106432	0.182	0.404
Neat1	0.0073107	0.33121	0.623	0.368
Nap1l1	0.0073107	-0.447989	0.442	0.614
Tefm	0.0073288	0.5093	0.156	0.018
Lyrm9	0.0073288	-0.142489	0.039	0.175
Mapkap1	0.00736208	-0.312501	0.273	0.509
Usp36	0.00740427	-0.0780054	0.156	0.368
Acvrl1	0.00746786	-0.331737	0.078	0.246
Cd69	0.00748387	-0.561259	0.455	0.684
Dennd4a	0.00752303	-0.197182	0.039	0.175
Cycs	0.00754348	-0.302826	0.766	0.895
Lman2l	0.00755094	0.0860375	0.091	0.281
Abcb9	0.00759502	-0.0701405	0.208	0.439
Gm5914	0.00761113	0.0606325	0.26	0.088
Gmfg	0.00763182	0.408226	0.883	0.912
Gigyf2	0.00772445	-0.14078	0.195	0.439
Zwint	0.00782628	-0.379047	0.273	0.491
Selplg	0.00787486	0.352064	0.87	0.772
Zbtb41	0.00792537	0.0953382	0.156	0.018
Rag1	0.00792699	0.198034	0.117	0
3110043O21Rik	0.00799953	-0.18048	0.013	0.123
Edem1	0.00804253	0.500455	0.857	0.754
Msh6	0.0081053	0.637104	0.481	0.298
Syt11	0.00817232	-0.132174	0.883	0.947
Rbm12b2	0.00819045	0.109603	0.247	0.07
Paip2b	0.008243	-0.124217	0.195	0.421
Slc35a4	0.00825795	-0.397933	0.351	0.561
Ncoa3	0.00826229	-0.257178	0.429	0.649
Nudt2	0.00826298	-0.238089	0.013	0.123
Cdk2ap1	0.00832029	-0.235112	0.364	0.614
Elovl1	0.00834688	-0.350233	0.039	0.175
Rpl4	0.00835995	-0.274613	0.974	1
Fbxl12	0.00844808	0.0267224	0.234	0.07
Timm9	0.00849667	-0.16903	0.078	0.246
Zc3h10	0.00850232	-0.00866062	0	0.088
Nrgn	0.00850232	-0.0229796	0	0.088
Gm13546	0.00850232	-0.0293483	0	0.088
Gm36520	0.00850232	-0.0342636	0	0.088
Carm1	0.00850232	-0.0405478	0	0.088
Hipk1	0.00850232	-0.0546688	0	0.088
4930430F08Rik	0.00850232	-0.0568613	0	0.088
Scrn3	0.00850232	-0.0642466	0	0.088
Tbc1d7	0.00850232	-0.0699485	0	0.088
Prdm16	0.00850232	-0.0859197	0	0.088
Phlpp1	0.00850232	-0.0882489	0	0.088
G6pc3	0.00850232	-0.106517	0	0.088
Tmem237	0.00850232	-0.126175	0	0.088
E130311K13Rik	0.00850232	-0.146499	0	0.088
Ube2l6	0.00850232	-0.160016	0	0.088
Csnk2a2	0.0085029	-0.18952	0.169	0.368
H2-Q1	0.00854696	0.145403	0.429	0.246
Cracr2a	0.00856506	-0.107924	0.039	0.175
Als2cl	0.00858326	0.257794	0.416	0.193
Atp5g2	0.00860585	-0.249559	0.61	0.825
Rbms2	0.00877221	-0.229237	0.26	0.491
Emp3	0.00878833	0.272278	0.156	0.018
Nol6	0.0088533	-0.0291221	0.13	0.333
Arl6ip5	0.00892436	-0.148656	0.39	0.702
Nop58	0.00895853	-0.440335	0.416	0.596
Pum3	0.00900324	-0.29757	0.234	0.439
Trac	0.0090497	0.260674	1	1
Mphosph8	0.00905355	-0.434879	0.286	0.491
Polr1a	0.00905715	-0.118607	0.078	0.246
Eef1g	0.00907058	-0.237532	0.779	0.965
Nop16	0.009111	-0.242636	0.117	0.298
Rcan3	0.00911156	-0.0636685	0.117	0.316
Fkbp1a	0.00925071	-0.590883	0.844	0.965
Rbm14	0.00926217	-0.00952628	0.091	0.263
Ctsl	0.00926996	0.600716	0.442	0.211
Mgat5	0.00929225	0.409127	0.182	0.035
Smox	0.00934474	-0.170022	0.221	0.439
Rcc1l	0.0093789	-0.305053	0.052	0.193
Ldhb	0.00938096	0.468049	0.935	0.86
Egr1	0.00946684	-0.211345	0.312	0.579
Txk	0.00949287	0.54434	0.623	0.491
Arpp21	0.00951097	0.555775	0.182	0.035
Thyn1	0.00953062	-0.168212	0.169	0.386
H2-K1	0.00957059	-0.941148	0.234	0.421
Zfp740	0.00958872	0.320084	0.662	0.456
Maml2	0.00959725	-0.214057	0.377	0.596
Bcap31	0.00962386	-0.281407	0.636	0.912
Smim8	0.00964504	-0.300852	0.117	0.298
Mfng	0.00965042	-0.0912158	0.078	0.246
Camk2g	0.00965042	-0.107936	0.078	0.246
Acot9	0.00974583	-0.411916	0.338	0.544
Fastkd3	0.00982723	-0.13552	0.104	0.281
Ensa	0.00983678	-0.0752142	0.273	0.509
Wdr45b	0.00984256	-0.239472	0.221	0.421
Prdx1	0.00989328	-0.392445	0.831	0.912
Exosc8	0.0099644	-0.380345	0.299	0.491
Lyar	0.0100097	-0.10027	0.156	0.386
Oxr1	0.010057	-0.60095	0.429	0.596
Galk1	0.0101215	-0.360793	0.143	0.333
Gm15417	0.0102202	-0.238358	0.065	0.211
Osgepl1	0.0103164	-0.203482	0.052	0.193
Zmynd8	0.0104051	-0.189995	0.247	0.474
Pycr2	0.0104553	0.495987	0.455	0.246
Pik3r4	0.0105801	0.242512	0.26	0.088
Rnf185	0.0106725	-0.373139	0.026	0.14
S100a10	0.0107127	0.23263	0.948	0.93
Dmwd	0.0107165	-0.121724	0.078	0.246
Praf2	0.0107165	-0.162313	0.078	0.246
Elmo1	0.0108803	-0.212507	0.325	0.544
Polm	0.0108863	-0.181915	0.091	0.246
Gm9856	0.0110733	-0.132271	0.052	0.193
Wdr77	0.0111733	-0.236837	0.169	0.368
Kremen1	0.011229	0.262752	0.429	0.228
Elk3	0.0112327	0.00182203	0.195	0.421
Gtf2h5	0.0113342	-0.215247	0.429	0.614
Fxyd5	0.0114296	-0.445841	0.688	0.807
Clk3	0.0115126	0.428328	0.61	0.404
Hsph1	0.0115318	-0.162339	0.221	0.421
Gm9844	0.0115527	-0.00234202	0.299	0.491
Psmd1	0.0115842	-0.231409	0.416	0.649
Abcc1	0.0116157	-0.413598	0.026	0.14
Dzip3	0.0118065	0.49921	0.221	0.07
Acot7	0.0118786	-0.58381	0.468	0.649
Ggh	0.0118792	-0.271225	0.052	0.193
Dlgap4	0.0119542	-0.20999	0.26	0.474
Mtmr4	0.0121592	-0.176142	0.052	0.193
Prelid3b	0.0121949	0.353579	0.481	0.263
Slc7a1	0.0122096	-0.25884	0.065	0.211
1600002K03Rik	0.0122848	-0.277628	0.026	0.14
Sel1l	0.0123526	-0.141054	0.169	0.368
Irak1	0.0124087	-0.125119	0.078	0.228
Dck	0.0124827	0.222485	0.481	0.281
H2afz	0.0125858	0.443515	0.922	0.825
Mtbp	0.012632	-0.213589	0.026	0.14
6720489N17Rik	0.0126603	0.319281	0.104	0
Plekhg2	0.0127043	-0.164068	0.494	0.684
Mocs3	0.0127577	-0.0870511	0.065	0.211
Ptgir	0.0127905	-0.282226	0.039	0.158
Slc4a1ap	0.012795	-0.232497	0.091	0.246
Zfp358	0.0129382	0.256809	0.208	0.053
Fmnl1	0.0129536	0.283453	0.753	0.579
Tmem243	0.0129879	-0.103722	0.026	0.14
Cap2	0.0130398	-0.187746	0.065	0.211
Smc6	0.0130939	-0.434335	0.597	0.772
Lsm4	0.0131082	-0.255464	0.727	0.895
Zfp60	0.0131212	0.247868	0.143	0.018
Adam15	0.0131212	-0.0963379	0.039	0.158
Slc1a5	0.0132158	-0.198046	0.455	0.667
Actn1	0.0132584	0.218847	0.584	0.421
Fmr1	0.0132798	-0.330742	0.247	0.421
Atrx	0.0134172	-0.320689	0.701	0.86
Nebl	0.0134593	0.296181	0.143	0.018
Churc1	0.0136015	-0.160389	0.532	0.737
Ppox	0.0136207	-0.196333	0.065	0.211
Xpo4	0.0136207	-0.219393	0.065	0.211
Lpin2	0.0136485	0.216749	0.169	0.035
Rrnad1	0.0136485	0.173584	0.169	0.035
Ripor1	0.0137383	0.210383	0.247	0.088
Pnp	0.0137567	-0.0550585	0.117	0.281
Prep	0.0137891	-0.310574	0.195	0.368
Stx16	0.0139653	0.343848	0.442	0.246
Orc5	0.0139754	-0.36799	0.169	0.351
Ddx18	0.0139893	-0.233071	0.377	0.561
Rpl10a	0.0141804	-0.176791	1	1
Rnpep	0.0142087	-0.233258	0.169	0.351
Abcb7	0.0142641	-0.145471	0.195	0.404
Hspe1	0.0142718	-0.280858	0.714	0.895
Lrif1	0.0144454	0.383952	0.325	0.14
Mzt2	0.0146175	0.282358	0.169	0.035
Cwc27	0.0148325	-0.360018	0.156	0.333
Snrpa	0.0148831	-0.18602	0.519	0.754
Mthfd1	0.0150255	-0.273375	0.104	0.263
Stx1a	0.0151739	-0.105641	0.065	0.211
Vmn2r84	0.0152684	-0.0794699	0.039	0.158
Crip1	0.0152878	0.206262	0.662	0.491
Prkch	0.0153433	-0.23584	0.377	0.596
Chtf8	0.0153958	-0.11566	0.26	0.421
Stmn1	0.0153992	0.402229	0.909	0.86
Pdrg1	0.0155047	-0.315363	0.442	0.667
Brpf1	0.0155764	-0.0990892	0.078	0.228
Sil1	0.0157369	-0.0667048	0.026	0.14
Foxred1	0.0157369	-0.0713658	0.026	0.14
Hic2	0.01605	-0.189861	0.039	0.158
Clic1	0.0162515	0.305056	0.987	0.93
Ranbp1	0.0164008	-0.170435	0.61	0.789
Got1	0.0164515	-0.35589	0.286	0.474
Cldnd1	0.0165067	-0.248035	0.104	0.263
Itm2c	0.0165118	-0.31085	0.532	0.684
Riok3	0.0165734	-0.198744	0.442	0.649
Cryzl1	0.0165809	-0.28133	0.13	0.298
Bin1	0.0165824	-0.244177	0.325	0.544
Gadd45g	0.016611	-0.0510764	0.026	0.14
Lrp6	0.0166936	-0.322716	0.208	0.368
Tbl3	0.01672	-0.162018	0.143	0.333
Kif11	0.016729	-0.00272299	0.013	0.105
Il2rb	0.016729	-0.128723	0.013	0.105
Atp6v0e	0.0168288	-0.322326	0.688	0.789
Ptp4a3	0.0168331	-0.311226	0.584	0.772
Gm14718	0.0168554	-0.622862	0.091	0.246
Dgcr14	0.0169553	-0.171512	0.195	0.386
Ephx1	0.0169975	-0.376959	0.26	0.474
Usp9x	0.0171387	-0.255378	0.429	0.649
Bcl9l	0.0171846	-0.039764	0.091	0.246
Lman1	0.0171846	-0.184033	0.091	0.246
Klf3	0.0172827	0.532907	0.312	0.14
Mettl16	0.0172879	-0.251177	0.169	0.351
Aldh1b1	0.0172883	-0.185372	0.039	0.158
Slc37a2	0.0174738	0.35269	0.195	0.053
Cd82	0.0174862	-0.210146	0.247	0.456
Wdr75	0.0175957	-0.243245	0.143	0.316
Gm10800	0.0176511	0.0156116	0.13	0.018
Exosc7	0.0177108	-0.255981	0.169	0.333
Xpo6	0.0177113	-0.220165	0.481	0.667
Mdm1	0.0177193	-0.112279	0.039	0.158
Trub1	0.0178019	-0.255714	0.701	0.754
Cd160	0.0178234	-0.250483	0.013	0.105
Chchd6	0.0178234	-0.302746	0.013	0.105
Rps27l	0.0179259	-0.259558	0.519	0.702
Nme2	0.0180165	-0.0939495	0.532	0.719
Iws1	0.0180271	-0.291627	0.403	0.614
Ube2w	0.0181105	-0.115764	0.156	0.333
Rrp9	0.0181105	-0.210634	0.156	0.333
Gramd4	0.0181597	-0.0874793	0.039	0.158
Nif3l1	0.0181597	-0.113158	0.039	0.158
Rcbtb1	0.0182	-0.128104	0.143	0.316
Lrp8	0.0183937	-0.154927	0.013	0.105
Pdpk1	0.0183937	-0.235811	0.117	0.281
Htra2	0.0185823	0.129655	0.195	0.053
Tars2	0.0187146	-0.283194	0.156	0.333
Smurf1	0.0187346	-0.202905	0.169	0.351
2310035C23Rik	0.0189653	0.109029	0.195	0.053
Kifc1	0.0189799	-0.0635555	0.013	0.105
B4gat1	0.0189799	-0.209896	0.013	0.105
Tfe3	0.0189799	-0.334763	0.013	0.105
Rps16	0.0190448	-0.143462	1	1
Asb8	0.0190527	-0.193295	0.078	0.228
Cish	0.0191169	-0.00616803	0	0.07
Zfp456	0.0191169	-0.006932	0	0.07
Traj52	0.0191169	-0.00759654	0	0.07
AC174678.1	0.0191169	-0.0274125	0	0.07
Tstd3	0.0191169	-0.0437209	0	0.07
Gm20735	0.0191169	-0.0473287	0	0.07
Eea1	0.0191169	-0.0537085	0	0.07
Slc35a3	0.0191169	-0.0628026	0	0.07
Gm26640	0.0191169	-0.0662448	0	0.07
Zfp773	0.0191169	-0.181965	0	0.07
Acad10	0.0191169	-0.1866	0	0.07
Vill	0.0191169	-0.189607	0	0.07
Ramp3	0.0191169	-0.386553	0	0.07
Rock1	0.0192028	0.449438	0.844	0.807
Hdac5	0.019384	-0.0843824	0.13	0.298
Marcks	0.0194362	0.462445	0.857	0.789
Frrs1	0.019485	-0.27377	0.117	0.263
Bnip3l	0.0195099	0.335009	0.87	0.807
Magohb	0.0195388	-0.207722	0.039	0.158
Ctss	0.0195388	-0.250348	0.039	0.158
Ap2a2	0.0195567	-0.12003	0.338	0.544
Prkcq	0.0195576	0.385582	0.909	0.877
Zfp428	0.0195824	-0.0252153	0.013	0.105
Wdfy1	0.0195824	-0.102014	0.013	0.105
Pyurf	0.0195824	-0.148936	0.013	0.105
Psat1	0.0196249	-0.521313	0.221	0.386
Med22	0.0197478	-0.0257237	0.117	0.281
Mex3a	0.0198239	-0.385831	0.299	0.491
Pxk	0.019899	-0.381235	0.182	0.351
Kbtbd7	0.0199686	-0.230094	0.052	0.175
Heatr6	0.0199757	-0.151441	0.156	0.333
Gspt1	0.0199914	-0.216327	0.455	0.614
Cyp2d22	0.0202016	0.109141	0.091	0
Zfp523	0.0202016	0.103326	0.091	0
Mafb	0.0202016	0.0938812	0.091	0
Rag2	0.0202016	0.0782928	0.091	0
Celsr2	0.0202016	0.0320806	0.091	0
Glcci1	0.0202016	0.00894055	0.091	0
Tonsl	0.0202016	-0.0243556	0.013	0.105
Izumo4	0.0202016	-0.0797778	0.013	0.105
Fam213a	0.0202016	-0.0986533	0.013	0.105
Sgsm3	0.0202016	-0.180427	0.013	0.105
Rcsd1	0.0202534	0.371107	0.584	0.368
Timm8a1	0.0203206	-0.192559	0.195	0.404
Hsd17b11	0.0204062	0.128487	0.273	0.105
Snrnp40	0.0204146	-0.337166	0.506	0.667
Npm1	0.0204494	-0.279767	0.922	0.947
Tdrd3	0.0204805	-0.35904	0.065	0.193
Lipa	0.0205885	0.425056	0.688	0.614
Rps27a	0.0207143	-0.21377	1	1
Dnaaf5	0.0207392	-0.34055	0.104	0.246
Sarnp	0.0207518	0.403161	0.831	0.649
Tamm41	0.0207993	0.477114	0.221	0.07
Rnpepl1	0.0208055	-0.186605	0.325	0.526
Gpatch4	0.0208325	-0.448298	0.221	0.386
Mapkapk3	0.0209195	-0.189743	0.065	0.193
Ndufb2	0.0209285	-0.213109	0.494	0.684
Zfp971	0.0210726	0.0295993	0.13	0.018
Akap9	0.0211522	-0.237465	0.39	0.614
Itch	0.0211819	-0.0625316	0.39	0.632
Mrpl48	0.0212032	-0.120546	0.234	0.456
Pon2	0.0212167	-0.126672	0.182	0.386
Bcas2	0.0212181	-0.241908	0.688	0.789
Cmtr1	0.0212698	0.0430707	0.325	0.14
Trim56	0.0213067	0.158418	0.727	0.596
Zfp275	0.0213666	-0.465685	0.065	0.193
Unk	0.0215194	-0.114916	0.104	0.246
Colgalt1	0.021822	-0.27111	0.065	0.193
Btla	0.0218463	-0.118905	0.052	0.175
Knop1	0.0219884	-0.0598689	0.195	0.386
Zfp51	0.0219947	0.775091	0.208	0.07
Gng10	0.0220395	-0.0306332	0.195	0.368
Srd5a3	0.0221761	-0.362595	0.169	0.333
Terf2ip	0.0222218	0.306396	0.286	0.123
Mxd4	0.0222838	0.307031	0.584	0.421
Ankrd50	0.0222949	0.364865	0.312	0.158
Nfkb1	0.0223429	-0.450746	0.351	0.544
Nme1	0.0225494	-0.161903	0.766	0.86
Nucks1	0.0225689	-0.146499	0.558	0.754
Zfp330	0.0226481	-0.212917	0.377	0.614
Ap1s2	0.0227141	0.532163	0.325	0.158
mt-Nd3	0.0228172	-0.0208335	0.506	0.667
Kcna2	0.0228415	0.452139	0.156	0.035
C1qbp	0.0229286	-0.303828	0.351	0.561
Carmil2	0.0229323	0.1624	0.61	0.456
Itih5	0.0229531	-0.154554	0.104	0.263
Ipo5	0.0229762	-0.0957043	0.13	0.298
Sap130	0.0230019	-0.0616706	0.169	0.351
Sbf1	0.0231057	-0.0231577	0.442	0.632
Alg8	0.0231175	-0.155727	0.039	0.158
Zeb1	0.0231717	0.551016	0.416	0.263
Mast3	0.0232178	0.496098	0.623	0.439
Rrp15	0.0234772	-0.247826	0.13	0.281
Ilf2	0.0235278	-0.268326	0.338	0.544
Impdh2	0.0235307	-0.229103	0.312	0.526
Pgghg	0.0236934	-0.359578	0.117	0.263
Tubb2b	0.0237894	0.162353	0.234	0.088
Ncoa7	0.0239587	-0.164732	0.091	0.228
Mybbp1a	0.0240052	-0.190948	0.377	0.579
Pikfyve	0.0240151	-0.170886	0.104	0.246
Pdia3	0.0240566	-0.282552	0.831	0.965
Sema4a	0.0241633	-0.237489	0.182	0.368
Pa2g4	0.0242786	-0.105144	0.338	0.526
Rexo1	0.0243136	-0.173596	0.338	0.561
Rtraf	0.0243813	-0.309044	0.494	0.667
Ly75	0.0244067	-0.266346	0.026	0.123
Ccdc94	0.0244081	0.147468	0.156	0.035
Ubash3b	0.0244081	-0.146356	0.052	0.175
Tusc3	0.0244985	-0.209856	0.403	0.614
Xpr1	0.0245318	-0.246318	0.182	0.368
Msn	0.0247259	-0.221404	0.974	0.982
Oxct1	0.0249382	-0.28273	0.247	0.439
Sppl2b	0.0249505	-0.158454	0.052	0.175
Pde12	0.0252409	-0.0944684	0.169	0.351
Alkbh4	0.0252527	-0.127198	0.065	0.193
Zfp36l1	0.0252615	-0.168971	0.662	0.772
Rps8	0.0253093	-0.216083	0.974	1
Tspo	0.0254701	0.522019	0.636	0.509
Eif4b	0.0256616	-0.167098	0.558	0.772
Safb2	0.0258093	0.19018	0.532	0.386
Mios	0.0259965	0.309423	0.234	0.088
Utp3	0.0260621	-0.236528	0.403	0.649
Bag1	0.0260885	0.44284	0.597	0.439
Hmgb1	0.026206	0.200633	1	1
Nbdy	0.0263434	0.413167	0.403	0.246
Stk35	0.0264493	-0.0478446	0.026	0.123
Cptp	0.0264493	-0.0690418	0.026	0.123
Sptlc1	0.0264951	-0.333208	0.234	0.421
Ppid	0.0265169	-0.233102	0.429	0.632
Sash3	0.0266027	0.191261	0.883	0.825
Cpsf3	0.0266028	-0.144454	0.338	0.561
Kdm5d	0.0267527	-0.198346	0.169	0.333
Ypel3	0.0267554	0.392097	0.766	0.667
Zfp12	0.0267643	-0.294827	0.117	0.263
Anapc4	0.0269316	-0.121491	0.26	0.474
Abcf3	0.0270985	-0.201676	0.247	0.421
Eif4a1	0.0271279	-0.226916	0.974	0.965
Phf11a	0.027402	-0.066762	0.078	0.211
Cops5	0.0274056	-0.125559	0.286	0.491
Cep97	0.0277543	0.175483	0.545	0.351
Sod1	0.0278476	-0.158638	0.468	0.702
Pex7	0.0278715	0.498659	0.273	0.14
9030025P20Rik	0.0278916	-0.0255953	0.026	0.123
Rhot2	0.0278916	-0.0300643	0.026	0.123
Taf1b	0.0278995	-0.288933	0.208	0.386
Flnb	0.0279384	-0.222184	0.078	0.211
Lpcat1	0.0279805	-0.126518	0.065	0.193
Dstyk	0.0279805	-0.267247	0.065	0.193
Guk1	0.0279892	-0.424132	0.143	0.298
Lsp1	0.0280104	0.251227	0.922	0.877
Nsmce1	0.0280698	-0.332489	0.61	0.807
Ttc13	0.0281978	0.0547254	0.182	0.386
Ggps1	0.0282506	-0.116537	0.299	0.509
Spata5	0.0283218	-0.123901	0.156	0.333
Sqor	0.0283271	0.403449	0.117	0.018
Itm2b	0.0284053	0.269094	0.987	1
Mthfsl	0.0285458	-0.238816	0.234	0.404
Gpr65	0.0285969	-0.0160272	0.247	0.456
Susd6	0.0286331	-0.131732	0.377	0.579
1810041H14Rik	0.0286379	-0.0529897	0.026	0.123
Dars2	0.0286379	-0.0988987	0.026	0.123
Def8	0.0286379	-0.147532	0.026	0.123
Gstp3	0.0286379	-0.15094	0.026	0.123
Pla2g16	0.0286379	-0.23491	0.026	0.123
Chn2	0.0286379	-0.241201	0.026	0.123
Nsun2	0.0287282	-0.285251	0.312	0.509
Hspa5	0.0287379	-0.236553	0.688	0.825
St7l	0.0288587	0.306557	0.247	0.105
Dnajc10	0.0288633	-0.385403	0.312	0.474
Snhg20	0.0289171	-0.0357027	0.182	0.368
Timm22	0.0289171	-0.211844	0.182	0.368
Rnf166	0.0289493	-0.145097	0.416	0.614
Capn1	0.0289952	-0.00964781	0.312	0.526
Pik3r2	0.0291408	-0.109439	0.065	0.193
Dcun1d5	0.0291759	-0.116627	0.416	0.667
Pafah1b1	0.0293206	0.331896	0.87	0.772
Ucp2	0.0293954	0.157788	1	1
Slc15a1	0.0294013	-0.0137117	0.026	0.123
Elf4	0.0294302	0.249745	0.403	0.228
Sigmar1	0.0296023	-0.0249504	0.078	0.211
Mob1a	0.0296636	-0.054156	0.403	0.632
Sgms1	0.0296787	-0.0711413	0.052	0.175
9130401M01Rik	0.0297675	-0.149705	0.104	0.246
Tdrd5	0.0297825	0.273768	0.117	0.018
Slc35a1	0.0298559	-0.385838	0.299	0.474
Sec61b	0.029919	-0.258204	0.714	0.877
Mterf4	0.0301755	-0.1868	0.078	0.211
Gm3558	0.0301821	-0.00560051	0.026	0.123
Serpinb6b	0.0301821	-0.254241	0.026	0.123
Pafah1b3	0.030193	0.431501	0.519	0.368
Mrps6	0.0303619	-0.127107	0.416	0.632
Tle3	0.0303889	0.0973109	0.429	0.246
Gng2	0.0305092	-0.192217	0.182	0.351
Cops4	0.0305694	-0.289095	0.364	0.579
Kpna3	0.0305997	0.0582088	0.247	0.456
Atxn10	0.0306094	-0.300189	0.753	0.825
Plcg1	0.0307473	-0.0957593	0.182	0.333
Grwd1	0.0308563	-0.172162	0.117	0.281
Ighm	0.0309018	0.473511	0.597	0.439
Srr	0.0309587	-0.00463784	0.065	0.193
Fam102a	0.0309656	-0.197986	0.403	0.614
Dnajc27	0.0309807	-0.0156661	0.026	0.123
Setd6	0.0309807	-0.0969361	0.026	0.123
Sytl2	0.0311238	-0.187779	0.182	0.368
Cep44	0.0311818	0.0802422	0.26	0.105
Ugp2	0.0313101	-0.119187	0.143	0.298
Tnfaip1	0.0313507	-0.114557	0.078	0.211
Diablo	0.0314261	-0.0493008	0.351	0.579
Poldip2	0.031483	-0.343044	0.117	0.246
Gtdc1	0.0316178	0.123617	0.286	0.14
Stim1	0.0317115	0.0240118	0.234	0.456
Rictor	0.0317352	-0.258686	0.442	0.632
Actr1b	0.0317567	-0.523992	0.273	0.439
Kif1c	0.0317956	-0.2503	0.052	0.158
Zfp831	0.0317956	-0.258753	0.052	0.158
Dtd1	0.0317956	-0.381735	0.052	0.158
Zfp281	0.031871	-0.303159	0.532	0.684
Plaa	0.0318908	-0.14139	0.351	0.561
A930002I21Rik	0.0320187	0.515385	0.195	0.07
Haus7	0.0322172	-0.20477	0.13	0.281
Zbtb7a	0.032224	-0.0532627	0.065	0.193
Ly6d	0.0322532	0.339376	0.078	0
Spo11	0.0322532	0.202962	0.078	0
Axdnd1	0.0322532	0.164255	0.078	0
Art1	0.0322532	0.136694	0.078	0
Abca1	0.0322532	0.069109	0.078	0
Rgs12	0.0322532	0.0590212	0.078	0
Srcap	0.0322532	0.0457652	0.078	0
Zfp507	0.0322532	0.0368404	0.078	0
Pex11g	0.0322532	0.0360474	0.078	0
Hist1h3i	0.0322532	0.00400082	0.078	0
Hist1h2ad	0.0322532	0.00207026	0.078	0
Rps28	0.032546	-0.1312	0.987	1
Naxe	0.0325883	-0.199819	0.208	0.404
Tmem106c	0.0326324	-0.028548	0.026	0.123
Ubxn11	0.0326374	-0.141877	0.039	0.14
Ets2	0.0326533	0.396325	0.636	0.456
Ttc1	0.032662	-0.26929	0.325	0.491
Chd3	0.0326848	-0.179544	0.636	0.86
Ndufs8	0.0327347	-0.281388	0.532	0.754
Zfp408	0.0327774	0.165313	0.221	0.088
Zmym6	0.0328868	0.105653	0.117	0.018
Aes	0.0329133	0.22597	0.987	1
Morc2a	0.0329642	-0.246404	0.143	0.281
Dync1li2	0.0331198	0.294922	0.338	0.193
Rgs14	0.0331872	-0.218879	0.455	0.632
Kctd3	0.0332285	-0.366801	0.065	0.175
Tm9sf2	0.0332824	-0.299574	0.403	0.579
Gstp1	0.0332834	-0.0847784	0.623	0.86
Eaf1	0.0333354	0.18281	0.429	0.246
Armc1	0.033372	-0.361408	0.299	0.456
Arl16	0.0334106	-0.0952678	0.091	0.228
Cmss1	0.0334149	-0.230689	0.039	0.14
Klf6	0.0334734	-0.336391	0.195	0.351
Psmg4	0.0335154	-0.16654	0.234	0.421
Caprin1	0.0335745	-0.223578	0.714	0.825
Rin3	0.0337107	-0.23286	0.234	0.404
Os9	0.0338685	-0.126468	0.403	0.632
Sipa1l1	0.033903	-0.146114	0.39	0.614
Trmt10b	0.0339142	-0.286231	0.065	0.175
Fam120b	0.0339483	-0.097426	0.117	0.263
Tmem199	0.0340183	-0.242129	0.091	0.228
Tbc1d1	0.0341857	-0.170796	0.156	0.298
Noa1	0.0342049	-0.146315	0.065	0.193
Tbc1d5	0.0342082	-0.0645555	0.039	0.14
Ccdc90b	0.0342082	-0.17332	0.039	0.14
Agl	0.0343124	-0.151382	0.403	0.596
Traj5	0.0345402	0.013457	0.117	0.018
Pop4	0.0346086	-0.256499	0.26	0.456
Bmi1	0.0346687	-0.152957	0.156	0.316
Ahcyl1	0.0346711	0.0449186	0.26	0.474
Vcpkmt	0.0350175	-0.00165181	0.039	0.14
Necap1	0.0350175	-0.224055	0.039	0.14
Ttc14	0.0351002	0.462815	0.558	0.421
Srsf4	0.0351064	-0.108389	0.39	0.579
Rpl28	0.0351924	-0.170333	1	1
Pan2	0.0352622	-0.107489	0.091	0.228
Mdc1	0.0352842	-0.079556	0.481	0.614
Selenop	0.0353607	0.409025	0.675	0.579
Nfkb2	0.0356638	-0.181893	0.169	0.333
Tnks2	0.0356884	-0.214694	0.623	0.772
Rgcc	0.035741	0.398366	0.481	0.298
Tmem164	0.0357586	-0.240475	0.091	0.211
Epg5	0.0358053	0.481727	0.273	0.14
Slc27a4	0.0358432	-0.0737884	0.039	0.14
Heg1	0.0358432	-0.0979868	0.039	0.14
Dph5	0.0361831	-0.15238	0.182	0.333
Slc7a6	0.0361897	-0.303165	0.325	0.509
Hypk	0.036203	-0.0300937	0.429	0.544
Mettl2	0.0362251	0.20671	0.143	0.035
Snrpa1	0.0363699	-0.187334	0.416	0.614
Usf1	0.0366373	-0.223061	0.143	0.298
Sec61g	0.036641	-0.255859	0.74	0.842
Leprotl1	0.0366541	-0.317181	0.831	0.965
Rpa1	0.0366996	0.437069	0.74	0.649
Slc25a44	0.0370001	-0.377937	0.078	0.193
Herc6	0.0370854	0.354257	0.195	0.07
Prr13	0.0370925	-0.0237232	0.013	0.088
Zfp445	0.0370925	-0.0749002	0.013	0.088
Pank1	0.0370925	-0.100142	0.013	0.088
Ide	0.0372102	-0.140868	0.143	0.298
Dcaf13	0.0372295	-0.444623	0.39	0.561
St7	0.0375444	-0.0899091	0.039	0.14
Tob1	0.037814	-0.0815642	0.052	0.158
Cd5	0.037815	-0.285496	0.662	0.825
Dmap1	0.0379676	-0.240178	0.156	0.316
BC003965	0.0379835	-0.0830655	0.299	0.526
Usp38	0.0379835	-0.190435	0.325	0.491
Gpx4	0.0379963	0.332305	0.883	0.842
Rps21	0.0380203	-0.11616	0.987	1
Trav14d-1	0.038218	-0.0146959	0.273	0.474
Mif	0.0382314	-0.294022	0.753	0.895
Qsox2	0.0382481	-0.0714576	0.013	0.088
Bcs1l	0.0382481	-0.187048	0.013	0.088
Arl2bp	0.0382694	-0.289333	0.312	0.474
Atp5e	0.0383865	-0.129859	0.896	0.947
Fam49b	0.0383913	0.400618	0.753	0.719
Cnbp	0.0384387	-0.21952	0.974	0.982
Rps18	0.0384394	-0.174718	0.974	1
Rpl8	0.0384397	-0.1419	1	1
Rpl21	0.0384397	-0.195551	1	1
Prpf19	0.0384703	-0.051847	0.221	0.386
Ccnd2	0.0384731	-0.82771	0.104	0.228
Parp8	0.0385427	0.0479562	0.091	0.228
Chmp2a	0.0387448	-0.231265	0.506	0.719
Cipc	0.0387505	-0.104558	0.117	0.263
Csk	0.0387515	-0.183755	0.779	0.947
Gm42418	0.0388629	0.197937	1	1
Lrrc28	0.0389749	-0.07084	0.143	0.298
Timm8b	0.039027	-0.193437	0.429	0.596
Taf11	0.039125	-0.036787	0.208	0.386
Lpgat1	0.0391443	-0.263927	0.104	0.228
Arhgap25	0.0392524	0.27281	0.519	0.333
Znrd1	0.0393049	-0.150827	0.429	0.579
Gm31597	0.0393138	-0.0121388	0.039	0.14
Apex1	0.0393529	-0.177903	0.234	0.386
Dusp10	0.039415	-0.16428	0.416	0.632
Fastkd1	0.0394342	-0.116123	0.013	0.088
Rdh10	0.0394342	-0.151777	0.013	0.088
Klhdc2	0.0394342	-0.255134	0.013	0.088
Cep128	0.0394342	-0.35333	0.013	0.088
Atp6v1e1	0.0395357	-0.201323	0.416	0.596
Fam78a	0.0395846	0.128556	0.221	0.088
Ilkap	0.0396025	0.159597	0.532	0.333
Spns1	0.0396193	-0.00257196	0.221	0.404
Gata3	0.0397943	-0.212479	0.571	0.772
Tsr1	0.0398649	-0.276023	0.091	0.211
Myc	0.0398778	-0.226489	0.117	0.246
Mkks	0.0399146	-0.143794	0.078	0.193
Ppp1cc	0.0399539	-0.180679	0.844	0.912
Pfdn1	0.0399659	-0.159087	0.325	0.526
B4galnt1	0.0401399	-0.199757	0.468	0.649
Actg1	0.0401566	-0.167771	0.987	1
Soat1	0.0401784	0.358839	0.636	0.509
Zzef1	0.0401879	0.312664	0.377	0.211
Smco4	0.0402247	-0.0187665	0.039	0.14
Pias3	0.0402247	-0.041179	0.039	0.14
Zfp85	0.0402247	-0.0868408	0.039	0.14
Tubb4b	0.0403065	-0.233701	0.519	0.702
Zfp606	0.0403083	0.291656	0.143	0.035
Mast2	0.0403083	-0.144171	0.052	0.158
Bcap29	0.0403224	-0.196653	0.13	0.281
Nap1l4	0.0405704	-0.266701	0.701	0.877
Lfng	0.0406514	-0.00611606	0.013	0.088
Ccdc50	0.0406514	-0.156724	0.013	0.088
Axl	0.0406514	-0.15944	0.013	0.088
Ift22	0.0406514	-0.170086	0.013	0.088
Trappc11	0.040767	-0.108924	0.208	0.386
Nckap1l	0.0408506	0.544342	0.74	0.719
Zmat5	0.040917	-0.139949	0.156	0.316
Mcu	0.040974	-0.0862334	0.234	0.386
Uqcrq	0.0412408	-0.230114	0.818	0.93
Snhg6	0.0413691	-0.133349	0.312	0.456
Prkaca	0.0414359	-0.0753483	0.26	0.439
Sh3bp2	0.0414526	-0.212362	0.195	0.351
Agpat4	0.0416371	0.168363	0.221	0.088
1110065P20Rik	0.0419002	-0.00690313	0.013	0.088
Irf4	0.0419002	-0.121859	0.013	0.088
Notch2	0.0419299	-0.276816	0.104	0.228
AU040320	0.0420475	-0.0600322	0.052	0.158
Ptdss1	0.0420739	-0.0862397	0.143	0.298
Pnpo	0.0421004	-0.0232838	0.039	0.14
Tmem251	0.0421501	0.048861	0.286	0.14
Armc5	0.0421501	-0.064211	0.156	0.316
Gtf3c4	0.0422442	0.0655898	0.078	0.211
Rrad	0.0423411	0.341648	0.221	0.088
Abcd4	0.0423949	-0.252654	0.156	0.281
Zfp664	0.0425797	-0.0425143	0.195	0.386
Bdh1	0.0426776	0.253736	0.429	0.298
Wdr4	0.0426968	-0.084263	0.104	0.246
Rmnd1	0.0427181	-0.0171359	0.143	0.298
Gnas	0.0427871	-0.037644	0.558	0.667
Mrpl55	0.0428597	-0.424476	0.195	0.333
Opa1	0.0429364	-0.222972	0.221	0.404
Gm17018	0.0429407	-0.153787	0.052	0.158
Riok1	0.042954	-0.253095	0.351	0.509
Evl	0.0431079	-0.0417976	0.494	0.737
Cpt1a	0.0431814	-0.0249927	0.013	0.088
Tnf	0.0431814	-0.0680622	0.013	0.088
Harbi1	0.0431814	-0.0686511	0.013	0.088
Traj21	0.0432017	-0.000524811	0.169	0.053
Fam96a	0.0432657	-0.168054	0.532	0.702
mt-Co1	0.0433178	-0.168662	1	1
Ubqln4	0.0433844	-0.118777	0.104	0.228
Cstf1	0.0434145	-0.102926	0.117	0.263
Gm12166	0.0434364	-0.000580989	0	0.053
4932438H23Rik	0.0434364	-0.000916286	0	0.053
Kif24	0.0434364	-0.000938677	0	0.053
Mtcp1	0.0434364	-0.00152087	0	0.053
Zfp119a	0.0434364	-0.00197363	0	0.053
Dnah11	0.0434364	-0.00204832	0	0.053
Palm3	0.0434364	-0.00351003	0	0.053
Rap1gap2	0.0434364	-0.00355665	0	0.053
Gm26692	0.0434364	-0.00383555	0	0.053
Atf7	0.0434364	-0.00607015	0	0.053
BC055324	0.0434364	-0.00869992	0	0.053
Gorasp1	0.0434364	-0.0109875	0	0.053
Ppp1r3f	0.0434364	-0.0117261	0	0.053
Pagr1a	0.0434364	-0.0117517	0	0.053
Gm29642	0.0434364	-0.0124308	0	0.053
Ccnf	0.0434364	-0.0125511	0	0.053
Fbxw8	0.0434364	-0.0131128	0	0.053
Itga2b	0.0434364	-0.0136679	0	0.053
St6galnac3	0.0434364	-0.0138502	0	0.053
Gm40773	0.0434364	-0.0142514	0	0.053
Asah2	0.0434364	-0.0154931	0	0.053
Eme2	0.0434364	-0.017443	0	0.053
Decr2	0.0434364	-0.0185959	0	0.053
Gm28809	0.0434364	-0.0190451	0	0.053
Ppfibp1	0.0434364	-0.0212191	0	0.053
Arhgap19	0.0434364	-0.0219068	0	0.053
Slc25a24	0.0434364	-0.0256237	0	0.053
Dscc1	0.0434364	-0.0448365	0	0.053
Rad51c	0.0434364	-0.0493895	0	0.053
Adgrg1	0.0434364	-0.0498717	0	0.053
Tsen2	0.0434364	-0.0525067	0	0.053
Gm26799	0.0434364	-0.0527728	0	0.053
Pyroxd2	0.0434364	-0.0537838	0	0.053
B4galnt4	0.0434364	-0.0568592	0	0.053
Gm45871	0.0434364	-0.0613688	0	0.053
Dsn1	0.0434364	-0.0634275	0	0.053
Igfbp4	0.0434364	-0.0641391	0	0.053
Aif1	0.0434364	-0.0653378	0	0.053
Mgme1	0.0434364	-0.0676299	0	0.053
Exph5	0.0434364	-0.0686499	0	0.053
Usp46	0.0434364	-0.0740453	0	0.053
Fam185a	0.0434364	-0.0749038	0	0.053
Daglb	0.0434364	-0.0761163	0	0.053
Scn4b	0.0434364	-0.0804814	0	0.053
Il6ra	0.0434364	-0.0807031	0	0.053
4933406P04Rik	0.0434364	-0.0841841	0	0.053
Odf3b	0.0434364	-0.0869127	0	0.053
Zfp28	0.0434364	-0.0918023	0	0.053
Tpst1	0.0434364	-0.0972379	0	0.053
Il21	0.0434364	-0.107326	0	0.053
Fgfbp3	0.0434364	-0.118977	0	0.053
Zfp72	0.0434364	-0.119294	0	0.053
Nme4	0.0434364	-0.134604	0	0.053
Tmem97	0.0434364	-0.145831	0	0.053
Mettl15	0.0434364	-0.163095	0	0.053
Elovl7	0.0434364	-0.169448	0	0.053
Spin2c	0.0434364	-0.169608	0	0.053
Bbs12	0.0434364	-0.206749	0	0.053
U2surp	0.0438282	-0.25957	0.597	0.702
Crlf2	0.044093	-0.0127101	0.221	0.404
Adgre5	0.0441275	0.242577	0.208	0.088
Bud23	0.044194	-0.143315	0.377	0.579
Vasp	0.0441954	-0.188596	0.61	0.719
Dusp1	0.044229	-0.546549	0.286	0.421
Slamf6	0.0444734	0.537216	0.234	0.105
Rcc1	0.0446501	-0.0815843	0.078	0.193
Ints7	0.0447411	0.0213232	0.195	0.368
0610012G03Rik	0.0447466	-0.0129789	0.26	0.439
Ptpn14	0.0447752	0.09249	0.143	0.035
Tgfbr3	0.044857	-0.37962	0.065	0.175
Cdk10	0.0450523	-0.0683147	0.039	0.14
H2afv	0.0452762	0.274814	0.883	0.877
Mrps12	0.0453326	-0.114625	0.338	0.526
Paip2	0.0454147	0.266619	0.909	0.947
Lat	0.0454589	0.241715	0.987	0.982
Bcl7a	0.0455022	-0.110791	0.13	0.263
Sh3kbp1	0.0456253	0.336837	0.896	0.93
Fkbp2	0.045646	0.210214	0.208	0.088
Tapbpl	0.0456534	0.18154	0.312	0.175
Ppp1ca	0.0457014	0.179425	0.987	0.965
Fam49a	0.045717	-0.0418881	0.052	0.158
Eif3i	0.0459172	-0.332091	0.597	0.737
Uty	0.0460392	0.246687	0.286	0.14
Hpf1	0.0461498	-0.253958	0.351	0.509
Tor4a	0.0461858	-0.21742	0.182	0.333
Rraga	0.0462027	-0.300849	0.208	0.368
Exosc2	0.0463981	-0.0648533	0.13	0.281
Purb	0.0464033	-0.263344	0.649	0.807
Cln5	0.0464216	-0.23077	0.104	0.228
Ndufv2	0.0464288	-0.337902	0.727	0.807
Mical1	0.0464608	0.39594	0.416	0.281
Cks1b	0.0464655	-0.311139	0.234	0.404
Ndufa4	0.0465872	-0.138444	0.87	0.947
Ccdc28b	0.0466405	-0.0958921	0.065	0.175
Nudcd1	0.0466754	-0.129566	0.052	0.158
Klf13	0.0466982	0.420914	0.896	0.754
Wipi2	0.046716	-0.00276669	0.156	0.316
Nt5c	0.0469823	-0.101223	0.597	0.842
Hars	0.0470487	-0.30374	0.377	0.509
Mrpl57	0.0470619	0.287037	0.597	0.509
Txnl4a	0.0470755	-0.260454	0.403	0.596
Arfip2	0.0471904	-0.136067	0.078	0.193
AI987944	0.0471904	-0.304161	0.078	0.193
Champ1	0.047465	0.152613	0.273	0.123
Mad2l1	0.0476507	-0.162889	0.052	0.158
Snw1	0.0478408	-0.102667	0.468	0.702
Ldb1	0.0480698	-0.193063	0.844	0.965
2700062C07Rik	0.0480945	0.181083	0.286	0.14
Riox2	0.0481781	-0.162492	0.143	0.298
Actb	0.0481968	-0.123263	1	1
Fos	0.0482069	-0.466587	0.26	0.421
Tspan14	0.048264	-0.111107	0.182	0.351
Pfdn6	0.0483014	0.185071	0.571	0.439
Zcchc12	0.0483143	-0.317292	0.234	0.404
Sgcb	0.0484833	-0.346678	0.065	0.175
Sla	0.0485151	0.261087	0.701	0.614
Kansl1l	0.0486167	0.14701	0.26	0.123
Ap1m1	0.0486395	-0.181145	0.481	0.684
Ccny	0.0487049	-0.436676	0.26	0.404
Cope	0.048709	-0.276657	0.74	0.86
Zfp41	0.0487663	0.136643	0.104	0.018
Frmd8	0.0487944	-0.272159	0.545	0.754
Rfk	0.048897	-0.270525	0.221	0.368
Bad	0.0489506	-0.158147	0.078	0.193
Ndufa9	0.0491451	-0.231938	0.468	0.719
Tatdn3	0.049166	-0.108017	0.026	0.105
Calm1	0.049226	-0.175538	0.987	1
Camta2	0.0492332	-0.253595	0.091	0.193
Gpn1	0.0492854	-0.290563	0.091	0.211
Setd5	0.0494552	-0.0434404	0.299	0.474
Egln2	0.0496182	-0.0205053	0.195	0.351
Ctnnbip1	0.0497142	0.194445	0.247	0.123
9030624G23Rik	0.0499657	0.0159749	0.104	0.018
Setd7	0.050129	0.235803	0.481	0.333
Akt1	0.0502706	0.326149	0.61	0.509
Rpl30	0.0502737	-0.166646	0.987	1
Hadhb	0.0503808	-0.194626	0.429	0.614
Phf8	0.0503859	-0.347219	0.273	0.404
Prex1	0.0504719	0.148389	0.545	0.351
Rnf34	0.0505978	0.4966	0.377	0.246
Rhof	0.0507655	-0.0617849	0.078	0.193
Vma21	0.0508752	-0.111001	0.247	0.386
Cinp	0.0509071	-0.21758	0.117	0.246
Atg16l2	0.0514647	0.216984	0.182	0.07
Wdr24	0.0514647	0.141687	0.182	0.07
Zfp1	0.0515051	-0.261679	0.182	0.316
Trbv26	0.0516342	0.26678	0.065	0
Fbxl4	0.0516342	0.256933	0.065	0
Rragd	0.0516342	0.196553	0.065	0
Phka2	0.0516342	0.165949	0.065	0
Zdhhc14	0.0516342	0.154982	0.065	0
Naaa	0.0516342	0.109203	0.065	0
Grk5	0.0516342	0.0921018	0.065	0
Tcaim	0.0516342	0.0840672	0.065	0
Ipmk	0.0516342	0.0805768	0.065	0
Shank3	0.0516342	0.0729585	0.065	0
Casp9	0.0516342	0.0528628	0.065	0
Gm32401	0.0516342	0.0299743	0.065	0
Ifitm10	0.0516342	0.0272826	0.065	0
Med26	0.0516342	0.00663789	0.065	0
Hist1h2ao	0.0516342	0.00169574	0.065	0
Gm10801	0.0516342	0.00145934	0.065	0
Mrpl20	0.0516493	-0.0817633	0.351	0.544
Tpra1	0.0516911	0.346399	0.286	0.14
Zc3h12d	0.0517472	-0.0799735	0.026	0.105
Yipf2	0.0517472	-0.122435	0.026	0.105
Tgs1	0.0518004	-0.11109	0.338	0.544
Rpl41	0.0518801	-0.130606	1	1
Cdk5rap3	0.0518936	-0.137725	0.247	0.421
Map4k1	0.0518976	0.30601	0.532	0.404
Ubac1	0.051933	-0.200757	0.234	0.386
Psmd14	0.0523265	-0.213495	0.597	0.789
Lpcat4	0.0523527	-0.0911942	0.065	0.175
Ndrg1	0.0523872	-0.0743738	0.195	0.351
Rnf169	0.0524031	-0.0155556	0.39	0.211
Sh3glb2	0.0524053	-0.153866	0.364	0.509
Polr2k	0.0525499	0.283084	0.662	0.544
Orc3	0.0525519	-0.204733	0.247	0.421
Utp20	0.0530346	-0.140904	0.104	0.228
Cfap43	0.0530797	-0.0171787	0.026	0.105
Adcy3	0.0530797	-0.0834833	0.026	0.105
Smg7	0.0531124	-0.231673	0.455	0.561
Ndufa1	0.0531898	-0.209083	0.844	0.877
Ccdc134	0.0533594	0.318589	0.156	0.053
Zfp280b	0.0534255	-0.0324946	0.143	0.298
Tnrc6a	0.0534753	0.231465	0.649	0.509
Cse1l	0.053489	-0.270565	0.312	0.456
Rpl26	0.0535281	-0.188192	0.974	0.982
Manf	0.0536865	-0.129428	0.455	0.667
Ppard	0.0537132	0.00678221	0.104	0.018
Ubash3a	0.0538624	-0.195304	0.429	0.614
Zbtb44	0.0538894	0.154296	0.377	0.246
Dpysl2	0.0539344	-0.00538879	0.273	0.456
Suclg1	0.0541406	-0.402196	0.532	0.649
Tpr	0.0542838	-0.19612	0.688	0.877
Scyl2	0.054329	-0.0962598	0.156	0.298
Hspbp1	0.0543585	0.119462	0.208	0.404
Kif22	0.0544408	-0.0626117	0.026	0.105
Tarbp1	0.0544408	-0.0890686	0.026	0.105
Agk	0.0545711	-0.147098	0.182	0.333
Caap1	0.0545955	0.208753	0.234	0.105
Cdc37	0.0546275	-0.247937	0.922	0.965
Slc25a40	0.0546463	0.116814	0.13	0.035
Sppl2a	0.0548706	-0.0566658	0.481	0.632
Dnajb5	0.0549681	0.00221818	0.052	0.158
Snrpf	0.0549957	-0.104936	0.74	0.825
Pag1	0.0549979	0.362901	0.571	0.456
Tprn	0.0550134	0.0136187	0.104	0.018
Mcmbp	0.055026	-0.137319	0.364	0.526
Wdr43	0.0552376	-0.135289	0.299	0.509
Rspry1	0.0553337	-0.139136	0.26	0.421
Pole3	0.0553595	-0.143911	0.26	0.439
Il17ra	0.0553805	0.429909	0.584	0.456
Sgk1	0.0554213	0.303164	0.156	0.053
H13	0.0554521	0.461758	0.714	0.614
Ikbkg	0.0556341	0.103462	0.247	0.105
Tdg	0.0556485	-0.136656	0.286	0.474
Mafk	0.0557096	0.134999	0.208	0.088
Zfp777	0.0557096	-0.167032	0.104	0.228
Ablim1	0.0557789	0.333679	0.961	0.93
Rps20	0.0557948	-0.201544	0.974	0.982
Fam3a	0.0558003	0.105759	0.13	0.035
Caml	0.0558162	-0.0071956	0.143	0.298
Mterf1a	0.0558308	-0.0653776	0.026	0.105
Tmem65	0.0558308	-0.189729	0.026	0.105
Prim1	0.0558308	-0.193508	0.026	0.105
Brms1l	0.0558308	-0.27116	0.026	0.105
Pbxip1	0.0558531	-0.00201317	0.299	0.491
Nutf2	0.0558688	-0.32163	0.571	0.684
Minos1	0.0558766	-0.276839	0.857	0.912
Mri1	0.0559135	-0.133358	0.156	0.298
Amz2	0.056029	-0.133542	0.195	0.351
Ctso	0.0560852	-0.477719	0.195	0.316
Clec2d	0.0564901	0.0695175	0.351	0.193
Usp37	0.0564901	-0.0938375	0.221	0.368
Rab1a	0.0565016	-0.275687	0.416	0.544
Polr3e	0.0565517	-0.0886996	0.091	0.211
Slc4a2	0.0565831	0.0447767	0.156	0.333
Tnfrsf4	0.0566128	-0.703524	0.039	0.123
Sp140	0.0566258	-0.112657	0.104	0.228
Ipo13	0.0566258	-0.186854	0.104	0.228
Cotl1	0.0569186	-0.154293	0.792	0.877
Cd27	0.0569418	0.254838	0.961	0.93
Creg1	0.0570446	-0.381012	0.156	0.281
Agpat5	0.0572324	-0.165847	0.221	0.386
Moap1	0.0572503	-0.00468184	0.026	0.105
Pus1	0.0572503	-0.0183916	0.026	0.105
Lyrm4	0.0572503	-0.103533	0.026	0.105
Mob3b	0.0572503	-0.26114	0.026	0.105
Akap11	0.0573579	-0.106043	0.26	0.404
Ccdc125	0.0575197	-0.0218903	0.091	0.211
Ankra2	0.0575197	-0.130699	0.091	0.211
Uba2	0.0575408	-0.205282	0.519	0.737
Sap30	0.0575492	-0.0572374	0.065	0.175
Zfp710	0.057882	0.0963987	0.299	0.526
Eef1akmt2	0.0579031	-0.334984	0.221	0.351
0610009B22Rik	0.0579057	-0.336004	0.039	0.123
Ppp2r2d	0.0579711	-0.228627	0.221	0.368
Pygo2	0.0580734	-0.351171	0.26	0.404
Tpgs2	0.0581111	-0.169363	0.143	0.281
Dffa	0.0581434	-0.160857	0.208	0.351
Rad51d	0.0581693	0.225213	0.13	0.035
Ptgr2	0.0581693	0.12896	0.13	0.035
Gm27008	0.0581693	0.0648079	0.13	0.035
Hnrnpa1	0.0583225	-0.1806	0.818	0.895
Fam120aos	0.0586997	-0.0383411	0.026	0.105
Ptcd2	0.0588523	-0.216855	0.26	0.421
Cxcr4	0.0589932	0.00651164	0.299	0.14
Etf1	0.0591702	0.426426	0.61	0.491
Serinc4	0.0591817	0.00335652	0.182	0.07
Sfr1	0.0594364	0.234976	0.532	0.368
Ncdn	0.0594501	0.160604	0.208	0.088
Tnnt1	0.0594971	-0.069141	0.091	0.211
Ugdh	0.0595407	-0.177829	0.143	0.263
Lrrc41	0.0596445	-0.0587546	0.078	0.193
Mars	0.0596895	-0.155705	0.208	0.351
D1Ertd622e	0.0597446	0.288949	0.156	0.053
Ipo9	0.0597883	-0.15037	0.247	0.404
Cdc37l1	0.0598152	0.335936	0.286	0.158
Arhgdib	0.0599552	0.120296	1	1
Camkk2	0.0599927	0.0281995	0.182	0.351
Tacc2	0.06013	-0.231239	0.273	0.456
Rpp38	0.0601794	-0.0898121	0.026	0.105
Xpnpep1	0.0605302	0.269157	0.221	0.105
Gcsh	0.0605302	-0.19998	0.117	0.246
Hps4	0.0606212	-0.082357	0.052	0.14
Spast	0.0608388	-0.200689	0.195	0.316
Zfp959	0.0608681	-0.178509	0.065	0.175
Eef1b2	0.0611625	-0.275733	0.922	0.965
Fntb	0.0612696	-0.12341	0.208	0.351
Fam189b	0.0614362	0.634553	0.481	0.404
Tkt	0.0614383	-0.235269	0.416	0.596
Nfkbia	0.0614464	0.203707	0.623	0.456
Maff	0.0616899	0.00689149	0.026	0.105
Adck2	0.0616899	-0.0401924	0.026	0.105
Rsl1	0.0616899	-0.0737915	0.026	0.105
Dhcr24	0.0616899	-0.0795103	0.026	0.105
Tssc4	0.0617834	-0.0130192	0.078	0.193
Cct3	0.0620049	-0.135008	0.727	0.895
Arhgef11	0.0620091	-0.00137953	0.065	0.175
Ube2i	0.062126	-0.170282	0.961	0.982
Ccdc71	0.062211	-0.0362563	0.208	0.386
D930016D06Rik	0.062313	0.195732	0.182	0.07
Uros	0.0623902	-0.0567802	0.104	0.228
Tmem185b	0.0624985	-0.0599268	0.143	0.281
Kansl3	0.0624985	-0.0917654	0.143	0.281
Lgals9	0.0625133	0.407143	0.74	0.596
Hprt	0.0625153	-0.268993	0.623	0.737
Snrpd1	0.0626856	-0.193933	0.494	0.667
Nup210	0.062693	-0.140114	0.429	0.544
Ppm1b	0.0627557	-0.261151	0.364	0.491
Ndufab1	0.0627969	0.34044	0.688	0.614
Tpd52	0.0628764	-0.127561	0.078	0.193
Dpp9	0.0628839	0.236094	0.416	0.281
Vac14	0.0630087	0.0128368	0.208	0.386
Tuba3a	0.0632317	-0.00559063	0.026	0.105
Slc33a1	0.0632317	-0.00851901	0.026	0.105
Mrps7	0.0632924	-0.163976	0.247	0.421
Prr11	0.063325	-0.0114779	0.039	0.123
Ankrd44	0.0633877	0.480117	0.688	0.719
Zfp467	0.0633966	-0.0480449	0.104	0.228
Psen1	0.0634108	0.184169	0.351	0.193
Clec16a	0.0634838	-0.0464077	0.299	0.474
Hsd17b12	0.0634838	-0.214325	0.299	0.474
Kdm6b	0.0635931	-0.204039	0.597	0.684
Mcl1	0.0639265	0.246619	0.857	0.772
Zbtb25	0.0639817	-0.362648	0.156	0.281
Lamp1	0.0640592	-0.157336	0.506	0.702
Hspa9	0.0640771	-0.52653	0.429	0.544
Ccdc91	0.0643441	-0.119211	0.065	0.175
Prdx4	0.0644592	-0.199188	0.052	0.14
L3mbtl3	0.0644769	0.514191	0.377	0.263
Psmc4	0.0644919	-0.325176	0.61	0.649
Ctps	0.0646042	-0.219596	0.065	0.158
Dnajc7	0.0649223	0.306208	0.688	0.561
Vav3	0.0650259	-0.262215	0.091	0.193
H1f0	0.0650286	-0.320803	0.143	0.263
Peak1	0.0651761	-0.163206	0.247	0.404
Tgtp2	0.0655385	0.0498273	0.156	0.053
Rab3ip	0.06558	0.212833	0.182	0.07
Wasl	0.0656359	-0.160661	0.208	0.333
Set	0.0656368	-0.206574	0.909	0.965
Slc2a3	0.0656424	0.161	0.156	0.316
Rpl35	0.0656772	-0.188178	1	1
Tpp1	0.065751	-0.345352	0.325	0.474
Tsc1	0.0657703	-0.0932376	0.091	0.211
Zfand1	0.0657823	-0.377802	0.052	0.14
Vps13a	0.0657932	0.344727	0.351	0.211
Cmtm6	0.0658042	-0.14343	0.584	0.807
Ddx24	0.0660232	-0.205979	0.675	0.807
Ing4	0.0660272	0.284608	0.506	0.386
Gm14230	0.066188	-0.0482168	0.039	0.123
Usp53	0.066188	-0.0867444	0.039	0.123
Ankrd37	0.066188	-0.216027	0.039	0.123
Mrpl41	0.0661976	-0.165405	0.351	0.491
Ubqln1	0.0662242	0.434059	0.61	0.544
Mtmr9	0.0663856	0.247468	0.221	0.105
Anxa2	0.0663865	0.444201	0.494	0.316
Gins3	0.0664108	0.0112106	0.026	0.105
Usp17la	0.0664108	0.000774528	0.026	0.105
Fuk	0.0664108	-0.000751431	0.026	0.105
Arfip1	0.066423	-0.0605717	0.312	0.439
Tmem154	0.066423	-0.171113	0.299	0.456
2610001J05Rik	0.0664476	-0.202794	0.26	0.421
Rrp7a	0.0665915	-0.107857	0.13	0.263
Tmem173	0.0666213	-0.40953	0.234	0.368
Mcph1	0.0667512	0.0726206	0.156	0.053
Srfbp1	0.0669481	-0.244622	0.143	0.263
Ap1b1	0.066959	-0.235607	0.571	0.719
Cwc15	0.0669773	-0.200592	0.662	0.772
Iscu	0.0670948	-0.423221	0.351	0.474
Fgd3	0.0671291	-0.21836	0.195	0.333
Nab2	0.0671357	-0.0829063	0.571	0.772
Cd96	0.0674883	0.48303	0.519	0.368
Ly6e	0.06749	0.517398	0.922	0.842
Tmem168	0.0676497	-0.0949873	0.169	0.316
Mpc1	0.0676542	-0.225038	0.312	0.491
Cd28	0.0676626	-0.19192	0.922	0.982
Clptm1	0.0677774	-0.179928	0.455	0.596
Bpnt1	0.06788	-0.184135	0.442	0.544
Rnf139	0.0679823	0.0025527	0.156	0.053
Med30	0.0679922	-0.0941907	0.26	0.439
Micu2	0.0681897	-0.12763	0.39	0.561
Dctn3	0.0684456	0.297203	0.545	0.421
Mex3c	0.068661	-0.1892	0.156	0.281
Rngtt	0.0687891	-0.263283	0.364	0.509
Lasp1	0.0688688	0.226686	0.688	0.614
Ighmbp2	0.0689871	0.141973	0.182	0.07
Pop7	0.0691254	-0.0296677	0.195	0.351
Ptges2	0.0691568	-0.159028	0.039	0.123
Rnf113a1	0.0691568	-0.203413	0.039	0.123
Txndc9	0.0695513	0.508148	0.532	0.439
Rfx1	0.0696217	0.0467945	0.234	0.105
Brpf3	0.0696959	-0.0597336	0.117	0.228
Pde7a	0.0696959	-0.409808	0.117	0.228
Ldha	0.0697169	-0.174849	0.935	0.965
Gpi1	0.0697237	0.293512	0.857	0.789
Tmem35a	0.0698863	-0.252846	0.052	0.14
B4galt7	0.0699147	-0.199307	0.143	0.263
Cdkn1b	0.069978	-0.0371241	0.532	0.702
Srp54a	0.0699976	0.347143	0.442	0.316
Mta3	0.0700211	-0.0489894	0.195	0.351
Dis3l2	0.0700923	-0.184601	0.104	0.211
Tmem256	0.0701198	-0.188899	0.273	0.404
Mogs	0.0703757	-0.151946	0.299	0.456
Blmh	0.0704238	-0.165532	0.364	0.526
Gimap6	0.0704326	0.183401	1	1
Cdk12	0.0704816	-0.190642	0.182	0.316
Tmem126b	0.0705425	-0.281779	0.117	0.246
Col11a2	0.0706817	-0.0726087	0.039	0.123
2610301B20Rik	0.0706817	-0.0874322	0.039	0.123
9530068E07Rik	0.0708112	-0.167689	0.351	0.544
Ddit4	0.0708229	0.0132064	0.208	0.088
Actr2	0.070847	-0.20277	0.857	0.895
Hectd1	0.0710553	-0.298166	0.545	0.649
Smg1	0.0711095	0.295943	0.792	0.772
Gm44686	0.0713002	-0.00878304	0.052	0.14
Smc3	0.071321	0.268497	0.792	0.719
Gapvd1	0.0714267	-0.197247	0.416	0.596
Ctcf	0.0714597	-0.166868	0.558	0.719
Slc25a37	0.0714612	0.24227	0.338	0.211
Trrap	0.071579	-0.0649082	0.519	0.737
Usp5	0.0717714	-0.428891	0.247	0.351
Fam136a	0.0718719	-0.352189	0.117	0.228
Utp4	0.0720038	-0.143097	0.234	0.386
Adgrg3	0.0722341	-0.106254	0.039	0.123
Gm12352	0.0722906	0.00992415	0.091	0.018
Trbv13-3	0.0723158	0.989245	0.143	0.053
Zfp747	0.0723158	-0.0954253	0.065	0.158
Mettl26	0.0723158	-0.161356	0.065	0.158
Taf6l	0.0723636	0.303101	0.506	0.404
Atp5h	0.0725354	0.261386	0.974	0.912
Ndufv1	0.0725687	-0.16599	0.325	0.509
Slco3a1	0.0725976	0.506895	0.403	0.281
4632415L05Rik	0.0727374	-0.12724	0.052	0.14
Tcf4	0.0729466	0.15993	0.195	0.088
Arl8b	0.0729551	-0.110124	0.351	0.509
Vps4a	0.0730405	0.254198	0.364	0.228
Nelfa	0.0731379	-0.129707	0.26	0.404
Pan3	0.0731873	0.259435	0.455	0.351
Nucb1	0.0732317	-0.0322536	0.377	0.544
Rpl3	0.0732673	-0.164532	0.935	1
Surf4	0.073323	-0.155075	0.649	0.789
Lamtor3	0.0733331	0.314433	0.351	0.228
Nup93	0.0735287	-0.165978	0.104	0.211
Bloc1s4	0.0735287	-0.283036	0.104	0.211
Zfp260	0.0737136	-0.0491088	0.221	0.368
Akna	0.0737583	-0.344837	0.506	0.632
Ubap2	0.0739999	-0.211224	0.351	0.491
Dicer1	0.074012	0.0760383	0.247	0.421
Cbarp	0.0741032	-0.264701	0.117	0.228
Traf3ip2	0.0741983	-0.0862685	0.052	0.14
Rasgrp4	0.0741983	-0.151011	0.052	0.14
Tmem129	0.0741983	-0.228729	0.052	0.14
Dcaf15	0.0742559	-0.146202	0.208	0.351
Pura	0.0744312	0.255705	0.61	0.509
Vim	0.0745032	-0.243535	0.727	0.877
Ppp4r3a	0.0747051	-0.102349	0.169	0.298
Icos	0.0748326	-0.567421	0.26	0.421
Zfc3h1	0.0749919	0.115216	0.273	0.14
Rttn	0.075048	-0.302406	0.065	0.158
Mapre1	0.0751906	-0.204387	0.753	0.947
Irf3	0.0753981	-0.223582	0.468	0.649
Nol9	0.0754226	-0.0796242	0.039	0.123
Rplp0	0.0754669	-0.111473	1	1
Aplp2	0.0756546	-0.270494	0.221	0.351
Vmac	0.075683	-0.060003	0.052	0.14
Ttll3	0.075683	-0.0978933	0.052	0.14
Rabggtb	0.0757166	-0.0870253	0.26	0.421
Rnf13	0.0757227	0.0019037	0.286	0.456
Crybg1	0.0757829	0.0697248	0.169	0.333
N4bp3	0.0758375	0.147827	0.091	0.018
Gm30054	0.0758375	0.0242663	0.091	0.018
Traj20	0.075988	0.0427822	0.169	0.07
Sfxn1	0.0760191	-0.174334	0.156	0.298
Fam149b	0.0760365	0.233381	0.221	0.105
Coa3	0.076178	-0.330631	0.494	0.614
Shf	0.0761935	-0.00253022	0.091	0.211
Rps25	0.0762095	-0.1471	1	1
Fundc2	0.0762252	-0.261947	0.351	0.509
Emc4	0.0762256	-0.264969	0.325	0.456
Ndufb8	0.076297	-0.101392	0.636	0.807
Pvr	0.0763085	0.0525594	0.221	0.386
Nsd2	0.0764454	0.243304	0.143	0.053
Fam107b	0.0765686	0.432736	0.779	0.684
Trnau1ap	0.0766	-0.462489	0.221	0.351
Fem1c	0.0766977	-0.168045	0.26	0.386
Pskh1	0.0768687	-0.207648	0.091	0.193
Rnaseh1	0.0770595	-0.128929	0.039	0.123
2310001H17Rik	0.0771018	-0.0368383	0.104	0.211
E4f1	0.0771376	0.0362479	0.182	0.333
Gnl3	0.0772838	-0.2265	0.182	0.316
Zfp24	0.0775517	-0.145181	0.312	0.456
Tuba1b	0.0775784	-0.246874	0.701	0.842
Arcn1	0.0776554	-0.259492	0.545	0.632
8030462N17Rik	0.0776635	0.150129	0.091	0.018
Rps4x	0.0777125	-0.167514	1	1
Lrrc59	0.0777876	-0.137893	0.286	0.439
Tgif1	0.0778639	0.367797	0.143	0.053
2410131K14Rik	0.0780621	-0.2762	0.078	0.175
Supt5	0.0781062	0.107894	0.727	0.579
Klhl25	0.0783222	-0.209839	0.13	0.246
Urm1	0.0783559	-0.0919222	0.143	0.263
Zfp942	0.0783796	-0.279041	0.195	0.333
Smap2	0.0784288	0.316838	0.623	0.474
Isyna1	0.0785254	-0.302016	0.39	0.526
Vamp8	0.0785782	-0.0986854	0.455	0.632
Scarb2	0.0785886	0.272151	0.455	0.316
AI606181	0.0786843	0.180076	0.117	0.035
Trav6-5	0.0786843	0.0435641	0.117	0.035
Il1rl2	0.0787251	-0.0276393	0.039	0.123
Ankrd55	0.0787251	-0.0579908	0.039	0.123
Fpgs	0.0787252	-0.121773	0.052	0.14
Tcf19	0.0787252	-0.22405	0.052	0.14
Nudt4	0.0787356	-0.204144	0.117	0.228
Zfp219	0.0788637	0.234618	0.26	0.14
G3bp1	0.0789153	-0.14837	0.714	0.842
Atp5b	0.0792397	-0.125706	1	1
D830025C05Rik	0.0793038	0.0193701	0.143	0.053
Narfl	0.0793038	-0.134929	0.065	0.158
Smim24	0.0793038	-0.237461	0.065	0.158
Pibf1	0.0793227	-0.133239	0.182	0.316
Tdrkh	0.0793826	-0.131717	0.195	0.333
Cep19	0.0793894	0.0018901	0.169	0.316
4930519G04Rik	0.0794622	-0.00347243	0.519	0.684
Jade2	0.0794671	0.219047	0.247	0.123
Ttc33	0.0794671	0.0765438	0.247	0.123
Nop9	0.0794944	-0.266162	0.221	0.351
Nt5dc2	0.0795252	0.102103	0.091	0.018
Rtel1	0.0799276	0.136652	0.169	0.07
Lmf1	0.0799537	-0.0226895	0.091	0.211
Zmym4	0.0801863	0.158187	0.195	0.088
Traj49	0.0802832	-0.0142626	0.052	0.14
Iqsec1	0.0802832	-0.0153327	0.052	0.14
Xxylt1	0.0802832	-0.168779	0.052	0.14
Ube2r2	0.0803599	0.344189	0.857	0.86
Yif1a	0.080396	-0.229492	0.195	0.333
Eng	0.0804071	0.0120116	0.13	0.263
Nbr1	0.080414	0.331817	0.364	0.246
Fasn	0.0804891	-0.0658236	0.325	0.474
Mrpl1	0.0806158	-0.0378162	0.143	0.281
Utp23	0.0807464	-0.133917	0.091	0.193
Endou	0.0807653	0.427779	0.143	0.053
Ggt7	0.0808004	-0.116316	0.078	0.175
Nedd9	0.0810743	-0.164053	0.506	0.702
Trav7-4	0.081423	0.21449	0.091	0.018
Inafm2	0.081423	0.128786	0.091	0.018
Vezt	0.081423	0.0826427	0.091	0.018
Efr3b	0.081423	0.000935042	0.091	0.018
Sdad1	0.081473	-0.253243	0.221	0.351
Maz	0.0815024	0.109771	0.766	0.667
mt-Nd2	0.081576	-0.296501	1	1
Pabpn1	0.08165	0.0155248	0.481	0.316
Mpp6	0.0817487	0.479924	0.208	0.105
Trav10d	0.0817555	-0.0305311	0.013	0.07
Aaed1	0.0817555	-0.0327312	0.013	0.07
Prpf40b	0.0817555	-0.0582537	0.013	0.07
Mthfd1l	0.0817555	-0.10979	0.013	0.07
Pola1	0.0817555	-0.278765	0.013	0.07
Skiv2l2	0.0817678	-0.217271	0.39	0.561
Ptgfrn	0.0818662	-0.0590357	0.052	0.14
Gm48876	0.0818662	-0.164333	0.052	0.14
Ginm1	0.0818747	0.0428965	0.117	0.246
Ccdc66	0.0820847	-0.145499	0.104	0.211
Mtx1	0.0821546	-0.230074	0.156	0.281
Il1f9	0.0821986	-0.0118397	0.078	0.175
Mettl14	0.0821986	-0.086707	0.078	0.175
6720427I07Rik	0.0822486	-0.0628085	0.065	0.158
Smg6	0.0822695	0.281852	0.377	0.246
Ndufaf8	0.0823075	-0.142267	0.221	0.368
Tk2	0.0823624	-0.17958	0.117	0.228
Alas1	0.082645	0.326539	0.169	0.07
Galns	0.082645	0.216704	0.169	0.07
AW554918	0.0827255	0.163986	0.195	0.088
Txnrd1	0.0828101	0.0749587	0.247	0.404
Ntrk3	0.0828688	0.196282	0.247	0.14
Foxk2	0.0828777	-0.0557524	0.143	0.263
Anapc15	0.0828777	-0.144284	0.143	0.263
Pdcl	0.0829051	0.39413	0.39	0.263
Ccdc97	0.0830505	-0.0823231	0.234	0.368
Gem	0.0831621	0.214092	0.052	0
Ptar1	0.0831621	0.175467	0.052	0
2810405F17Rik	0.0831621	0.143766	0.052	0
Mrgpre	0.0831621	0.134078	0.052	0
Trav7d-3	0.0831621	0.123282	0.052	0
2004-09-01	0.0831621	0.119115	0.052	0
Sema7a	0.0831621	0.0989482	0.052	0
B230118H07Rik	0.0831621	0.092924	0.052	0
Gm36445	0.0831621	0.0928235	0.052	0
Morn2	0.0831621	0.0859285	0.052	0
Plxdc1	0.0831621	0.0815875	0.052	0
Zcchc24	0.0831621	0.0811833	0.052	0
Trav6n-6	0.0831621	0.0792763	0.052	0
Snai3	0.0831621	0.074467	0.052	0
BC028471	0.0831621	0.0699283	0.052	0
Slc35f6	0.0831621	0.0664693	0.052	0
Hells	0.0831621	0.057869	0.052	0
Zdhhc8	0.0831621	0.0475921	0.052	0
Itgb1bp2	0.0831621	0.0390636	0.052	0
Pogk	0.0831621	0.0363737	0.052	0
Nfia	0.0831621	0.0331094	0.052	0
Trav16d-dv11	0.0831621	0.0301477	0.052	0
Gm43062	0.0831621	0.0269973	0.052	0
Ung	0.0831621	0.0243103	0.052	0
Gm45552	0.0831621	0.0141872	0.052	0
Gm30214	0.0831621	0.00966186	0.052	0
Gm26870	0.0831621	0.0066157	0.052	0
Gtf2f1	0.0831884	-0.218718	0.325	0.474
Mrpl34	0.0832759	-0.222612	0.286	0.439
Zfp438	0.0833573	0.0412008	0.091	0.018
Birc2	0.0834045	-0.186206	0.299	0.456
Gm19585	0.0834744	-0.0336984	0.052	0.14
Leng9	0.0834744	-0.108834	0.052	0.14
Hdac10	0.083601	-0.146731	0.117	0.228
Dph2	0.0836163	-0.168359	0.078	0.175
Krtcap3	0.0836283	0.160559	0.117	0.035
Arhgap4	0.083661	-0.205626	0.571	0.754
Edem3	0.0837538	-0.054703	0.065	0.158
Rapsn	0.0837538	-0.225067	0.065	0.158
Hsbp1	0.0837738	-0.0958144	0.649	0.842
Ctu1	0.0838986	-0.000424562	0.039	0.123
Arhgap45	0.0839679	0.142031	1	1
Ndufs2	0.0840965	-0.182068	0.584	0.754
Ppp3r1	0.0841044	-0.0421858	0.325	0.474
Gm6563	0.0841884	-0.000659653	0.013	0.07
Adat3	0.0841884	-0.00284715	0.013	0.07
Mthfr	0.0841884	-0.0331361	0.013	0.07
Odf2l	0.0841884	-0.099245	0.013	0.07
Chil5	0.0841884	-0.111647	0.013	0.07
Brca2	0.0841884	-0.129609	0.013	0.07
Hdac6	0.0841884	-0.158221	0.013	0.07
Nefh	0.0841884	-0.203739	0.013	0.07
Serpinb9	0.0841884	-0.328803	0.013	0.07
Rtl8a	0.0841957	-0.0442912	0.13	0.246
Helz2	0.0845495	-0.0120423	0.286	0.421
Suox	0.0850537	-0.209768	0.078	0.175
Dpp4	0.085063	0.316581	0.351	0.211
Nelfe	0.0850986	-0.319332	0.143	0.246
Kmt2e	0.0851308	0.375896	0.675	0.561
2810006K23Rik	0.0852563	0.0124096	0.429	0.263
Fbxo45	0.0852814	-0.0259508	0.143	0.053
Rnf157	0.0853288	-0.0351135	0.091	0.018
Sms	0.0854935	-0.00816567	0.312	0.491
Akt2	0.0855913	-0.0293366	0.506	0.737
Stk40	0.0856219	-0.00358619	0.195	0.333
Golga2	0.085703	-0.106662	0.182	0.316
Tmem147	0.0861029	-0.117234	0.312	0.474
Slamf1	0.0862314	0.247828	0.416	0.298
Brd8	0.0862419	-0.212066	0.429	0.544
Lax1	0.0863438	-0.324513	0.156	0.263
Xlr4a	0.0864324	0.185497	0.571	0.421
Hist1h4d	0.0864834	0.232807	0.39	0.281
Tlr12	0.0866561	0.133971	0.195	0.088
A430073D23Rik	0.0866796	-0.0018155	0.013	0.07
3110001I22Rik	0.0866796	-0.00676638	0.013	0.07
Gm10642	0.0866796	-0.0133062	0.013	0.07
Ccsap	0.0866796	-0.0514201	0.013	0.07
Slc30a1	0.0866796	-0.092148	0.013	0.07
Cdk11b	0.0867455	0.289356	0.623	0.474
Kpnb1	0.0867455	-0.187072	0.506	0.632
Cd74	0.0867675	-0.0205985	0.052	0.14
Fam212b	0.0867675	-0.0670587	0.052	0.14
Stx2	0.0867675	-0.18503	0.052	0.14
E330009J07Rik	0.0868056	-0.07918	0.182	0.316
S1pr4	0.0868313	0.0524348	0.143	0.053
Ptger1	0.0868611	0.00287143	0.169	0.07
Nedd4	0.0871358	0.230924	0.662	0.474
Paf1	0.0871833	0.340124	0.506	0.386
Ppp1r9b	0.0871907	0.156495	0.416	0.298
Larp1	0.087415	-0.0628642	0.468	0.632
Prrt1	0.0875261	0.158159	0.234	0.123
BC017643	0.0877952	0.0320119	0.351	0.544
Trim59	0.0878383	0.345255	0.312	0.193
Fdx1l	0.087886	-0.0216535	0.156	0.281
Crebzf	0.0878877	-0.0934821	0.13	0.246
Pwp2	0.0878877	-0.14584	0.13	0.246
Ttf2	0.0879886	-0.242404	0.078	0.175
Pin4	0.0880854	0.000436018	0.273	0.456
Rrp36	0.0880929	-0.00700675	0.156	0.298
Egr2	0.0880929	-0.0544247	0.156	0.298
Zbtb37	0.0883045	0.221249	0.169	0.07
Gimap7	0.0883272	0.0323636	0.312	0.211
Tmem181a	0.0884039	-0.0785375	0.065	0.158
Emc6	0.0884168	-0.105391	0.403	0.614
C1qtnf12	0.088453	-0.134577	0.052	0.14
Npepl1	0.0885063	-0.137245	0.273	0.404
Ftsj1	0.0886772	-0.154821	0.104	0.211
Slc45a4	0.0886772	-0.168676	0.104	0.211
Mrpl11	0.0887146	-0.0569401	0.208	0.368
Acsl5	0.088741	-0.200153	0.195	0.316
Ggta1	0.088821	0.189126	0.117	0.035
Tmem110	0.088821	0.139124	0.117	0.035
Atad5	0.088821	0.126127	0.117	0.035
Wasf2	0.0890405	0.28277	0.714	0.649
Tmem242	0.0890452	-0.0268637	0.182	0.316
Cyb561d2	0.0890701	0.0974145	0.26	0.14
Dnajc9	0.0890793	-0.339561	0.325	0.439
Aatf	0.0891457	0.0224484	0.104	0.228
Tlr6	0.08923	-0.017436	0.013	0.07
Trpm4	0.08923	-0.0636699	0.013	0.07
Atp23	0.08923	-0.0738264	0.013	0.07
Igsf8	0.08923	-0.0745992	0.013	0.07
1110008L16Rik	0.08923	-0.0888294	0.013	0.07
Cdca8	0.08923	-0.148615	0.013	0.07
Kctd17	0.08923	-0.150583	0.013	0.07
Gm10053	0.0895375	-0.0505539	0.558	0.632
Psmb3	0.0895789	-0.21828	0.766	0.877
Ctsc	0.0896235	-0.325672	0.442	0.614
Vps29	0.0898402	-0.0940911	0.532	0.754
Atp1a1	0.0898444	-0.0514568	0.766	0.807
Pigyl	0.0899974	0.358291	0.299	0.193
Qtrt1	0.0899994	-0.0985068	0.065	0.158
Fen1	0.090022	0.0874949	0.117	0.228
Phf11c	0.090022	-0.181924	0.117	0.228
Atl2	0.0900582	0.485762	0.429	0.298
C1d	0.0901102	-0.192803	0.377	0.526
Snrpd3	0.0903404	-0.224937	0.805	0.877
Smurf2	0.0904133	-0.173183	0.091	0.193
Fam53b	0.0904584	-0.139468	0.286	0.421
Kcnh3	0.0904919	0.270097	0.195	0.105
Ddx19a	0.0905447	-0.0578346	0.416	0.544
Actr1a	0.0906446	0.353451	0.61	0.544
Crkl	0.0909654	0.25666	0.403	0.263
Sypl	0.0909899	-0.265309	0.429	0.561
Itsn2	0.0911604	0.35896	0.649	0.596
Snx13	0.0912981	-0.167108	0.143	0.263
Clic4	0.0913382	0.143471	0.351	0.211
Ccng2	0.0915428	0.153106	0.442	0.281
Arid3a	0.091618	0.0517108	0.143	0.053
Psip1	0.091736	0.261116	0.792	0.789
Trav10n	0.0918405	0.0241479	0.013	0.07
Zfp11	0.0918405	0.0144009	0.013	0.07
AL732506.1	0.0918405	-0.000223389	0.013	0.07
Gm33994	0.0918405	-0.00881497	0.013	0.07
Gm6712	0.0918405	-0.025425	0.013	0.07
Tor3a	0.0918405	-0.0293703	0.013	0.07
Gnb5	0.0918405	-0.0315237	0.013	0.07
Nthl1	0.0918405	-0.0815638	0.013	0.07
1810055G02Rik	0.0918405	-0.128395	0.013	0.07
Parp3	0.0918584	-0.112776	0.338	0.509
Ola1	0.0918584	-0.12876	0.338	0.509
Ybx3	0.0919031	0.0262318	0.052	0.14
Trbj1-6	0.0920068	0.0553691	0.481	0.386
Mlf2	0.0925772	-0.249712	0.545	0.684
Sgta	0.0926138	0.275895	0.519	0.386
Fam20b	0.0928332	-0.147579	0.104	0.211
Cand2	0.0928332	-0.18297	0.104	0.211
Dhx9	0.0929448	-0.0370529	0.571	0.702
Glul	0.0930165	0.0969351	0.403	0.263
Cpm	0.0932599	0.25251	0.143	0.053
Pim3	0.0932599	-0.0309157	0.065	0.158
Spryd3	0.0932599	-0.0924057	0.065	0.158
Rnaseh2b	0.0932599	-0.166241	0.065	0.158
Scd2	0.0934108	-0.188723	0.688	0.842
Mfge8	0.0934581	-0.125923	0.169	0.298
Vhl	0.0935891	0.189833	0.182	0.088
Igsf3	0.0936682	-0.0116814	0.052	0.14
Rere	0.0938202	0.381344	0.455	0.351
Ccnc	0.0939234	-0.199743	0.182	0.298
Hgh1	0.0942704	0.118806	0.117	0.035
Tmem120b	0.0942723	-0.0271757	0.169	0.07
Anapc5	0.0943167	-0.172845	0.636	0.754
Hectd4	0.0944726	0.131365	0.468	0.298
Atf4	0.0944932	0.322569	0.597	0.491
Gnpnat1	0.0946407	-0.128023	0.13	0.228
Itgb1bp1	0.0949117	0.247285	0.494	0.368
Ruvbl2	0.0949117	-0.225017	0.39	0.509
Fastkd2	0.0949253	-0.171128	0.065	0.158
Zfp266	0.0949692	-0.00667163	0.195	0.088
Impa1	0.0949968	-0.163121	0.532	0.719
Tmem131l	0.0950392	0.183168	0.519	0.421
Bsdc1	0.0951113	-0.00890149	0.143	0.263
Ccser2	0.0951789	-0.122572	0.299	0.456
Zdhhc18	0.0953137	-0.0561174	0.377	0.544
Psph	0.0954057	-0.100488	0.506	0.667
Trappc1	0.0956323	-0.101662	0.286	0.421
Nsmce2	0.0957247	0.0305399	0.221	0.386
Usp30	0.0958137	0.117856	0.169	0.07
Rps7	0.0958906	-0.160794	0.974	1
Eif1	0.095891	0.154985	1	1
Dhx16	0.0959942	0.2234	0.558	0.421
Ddx42	0.0960039	-0.192113	0.481	0.632
Ptk2b	0.0962854	-0.164157	0.753	0.912
Nat10	0.0963425	-0.0453767	0.091	0.193
Pmpcb	0.0964472	-0.138809	0.156	0.281
Fcf1	0.0966229	-0.335098	0.468	0.596
Dpy30	0.096654	-0.0901044	0.377	0.561
Rbm6	0.0968403	0.313778	0.558	0.404
Uqcc1	0.0968526	0.254176	0.312	0.193
Hbp1	0.0969585	0.261451	0.558	0.421
Cant1	0.0971298	-0.105377	0.169	0.298
Etaa1	0.0971443	-0.081342	0.104	0.211
Zbtb14	0.0971443	-0.101557	0.104	0.211
Smim11	0.0971992	-0.154894	0.325	0.509
Ndufb4	0.0973086	-0.151999	0.623	0.807
Thumpd2	0.0973752	-0.262559	0.091	0.175
Zkscan6	0.097376	0.189703	0.221	0.105
Slc39a10	0.0974698	-0.360642	0.117	0.211
Gm11808	0.0974793	-0.00344522	0.506	0.649
Fig4	0.0977999	0.410991	0.234	0.123
Hinfp	0.0978724	-0.253295	0.091	0.193
Eftud2	0.0979305	0.0234935	0.403	0.632
Ice1	0.0980328	0.150818	0.299	0.175
Nudt7	0.0980499	0.117836	0.117	0.035
Zfp874b	0.0980499	0.0669804	0.117	0.035
Flot1	0.0980862	-0.0487474	0.195	0.333
Tmem68	0.098379	-0.0347456	0.169	0.298
Plxdc2	0.0987845	0.316896	0.247	0.14
Gramd1b	0.0987845	-0.167856	0.156	0.263
Ppp2r5c	0.099034	0.364351	0.74	0.667
Trbj2-1	0.0991125	0.0774236	0.364	0.228
Fam160a2	0.0991272	0.00609993	0.052	0.14
Irf2bp1	0.0994554	-0.166763	0.299	0.421
Foxn3	0.0997773	-0.0918355	0.688	0.842
Tmem170b	0.100065	0.0899158	0.143	0.053
Hist2h2ac	0.100065	-0.0491667	0.065	0.158
Hist1h1e	0.100278	0.273683	0.338	0.228
Lars2	0.100464	0.0331524	1	1
Slc25a1	0.100554	-0.103272	0.078	0.175
Trmt5	0.100554	-0.121996	0.078	0.175
Arf6	0.100574	-0.0947778	0.636	0.789
Pik3c3	0.100829	0.465781	0.312	0.211
Uqcc2	0.100942	-0.124955	0.377	0.526
Bcl2l13	0.101115	-0.111971	0.117	0.228
Itgb1	0.101117	-0.171307	0.571	0.667
Scd1	0.101181	-0.000376267	0	0.035
Trav9d-2	0.101181	-0.000396966	0	0.035
Rhox8	0.101181	-0.000402644	0	0.035
Trav9n-2	0.101181	-0.000418717	0	0.035
Mroh8	0.101181	-0.000420727	0	0.035
Gm44899	0.101181	-0.000531873	0	0.035
Acsm3	0.101181	-0.000552112	0	0.035
Osm	0.101181	-0.000558035	0	0.035
Prkag2os1	0.101181	-0.00061887	0	0.035
2810429I04Rik	0.101181	-0.000699477	0	0.035
Slc25a18	0.101181	-0.000865031	0	0.035
Clcn2	0.101181	-0.000882797	0	0.035
Ifi205	0.101181	-0.000903086	0	0.035
Traj36	0.101181	-0.00117257	0	0.035
Pkd1l1	0.101181	-0.00120011	0	0.035
Akap17b	0.101181	-0.00125871	0	0.035
1700084C06Rik	0.101181	-0.00168225	0	0.035
Gapdhs	0.101181	-0.00171239	0	0.035
Gm13218	0.101181	-0.00241311	0	0.035
Etv4	0.101181	-0.00277573	0	0.035
Gm9970	0.101181	-0.00291598	0	0.035
Gm9887	0.101181	-0.00304321	0	0.035
Vps51	0.101181	-0.00356622	0	0.035
Rell2	0.101181	-0.00366025	0	0.035
Celf3	0.101181	-0.00393503	0	0.035
Mdk	0.101181	-0.00400711	0	0.035
Lrrc8d	0.101181	-0.00402123	0	0.035
Slc22a5	0.101181	-0.004189	0	0.035
Traj31	0.101181	-0.00419538	0	0.035
Nr2f6	0.101181	-0.00433281	0	0.035
Fam120c	0.101181	-0.00465295	0	0.035
Scnn1a	0.101181	-0.00510428	0	0.035
BC025920	0.101181	-0.00519085	0	0.035
Mccc1os	0.101181	-0.00531963	0	0.035
Gm19951	0.101181	-0.00563525	0	0.035
Trpt1	0.101181	-0.0059426	0	0.035
Zfp458	0.101181	-0.00621395	0	0.035
9430065F17Rik	0.101181	-0.00657391	0	0.035
Epha1	0.101181	-0.0066134	0	0.035
Tfap4	0.101181	-0.0069473	0	0.035
Itga10	0.101181	-0.00815395	0	0.035
Mettl5os	0.101181	-0.00834663	0	0.035
Nr4a2	0.101181	-0.00840035	0	0.035
Gm12359	0.101181	-0.00939357	0	0.035
Gm26910	0.101181	-0.00968134	0	0.035
C1qc	0.101181	-0.00986953	0	0.035
Cd79a	0.101181	-0.0101736	0	0.035
Gm47015	0.101181	-0.0101885	0	0.035
Htr1b	0.101181	-0.0106776	0	0.035
Lpar5	0.101181	-0.0119377	0	0.035
Lbx2	0.101181	-0.0121259	0	0.035
Plcb3	0.101181	-0.0127872	0	0.035
Alpk3	0.101181	-0.0137844	0	0.035
Mzf1	0.101181	-0.0143975	0	0.035
Itsn1	0.101181	-0.01536	0	0.035
Mt2	0.101181	-0.0156658	0	0.035
Paqr3	0.101181	-0.0168586	0	0.035
Scarf1	0.101181	-0.0171488	0	0.035
Cryz	0.101181	-0.0172646	0	0.035
Ldhd	0.101181	-0.0176912	0	0.035
Hpgd	0.101181	-0.0179605	0	0.035
Slc41a3	0.101181	-0.018827	0	0.035
Gm34961	0.101181	-0.0194277	0	0.035
Hexdc	0.101181	-0.0208741	0	0.035
Sidt1	0.101181	-0.0218047	0	0.035
D930030I03Rik	0.101181	-0.0241785	0	0.035
Gm10658	0.101181	-0.0244886	0	0.035
BC049715	0.101181	-0.0251915	0	0.035
Lipe	0.101181	-0.0251934	0	0.035
Nlrp1a	0.101181	-0.0262953	0	0.035
Slc20a2	0.101181	-0.0268318	0	0.035
Rgs1	0.101181	-0.0271691	0	0.035
Calhm2	0.101181	-0.0291903	0	0.035
Six5	0.101181	-0.0309458	0	0.035
Rtkn2	0.101181	-0.0336439	0	0.035
Crocc	0.101181	-0.0337869	0	0.035
Frmd4b	0.101181	-0.0359465	0	0.035
Snx10	0.101181	-0.0379428	0	0.035
2610020C07Rik	0.101181	-0.0383756	0	0.035
St3gal5	0.101181	-0.0409791	0	0.035
Alcam	0.101181	-0.0421316	0	0.035
Henmt1	0.101181	-0.042228	0	0.035
Dapl1	0.101181	-0.0431934	0	0.035
Gm47438	0.101181	-0.0432546	0	0.035
Itgb8	0.101181	-0.0460191	0	0.035
Tpx2	0.101181	-0.0462185	0	0.035
Arhgef5	0.101181	-0.0468541	0	0.035
Tubg2	0.101181	-0.0471166	0	0.035
4732490B19Rik	0.101181	-0.047376	0	0.035
Ccdc112	0.101181	-0.047763	0	0.035
Sccpdh	0.101181	-0.0494495	0	0.035
Ldlr	0.101181	-0.0498639	0	0.035
Gdpd3	0.101181	-0.0499789	0	0.035
Tom1l1	0.101181	-0.0504896	0	0.035
Fam71f2	0.101181	-0.0508373	0	0.035
Lad1	0.101181	-0.0512185	0	0.035
Ctla4	0.101181	-0.0512189	0	0.035
Fhit	0.101181	-0.0518592	0	0.035
Shpk	0.101181	-0.0522991	0	0.035
Birc5	0.101181	-0.056197	0	0.035
Aurkb	0.101181	-0.0566058	0	0.035
Sh3d19	0.101181	-0.0578124	0	0.035
Fcor	0.101181	-0.0585782	0	0.035
Dscaml1	0.101181	-0.0604346	0	0.035
2810403G07Rik	0.101181	-0.0611944	0	0.035
Nubpl	0.101181	-0.0612111	0	0.035
Mrvi1	0.101181	-0.062129	0	0.035
Pkib	0.101181	-0.0644449	0	0.035
Trav9-4	0.101181	-0.0654311	0	0.035
Cldn10	0.101181	-0.0684633	0	0.035
Mmp17	0.101181	-0.0704133	0	0.035
Tpmt	0.101181	-0.0707556	0	0.035
Ddx43	0.101181	-0.0739511	0	0.035
H2-Q7	0.101181	-0.0768416	0	0.035
Fkbp7	0.101181	-0.0796543	0	0.035
Zfp367	0.101181	-0.0846194	0	0.035
Fasl	0.101181	-0.0858303	0	0.035
Adgra3	0.101181	-0.0872868	0	0.035
Smyd2	0.101181	-0.0881458	0	0.035
Ube2cbp	0.101181	-0.0916475	0	0.035
Tmtc4	0.101181	-0.0926964	0	0.035
Rida	0.101181	-0.0938739	0	0.035
Ckap2l	0.101181	-0.0956768	0	0.035
Tmem59l	0.101181	-0.112547	0	0.035
Gm9958	0.101181	-0.11712	0	0.035
Arrdc4	0.101181	-0.118732	0	0.035
Fgfrl1	0.101181	-0.118795	0	0.035
Zfp948	0.101181	-0.121666	0	0.035
Gatsl3	0.101181	-0.122725	0	0.035
Bex1	0.101181	-0.125362	0	0.035
Gdpd5	0.101181	-0.129072	0	0.035
Gata1	0.101181	-0.137756	0	0.035
Zfp93	0.101181	-0.138479	0	0.035
S1pr1	0.101181	-0.14768	0	0.035
Irak3	0.101181	-0.159702	0	0.035
Trav6-2	0.101181	-0.169866	0	0.035
Sdcbp2	0.101181	-0.172529	0	0.035
Tmem150a	0.101181	-0.179667	0	0.035
Kel	0.101181	-0.188815	0	0.035
Ccl5	0.101181	-0.693411	0	0.035
Trmt112	0.101236	-0.100939	0.636	0.825
Hmg20b	0.101437	-0.0229929	0.26	0.123
Gpr108	0.101443	-0.0801074	0.234	0.368
Bptf	0.101456	0.11052	0.883	0.842
Chuk	0.101477	0.270872	0.39	0.263
Tomm7	0.101881	-0.171529	0.766	0.842
Otud7b	0.10195	0.016938	0.117	0.035
Srsf6	0.102102	-0.189021	0.87	0.912
Prkar2b	0.102264	-0.0914731	0.026	0.088
Cyb561a3	0.102264	-0.105843	0.026	0.088
Tnfrsf9	0.102264	-0.609904	0.026	0.088
Eef1e1	0.102289	-0.0299862	0.299	0.491
Mgat1	0.102328	0.123047	0.325	0.211
Rplp1	0.102341	-0.16885	0.987	1
Cyb5b	0.102481	0.321965	0.532	0.404
Zfp622	0.10264	-0.108411	0.299	0.456
Akap8l	0.102891	0.403643	0.494	0.386
Zmat2	0.102923	-0.200559	0.545	0.684
Pdcd2	0.102963	-0.0683009	0.195	0.333
Lrmp	0.103109	-0.228512	0.325	0.474
Psmb8	0.103134	0.271429	0.948	0.842
Rpl15	0.10329	-0.153889	0.987	1
Serp1	0.103332	-0.0960554	0.558	0.737
Wbp4	0.103492	0.00222139	0.325	0.509
Sgpl1	0.103533	-0.613839	0.234	0.333
2810004N23Rik	0.103586	-0.108191	0.208	0.316
Tepsin	0.103826	-0.303297	0.091	0.175
Ercc5	0.10398	-0.0753848	0.13	0.246
Rap1a	0.104151	-0.14934	0.883	0.965
Cab39l	0.104187	-0.0833152	0.091	0.193
Trim21	0.104212	-0.133878	0.195	0.333
Atp5j	0.104245	-0.129895	0.987	0.965
Rpl37a	0.104246	-0.144432	1	1
Ube4b	0.104395	0.211217	0.351	0.228
Haus4	0.104473	0.450515	0.312	0.211
Rac1	0.104603	-0.131284	0.857	0.982
Cox6b2	0.104738	-0.0334862	0.026	0.088
Slc2a9	0.104738	-0.13186	0.026	0.088
Dhrs7	0.104738	-0.24204	0.026	0.088
Vezf1	0.104741	0.218762	0.662	0.579
Hmgn5	0.10476	-0.121994	0.182	0.316
Gnptg	0.104819	-0.0915927	0.169	0.298
Lin37	0.104997	0.25015	0.403	0.281
Nifk	0.105218	-0.326507	0.364	0.474
Srp9	0.105398	-0.114219	0.662	0.807
Fdx1	0.10542	0.0330056	0.13	0.246
Cutc	0.105619	-0.050482	0.078	0.175
Kctd20	0.105846	-0.122199	0.312	0.491
Cenpf	0.105962	0.0299933	0.221	0.105
Med27	0.106077	-0.0973185	0.247	0.386
Fam58b	0.10612	-0.226034	0.143	0.246
Sirt2	0.106353	-0.0968303	0.338	0.526
Epc2	0.106656	-0.180589	0.312	0.421
Zfp638	0.106843	-0.240311	0.532	0.649
Faap20	0.106957	-0.268619	0.338	0.456
Aar2	0.107057	-0.012483	0.117	0.228
Arhgap31	0.107123	-0.129252	0.39	0.526
Coro1a	0.107157	-0.115562	1	1
Snrpc	0.107223	-0.100093	0.857	0.877
Cdk5r1	0.107259	-0.0783047	0.026	0.088
Nenf	0.107259	-0.0810652	0.026	0.088
Idua	0.107259	-0.29688	0.026	0.088
Chst12	0.10726	0.0665494	0.143	0.053
Ranbp2	0.107436	0.0340388	0.351	0.526
Mphosph6	0.10756	-0.248911	0.143	0.246
Gusb	0.107826	-0.122871	0.104	0.211
Kmt2a	0.108104	-0.116519	0.597	0.807
Rab3gap2	0.108421	-0.0672078	0.156	0.281
Cnot6l	0.108924	-0.183835	0.714	0.842
Zfp106	0.108929	0.143986	0.545	0.404
Tox2	0.108955	-0.291385	0.13	0.228
2010107E04Rik	0.108977	0.200358	0.818	0.807
Cbfa2t2	0.109015	0.0897138	0.234	0.123
Ddx49	0.109015	0.0382023	0.234	0.123
Ncoa5	0.109056	0.283713	0.558	0.404
Rnf213	0.10909	0.223203	0.221	0.123
Ubxn4	0.109111	0.351183	0.727	0.632
Tnks1bp1	0.109122	-0.00789645	0.065	0.158
St6gal1	0.109131	-0.256104	0.74	0.825
Ampd2	0.109132	-0.164799	0.091	0.193
Eif2b4	0.109396	-0.179469	0.273	0.404
Sdhd	0.109452	-0.209889	0.39	0.509
Cables2	0.109522	-0.296512	0.117	0.211
Panx1	0.109538	-0.105995	0.273	0.421
2510039O18Rik	0.109538	-0.208682	0.286	0.404
Ptp4a1	0.109589	-0.0973726	0.506	0.754
Cbx8	0.109734	0.200901	0.247	0.14
Acaa1b	0.109829	-0.00137571	0.026	0.088
Arl4c	0.109829	-0.0138361	0.026	0.088
Zfp933	0.109829	-0.0809053	0.026	0.088
Ddx23	0.109829	-0.119079	0.026	0.088
Gm21781	0.109829	-0.124131	0.026	0.088
Tm9sf1	0.109836	-0.0379439	0.13	0.246
Agtrap	0.110015	0.0198365	0.182	0.316
Zfp236	0.110212	-0.128264	0.558	0.702
Zmpste24	0.110465	-0.256637	0.247	0.368
Cdc40	0.110536	0.190921	0.299	0.526
Cux1	0.110672	0.290813	0.61	0.491
Nae1	0.11073	0.71304	0.364	0.298
Arap2	0.110741	0.330273	0.714	0.702
Vipas39	0.111656	-0.29222	0.143	0.263
Rasgrp2	0.111932	0.220743	0.377	0.281
Rbm4b	0.111972	-0.0562945	0.143	0.246
Kdm2b	0.112013	-0.0763011	0.13	0.228
Rab8b	0.112087	-0.0444562	0.468	0.649
Tbk1	0.112292	-0.13458	0.221	0.351
Mob4	0.112421	0.0406485	0.662	0.509
Habp4	0.112446	-0.0435247	0.026	0.088
Pdp1	0.112446	-0.163283	0.026	0.088
Afdn	0.112446	-0.199331	0.026	0.088
Dhx29	0.112548	-0.299263	0.169	0.281
B3galt6	0.112685	-0.0812586	0.078	0.175
Abhd8	0.112952	-0.18029	0.649	0.772
Rmi1	0.113265	0.160855	0.286	0.158
Ifngr1	0.113577	0.399215	0.429	0.316
Ostm1	0.113691	0.166259	0.338	0.211
Gatad2b	0.113786	-0.194347	0.429	0.509
Phip	0.114028	0.307151	0.519	0.404
Mrpl2	0.114079	-0.120252	0.156	0.263
Paox	0.114133	-0.201452	0.091	0.175
Mkln1	0.114487	0.36735	0.571	0.474
Uap1	0.114509	0.243891	0.156	0.07
Mphosph9	0.114509	0.158074	0.156	0.07
Agps	0.114703	-0.0815418	0.208	0.351
Trav9-2	0.114711	0.173801	0.13	0.053
Stambp	0.114773	0.263252	0.299	0.175
Zdhhc4	0.114869	-0.115361	0.117	0.228
Sar1b	0.11491	-0.199917	0.403	0.544
2310022B05Rik	0.115113	0.152468	0.078	0.018
Oas1c	0.115113	-0.0251981	0.026	0.088
9130011E15Rik	0.115113	-0.110703	0.026	0.088
Rgs3	0.115139	-0.197821	0.13	0.228
Hsp90ab1	0.115233	-0.17536	1	0.982
2210016F16Rik	0.115296	-0.0990996	0.364	0.509
Trmt13	0.115744	-0.190065	0.104	0.193
Cdk5rap1	0.116012	-0.0245006	0.091	0.193
Snhg12	0.116148	-0.130725	0.195	0.316
Tmem208	0.116351	-0.128513	0.364	0.526
Ipo4	0.116354	-0.259555	0.078	0.158
Srsf2	0.116399	-0.000742412	0.675	0.877
Grap2	0.116798	0.0215456	0.857	0.772
Mvb12a	0.116811	-0.206701	0.247	0.368
Ddx41	0.116813	0.474442	0.39	0.298
Phf2	0.117305	0.145357	0.416	0.281
Cd3g	0.117325	0.153271	1	1
Chfr	0.117466	0.177686	0.429	0.298
Nmt2	0.117486	0.12737	0.286	0.158
Atp2c1	0.117486	-0.0778908	0.182	0.298
Rabac1	0.117666	0.0885394	0.792	0.632
Ndufa12	0.117745	-0.0714447	0.558	0.737
Dgkeos	0.117829	0.480826	0.078	0.018
Fhod1	0.117829	0.184494	0.078	0.018
Slc25a26	0.117829	0.122563	0.078	0.018
Trav6d-3	0.117829	0.0598711	0.078	0.018
Ddhd1	0.117829	0.0415985	0.078	0.018
Gla	0.117829	0.0344807	0.026	0.088
Cdan1	0.117829	0.0306947	0.078	0.018
5730507C01Rik	0.117829	0.010483	0.078	0.018
Rpl36a-ps1	0.117829	0.00126373	0.078	0.018
Gm11674	0.117829	-0.0210201	0.026	0.088
Chrnb1	0.117829	-0.0229528	0.026	0.088
Cdk16	0.117829	-0.0306418	0.026	0.088
Hfm1	0.117829	-0.041477	0.026	0.088
Nek1	0.117829	-0.0868902	0.026	0.088
Dand5	0.117829	-0.0953839	0.026	0.088
Ccdc124	0.118098	-0.194634	0.377	0.509
Unc13d	0.118098	-0.0470732	0.273	0.421
Tnfrsf13b	0.118098	-0.185185	0.273	0.421
Dlg4	0.118226	0.012161	0.078	0.175
[truncated: 9,999 more rows]

## Sheet: Sel_Inter_Cd4+Cd8-_vs_Cd4-Cd8+
Gene_name	p_val	avg_logFC	pct.1	pct.2
Cd8a	7.79876e-21	-3.49029	0.053	1
Cd4	3.29824e-19	2.02103	1	0.067
Cd8b1	1.39848e-11	-2.43827	0.421	0.889
Ms4a6b	3.76407e-09	-1.69532	0.07	0.6
Itm2a	3.83251e-09	1.36662	0.982	0.867
Zbtb7b	1.64514e-08	0.696154	0.526	0
Emp3	1.5624e-06	-0.558511	0.018	0.4
B4galt6	6.59659e-06	0.00733373	0.088	0.489
Itpr1	6.69489e-06	0.510315	0.474	0.067
Actn1	7.17715e-06	-0.237326	0.421	0.822
Asb2	7.23243e-06	0.617706	0.404	0.022
Satb1	1.70947e-05	0.449791	1	1
Cytip	1.81452e-05	0.795209	0.982	0.911
B2m	2.24366e-05	-0.701991	1	1
Gle1	2.32516e-05	0.463926	0.456	0.089
Slc16a5	3.57738e-05	-0.516832	0.035	0.356
Gabarapl2	3.93852e-05	0.506456	0.947	0.8
Rgcc	6.20363e-05	-1.05888	0.298	0.711
Ctsw	9.43439e-05	-1.06119	0.14	0.489
Gata3	9.72022e-05	0.786226	0.772	0.533
Thy1	9.72022e-05	-0.776552	0.561	0.8
Pmepa1	0.00011483	-0.303688	0.105	0.422
Id2	0.000116137	1.24609	0.719	0.444
Xylt2	0.00012402	0.612882	0.667	0.333
Shisa5	0.000125565	-0.582585	0.912	1
Smc4	0.000148232	-0.816406	0.474	0.8
Igf2r	0.000156763	-0.269419	0.105	0.444
Kcna2	0.000167312	-0.500726	0.035	0.311
Lrrc8c	0.000200603	-0.480922	0.211	0.556
St3gal2	0.000201591	0.410895	0.456	0.111
Zdhhc8	0.00020242	-0.0289701	0	0.222
Ikzf3	0.000212192	-0.477159	0.246	0.622
Tdrp	0.000248831	-0.384692	0.193	0.578
2810001G20Rik	0.000253137	0.363104	0.456	0.111
Zfp839	0.000261593	0.222061	0.544	0.2
Rnf213	0.000297712	-1.011	0.123	0.422
Il27ra	0.000336668	-0.469059	0.351	0.667
Tspan32	0.000346888	0.629412	0.825	0.444
Dntt	0.000361559	-0.789338	0.193	0.533
H2-D1	0.000362796	-0.545519	0.895	0.978
Scp2	0.000379781	-0.305716	0.719	0.889
Chl1	0.000438957	0.696667	0.439	0.111
Pbdc1	0.000461609	-0.531874	0.175	0.489
Rps15a	0.000469103	-0.498337	1	1
Lef1	0.000480919	0.802275	0.965	0.956
St8sia4	0.000485006	0.41382	0.561	0.2
Stk39	0.00050607	0.339728	0.456	0.133
Chtf8	0.000507171	0.162732	0.421	0.156
Slc35a4	0.000520571	0.644473	0.561	0.222
Zfp971	0.00052242	-0.128271	0.018	0.244
Lck	0.000531993	-0.346442	1	1
Cd40lg	0.000553637	0.810322	0.526	0.2
Gpr174	0.000662666	0.510363	0.667	0.422
Samhd1	0.000669976	1.3359	0.368	0.089
Ormdl3	0.000737486	-0.652331	0.14	0.4
Tgtp2	0.000739586	-0.0466365	0.053	0.311
Sox4	0.000816238	0.446382	0.807	0.622
Mboat7	0.000868361	0.239488	0.526	0.2
Git2	0.000881994	-0.495329	0.526	0.8
Extl3	0.000909848	0.303536	0.561	0.244
Als2cl	0.000933172	-0.511416	0.193	0.511
Pde3b	0.000961717	-0.709842	0.07	0.311
B630019A10Rik	0.0010586	0.338301	0.825	0.533
Serf2	0.00106774	-0.292016	0.982	0.978
Cyth4	0.00107143	-0.396029	0.07	0.311
Tes	0.00114642	0.400829	0.842	0.578
Cap2	0.00116975	0.304951	0.211	0
Gm15417	0.00116975	0.262373	0.211	0
Nkg7	0.00117345	-1.02984	0.035	0.244
Arhgap31	0.00119035	0.413977	0.526	0.222
Tesc	0.0012253	-0.723698	0.246	0.511
Max	0.00124789	0.33677	0.632	0.333
Mdc1	0.00127969	0.184937	0.614	0.356
Rps24	0.00133658	-0.375514	1	1
Gm14718	0.00134848	1.21091	0.246	0.022
Cd7	0.00138034	-0.291133	0.035	0.244
Eif5a	0.00138429	-0.363591	0.982	0.978
Ms4a4b	0.00141057	-0.980632	0.228	0.489
Galk2	0.00141066	0.520072	0.526	0.244
Ms4a6c	0.00156539	-0.00151989	0.053	0.289
Runx3	0.00157061	-0.410873	0.211	0.489
Zfp280c	0.00158398	-0.188893	0.105	0.4
Wsb2	0.00168538	0.308813	0.351	0.089
Maml2	0.00178216	0.390622	0.596	0.267
Dbnl	0.00192164	0.419817	0.842	0.6
Ddx47	0.0020677	0.557692	0.667	0.422
Dusp10	0.0021293	0.419202	0.632	0.311
Fastkd3	0.00215347	0.202918	0.281	0.044
Rasgrp2	0.00215536	-0.417487	0.281	0.511
Nsg2	0.00218953	0.303344	0.526	0.244
Esyt1	0.00229148	-0.243909	0.193	0.489
Cox6c	0.00231337	-0.347419	0.93	0.933
Ikzf2	0.002331	-0.137358	0.123	0.4
Uba52	0.00236929	-0.0898297	0.965	0.978
Fmnl3	0.00249717	0.400346	0.614	0.311
Rras2	0.00272838	-0.369314	0.175	0.467
Ddx3x	0.00285137	-0.623842	0.614	0.822
Ptp4a1	0.0029913	0.341751	0.754	0.422
Clasrp	0.00302703	-0.238357	0.105	0.356
Klf2	0.00302905	-0.242919	0.053	0.267
Cd69	0.00307138	0.673692	0.684	0.4
Fam169b	0.00309633	-0.43918	0.281	0.533
2310035C23Rik	0.00313853	-0.176509	0.053	0.267
Kctd20	0.00315396	0.542424	0.491	0.244
Otud7b	0.00322926	-0.413437	0.035	0.222
Fgfr1op2	0.00325207	-0.602134	0.561	0.8
Pgrmc2	0.00332422	0.0356455	0.456	0.156
Ccdc91	0.00336471	0.38828	0.175	0
Ubash3b	0.00336471	0.263298	0.175	0
Napg	0.00340846	0.25773	0.316	0.067
Tnfrsf13b	0.00347473	0.565802	0.421	0.156
Cbx4	0.00347473	-0.128191	0.193	0.444
Armc7	0.00350632	-0.619652	0.14	0.378
Prelid3b	0.003558	-0.249069	0.263	0.6
Padi2	0.00364641	-0.204441	0.07	0.289
Golga7	0.0036697	0.627729	0.702	0.578
Izumo1r	0.00377931	0.756287	0.509	0.267
Mylip	0.00378451	0.163698	0.368	0.111
Clic1	0.00383513	-0.371897	0.93	0.978
Zfp710	0.00395817	0.121878	0.526	0.222
L3mbtl3	0.00395933	-0.628242	0.263	0.511
Rpl36a	0.00396137	-0.365623	0.947	0.978
Slfn1	0.00400356	-0.637372	0.088	0.311
Gm42418	0.00409135	-0.291356	1	1
Dok2	0.00427811	0.358099	0.842	0.578
Neil1	0.00437498	0.281343	0.211	0.022
Tdrd5	0.00438157	-0.341349	0.018	0.178
Wdr83os	0.00439609	0.322622	0.649	0.378
Prrc2c	0.00444779	-0.421874	0.93	0.933
Rps26	0.00445408	-0.325326	1	1
Prelid1	0.0045241	0.374706	0.93	0.844
Fbxo45	0.00452459	-0.466968	0.053	0.244
Cd28	0.00459734	0.54385	0.982	0.978
Msmo1	0.00475238	-0.59067	0.105	0.333
Crtam	0.00483623	-0.156597	0	0.133
Acoxl	0.00483623	-0.396768	0	0.133
Laptm4b	0.00487951	0.45633	0.211	0.022
Pygo2	0.00491755	0.551464	0.404	0.156
Pik3ca	0.00495079	0.498755	0.474	0.222
Xpnpep1	0.00504293	-0.268671	0.105	0.333
Lmo4	0.00508222	0.460681	0.719	0.467
Gt(ROSA)26Sor	0.00531534	0.0539027	0.404	0.156
Dnaaf5	0.0053644	0.456578	0.246	0.044
Gpr132	0.00545667	0.125824	0.596	0.311
Smg6	0.00549416	-0.378971	0.246	0.533
H2-K1	0.00554047	-0.900843	0.421	0.6
Tspan9	0.00562296	-0.28409	0.088	0.289
Stx1a	0.005634	0.172888	0.211	0.022
Trbv5	0.00565561	0.501961	0.158	0
Qpct	0.00565561	0.366175	0.158	0
Ptgir	0.00565561	0.283561	0.158	0
Zfp747	0.00565561	0.13975	0.158	0
Adam15	0.00565561	0.102378	0.158	0
Hdac7	0.00576841	-0.372369	0.737	0.933
Zfc3h1	0.00579487	-0.195325	0.14	0.4
Adgre5	0.00580049	-0.284104	0.088	0.289
Pepd	0.00584081	-0.320538	0.105	0.333
Rcn1	0.00589781	-0.156503	0.018	0.178
Dnpep	0.0059159	-0.467398	0.158	0.4
Csk	0.00605684	0.385169	0.947	0.822
Trio	0.00612701	0.222634	0.351	0.111
Cbln3	0.00617078	-0.00300901	0.088	0.289
Itm2c	0.0062813	0.443586	0.684	0.444
Zfp281	0.00642599	0.686534	0.684	0.467
Micu2	0.00648377	0.348896	0.561	0.289
Sfr1	0.00655967	-0.457996	0.368	0.622
Ablim1	0.00687954	-0.374085	0.93	1
Xab2	0.00695734	0.371095	0.456	0.2
Crybg1	0.00696229	0.1115	0.333	0.089
Ssbp4	0.00699905	-0.179933	0.526	0.822
Atp2c1	0.00714909	0.26115	0.298	0.089
Ramp1	0.00721872	-0.463888	0.789	0.933
Igtp	0.00725359	-0.0985498	0.246	0.511
Cd96	0.00726457	-0.712797	0.368	0.644
Tmem64	0.00735606	0.375768	0.298	0.089
Kbtbd4	0.00735734	-0.150071	0.123	0.356
Toe1	0.00739278	-0.123108	0.035	0.2
Krtcap3	0.00739278	-0.27356	0.035	0.2
2310057M21Rik	0.00749496	0.273176	0.193	0.022
Rap2c	0.00756499	0.417437	0.737	0.533
Oxr1	0.00766737	0.47635	0.596	0.356
Tnk2	0.00768547	0.305929	0.596	0.4
Zfp825	0.0077742	-0.225762	0.193	0.422
Hectd1	0.00784012	0.577301	0.649	0.422
Hpcal1	0.00785446	-0.529511	0.368	0.6
Srpk1	0.00790759	0.496953	0.789	0.644
Vps72	0.00791433	0.31873	0.509	0.244
Cep57l1	0.0080096	-0.20297	0.105	0.333
Rgp1	0.00811421	0.0933453	0.263	0.067
Ahcyl1	0.00819157	0.198875	0.474	0.2
Crkl	0.00819367	-0.243762	0.263	0.533
Rpl5	0.00824453	-0.342327	1	1
Polr2g	0.00829365	0.392674	0.754	0.511
Zmynd8	0.00838217	0.382225	0.474	0.267
A930002I21Rik	0.00840796	-0.475645	0.07	0.267
Elp3	0.0084604	-0.402051	0.14	0.356
Samd9l	0.00846705	-0.325135	0.263	0.511
Egr1	0.00850872	0.557064	0.579	0.356
2010107E04Rik	0.00853446	-0.314303	0.807	0.822
Atp5l	0.00853735	-0.247073	0.877	0.911
Zfp36	0.00870261	0.391887	0.649	0.422
Atf6	0.00871465	0.308437	0.298	0.089
Pdrg1	0.00873747	0.510013	0.667	0.422
Hist1h4d	0.00876195	-0.223542	0.281	0.489
Eya3	0.00879648	0.202435	0.281	0.067
Ppp1r18	0.00880531	0.271085	0.982	0.8
Mfap1a	0.00899275	0.211945	0.789	0.533
Fkbp1a	0.00909125	0.765257	0.965	0.889
Hadhb	0.00915677	0.418396	0.614	0.422
Hmgb2	0.00917637	0.588805	0.544	0.356
Wdr24	0.00922101	-0.137992	0.07	0.244
Elf4	0.00922738	-0.367961	0.228	0.444
Abi2	0.00923767	0.118072	0.404	0.156
Crip1	0.00924313	-0.334669	0.491	0.711
St6gal1	0.00934103	0.58816	0.825	0.756
Ddx19a	0.00940864	0.188327	0.544	0.333
Gm48876	0.00946072	0.345321	0.14	0
St7	0.00946072	0.189848	0.14	0
Ncald	0.00946072	0.126593	0.14	0
Pias3	0.00946072	0.072806	0.14	0
Igsf3	0.00946072	0.0392411	0.14	0
Sash3	0.00948767	-0.400471	0.825	0.844
Pdzd8	0.0096987	0.441361	0.404	0.156
Cyba	0.00976921	-0.379192	0.86	0.889
Rap1a	0.00981987	0.242281	0.965	0.844
Trav16n	0.0100747	-0.33062	0.018	0.156
Pld3	0.0101163	-0.371317	0.789	0.933
Cln5	0.0101426	0.328618	0.228	0.044
H3f3b	0.010236	0.196073	1	0.978
Rnf145	0.0104095	0.470239	0.702	0.489
Lysmd1	0.0104675	-0.420694	0.07	0.244
Zfp965	0.0105034	-0.00859185	0.018	0.156
Trav16	0.0105297	-0.0454863	0	0.111
Dbp	0.0105297	-0.0633906	0	0.111
Gpc1	0.0105297	-0.0665079	0	0.111
Zfp523	0.0105297	-0.0744299	0	0.111
Capn10	0.0105297	-0.0899746	0	0.111
Slc44a1	0.0105297	-0.104028	0	0.111
Ung	0.0105297	-0.133934	0	0.111
1700062C10Rik	0.0105297	-0.172327	0	0.111
Trav6n-6	0.0105297	-0.190202	0	0.111
Snai3	0.0105297	-0.196639	0	0.111
Akr1e1	0.0105297	-0.370765	0	0.111
Cdk9	0.0105413	0.530917	0.667	0.467
Ubxn2a	0.0105885	-0.241147	0.088	0.289
C1galt1	0.0106989	-0.40813	0.281	0.533
Tox2	0.0108017	0.389188	0.228	0.044
Parp1	0.0108068	0.259924	0.561	0.311
Emc8	0.0108092	-0.113698	0.193	0.4
Tsc22d1	0.0109011	0.349357	0.263	0.067
Clec2d	0.0109422	-0.243037	0.193	0.422
Shmt1	0.0109484	-0.160466	0.018	0.156
Nadk2	0.0111453	-0.349142	0.07	0.244
Zbtb41	0.0114099	-0.0797347	0.018	0.156
Gna11	0.0114099	-0.211823	0.018	0.156
Sytl2	0.0118032	0.33441	0.368	0.133
Tomm20	0.0118081	-0.317523	0.825	0.889
Prmt1	0.0118567	-0.155598	0.667	0.8
Dennd6a	0.0118708	0.149306	0.509	0.267
Rnf219	0.0118731	0.247767	0.175	0.022
Flywch1	0.0118887	-0.111207	0.018	0.156
Pole3	0.011927	0.289283	0.439	0.178
Zfp398	0.0120516	-0.367843	0.123	0.333
Pcbd2	0.012115	0.142851	0.333	0.133
Eif2ak1	0.0121292	-0.221461	0.193	0.444
Snd1	0.0121302	-0.173578	0.158	0.378
Tap1	0.0121681	-0.24872	0.386	0.644
Ppm1d	0.0122354	0.383165	0.263	0.067
Strn3	0.0122371	-0.423083	0.281	0.511
Arl2bp	0.0122476	0.328653	0.474	0.222
Smad5	0.0122914	-0.157665	0.105	0.311
Taf9b	0.0123904	-0.251927	0.053	0.222
Sec16a	0.0125064	-0.276689	0.281	0.511
Acot7	0.012552	0.512596	0.649	0.422
Oaz2	0.0126134	0.509464	0.421	0.222
Rpn2	0.0128007	0.471781	0.842	0.711
Cd53	0.0130069	0.315361	0.982	0.933
Ywhae	0.0130069	0.216057	0.982	0.933
Ldb1	0.0130392	0.317955	0.965	0.756
Fam102a	0.0130421	0.364774	0.614	0.378
Myb	0.013065	-0.587742	0.158	0.356
Uchl3	0.0133229	0.584503	0.649	0.422
Rev3l	0.0133375	-0.420214	0.404	0.6
Rab3gap1	0.0133469	0.34728	0.456	0.222
Herc1	0.0133995	0.45972	0.526	0.311
Cln3	0.0134184	-0.149104	0.07	0.244
Cox5b	0.0136287	-0.220918	0.93	0.956
Smarcad1	0.0136772	0.328334	0.421	0.2
Me2	0.013887	0.427783	0.632	0.4
Rtca	0.0140026	0.354846	0.351	0.156
Tdrkh	0.0140348	0.293856	0.333	0.111
Ttf2	0.0141549	0.316886	0.175	0.022
Spindoc	0.0142033	-0.168037	0.228	0.489
Dopey1	0.0142705	0.366496	0.246	0.067
Tox	0.0142903	0.424127	0.982	0.933
Wdr83	0.014472	0.305093	0.281	0.089
Ap3s1	0.0145719	-0.353036	0.825	0.911
Il17rb	0.0147232	0.299735	0.211	0.044
Fam241a	0.0147588	0.105546	0.333	0.111
Rrnad1	0.0148524	-0.138096	0.035	0.178
Eif4a2	0.0150706	0.169872	0.86	0.622
Ripor2	0.0151134	-0.48875	0.561	0.756
Vim	0.0151189	0.366831	0.877	0.756
Brk1	0.0151189	0.326262	0.877	0.756
Cmtm6	0.0152291	0.426353	0.807	0.533
Ccnc	0.0152529	0.365356	0.298	0.111
Ggps1	0.0153189	0.344849	0.509	0.267
Abcf3	0.0154269	0.432977	0.421	0.222
Cox14	0.0155221	-0.320222	0.632	0.778
Rps11	0.0155425	-0.178131	1	1
Cinp	0.0155532	0.34187	0.246	0.067
Polm	0.0155532	0.176423	0.246	0.067
Bcl9l	0.0155532	0.0605398	0.246	0.067
Mtch2	0.0156639	-0.731506	0.228	0.422
Abhd14a	0.0157688	0.268742	0.123	0
Vipr1	0.0157688	0.125074	0.123	0
Mocs1	0.0157688	0.0666323	0.123	0
Rnf130	0.0158411	0.255382	0.421	0.178
Kpna3	0.0158986	0.316017	0.456	0.222
Kdm5d	0.0159277	0.290506	0.333	0.133
Scml4	0.0159461	-0.123618	0.228	0.467
Tgs1	0.0159979	0.390299	0.544	0.267
Avl9	0.0160028	0.317945	0.246	0.067
Ankrd44	0.0161387	-0.503871	0.719	0.778
Ltb	0.0162289	-0.614771	0.614	0.733
Enc1	0.0162505	0.120248	0.175	0.022
Lrrc8e	0.0162505	0.00177408	0.175	0.022
Anapc15	0.0163261	0.231638	0.263	0.089
Mapkap1	0.0163299	0.385272	0.509	0.311
Scarb2	0.0163299	-0.315933	0.316	0.556
Tnrc6a	0.0164009	-0.234011	0.509	0.756
Cd200r1	0.0164638	0.351654	0.246	0.067
Hyou1	0.0164638	0.251414	0.246	0.067
Nxpe3	0.0168152	0.0651513	0.175	0.022
Sdf2	0.0168691	0.319866	0.667	0.422
Xpr1	0.016944	0.538248	0.368	0.178
Creb3	0.016944	0.382268	0.386	0.156
Ndufab1	0.0170428	-0.408794	0.614	0.8
Aplf	0.0170824	-0.074294	0.053	0.2
Cyc1	0.0171172	0.297111	0.737	0.489
Atg4a	0.0174209	-0.0199057	0.088	0.267
Zfr	0.0175135	-0.26847	0.526	0.778
Lman2	0.0175403	-0.502798	0.702	0.8
Ccdc134	0.0176497	-0.412295	0.053	0.2
Ap1s1	0.0176506	0.408885	0.596	0.422
Cdc37	0.0176594	0.316894	0.965	0.889
Glmp	0.0176753	0.289251	0.789	0.533
Zfp330	0.0177947	0.639268	0.614	0.444
Sumo3	0.0178506	0.0328786	0.491	0.267
Prpf31	0.0178506	-0.26762	0.281	0.533
Cdk2ap1	0.017995	0.275735	0.614	0.4
Top2b	0.0181486	-0.421705	0.825	0.889
Ccr4	0.0182393	0.734563	0.702	0.578
Trip12	0.0183299	0.206358	0.877	0.644
Stam2	0.0183825	0.350898	0.281	0.089
Tmie	0.0184264	-0.174113	0.088	0.267
Nasp	0.0184515	-0.578603	0.333	0.533
Mocs3	0.0188245	0.0915521	0.211	0.044
Timm8b	0.0188376	0.28422	0.596	0.378
H1f0	0.0191807	0.46241	0.263	0.089
Rfx1	0.0191807	-0.2291	0.105	0.289
Oas3	0.0192225	-0.0763803	0.07	0.244
Tpm3	0.0193556	0.221438	1	1
Susd6	0.0194426	0.233876	0.579	0.333
Slc30a6	0.0197931	-0.260093	0.07	0.244
Capn1	0.0198243	0.0250409	0.526	0.267
Rae1	0.0199025	-0.318396	0.579	0.778
Tapbpl	0.0199169	-0.23924	0.175	0.356
Slfn2	0.0199218	-0.341179	0.544	0.667
Trappc5	0.0199591	0.226824	0.614	0.356
Mnat1	0.0200058	-0.341532	0.211	0.422
Eif3k	0.0201866	-0.378265	0.789	0.911
Fbrsl1	0.0202247	0.0775037	0.263	0.089
Tcerg1	0.0202273	-0.306744	0.316	0.533
Tmem218	0.0202351	-0.426915	0.018	0.133
Ifit1	0.0202351	-1.01641	0.018	0.133
D17Wsu92e	0.0202696	0.34759	0.614	0.422
Nudt9	0.0203187	-0.431649	0.158	0.333
Ndrg1	0.0203891	0.0854424	0.351	0.133
Il10rb	0.0207414	-0.108407	0.053	0.2
Pik3c2a	0.0208122	-0.221894	0.386	0.6
Dnajc13	0.0208711	-0.255273	0.175	0.356
Psmb4	0.0210624	0.399351	0.86	0.733
Gm30054	0.0210781	-0.0377192	0.018	0.133
Nr4a3	0.0211474	-0.066194	0.035	0.178
Rrad	0.0211654	-0.0798904	0.088	0.267
Tomm5	0.0212167	-0.348774	0.386	0.6
Cd81	0.0214608	0.302199	0.754	0.489
Slc25a12	0.0214792	0.472422	0.509	0.356
Mad2l1	0.0215156	0.369409	0.158	0.022
Nfkbia	0.0215667	-0.0740323	0.456	0.689
Sin3a	0.021851	-0.0891885	0.175	0.4
Uap1	0.0218677	-0.242906	0.07	0.222
Cpeb4	0.0218677	-0.341979	0.07	0.222
Psme1	0.0219174	-0.388552	0.93	0.933
Ddhd1	0.0219515	-0.0495251	0.018	0.133
Srrm1	0.0219575	-0.379295	0.702	0.867
Med22	0.0220352	0.0742781	0.281	0.089
Snn	0.0220682	0.172569	0.228	0.067
Phc3	0.0220682	0.0968424	0.228	0.067
Impdh1	0.0220856	-0.355172	0.509	0.756
D1Ertd622e	0.0221044	-0.225775	0.053	0.2
Padi4	0.0222689	0.100001	0.158	0.022
Ppcdc	0.0222689	0.0545204	0.158	0.022
Rasa1	0.0223192	0.58106	0.421	0.244
Psmg2	0.0223494	-0.214076	0.175	0.4
Cmtr1	0.0223612	-0.035638	0.14	0.333
Ap5m1	0.0225253	0.0399784	0.211	0.044
Kdm1a	0.0227935	0.318945	0.737	0.444
Fgfr3	0.0228562	-0.00681666	0.018	0.133
Gbp3	0.0228562	-0.338758	0.018	0.133
Gm13031	0.0229343	-0.00155013	0	0.089
Rab27b	0.0229343	-0.00221385	0	0.089
Trav16d-dv11	0.0229343	-0.00414565	0	0.089
Gm45552	0.0229343	-0.0188035	0	0.089
Pex11g	0.0229343	-0.0195807	0	0.089
Spo11	0.0229343	-0.0233187	0	0.089
Nrg2	0.0229343	-0.0402592	0	0.089
4732471J01Rik	0.0229343	-0.0411604	0	0.089
Plxdc1	0.0229343	-0.0449951	0	0.089
Slc35f6	0.0229343	-0.053612	0	0.089
Kif7	0.0229343	-0.0558117	0	0.089
1110006O24Rik	0.0229343	-0.061252	0	0.089
Pcyox1	0.0229343	-0.0624129	0	0.089
Fbxl4	0.0229343	-0.0629214	0	0.089
Celsr2	0.0229343	-0.102866	0	0.089
Dhx58	0.0229343	-0.108264	0	0.089
Pmm1	0.0229343	-0.121714	0	0.089
Rgl1	0.0229343	-0.176858	0	0.089
A330069E16Rik	0.0229343	-0.181577	0	0.089
Zdhhc14	0.0229343	-0.264316	0	0.089
Cyb5a	0.0230115	-0.408321	0.667	0.844
Hist1h2ae	0.0230449	0.104753	0.158	0.022
B230219D22Rik	0.0231916	0.542473	0.667	0.467
Psme2	0.0233517	-0.462694	0.772	0.822
S1pr4	0.0235446	-0.086267	0.053	0.2
Gsn	0.0236424	0.135144	0.842	0.756
Rab3gap2	0.0237845	0.185797	0.281	0.111
Ass1	0.0240852	-0.109561	0.211	0.4
Chst15	0.0242789	-0.285093	0.105	0.289
Fam13b	0.0243392	-0.437282	0.211	0.422
Irgm1	0.0243821	-0.121805	0.123	0.311
Rps25	0.0243858	-0.235387	1	1
Pigx	0.0245167	0.307398	0.789	0.533
Rrn3	0.0246632	-0.227128	0.105	0.267
Grpel2	0.0246654	0.422122	0.228	0.067
Gnaq	0.0247633	-0.086957	0.018	0.133
Zfp60	0.0247633	-0.174447	0.018	0.133
Mturn	0.0247728	0.222777	0.193	0.044
Mkks	0.0247728	0.158224	0.193	0.044
Trim11	0.0248675	0.380185	0.386	0.2
Herpud2	0.0249927	0.234851	0.281	0.111
Supt20	0.0252817	-0.423418	0.439	0.622
Tmem214	0.0253845	-0.160868	0.193	0.4
Pfdn4	0.0256165	-0.103245	0.123	0.311
Dusp1	0.0257193	0.356686	0.421	0.2
Gm9833	0.0257675	-0.00251726	0.018	0.133
Rnpc3	0.0259451	0.290794	0.368	0.178
Selenot	0.0261382	-0.323391	0.386	0.6
Mib1	0.0262296	0.265535	0.105	0
Cpt2	0.0262296	0.247283	0.105	0
Ddx31	0.0262296	0.179402	0.105	0
Efna4	0.0262296	0.162415	0.105	0
Dhcr24	0.0262296	0.161967	0.105	0
Wdfy1	0.0262296	0.136182	0.105	0
Litaf	0.0262296	0.126712	0.105	0
Kifc1	0.0262296	0.0803522	0.105	0
Zfp874a	0.0262296	0.0296834	0.105	0
Prkce	0.0262296	0.0222567	0.105	0
Fuk	0.0262296	0.0118913	0.105	0
Moap1	0.0262296	0.00767817	0.105	0
Gpr146	0.0262296	0.00668354	0.105	0
Kif11	0.0262296	0.00283105	0.105	0
Itch	0.0262309	0.0844994	0.632	0.378
Gba2	0.0262639	0.297882	0.386	0.178
Osgepl1	0.0263061	0.272615	0.193	0.044
Foxo4	0.0263887	0.0244638	0.158	0.022
D16Ertd472e	0.0265059	-0.496659	0.649	0.778
Dr1	0.0265127	-0.240587	0.211	0.422
Rps5	0.0266027	-0.271403	1	0.978
Psmb2	0.0267233	0.299038	0.842	0.756
Ppp2r5a	0.0267695	-0.26425	0.596	0.756
Smap2	0.0268557	-0.356688	0.474	0.689
Dot1l	0.0269247	-0.328254	0.333	0.511
Eif2b5	0.0269247	-0.475877	0.333	0.511
Arl5c	0.0270001	-0.380911	0.193	0.378
Mdm1	0.0272874	0.0660592	0.158	0.022
Arxes2	0.0274213	-0.212134	0.035	0.156
Rpl24	0.027537	-0.244118	0.982	1
Cd3g	0.027537	-0.253659	1	1
Abcd4	0.0275692	0.236196	0.281	0.111
Kmt2d	0.0275959	0.23117	0.842	0.689
Sdr39u1	0.027628	-0.0721238	0.07	0.222
Ifi206	0.0277161	-0.255088	0.14	0.333
Slc44a2	0.0278131	-0.221819	0.825	0.911
Abcc5	0.0282087	-0.134913	0.193	0.378
Ptpn18	0.0282951	-0.265169	0.754	0.844
Odf2	0.0282958	0.300362	0.368	0.178
Nsd2	0.0283644	-0.0743048	0.053	0.2
Trmt10c	0.0286109	-0.43167	0.211	0.4
Ifi208	0.0287368	-0.487399	0.351	0.6
Lpcat1	0.0287594	0.175978	0.193	0.044
Nedd9	0.0288997	0.392391	0.702	0.511
Bcl11b	0.0289534	0.28542	0.93	0.911
Pcbp1	0.0289916	0.203954	0.982	1
Cdca4	0.0290342	0.277353	0.596	0.378
Psmb8	0.0291098	-0.343945	0.842	0.933
Mrps18a	0.0292173	-0.245627	0.368	0.622
St3gal4	0.0292577	-0.187794	0.07	0.222
Mier1	0.0292973	-0.278681	0.702	0.822
Alg10b	0.0293733	-0.152554	0.158	0.356
Tecpr1	0.0294241	0.355026	0.789	0.6
Ttc13	0.0295384	0.0128516	0.386	0.156
Commd4	0.0296685	0.329019	0.649	0.533
Gimap3	0.0297116	-0.176738	0.298	0.533
Chchd3	0.0297598	-0.235625	0.386	0.6
Ddx20	0.0298503	0.223482	0.228	0.067
Rcan3	0.0299423	0.134428	0.316	0.133
Taf6l	0.0299518	-0.321238	0.404	0.6
Isg20	0.0304306	-0.53506	0.14	0.333
Ing5	0.0304359	-0.251625	0.035	0.156
Gpr180	0.0304359	-0.352768	0.035	0.156
Rex1bd	0.030501	0.311148	0.491	0.311
Dnaja1	0.0305024	0.25128	0.965	0.933
Vps37c	0.0305024	0.19831	0.193	0.044
Inip	0.0307933	0.271997	0.614	0.378
Rpl32	0.0310335	-0.344392	0.982	1
Smurf1	0.0310993	0.334014	0.351	0.178
Itpk1	0.0311094	-0.0898514	0.123	0.311
Dis3l2	0.0311458	0.241453	0.211	0.067
Colec12	0.0314245	0.0118434	0.333	0.133
Bmf	0.031502	-0.121562	0.035	0.156
Mettl2	0.031502	-0.327036	0.035	0.156
Tulp3	0.031502	-0.480202	0.035	0.156
Ptcd2	0.0316306	0.384961	0.421	0.222
Dicer1	0.0316306	0.157737	0.421	0.222
Entpd5	0.0316985	-0.278184	0.158	0.333
Rcsd1	0.0318078	-0.384319	0.368	0.556
Pex3	0.0319361	0.353076	0.246	0.089
Nelfe	0.0319361	0.348947	0.246	0.089
Ints11	0.0320679	0.12916	0.474	0.244
1600014C10Rik	0.0321062	-0.214858	0.175	0.356
Pigt	0.0322847	-0.0730159	0.316	0.533
Tab1	0.0323444	-0.114893	0.088	0.244
Men1	0.0323806	-0.0762705	0.281	0.489
Kifap3	0.0326001	-0.210815	0.035	0.156
Abhd11	0.0327555	-0.32771	0.105	0.267
Itih5	0.0328754	0.210621	0.263	0.089
Dtx3l	0.0328933	-0.276334	0.667	0.756
Cks1b	0.0329168	0.614417	0.404	0.222
Rgs14	0.0329416	0.444875	0.632	0.489
Cdk13	0.0329697	-0.143716	0.368	0.6
Ube2i	0.0331956	0.256722	0.982	0.956
Mcm9	0.0332145	-0.247508	0.088	0.244
Kcnh3	0.0332948	-0.279823	0.105	0.244
Cd5	0.0333962	0.248756	0.825	0.578
A130077B15Rik	0.0334771	0.102339	0.842	0.867
Rasl11b	0.0337308	0.348642	0.14	0.022
Arhgap12	0.0337308	0.200903	0.14	0.022
Inafm1	0.0337308	0.148458	0.14	0.022
Gm44686	0.0337308	0.00994274	0.14	0.022
5730455P16Rik	0.0337308	-0.331427	0.035	0.156
Hsd11b1	0.0338508	-0.457952	0.211	0.4
Ap1m1	0.0339681	0.434324	0.684	0.511
Rtf2	0.0339681	-0.368208	0.544	0.689
Sde2	0.0342001	0.424605	0.421	0.244
Pdpk1	0.034216	0.245566	0.281	0.111
Lman2l	0.034216	0.0579368	0.281	0.111
Stxbp2	0.034262	-0.246667	0.526	0.711
Ephb6	0.0345478	0.562037	0.526	0.356
Uqcrh	0.0345718	-0.287856	0.912	0.933
Zfp36l1	0.0346888	0.107808	0.772	0.578
Mzt2	0.0348948	-0.129599	0.035	0.156
Ptp4a3	0.0349556	0.477182	0.772	0.689
Qdpr	0.0349744	-0.259136	0.193	0.378
Cnst	0.0350329	0.165448	0.281	0.111
Nap1l4	0.0350919	0.371194	0.877	0.711
Sh3bp2	0.0353463	0.206858	0.351	0.178
Raph1	0.0355646	0.192567	0.175	0.044
Zmym2	0.0356553	-0.510736	0.316	0.489
Hmg20a	0.0357079	0.268858	0.614	0.444
Selplg	0.0358694	-0.450859	0.772	0.822
Ctsd	0.0359354	-0.140081	0.456	0.711
Iqcc	0.036093	-0.0988597	0.035	0.156
Ccdc94	0.036093	-0.132725	0.035	0.156
Spata5	0.0361995	0.356865	0.333	0.156
Abhd8	0.0363317	0.211015	0.772	0.644
Isyna1	0.0364681	0.475798	0.526	0.378
Adar	0.0365498	-0.0365448	0.14	0.333
Hacd1	0.0365891	-0.287244	0.053	0.178
Lyrm9	0.0366335	0.145755	0.175	0.044
Ranbp3	0.0366753	0.568315	0.579	0.4
Rilpl2	0.036898	-0.0116046	0.088	0.244
Arf1	0.0372955	0.256679	1	0.956
Hnrnpa2b1	0.037296	0.189849	1	0.978
Nsun3	0.037326	0.198872	0.14	0.022
Ybx3	0.037326	0.149009	0.14	0.022
Gm19585	0.037326	0.113496	0.14	0.022
Xrcc4	0.0373839	-0.466135	0.158	0.311
Kmt2a	0.0374773	0.354661	0.807	0.622
Zfp652	0.0376519	0.0901251	0.211	0.067
Ets1	0.0379148	0.332025	1	0.956
Mtx1	0.0379849	0.490099	0.281	0.133
Hsd17b11	0.0380598	-0.0533714	0.105	0.267
Med14	0.0382016	-0.283768	0.439	0.622
Nek7	0.0382341	-0.0255806	0.14	0.333
Lnpep	0.0383285	-0.375802	0.632	0.778
Ddx58	0.0383305	-0.171711	0.158	0.356
Emsy	0.0384447	0.234448	0.351	0.178
Pfn1	0.0385433	0.193669	1	1
Slu7	0.0385733	-0.290415	0.246	0.444
Arhgef4	0.0385948	0.213719	0.14	0.022
Cks2	0.0386698	0.175392	0.211	0.067
Eif3c	0.0387281	0.29279	0.912	0.733
Atad3a	0.0388666	-0.0704615	0.088	0.244
Tmem259	0.0390411	0.167344	0.509	0.311
Yaf2	0.0391007	0.345095	0.298	0.133
Commd7	0.039199	0.375177	0.509	0.356
Bcl7a	0.0392772	0.150831	0.263	0.111
Atp5j2	0.0394963	-0.107259	0.947	0.978
Foxo1	0.0397585	-0.213974	0.333	0.533
Cd2	0.0398236	0.202847	0.982	0.956
4930523C07Rik	0.0399176	-0.0914519	0.351	0.578
Ensa	0.0399733	0.0474872	0.509	0.289
Pik3ip1	0.0399733	-0.250844	0.333	0.511
Sod2	0.0399743	-0.620973	0.281	0.422
Dcaf6	0.040095	-0.128416	0.053	0.178
Tbcel	0.0401073	-0.133519	0.246	0.444
Ikbkap	0.0402136	-0.262676	0.123	0.289
Nxf1	0.0402745	0.218366	0.93	0.8
Rap1b	0.0404806	0.220925	1	0.978
Uba2	0.0410221	0.449128	0.737	0.556
Ccr9	0.0411421	0.31794	0.982	0.956
Ifi47	0.0413022	-0.084094	0.404	0.6
2900097C17Rik	0.0416159	0.253933	0.754	0.489
Pvr	0.0417008	0.244795	0.386	0.2
Nucb1	0.0417346	0.137157	0.544	0.333
Abraxas2	0.0419865	-0.110449	0.088	0.244
Wiz	0.041988	0.0547063	0.246	0.089
Anxa6	0.0423472	-0.36641	0.702	0.822
Mtss1	0.0425051	0.162043	0.421	0.222
Ifi27l2a	0.0425383	-0.609218	0.228	0.4
Eya2	0.0425873	-0.22712	0.053	0.178
Zfp24	0.0426306	0.316756	0.456	0.289
Miga1	0.0429002	0.411773	0.228	0.089
Kidins220	0.0429249	-0.186951	0.123	0.267
Fbxl12	0.042978	-0.0114761	0.07	0.2
Thap7	0.0430667	0.102995	0.351	0.156
Pes1	0.0431589	0.334495	0.421	0.244
Hmg20b	0.0431626	-0.00648811	0.123	0.311
Dcaf1	0.0435071	-0.114927	0.14	0.311
Hmgn2	0.043535	0.234399	0.982	0.933
Lpcat4	0.0436377	0.120186	0.175	0.044
Cep128	0.0436409	0.378273	0.088	0
Klhdc2	0.0436409	0.279308	0.088	0
Gm11131	0.0436409	0.138909	0.088	0
E2f2	0.0436409	0.12993	0.088	0
Tmem237	0.0436409	0.126175	0.088	0
Pank1	0.0436409	0.100454	0.088	0
Armc9	0.0436409	0.0922542	0.088	0
Adam12	0.0436409	0.0920242	0.088	0
Prdm16	0.0436409	0.0859197	0.088	0
Renbp	0.0436409	0.0853867	0.088	0
Qsox2	0.0436409	0.0803629	0.088	0
Carhsp1	0.0436409	0.0700532	0.088	0
Gm48604	0.0436409	0.066686	0.088	0
Gla	0.0436409	0.0644833	0.088	0
4930430F08Rik	0.0436409	0.0568613	0.088	0
Lrig1	0.0436409	0.0539752	0.088	0
Dnajc6	0.0436409	0.0507597	0.088	0
Oas1c	0.0436409	0.0414414	0.088	0
Xrcc2	0.0436409	0.0312562	0.088	0
Fam122b	0.0436409	0.0309567	0.088	0
Traj1	0.0436409	0.00406297	0.088	0
Acaa1b	0.0436409	0.00170644	0.088	0
Tefm	0.0437774	-0.208828	0.018	0.111
Gm11361	0.0437943	-0.0140607	0.895	0.911
Pacsin2	0.0440424	0.106059	0.14	0.022
Blzf1	0.0440424	-0.0268584	0.14	0.022
Creld1	0.0440424	-0.0416901	0.035	0.156
Nol10	0.0441573	0.0345209	0.281	0.111
Lsm14b	0.0445576	0.0881231	0.316	0.156
Pspc1	0.0446578	-0.060945	0.14	0.333
Phactr2	0.0449086	0.13363	0.175	0.044
Npm3	0.0451423	0.0659142	0.404	0.222
Mtmr9	0.0451547	-0.201847	0.105	0.267
Cox6a1	0.0453216	-0.277012	0.965	0.978
Sumo2	0.0453234	0.25531	1	0.956
Rps18	0.0453241	-0.172777	1	1
Rpl13	0.0453241	-0.174258	1	1
Timm22	0.0454488	0.262249	0.368	0.2
Trav5-4	0.0455338	-0.31331	0.018	0.111
Abhd13	0.0456479	0.159401	0.316	0.133
Rps19	0.0460543	-0.114881	0.982	1
Thumpd1	0.0461448	0.241317	0.596	0.422
Haus7	0.0462048	0.148974	0.281	0.111
Agps	0.0462685	0.267003	0.351	0.178
Smarca5	0.0462776	-0.373451	0.737	0.822
Rgs10	0.0463212	0.306263	0.912	0.889
Samsn1	0.0464681	0.294378	0.596	0.4
Hivep1	0.0464696	-0.171656	0.088	0.222
Coq9	0.0464738	0.0776382	0.088	0.244
Lsm8	0.0465223	0.399307	0.596	0.489
Herc6	0.0466981	-0.212741	0.07	0.2
Gigyf2	0.0467043	0.183395	0.439	0.244
Limd2	0.0467945	-0.19009	1	1
Nup50	0.0468211	-0.303778	0.351	0.556
Vdac2	0.046966	0.425513	0.754	0.644
Orc5	0.0472153	0.227427	0.351	0.178
Polg	0.0472581	0.164818	0.281	0.111
Slc36a1	0.0473492	-0.0836504	0.018	0.111
Maged1	0.0473492	-0.142336	0.018	0.111
N4bp3	0.0473492	-0.28955	0.018	0.111
Eno1	0.0475446	0.245828	1	0.978
Ssbp2	0.0476344	-0.388837	0.351	0.533
Ptpn22	0.0476512	-0.352852	0.298	0.467
Mtf1	0.0476853	0.0140017	0.211	0.067
Zfp788	0.0476853	-0.0992295	0.088	0.222
Amz2	0.047743	-0.00851863	0.351	0.156
Mlst8	0.0479662	-0.0893383	0.053	0.178
Snrpb2	0.0481979	0.373572	0.772	0.6
Trir	0.0482694	-0.203394	0.895	0.978
Suclg1	0.0483303	0.513175	0.649	0.556
Tnfrsf10b	0.0485019	-0.198814	0.474	0.644
Nedd1	0.0486584	0.337388	0.193	0.067
Gipc1	0.048666	-0.214003	0.193	0.378
Mapk11	0.0487547	0.551829	0.456	0.311
Rsu1	0.0489062	0.33625	0.632	0.444
Mrrf	0.0489275	-0.592551	0.088	0.222
Parvg	0.049036	0.389181	0.702	0.556
Actg1	0.0490753	0.163016	1	1
Rps29	0.0490753	-0.200933	1	1
Csnk2a2	0.0491837	0.272231	0.368	0.2
Srsf12	0.0492251	-0.0823956	0.018	0.111
Zfat	0.0492251	-0.0886998	0.018	0.111
Slc25a26	0.0492251	-0.0928599	0.018	0.111
Rpgr	0.0492251	-0.170355	0.018	0.111
Ift74	0.0492251	-0.234206	0.018	0.111
Fos	0.0492478	0.663234	0.421	0.244
H2afy	0.0494103	0.217683	0.947	0.889
Mrpl50	0.0496726	-0.206252	0.246	0.422
Rictor	0.0497232	0.303982	0.632	0.444
Rab10	0.049794	-0.332255	0.456	0.622
Fbxo6	0.0501969	0.215162	0.211	0.067
Phkb	0.0501969	-0.382324	0.088	0.222
Amd2	0.0503265	-0.000743836	0	0.067
Gm8186	0.0503265	-0.00121654	0	0.067
Hist1h2ao	0.0503265	-0.00146473	0	0.067
Gm6313	0.0503265	-0.00190579	0	0.067
Zfp775	0.0503265	-0.00202866	0	0.067
Ercc2	0.0503265	-0.00575863	0	0.067
Mfsd4a	0.0503265	-0.00579461	0	0.067
Med26	0.0503265	-0.00621208	0	0.067
5830416I19Rik	0.0503265	-0.00632114	0	0.067
Spef1	0.0503265	-0.00834141	0	0.067
Eme1	0.0503265	-0.0125018	0	0.067
C530008M17Rik	0.0503265	-0.0151235	0	0.067
Abhd4	0.0503265	-0.0198834	0	0.067
Myl6b	0.0503265	-0.0213577	0	0.067
Srcap	0.0503265	-0.0262582	0	0.067
C330027C09Rik	0.0503265	-0.0329172	0	0.067
Shank3	0.0503265	-0.0348958	0	0.067
Lmln	0.0503265	-0.0374801	0	0.067
Nod1	0.0503265	-0.0392332	0	0.067
Gm26771	0.0503265	-0.0429268	0	0.067
Plcb4	0.0503265	-0.0438938	0	0.067
Ifit1bl2	0.0503265	-0.0446208	0	0.067
Kctd7	0.0503265	-0.0482478	0	0.067
Cnnm2	0.0503265	-0.0499029	0	0.067
Prox2	0.0503265	-0.0517274	0	0.067
Tcaim	0.0503265	-0.0523473	0	0.067
Art1	0.0503265	-0.0571265	0	0.067
Prss36	0.0503265	-0.0699316	0	0.067
9330179D12Rik	0.0503265	-0.0706731	0	0.067
Baiap3	0.0503265	-0.0846223	0	0.067
Tlr2	0.0503265	-0.0875656	0	0.067
Ppp1r1b	0.0503265	-0.0891067	0	0.067
Trpm1	0.0503265	-0.116119	0	0.067
Gm17655	0.0503265	-0.117647	0	0.067
Rmdn2	0.0503265	-0.119101	0	0.067
Cdc42ep4	0.0503265	-0.129422	0	0.067
Eid2	0.0503265	-0.13392	0	0.067
Rgs11	0.0503265	-0.16996	0	0.067
Trav4-3	0.0503265	-0.176366	0	0.067
Hsd17b7	0.0503265	-0.194892	0	0.067
Trav13-2	0.0503265	-0.195071	0	0.067
Sytl3	0.0503265	-0.200055	0	0.067
Cit	0.0503265	-0.200742	0	0.067
Trbv26	0.0503265	-0.272959	0	0.067
Hells	0.0503265	-0.273689	0	0.067
6720489N17Rik	0.0503265	-0.344369	0	0.067
Gm3604	0.0503265	-0.429451	0	0.067
Med6	0.0505401	0.10719	0.281	0.111
Zgpat	0.0505861	-0.275349	0.123	0.267
Eif1b	0.0507208	0.373888	0.807	0.667
Ndc1	0.050792	0.318875	0.281	0.133
Ciao1	0.050986	0.392275	0.474	0.289
Sppl2a	0.0510291	0.236867	0.632	0.422
Nebl	0.051163	-0.273488	0.018	0.111
Aplp2	0.0511669	0.303952	0.351	0.178
Hp1bp3	0.0512122	0.306354	0.877	0.756
Lztfl1	0.0514219	0.606664	0.614	0.533
Mrpl57	0.0514219	-0.177541	0.509	0.667
Togaram1	0.0514635	-0.199972	0.211	0.378
Ankrd46	0.0514635	-0.633178	0.211	0.378
Trat1	0.051536	0.466718	0.737	0.556
Stip1	0.0517826	0.323558	0.842	0.756
Ssr1	0.0518237	-0.0772773	0.123	0.289
Mrps35	0.0519027	-0.241211	0.351	0.578
Dcaf13	0.0522968	0.465154	0.561	0.378
Gpalpp1	0.052414	-0.193967	0.158	0.333
Zfp414	0.0526986	0.0668955	0.316	0.156
Hcfc1r1	0.0526986	-0.227375	0.175	0.333
Tlr12	0.0528185	-0.215033	0.088	0.222
Srgn	0.0531482	-0.413709	0.421	0.622
Focad	0.0531643	0.0392533	0.018	0.111
Zmym6	0.0531643	0.00609547	0.018	0.111
Junb	0.0532684	0.327244	0.719	0.467
Gdap2	0.0534542	0.302739	0.228	0.089
Slamf6	0.0534542	-0.477352	0.105	0.244
Cul7	0.0534992	-0.10571	0.07	0.2
Ikzf4	0.0534992	-0.137517	0.07	0.2
Hibch	0.0534992	-0.179479	0.07	0.2
Ube3a	0.0535381	-0.520957	0.544	0.667
Psmc1	0.0535381	0.351044	0.719	0.644
Scd2	0.0537087	0.278661	0.842	0.733
Ehmt1	0.0537717	0.473591	0.491	0.333
Dlgap4	0.0537759	0.181851	0.474	0.289
Mcl1	0.053982	-0.26788	0.772	0.867
Tmem63a	0.0541716	-0.168293	0.088	0.222
Dhdds	0.0542107	0.272919	0.263	0.111
Ankrd54	0.0542107	0.158391	0.263	0.111
Ifi203	0.0542331	-0.138844	0.158	0.311
Ndfip2	0.0543137	0.292676	0.632	0.467
Dcun1d1	0.0546089	0.0756595	0.667	0.444
Dctpp1	0.0547505	-0.136916	0.105	0.244
Cdkn1b	0.0547955	0.131672	0.702	0.533
Senp2	0.0548483	-0.1423	0.193	0.378
Tuba1a	0.0548753	0.0641245	0.912	0.8
Ly6e	0.0548753	-0.510896	0.842	0.889
Myo18a	0.0549346	0.336365	0.456	0.289
Ppp1cc	0.0549916	0.233877	0.912	0.844
Tdp2	0.0550279	0.211565	0.333	0.156
Ccnl1	0.0550742	-0.0914632	0.719	0.844
Ddit3	0.0550988	-0.354133	0.333	0.511
Sfpq	0.0552305	-0.353727	0.86	0.844
Gstp1	0.0555571	0.161745	0.86	0.733
Ldha	0.0556037	0.242736	0.965	0.933
Hnrnpab	0.0556147	0.203634	1	0.933
Rpl19	0.0556175	-0.166783	1	1
Fem1c	0.0558355	0.260185	0.386	0.2
Dld	0.0563135	-0.116518	0.404	0.644
Lig1	0.056358	0.188241	0.123	0.022
Dars2	0.056358	0.179835	0.123	0.022
Nt5m	0.056358	0.135635	0.123	0.022
Gm3558	0.056358	0.00724845	0.123	0.022
Tle4	0.0564073	-0.179527	0.316	0.511
Rundc3b	0.0564421	-0.0644227	0.07	0.2
Pdcd11	0.056908	-0.237084	0.263	0.422
Atxn10	0.056994	0.349707	0.825	0.733
Cyhr1	0.0570414	-0.266905	0.333	0.511
Plcxd2	0.0572359	-0.349887	0.193	0.356
Stk17b	0.0573613	0.217287	1	0.956
Ddx5	0.0573621	0.231803	1	1
Atp7a	0.057422	-0.154298	0.105	0.244
A630001G21Rik	0.0575753	-0.221972	0.281	0.489
Ilkap	0.0576101	-0.183972	0.333	0.533
Mbd3	0.0577148	0.32197	0.754	0.644
Ap2a2	0.0578185	0.250634	0.544	0.4
Stk10	0.0578247	-0.129642	0.14	0.311
Akap1	0.0579626	0.0446287	0.263	0.111
Fchsd2	0.0580352	-0.131091	0.123	0.267
Nck1	0.0582243	0.479107	0.596	0.422
Atp6ap1	0.0582243	-0.27809	0.456	0.6
Cd3e	0.0582513	-0.188671	1	1
Rps3	0.0582513	-0.190683	1	0.978
Gstp3	0.0582515	0.236376	0.123	0.022
Inpp4a	0.0582515	0.0708004	0.123	0.022
Phospho2	0.0582515	0.0462937	0.123	0.022
Pabpn1	0.0584014	-0.00625318	0.316	0.511
Tmem131l	0.0584709	-0.22073	0.421	0.578
Gm26825	0.0587514	0.00141968	0.158	0.044
Yipf6	0.0587514	-0.123286	0.053	0.178
Tmem251	0.058946	-0.025734	0.14	0.289
Ubb	0.0591519	0.144907	1	1
Mum1	0.0592025	0.389666	0.649	0.511
Ttll5	0.0592178	-0.02486	0.035	0.133
Ints9	0.059542	-0.17013	0.228	0.422
Golga2	0.0595901	0.163515	0.316	0.156
Epb41	0.0596142	0.369716	0.491	0.356
Ccdc82	0.0596587	0.16228	0.877	0.822
Lamtor3	0.0596605	-0.31822	0.228	0.378
Gimap4	0.0596743	-0.314301	0.526	0.667
Cry1	0.0598315	0.182218	0.667	0.422
Ttc4	0.0598813	0.105622	0.404	0.222
Tacc2	0.0599922	0.490083	0.456	0.289
Rplp2	0.060064	-0.157718	1	1
Cmtr2	0.0601975	0.260883	0.123	0.022
Ptges2	0.0601975	0.232028	0.123	0.022
Aldh16a1	0.0601975	0.17338	0.123	0.022
1700056N10Rik	0.0601975	0.170553	0.123	0.022
Golga1	0.060201	-0.206572	0.105	0.244
H2-DMa	0.0602366	-0.53152	0.14	0.289
Tmem126a	0.0602376	0.365192	0.316	0.178
Il7r	0.0602594	0.754002	0.456	0.311
Ndufv3	0.0604332	0.110169	0.86	0.667
Zfp560	0.0605819	0.195352	0.263	0.111
Rps6ka1	0.0606145	0.244668	0.649	0.467
Gpr89	0.0607124	-0.281107	0.123	0.267
Vdac3	0.0609382	-0.367497	0.474	0.644
Gbp2	0.0612229	0.0373663	0.386	0.222
Cep57	0.061223	-0.442631	0.263	0.422
Anapc13	0.0613583	-0.160842	0.263	0.444
Bcl2l1	0.0613813	-0.217525	0.211	0.4
Vcpip1	0.0617828	0.456013	0.456	0.267
Lamtor2	0.0619446	-0.13782	0.526	0.711
Tnfrsf4	0.0621971	0.601193	0.123	0.022
Cacna1a	0.0621971	0.0366526	0.123	0.022
Kif3c	0.0621971	0.013719	0.123	0.022
Rad52	0.0625083	-0.359125	0.175	0.311
Rbms2	0.0625652	0.204286	0.491	0.289
Osbp	0.0626809	0.318081	0.316	0.178
Rbm26	0.0629137	-0.124966	0.474	0.644
Bad	0.0630396	0.113109	0.193	0.067
Kctd10	0.0630396	0.107374	0.193	0.067
Zfp809	0.0630396	0.101137	0.193	0.067
Ctps2	0.0630637	0.526944	0.421	0.267
Trappc12	0.063156	0.503324	0.333	0.178
Chrna9	0.0632174	-0.0849556	0.035	0.133
Slc2a3	0.0633068	0.195682	0.316	0.156
Papd5	0.0633068	-0.150735	0.175	0.333
Ptov1	0.0634248	-0.344761	0.298	0.467
Sema4d	0.0634338	-0.216266	0.123	0.244
Mrpl37	0.0635657	0.286553	0.439	0.267
Rnf5	0.0636254	0.13394	0.439	0.244
Tpi1	0.063675	-0.308235	0.211	0.378
Trmu	0.0639542	0.244615	0.158	0.044
Ccdc138	0.0639542	0.0794042	0.053	0.178
Dnm2	0.0640621	-0.151101	0.509	0.689
Sgpl1	0.0640974	0.531525	0.333	0.2
Serpinb6b	0.0642514	0.294833	0.123	0.022
Cptp	0.0642514	0.0670471	0.123	0.022
Slamf1	0.064311	-0.211834	0.298	0.489
Fli1	0.0643361	0.336769	0.649	0.489
Fam104a	0.0644129	0.0815352	0.684	0.511
Ptbp3	0.0645258	0.379649	0.895	0.844
Siva1	0.0645778	0.193551	0.228	0.089
Efcab14	0.0646342	-0.216227	0.263	0.422
Nup160	0.0647159	-0.383818	0.211	0.356
Rpl36	0.0648014	-0.186801	1	1
Sec13	0.0649162	0.384895	0.667	0.533
Shc1	0.0651038	0.110625	0.316	0.133
Chmp4b	0.0652177	0.00829224	0.246	0.444
Trmt2b	0.0654014	-0.364071	0.14	0.267
Inpp5d	0.0657041	0.112996	0.596	0.4
Hnrnpul1	0.0657708	-0.139706	0.719	0.8
Gm26541	0.0657709	0.127202	0.158	0.044
Aldh7a1	0.0658984	-0.334498	0.246	0.4
Tmem184b	0.0660895	-0.0553861	0.07	0.2
Wrap73	0.0660938	0.328317	0.228	0.089
Stag2	0.066201	0.0719242	0.737	0.511
Psma2	0.0662545	-0.294999	0.947	0.933
Lmnb2	0.0663015	0.280622	0.193	0.067
Ctu1	0.0663614	0.170131	0.123	0.022
Psmd8	0.0664302	0.212717	0.895	0.822
Zfp326	0.0666008	0.238952	0.333	0.2
Elf2	0.0669716	0.280085	0.474	0.311
Senp1	0.0671122	0.372905	0.386	0.222
Sik1	0.0674376	-0.0205774	0.035	0.133
Malt1	0.0675616	-0.00646172	0.263	0.111
Ago3	0.0676996	-0.142942	0.088	0.222
Aff3	0.0677352	-0.204195	0.158	0.289
Sla2	0.0678651	-0.670165	0.386	0.533
Pik3r2	0.0679839	0.134347	0.193	0.067
Iws1	0.0680851	0.366092	0.614	0.467
Sdcbp	0.0681702	0.15278	0.877	0.778
Peak1	0.0682007	0.382535	0.404	0.244
Zfp90	0.0685281	0.0232869	0.123	0.022
Tkfc	0.0685281	0.0218273	0.123	0.022
Stk35	0.0685281	0.0136636	0.123	0.022
Dpy19l3	0.0685585	0.16115	0.316	0.156
Ncstn	0.0685685	0.227198	0.456	0.267
Get4	0.0687905	0.324576	0.561	0.4
Golph3	0.0688631	0.160492	0.632	0.4
Etfb	0.0691631	-0.105826	0.175	0.311
Arhgap15	0.06918	0.201281	0.702	0.511
Gtf2ird1	0.0692506	-0.251901	0.263	0.4
Azin1	0.0692689	0.471574	0.456	0.333
Setd7	0.0692689	-0.194108	0.333	0.489
Stx5a	0.0693546	0.574319	0.474	0.356
Mbd6	0.069359	0.0440442	0.421	0.289
Gm47469	0.0694411	-0.106922	0.053	0.156
Tti2	0.0694969	0.184454	0.421	0.244
Naga	0.0695319	0.062081	0.158	0.044
Galk1	0.0695734	0.3843	0.333	0.178
Dctn6	0.0695981	0.500594	0.754	0.733
Blcap	0.0696331	-0.243904	0.035	0.133
Ublcp1	0.0697012	0.216964	0.193	0.067
Ctc1	0.0697012	-0.258131	0.088	0.2
Ckb	0.0697974	0.449638	0.649	0.6
Gse1	0.0698595	0.0950663	0.298	0.156
Armc5	0.0699259	0.0629666	0.316	0.156
Ctse	0.0699692	0.0450589	0.211	0.378
Serp1	0.0701794	-0.0113676	0.737	0.622
Npepl1	0.0702273	0.054583	0.404	0.2
Kmt5a	0.0705134	0.21599	0.491	0.311
Mepce	0.0705681	0.127783	0.439	0.267
Ubxn7	0.0705681	-0.145339	0.281	0.467
Ube2q1	0.0705884	0.116853	0.807	0.622
Rnf166	0.0706373	0.338539	0.614	0.533
Dgat1	0.0707526	0.0773156	0.123	0.022
Cep44	0.0708187	-0.104963	0.105	0.244
Sub1	0.0708857	-0.313535	0.965	0.978
Fau	0.0708889	-0.226391	1	1
Dctn3	0.0710244	-0.360813	0.421	0.578
Cdyl2	0.0710558	0.0800317	0.088	0.222
Dstn	0.0711161	0.626149	0.211	0.089
Slfn8	0.0714274	-0.333826	0.14	0.289
Cnppd1	0.071454	0.24054	0.544	0.4
U2surp	0.0714647	0.330768	0.702	0.6
Filip1l	0.0714703	-0.00762169	0.053	0.156
Nepro	0.0714703	-0.249193	0.053	0.156
Zfp563	0.0714703	-0.295487	0.053	0.156
Narfl	0.0714776	0.14613	0.158	0.044
Akt1	0.0716881	0.0727638	0.509	0.311
Pfas	0.0717352	0.13526	0.632	0.511
Rundc1	0.0718869	-0.116996	0.035	0.133
Nubpl	0.0718869	-0.18008	0.035	0.133
Cebpz	0.0719583	-0.307412	0.579	0.689
Chmp2a	0.0719615	0.377723	0.719	0.6
Dnaja2	0.0719799	0.36242	0.789	0.711
Agfg1	0.0724121	-0.535397	0.404	0.556
Mynn	0.0724636	-0.127292	0.123	0.267
Jade2	0.0724636	-0.172995	0.123	0.267
Creb1	0.072507	-0.169543	0.526	0.756
Dnajc7	0.0725546	-0.339433	0.561	0.733
Cc2d1b	0.0725837	0.093105	0.333	0.156
Ddias	0.0728818	0.279246	0.07	0
Smpdl3a	0.0728818	0.278258	0.07	0
Phykpl	0.0728818	0.243227	0.07	0
Kctd17	0.0728818	0.168717	0.07	0
Top2a	0.0728818	0.154701	0.07	0
Nthl1	0.0728818	0.147031	0.07	0
3110082I17Rik	0.0728818	0.135007	0.07	0
Adrb2	0.0728818	0.126457	0.07	0
Mipol1	0.0728818	0.126007	0.07	0
Lrsam1	0.0728818	0.119581	0.07	0
Zfp235	0.0728818	0.117581	0.07	0
Tecpr2	0.0728818	0.108528	0.07	0
A130010J15Rik	0.0728818	0.105872	0.07	0
Tor3a	0.0728818	0.097066	0.07	0
Gm45606	0.0728818	0.0967906	0.07	0
Gpnmb	0.0728818	0.0867081	0.07	0
Hist1h2ac	0.0728818	0.0791359	0.07	0
Pomt1	0.0728818	0.0758064	0.07	0
Fuom	0.0728818	0.0715336	0.07	0
Rbm24	0.0728818	0.0714262	0.07	0
Ect2	0.0728818	0.0659773	0.07	0
Pkp4	0.0728818	0.0617008	0.07	0
Gm33994	0.0728818	0.0601874	0.07	0
Ccsap	0.0728818	0.0596116	0.07	0
Gm3055	0.0728818	0.0592057	0.07	0
Eea1	0.0728818	0.0537085	0.07	0
Trav12-1	0.0728818	0.0473007	0.07	0
Gnb5	0.0728818	0.0468894	0.07	0
Ccnj	0.0728818	0.044467	0.07	0
Tstd3	0.0728818	0.0437209	0.07	0
Sh3bp5	0.0728818	0.0384595	0.07	0
Ccl27a	0.0728818	0.0367282	0.07	0
Aaed1	0.0728818	0.0331307	0.07	0
Nmnat3	0.0728818	0.0312971	0.07	0
4933415A04Rik	0.0728818	0.0302404	0.07	0
AC174678.1	0.0728818	0.0274125	0.07	0
Olfm2	0.0728818	0.0262393	0.07	0
Pcbp3	0.0728818	0.0258251	0.07	0
Lancl2	0.0728818	0.0224572	0.07	0
Samd10	0.0728818	0.0191422	0.07	0
Sbf2	0.0728818	0.0146607	0.07	0
Mypopos	0.0728818	0.0141836	0.07	0
Zfp781	0.0728818	0.0125765	0.07	0
Trav4d-3	0.0728818	0.0118281	0.07	0
Spag1	0.0728818	0.0105922	0.07	0
Csrnp1	0.0728818	0.00819632	0.07	0
Nme3	0.0728818	0.00785514	0.07	0
Traj6	0.0728818	0.00748816	0.07	0
Zfp456	0.0728818	0.006932	0.07	0
Gm48879	0.0728818	0.00232102	0.07	0
Nup210l	0.0728818	0.00177977	0.07	0
Gm3839	0.0728818	0.000728923	0.07	0
Rpl41	0.0730194	-0.161609	1	1
Rpl27	0.0730194	-0.179288	1	0.978
Ptk2b	0.0731897	0.28781	0.912	0.8
Timm8a1	0.0732062	0.255453	0.404	0.244
Slc25a44	0.0732428	0.29625	0.193	0.067
Zfp638	0.0732669	0.329428	0.649	0.533
Trub1	0.0732787	0.25795	0.754	0.689
Ino80c	0.073287	-0.144091	0.175	0.356
Rapsn	0.0734677	0.232878	0.158	0.044
Atxn1l	0.0734677	0.0867928	0.158	0.044
Ube2a	0.0737025	-0.295748	0.491	0.667
Pwp1	0.0737533	-0.292436	0.228	0.4
Tcp1	0.0739329	-0.144162	0.719	0.889
Zfp707	0.0739675	0.108373	0.298	0.133
Cuta	0.0739984	0.0761711	0.579	0.422
Rps14	0.0741041	-0.256321	1	1
Ahdc1	0.07412	-0.00562645	0.105	0.244
Sirt4	0.0742002	-0.110292	0.035	0.133
Tbc1d31	0.0742002	-0.312419	0.035	0.133
Srrt	0.0743919	-0.197583	0.526	0.689
Cox18	0.0745147	0.180347	0.211	0.089
Agap2	0.0745147	0.100567	0.211	0.089
1700123O20Rik	0.0745325	0.238943	0.421	0.244
Mapk14	0.0749491	0.320804	0.544	0.4
Ap2m1	0.0749662	0.179143	0.93	0.822
Trp53i11	0.0751591	-0.134664	0.246	0.444
Rttn	0.0755029	0.321325	0.158	0.044
Sgpp1	0.0756212	-0.049374	0.175	0.333
Dalrd3	0.07564	0.335157	0.298	0.156
Gosr2	0.0757191	0.225067	0.544	0.356
Hprt	0.07576	0.299424	0.737	0.6
Paqr7	0.0758172	-0.0650912	0.105	0.244
Coil	0.0758172	-0.162945	0.105	0.244
Gpn3	0.0761564	-0.088155	0.175	0.356
Camk4	0.0762432	-0.354381	0.93	0.911
Pcmtd1	0.0764845	-0.0945278	0.246	0.444
Clint1	0.0766845	0.0938756	0.684	0.489
Pxk	0.0767653	0.437696	0.351	0.2
Ccdc85b	0.076876	-0.189214	0.298	0.444
Batf	0.0769301	0.239222	0.193	0.067
Nrd1	0.0770785	-0.161793	0.509	0.689
Gbp9	0.0771027	-0.343521	0.193	0.311
Ccnd3	0.0772749	0.112774	0.86	0.711
R3hdm4	0.0774091	0.166277	0.772	0.644
Pfdn1	0.0774987	0.0988399	0.526	0.333
Ids	0.0775839	0.0848723	0.158	0.044
Agtrap	0.0776251	0.27992	0.316	0.178
Rap1gds1	0.0777167	-0.189492	0.316	0.489
Ebp	0.0778239	-0.270561	0.333	0.489
Ranbp9	0.077971	0.0861433	0.333	0.178
Prpf4b	0.078004	-0.232225	0.702	0.867
Meis3	0.0781775	-0.130628	0.088	0.222
Ccdc25	0.0781871	-0.0561647	0.368	0.178
Atp11c	0.0781871	-0.129613	0.211	0.378
Vps41	0.078368	-0.371384	0.193	0.333
Npc1	0.0786077	-0.121525	0.175	0.333
Tra2a	0.0788123	-0.287954	0.614	0.689
Nfu1	0.0788848	0.313948	0.386	0.222
Igflr1	0.0790092	-0.00374499	0.035	0.133
Pdcd1	0.0791167	0.363072	0.316	0.178
Pcnp	0.0792492	0.0665425	0.263	0.133
Olfr77	0.079417	-0.0147951	0.86	0.889
Gadd45a	0.0794477	0.0243187	0.333	0.178
Ap1s3	0.0796771	-0.0429132	0.07	0.178
Vkorc1	0.0797113	0.0248965	0.158	0.044
Ube2m	0.0797249	0.166504	0.789	0.622
Ankib1	0.0797916	-0.124851	0.246	0.422
Mthfsl	0.0798815	0.188012	0.404	0.244
Eefsec	0.0800231	-0.231534	0.368	0.533
Gas2l3	0.0801514	-0.00769189	0.316	0.467
Usp9x	0.0801519	0.222767	0.649	0.467
Lsp1	0.0801668	-0.218176	0.877	0.933
Smarca2	0.0804448	-0.258705	0.456	0.622
Ccm2	0.0805016	0.358593	0.895	0.822
Pik3cg	0.0806316	0.211219	0.316	0.178
Mmgt1	0.0807109	-0.237121	0.123	0.267
Btg2	0.0807141	-0.366967	0.684	0.822
Gimap9	0.080739	0.164506	0.877	0.689
Degs1	0.0808764	-0.205349	0.281	0.467
Lnpk	0.0809371	-0.19789	0.14	0.267
Cd2ap	0.0809525	-0.0546035	0.211	0.4
Atg4a-ps	0.0810601	-0.0592606	0.123	0.244
Mob2	0.0816606	0.301013	0.456	0.311
Acap2	0.0816735	-0.24067	0.351	0.511
Man2b1	0.0817547	0.185685	0.737	0.556
Kif16b	0.0817682	-0.215296	0.07	0.178
Actn2	0.0817682	-0.222763	0.07	0.178
Atp5j	0.0820676	0.197448	0.965	0.978
Tma7	0.0820702	-0.16015	0.965	1
Rpl35a	0.0820711	-0.159122	1	1
Mdm4	0.082128	-0.11297	0.228	0.4
Utp6	0.0822469	0.330962	0.421	0.289
Arid3a	0.0823571	-0.0503002	0.053	0.156
Slc35f2	0.0823571	-0.370686	0.053	0.156
Ap1b1	0.0823703	0.237848	0.719	0.511
Mis12	0.0824694	0.301144	0.333	0.178
Cops4	0.0824937	0.373396	0.579	0.422
Neurl4	0.082567	0.267618	0.263	0.133
Zfp207	0.0826619	0.0869662	0.807	0.533
Hivep2	0.0826684	-0.2429	0.526	0.689
Cbfa2t2	0.0828427	-0.388494	0.123	0.244
Sypl	0.0829412	0.529033	0.561	0.489
Nsmce4a	0.0829412	0.0601527	0.632	0.4
Ndrg3	0.0831921	-0.213913	0.281	0.444
Mrps11	0.0831921	-0.266918	0.281	0.444
Zmat2	0.08343	0.218156	0.684	0.511
Mdp1	0.083523	-0.354735	0.667	0.756
Lin37	0.0836361	-0.0727088	0.281	0.467
Bloc1s3	0.0839036	-0.0982494	0.07	0.178
Nfe2l1	0.0840597	-0.208073	0.281	0.422
Sdhaf4	0.0841084	0.0771021	0.158	0.044
Usp45	0.0841084	0.048244	0.158	0.044
Gm11110	0.0841084	0.011094	0.158	0.044
Bach2	0.0842189	0.391637	0.667	0.578
Oaz1	0.0844708	0.17751	0.982	1
Calm1	0.0844708	0.16704	1	1
Pon2	0.0846311	0.326325	0.386	0.222
Ube2f	0.0846311	-0.316744	0.246	0.4
Ctdp1	0.0846569	-0.185913	0.123	0.244
Mief2	0.0846882	0.253216	0.053	0.156
Smad7	0.0846882	-0.0236935	0.053	0.156
H2-T24	0.0846882	-0.0471136	0.053	0.156
Tsen54	0.0846882	-0.159453	0.053	0.156
Eapp	0.0849836	0.383154	0.632	0.533
Rpp25l	0.0850853	-0.0493234	0.246	0.378
Emc6	0.0854487	0.300453	0.614	0.489
Mindy3	0.085619	0.352239	0.456	0.289
Ncl	0.0856918	0.13622	1	1
Saysd1	0.0860391	-0.204937	0.281	0.444
Als2	0.0860839	-0.239739	0.07	0.178
Prkd3	0.0861822	0.176716	0.368	0.2
Runx1	0.0863682	0.0729225	0.579	0.378
Ankrd13a	0.0863754	-0.143739	0.456	0.667
Tusc2	0.0865031	0.0413988	0.228	0.111
Polr2c	0.0866271	-0.252281	0.368	0.533
Swap70	0.0868134	-0.0122986	0.193	0.067
Adamts6	0.0868134	-0.21732	0.088	0.2
Ccdc32	0.0868134	-0.479891	0.088	0.2
Zcchc7	0.0872601	0.231327	0.526	0.378
Ampd1	0.0872905	0.443426	0.175	0.067
Adck5	0.0874679	0.211789	0.211	0.089
Mpp6	0.0874679	-0.406869	0.105	0.222
Cklf	0.0877255	-0.22012	0.228	0.378
Cdk8	0.0878441	-0.108307	0.123	0.267
Rasal3	0.0881451	0.151263	1	0.867
Hectd3	0.0883958	0.266267	0.281	0.156
Tacc1	0.0884637	0.00995334	0.316	0.467
Zfp821	0.088563	0.188181	0.316	0.178
Atp5g1	0.0887013	-0.222739	0.789	0.889
Gcc2	0.0890395	0.318265	0.526	0.356
Add3	0.0893121	-0.235319	0.333	0.467
Sgms1	0.0894634	0.230552	0.175	0.067
Mcph1	0.0895104	-0.0915741	0.053	0.156
Kdm5b	0.0895571	0.0848591	0.772	0.644
Cic	0.0897079	-0.0643828	0.298	0.422
Ilvbl	0.0900494	-0.266487	0.263	0.422
Sf3b3	0.0901658	-0.240936	0.526	0.667
Dkc1	0.0907964	-0.274281	0.368	0.533
Gm5914	0.0910433	-0.0121208	0.088	0.2
Fyb	0.0913317	-0.259701	0.912	0.978
Usp34	0.0915003	0.120473	0.702	0.444
Marcks	0.0916795	-0.400653	0.789	0.778
Zfp959	0.0916797	0.33698	0.175	0.067
Mfge8	0.0918106	0.210071	0.298	0.156
Srp9	0.0918859	0.181726	0.807	0.622
Rora	0.0920031	-0.343421	0.053	0.156
Got1	0.0921821	0.320703	0.474	0.333
Pom121	0.0922376	0.196838	0.228	0.111
Sp1	0.0923725	0.208125	0.614	0.467
Cyth2	0.0923751	0.194061	0.439	0.267
Cdt1	0.0925606	-0.143031	0.105	0.244
Dmtf1	0.0928732	-0.242765	0.316	0.467
Cand1	0.0930212	-0.276944	0.404	0.556
Kcnmb4	0.0931487	0.0413935	0.579	0.356
Rtn4	0.0931487	-0.397571	0.421	0.556
Uqcrc2	0.0932152	0.345688	0.684	0.622
Tyw3	0.0932702	0.218387	0.14	0.044
Smc3	0.0933049	0.339184	0.719	0.533
Ing1	0.0934926	0.247997	0.719	0.644
Mtg2	0.0935491	0.270154	0.211	0.089
Chchd6	0.0937152	0.32589	0.105	0.022
Dtd2	0.0937152	0.134433	0.105	0.022
Bmp2k	0.0937152	0.111373	0.105	0.022
Fbxo5	0.0937152	0.0928912	0.105	0.022
Zgrf1	0.0938822	-0.0632613	0.018	0.089
Fbxw9	0.0938822	-0.125167	0.018	0.089
Sytl1	0.0938822	-0.126171	0.018	0.089
Adat2	0.0938822	-0.148183	0.018	0.089
Mmgt2	0.0939398	0.243466	0.175	0.067
5031425E22Rik	0.0939398	0.0249568	0.175	0.067
Pcmtd2	0.0942613	0.194406	0.526	0.378
Gnl3l	0.0943816	-0.238817	0.298	0.489
Rtf1	0.0945333	0.132429	0.842	0.733
Cyth3	0.0945513	-0.0658207	0.053	0.156
Ndufa9	0.0945645	0.364076	0.719	0.578
Sec31a	0.0951382	0.222446	0.474	0.333
Rbm12b2	0.0952668	-0.0129213	0.07	0.178
Trbv13-1	0.0952668	-0.713634	0.07	0.178
Zmym4	0.0954374	-0.113212	0.088	0.2
Sirt6	0.0956499	0.056082	0.211	0.089
Use1	0.095711	-0.312329	0.351	0.511
Cd247	0.0957121	0.14278	0.93	0.822
Traf3ip2	0.0958464	0.10296	0.14	0.044
Mrpl58	0.0960558	-0.236114	0.421	0.6
C330007P06Rik	0.0962274	0.123172	0.228	0.111
Usp39	0.096228	-0.446346	0.193	0.333
Mpc1	0.0965201	-0.181867	0.491	0.667
Dennd1b	0.0966445	0.306484	0.474	0.333
Phf13	0.0967657	0.182882	0.105	0.022
Plpp5	0.0967657	0.164783	0.105	0.022
Arhgef10	0.0967657	0.0776452	0.105	0.022
Cdh24	0.0967657	0.0264823	0.105	0.022
Eif4h	0.0969373	0.324178	0.789	0.667
Grsf1	0.0969798	0.373637	0.263	0.133
Pycr2	0.0971382	-0.365661	0.246	0.4
Zfp703	0.0971557	0.0219229	0.053	0.156
Denr	0.0972267	-0.0381898	0.474	0.689
Rpl23a	0.0973337	-0.227218	1	1
Snap29	0.0974664	0.158768	0.246	0.111
Angptl2	0.0974686	-0.0148985	0.018	0.089
Gm39469	0.0974686	-0.0356806	0.018	0.089
Lrrc51	0.0974686	-0.0414436	0.018	0.089
Ggnbp1	0.0974686	-0.0912793	0.018	0.089
Rpusd3	0.0974686	-0.113001	0.018	0.089
Rnf122	0.0974686	-0.168967	0.018	0.089
8030462N17Rik	0.0974686	-0.180297	0.018	0.089
Ppp1r16b	0.0976264	-0.435361	0.509	0.622
Camkk1	0.097681	-0.12054	0.07	0.178
Alas1	0.097681	-0.134591	0.07	0.178
C1galt1c1	0.097681	-0.169494	0.07	0.178
Abca7	0.0976972	-0.137923	0.088	0.2
Acad9	0.0976972	-0.181841	0.088	0.2
Fkbp2	0.0976972	-0.193192	0.088	0.2
Ccdc66	0.0977884	0.10035	0.211	0.089
Palm	0.0977884	-0.126708	0.105	0.222
Tarbp1	0.0977884	-0.195895	0.105	0.222
Ikbkg	0.0977884	-0.256845	0.105	0.222
Chchd10	0.0977884	-0.261797	0.105	0.222
Tomm70a	0.0979374	-0.516481	0.526	0.622
Hnrnpdl	0.0981681	0.366834	0.895	0.8
Anapc4	0.0983069	0.0876583	0.474	0.289
Tcf7l2	0.0984793	0.187667	0.14	0.044
Enox2	0.0985941	0.39596	0.175	0.067
Nde1	0.0986933	0.146454	0.351	0.2
Lat	0.098698	-0.232568	0.982	0.956
Cd226	0.0988827	-0.252753	0.439	0.6
Vps26a	0.0988979	0.202782	0.316	0.178
Impact	0.0989149	0.15128	0.263	0.133
Rpe	0.099025	0.29244	0.456	0.289
Arfip1	0.099025	0.10909	0.439	0.311
Ext2	0.0992176	0.267425	0.281	0.156
Pnp	0.0992176	0.0497516	0.281	0.156
Usp21	0.0993435	-0.143919	0.14	0.267
Etfdh	0.0993435	-0.301446	0.14	0.267
Glrx5	0.0995974	-0.246467	0.386	0.578
Phgdh	0.0996185	-0.467155	0.368	0.533
Asnsd1	0.0998009	-0.0811677	0.193	0.333
Prim2	0.099895	0.259365	0.105	0.022
Pyurf	0.099895	0.180511	0.105	0.022
Zbtb11os1	0.099895	0.149308	0.105	0.022
Aig1	0.099895	0.146202	0.105	0.022
4933406C10Rik	0.099895	0.127964	0.105	0.022
Pcyt1a	0.099895	0.0368869	0.105	0.022
C030006K11Rik	0.099895	0.0201281	0.105	0.022
Cfl2	0.0999997	-0.333331	0.088	0.2
Mppe1	0.100023	0.278845	0.351	0.222
Rpl18a	0.100085	-0.137201	1	1
Rps17	0.100085	-0.276912	1	1
Rab3ip	0.100144	-0.27553	0.07	0.178
Pold4	0.100158	0.0828747	0.281	0.133
Orc4	0.100181	0.233769	0.544	0.356
Nfat5	0.100433	0.0959374	0.316	0.156
Trnau1ap	0.100434	0.408199	0.351	0.2
Tor4a	0.100434	0.364123	0.333	0.222
Rpp30	0.100792	0.504222	0.316	0.2
Hinfp	0.100794	0.531535	0.193	0.089
Ttc5	0.100889	0.218373	0.368	0.2
Ubxn1	0.101114	0.303052	0.772	0.689
Ascc1	0.101129	-0.125405	0.158	0.289
Efr3b	0.101164	-0.000867267	0.018	0.089
Ogfod3	0.101164	-0.151627	0.018	0.089
Inf2	0.101164	-0.181801	0.018	0.089
Cnga1	0.101164	-0.260146	0.018	0.089
Tbc1d5	0.10117	0.0844405	0.14	0.044
Tmem248	0.101186	0.0246498	0.228	0.4
Ttc3	0.101271	-0.284945	0.895	0.889
Cd27	0.101465	-0.28849	0.93	0.978
Ssr4	0.101476	0.0887141	0.614	0.422
Lpp	0.101544	0.0311451	0.246	0.111
Bclaf1	0.101548	0.167524	0.719	0.578
Mrps15	0.101964	-0.209755	0.404	0.578
Tardbp	0.101981	-0.00711217	0.474	0.667
Ccdc186	0.10218	0.0205347	0.211	0.089
Dclre1b	0.10218	-0.146933	0.105	0.222
Snhg9	0.10247	-0.00771349	0.123	0.244
Mvd	0.102537	-0.0809876	0.053	0.156
Khnyn	0.102656	-0.0178498	0.07	0.178
Dnal4	0.102656	-0.133672	0.07	0.178
Usp16	0.102861	0.181037	0.474	0.333
Cldnd1	0.102878	0.26579	0.263	0.133
Rpl4	0.102898	-0.21238	1	1
Nagk	0.103085	0.451277	0.193	0.089
Tmem65	0.103105	0.181219	0.105	0.022
Psmc3ip	0.103105	0.15312	0.105	0.022
Yipf2	0.103105	0.104371	0.105	0.022
A630089N07Rik	0.103105	0.0210936	0.105	0.022
Tubb4b	0.103128	0.113011	0.702	0.556
Gpr83	0.103431	0.520738	0.175	0.067
Alkbh1	0.103466	-0.196855	0.491	0.644
Mff	0.103596	0.308508	0.719	0.6
Vbp1	0.103724	0.0860084	0.596	0.444
Phf5a	0.103741	-0.24864	0.649	0.756
Pik3cd	0.103774	-0.281432	0.526	0.622
Zfp644	0.103849	-0.0423475	0.298	0.489
Tmco1	0.103856	0.161042	0.614	0.467
Prdx4	0.103918	0.155984	0.14	0.044
Rnf25	0.103918	0.140609	0.14	0.044
Eef1d	0.104224	-0.170433	0.737	0.8
D2hgdh	0.104434	0.19108	0.211	0.089
Gmds	0.104434	-0.272087	0.105	0.222
Edem1	0.104461	-0.243297	0.754	0.867
Abcf1	0.104544	-0.306316	0.596	0.711
Exosc3	0.10461	-0.15777	0.456	0.667
Fam45a	0.104621	-0.181353	0.123	0.244
Nsmce1	0.104749	0.303935	0.807	0.756
Lrp6	0.104776	0.339437	0.368	0.267
Trp53i13	0.104906	-0.045738	0.14	0.289
Gad2	0.10497	-0.00142172	0.018	0.089
Ppard	0.10497	-0.00609861	0.018	0.089
Fanca	0.10497	-0.0219559	0.018	0.089
Gna12	0.10497	-0.025194	0.018	0.089
Palb2	0.10497	-0.0319373	0.018	0.089
Dhrs13	0.10497	-0.0436951	0.018	0.089
Dtx1	0.10497	-0.0520104	0.018	0.089
Spats2l	0.10497	-0.156371	0.018	0.089
Rpl22	0.105015	-0.124181	0.947	0.933
Ecd	0.105021	-0.183008	0.351	0.511
Cuedc1	0.105218	-0.0050083	0.07	0.178
Impa1	0.105282	0.162223	0.719	0.556
Ripk1	0.105287	0.0199842	0.105	0.244
2700049A03Rik	0.105314	-0.205123	0.053	0.156
Nbeal1	0.105474	-0.157	0.14	0.267
Otulin	0.105517	0.252571	0.456	0.311
Ifi213	0.105756	0.191127	0.123	0.267
Kbtbd7	0.105919	0.1623	0.175	0.067
Sap30	0.105919	0.160969	0.175	0.067
Chdh	0.106098	0.0262823	0.281	0.133
Rbm42	0.106112	0.16189	0.772	0.644
Abi3	0.10613	0.0935779	0.632	0.444
Tpm1	0.106307	0.00773399	0.316	0.178
Ppm1l	0.106396	0.0919226	0.105	0.022
Rsl1	0.106396	0.0800188	0.105	0.022
Selenop	0.106437	0.251083	0.579	0.422
Coa6	0.106464	0.134207	0.368	0.222
Chd6	0.106489	-0.322177	0.509	0.622
Usp38	0.10664	0.153234	0.491	0.333
Slc3a2	0.106688	0.263274	0.842	0.689
Ccdc90b	0.106726	0.175849	0.14	0.044
Trp53inp2	0.106726	0.138817	0.14	0.044
Ccdc77	0.106727	0.322343	0.211	0.089
Ndufa2	0.106784	-0.0521274	0.825	0.911
Plxnd1	0.106807	0.149321	0.228	0.111
1700097N02Rik	0.106807	-0.0891956	0.123	0.244
Atp10a	0.106966	0.176931	0.263	0.133
Cpsf4	0.106966	-0.072896	0.14	0.289
Capg	0.107002	-0.373393	0.175	0.289
Ppil2	0.107255	0.115795	0.614	0.444
Epc1	0.10756	0.0169131	0.474	0.6
Pih1d1	0.107583	0.357007	0.246	0.133
Fkbp4	0.107594	-0.327442	0.684	0.756
Pkn2	0.108132	-0.102781	0.421	0.6
Minpp1	0.1082	0.438316	0.544	0.422
Gnpnat1	0.108271	-0.0947816	0.228	0.4
Pcf11	0.108279	0.285268	0.474	0.356
Prr12	0.108555	0.0408797	0.439	0.267
Ppp1r35	0.108858	-0.0935654	0.333	0.444
Gab3	0.108888	0.0221038	0.018	0.089
Zfp607a	0.108888	0.00325247	0.018	0.089
Ulbp1	0.108888	0.00325075	0.018	0.089
Enpp5	0.108888	-0.0115942	0.018	0.089
Pgap1	0.108888	-0.0251267	0.018	0.089
Pole2	0.108888	-0.0322534	0.018	0.089
Bcl3	0.108888	-0.053554	0.018	0.089
Mex3c	0.109021	0.23172	0.281	0.156
Zfp467	0.10903	0.149795	0.228	0.111
Nme1	0.109385	0.116003	0.86	0.8
Zfp712	0.109593	0.143473	0.14	0.044
Prkaa1	0.109593	0.099926	0.14	0.044
Manea	0.109593	0.083386	0.14	0.044
Epg5	0.109593	0.0737904	0.14	0.044
Zc3h8	0.109645	-0.0220848	0.088	0.2
Mterf1b	0.109769	0.0890753	0.105	0.022
Zfp709	0.109769	0.046424	0.105	0.022
Fchsd1	0.109769	0.0434873	0.105	0.022
Ddx27	0.109798	0.355075	0.544	0.422
Arhgap9	0.109896	-0.284473	0.684	0.8
Arrb2	0.10998	0.049787	0.421	0.267
Dgcr14	0.110089	0.240704	0.386	0.244
Ddx3y	0.110134	-0.165831	0.491	0.689
Nipsnap2	0.110819	0.209144	0.351	0.222
Triobp	0.111037	0.132873	0.175	0.067
Dcun1d3	0.111037	0.0677243	0.175	0.067
Urm1	0.111181	0.0948898	0.263	0.133
Pan3	0.111228	-0.0158988	0.351	0.533
H2-T22	0.111353	-0.0714938	0.298	0.467
Mgst2	0.111409	-0.276226	0.333	0.467
Rdh14	0.111433	-0.142048	0.105	0.222
Setdb1	0.111666	-0.0784193	0.175	0.311
Aptx	0.111901	0.298235	0.246	0.133
Fam76a	0.111901	-0.2456	0.14	0.267
Dusp6	0.111991	0.372311	0.561	0.444
Jak3	0.112018	-0.0241529	0.175	0.333
Commd1	0.112046	0.148133	0.421	0.289
Stard3	0.112046	-0.19387	0.298	0.444
Ndufb9	0.112113	-0.161021	0.702	0.822
Mios	0.112168	-0.189197	0.088	0.2
Polr2d	0.112778	-0.143896	0.333	0.511
Hyal3	0.112859	-0.00041219	0	0.044
Fam177a	0.112859	-0.00041684	0	0.044
Bach2os	0.112859	-0.000424416	0	0.044
Gm47854	0.112859	-0.000505775	0	0.044
Vmn2r86	0.112859	-0.000524418	0	0.044
Srp54b	0.112859	-0.000670413	0	0.044
U2af1l4	0.112859	-0.000698716	0	0.044
Crim1	0.112859	-0.000704912	0	0.044
Trav12d-1	0.112859	-0.000756159	0	0.044
Zfp704	0.112859	-0.00111116	0	0.044
Tmc2	0.112859	-0.0011128	0	0.044
Angptl1	0.112859	-0.00129266	0	0.044
Lamb2	0.112859	-0.00133017	0	0.044
Ppp2r3a	0.112859	-0.00157929	0	0.044
Fbxo43	0.112859	-0.00161761	0	0.044
Ncf2	0.112859	-0.00177527	0	0.044
Gm9888	0.112859	-0.00215868	0	0.044
Ptar1	0.112859	-0.00241305	0	0.044
Nexn	0.112859	-0.00245199	0	0.044
Urb2	0.112859	-0.00315551	0	0.044
Akap6	0.112859	-0.00317522	0	0.044
Gm10840	0.112859	-0.00321382	0	0.044
A930041C12Rik	0.112859	-0.00381015	0	0.044
Hist1h2ad	0.112859	-0.00384445	0	0.044
Nucb2	0.112859	-0.00404198	0	0.044
Gm27177	0.112859	-0.00429476	0	0.044
Rec8	0.112859	-0.00437184	0	0.044
Rtl10	0.112859	-0.00478737	0	0.044
E430024I08Rik	0.112859	-0.00480017	0	0.044
Afmid	0.112859	-0.00527501	0	0.044
Akap7	0.112859	-0.00544436	0	0.044
Gm20496	0.112859	-0.00551408	0	0.044
Hip1r	0.112859	-0.00580909	0	0.044
Rmi2	0.112859	-0.00595672	0	0.044
Gm27029	0.112859	-0.00606916	0	0.044
Kifc2	0.112859	-0.00620134	0	0.044
Tbx2	0.112859	-0.00649616	0	0.044
Nectin3	0.112859	-0.0067187	0	0.044
Nacad	0.112859	-0.00721422	0	0.044
Glcci1	0.112859	-0.00729086	0	0.044
Apobr	0.112859	-0.00752448	0	0.044
Trav13-4-dv7	0.112859	-0.00757785	0	0.044
Gm29019	0.112859	-0.00779506	0	0.044
Cdkl4	0.112859	-0.00825039	0	0.044
Gm16386	0.112859	-0.00855924	0	0.044
Gm32401	0.112859	-0.00873261	0	0.044
Gm28285	0.112859	-0.0091644	0	0.044
9530052C20Rik	0.112859	-0.00924321	0	0.044
Etohd2	0.112859	-0.00938564	0	0.044
Gm44174	0.112859	-0.00977303	0	0.044
Arfgef3	0.112859	-0.0097761	0	0.044
Ccdc18	0.112859	-0.00978333	0	0.044
Zcchc18	0.112859	-0.0101102	0	0.044
Traj7	0.112859	-0.0103419	0	0.044
Gm26753	0.112859	-0.0105883	0	0.044
Cd151	0.112859	-0.0108082	0	0.044
C230037L18Rik	0.112859	-0.0109877	0	0.044
Tmem140	0.112859	-0.0110546	0	0.044
Gm2800	0.112859	-0.0111124	0	0.044
Creb3l2	0.112859	-0.0116989	0	0.044
Klhl32	0.112859	-0.0120382	0	0.044
Oxsm	0.112859	-0.012792	0	0.044
Ipmk	0.112859	-0.0129831	0	0.044
1700084E18Rik	0.112859	-0.0132824	0	0.044
Gm4668	0.112859	-0.0138377	0	0.044
Zfp985	0.112859	-0.0139913	0	0.044
1700021A07Rik	0.112859	-0.0143766	0	0.044
Usp2	0.112859	-0.0158566	0	0.044
Ccdc73	0.112859	-0.0163129	0	0.044
1110032F04Rik	0.112859	-0.0175386	0	0.044
4930429F24Rik	0.112859	-0.0175953	0	0.044
2810405F17Rik	0.112859	-0.0179493	0	0.044
Sardh	0.112859	-0.0183521	0	0.044
Acsbg1	0.112859	-0.0195644	0	0.044
Gm17354	0.112859	-0.0197795	0	0.044
Lgals7	0.112859	-0.0197968	0	0.044
Gm27255	0.112859	-0.0199437	0	0.044
Nr6a1os	0.112859	-0.0205006	0	0.044
Erbb3	0.112859	-0.0206947	0	0.044
Gm44777	0.112859	-0.0223057	0	0.044
Baiap2l2	0.112859	-0.0235622	0	0.044
Cd72	0.112859	-0.0237055	0	0.044
Pigw	0.112859	-0.0239364	0	0.044
Cyp4v3	0.112859	-0.02429	0	0.044
Lgalsl	0.112859	-0.0249855	0	0.044
Efna2	0.112859	-0.0262376	0	0.044
Oplah	0.112859	-0.0269894	0	0.044
Zscan18	0.112859	-0.0279901	0	0.044
5430402O13Rik	0.112859	-0.0287909	0	0.044
Sorcs2	0.112859	-0.0307215	0	0.044
Rwdd3	0.112859	-0.030749	0	0.044
Nhlrc1	0.112859	-0.0307837	0	0.044
Wee1	0.112859	-0.0323969	0	0.044
Dpy19l1	0.112859	-0.0326666	0	0.044
Mtmr7	0.112859	-0.0335292	0	0.044
Clspn	0.112859	-0.0342101	0	0.044
Zfp184	0.112859	-0.0367566	0	0.044
Rxra	0.112859	-0.0375588	0	0.044
Amigo2	0.112859	-0.0394583	0	0.044
Dctd	0.112859	-0.0417327	0	0.044
Hyls1	0.112859	-0.0420229	0	0.044
Gm12764	0.112859	-0.0437095	0	0.044
9930111J21Rik1	0.112859	-0.0460066	0	0.044
Armc3	0.112859	-0.0463622	0	0.044
1700040D17Rik	0.112859	-0.0463792	0	0.044
Hist1h3i	0.112859	-0.0467839	0	0.044
B230118H07Rik	0.112859	-0.0476446	0	0.044
Bik	0.112859	-0.0506667	0	0.044
Rad54l	0.112859	-0.0514255	0	0.044
Rnf225	0.112859	-0.0516595	0	0.044
Hr	0.112859	-0.0530512	0	0.044
Dsel	0.112859	-0.0532791	0	0.044
Syne2	0.112859	-0.0533869	0	0.044
AC139671.1	0.112859	-0.0538384	0	0.044
Peg10	0.112859	-0.0548139	0	0.044
Arap3	0.112859	-0.0581679	0	0.044
Fam71b	0.112859	-0.0588765	0	0.044
Ntn1	0.112859	-0.0597533	0	0.044
Wfikkn2	0.112859	-0.0598281	0	0.044
Abra	0.112859	-0.0646907	0	0.044
Dnaja4	0.112859	-0.0653594	0	0.044
Cyp2d22	0.112859	-0.0681491	0	0.044
Zfp114	0.112859	-0.0683345	0	0.044
Tnfrsf19	0.112859	-0.0687628	0	0.044
Megf8	0.112859	-0.0736187	0	0.044
D730003I15Rik	0.112859	-0.0743044	0	0.044
9130019O22Rik	0.112859	-0.0757285	0	0.044
Kctd6	0.112859	-0.0783618	0	0.044
Gm29666	0.112859	-0.0819067	0	0.044
Aldh3b1	0.112859	-0.0824029	0	0.044
Arhgef39	0.112859	-0.0835357	0	0.044
Apold1	0.112859	-0.0872956	0	0.044
Gm45844	0.112859	-0.0890388	0	0.044
Slc26a11	0.112859	-0.0915729	0	0.044
Paqr8	0.112859	-0.0949316	0	0.044
Gm14827	0.112859	-0.0966001	0	0.044
Trav8-1	0.112859	-0.0976268	0	0.044
Cdkl5	0.112859	-0.103963	0	0.044
Knstrn	0.112859	-0.120781	0	0.044
A930003A15Rik	0.112859	-0.129116	0	0.044
Degs2	0.112859	-0.130389	0	0.044
Ifit1bl1	0.112859	-0.133826	0	0.044
Rpusd2	0.112859	-0.135972	0	0.044
Ly6d	0.112859	-0.149097	0	0.044
2004-09-01	0.112859	-0.158943	0	0.044
Fbln2	0.112859	-0.164658	0	0.044
Gm527	0.112859	-0.169293	0	0.044
Gm36445	0.112859	-0.206675	0	0.044
Siah3	0.112859	-0.223601	0	0.044
Ifitm3	0.112859	-0.370605	0	0.044
Senp7	0.112959	0.0413203	0.579	0.4
Cnot3	0.11305	0.0397311	0.544	0.422
Gins3	0.113227	0.0651294	0.105	0.022
Gfod2	0.113227	0.00387683	0.105	0.022
Gm48551	0.113227	-2.4758e-06	0.105	0.022
Asb7	0.113227	-0.00881471	0.105	0.022
Hps3	0.113227	-0.0654759	0.105	0.022
Rpl37a	0.113243	-0.137149	1	1
Tyms	0.11329	0.189467	0.649	0.489
Mknk1	0.113338	0.122681	0.263	0.133
Ndufa5	0.113568	-0.169078	0.614	0.711
Nfs1	0.113585	0.150911	0.228	0.111
Rab18	0.11362	-0.430153	0.456	0.578
Fryl	0.11373	0.359404	0.667	0.533
Tnfaip1	0.113846	0.0900988	0.211	0.089
Dcaf4	0.113846	-0.133873	0.105	0.222
Zfp827	0.113846	-0.162899	0.105	0.222
Setd3	0.113859	0.294524	0.526	0.4
Taldo1	0.113976	0.288246	0.947	0.933
Gm39323	0.114008	-0.00897639	0.053	0.156
Cited2	0.114051	0.114554	0.333	0.178
Sat1	0.114215	-0.232244	0.456	0.6
Ap2s1	0.114251	0.12898	0.86	0.667
Prkar2b	0.114736	-0.105214	0.088	0.2
Egr2	0.11476	0.250074	0.298	0.156
Ubac1	0.114803	0.137541	0.386	0.222
Wdr26	0.11497	0.0915127	0.86	0.733
Slc39a14	0.115262	0.216919	0.281	0.156
Gan	0.11551	0.189596	0.14	0.044
Hps4	0.11551	0.0578457	0.14	0.044
Vcpkmt	0.11551	0.00364497	0.14	0.044
Ftl1-ps1	0.11551	0.000887608	0.14	0.044
Sel1l	0.115581	0.124539	0.368	0.2
Vrk3	0.115831	0.35968	0.439	0.311
Ighmbp2	0.115977	-0.0612222	0.07	0.178
Dmap1	0.116052	0.422973	0.316	0.2
Rangap1	0.11627	-0.225051	0.421	0.6
Cbr1	0.116279	0.280495	0.526	0.378
Rell1	0.116349	0.011476	0.175	0.067
Gpr183	0.116354	0.0465129	0.246	0.133
Tmpo	0.116516	0.125401	0.667	0.467
Stt3a	0.116516	-0.218883	0.509	0.667
Prps1l3	0.116614	0.000394606	0.281	0.133
Nbr1	0.1167	-0.0642771	0.246	0.4
Ubap2	0.116953	0.319271	0.491	0.4
Golga5	0.117221	-0.361825	0.228	0.356
U2af1	0.117337	-0.0965555	0.807	0.911
Pik3c2b	0.117715	0.0996725	0.193	0.089
Eno1b	0.117915	0.0374301	0.982	0.956
Pfdn6	0.117954	-0.140589	0.439	0.578
Pdcd10	0.117986	0.175328	0.737	0.6
Psmb9	0.118058	-0.343928	0.491	0.578
Cd37	0.118065	0.209989	0.772	0.667
Aasdhppt	0.118193	0.351045	0.298	0.178
Trim59	0.118193	-0.259853	0.193	0.311
Bcl2l13	0.118289	0.259765	0.228	0.111
Tcf19	0.118561	0.136907	0.14	0.044
Mtbp	0.118561	0.0923542	0.14	0.044
Slc35a2	0.118561	0.0483454	0.14	0.044
Smtnl2	0.118797	-0.00477418	0.105	0.222
Pbxip1	0.118902	0.176108	0.491	0.311
Smad1	0.119078	0.0594216	0.175	0.067
Bst2	0.1191	-0.448589	0.263	0.422
Gcn1l1	0.119447	0.30786	0.439	0.311
Bax	0.119743	0.314411	0.561	0.489
Cfap36	0.119924	-0.165931	0.158	0.289
Tex264	0.119977	-0.307199	0.298	0.422
Lims1	0.119984	-0.297903	0.579	0.756
Cops3	0.120054	0.442561	0.386	0.267
Cnn2	0.120277	-0.231478	0.982	0.889
Cmah	0.120317	-0.371721	0.351	0.511
Chic2	0.120321	0.237611	0.596	0.4
Lcorl	0.120399	-0.177476	0.035	0.111
Bcl7b	0.120916	-0.196323	0.456	0.6
Ubl4a	0.121236	0.177123	0.351	0.2
Clock	0.121675	-0.00917768	0.14	0.044
Zdhhc15	0.122171	0.026838	0.158	0.289
Aprt	0.122211	-0.0239497	0.386	0.533
Itk	0.122265	-0.24612	0.825	0.911
Lrrc28	0.122455	-0.150178	0.298	0.178
Ankrd12	0.122538	-0.256652	0.368	0.511
Hnrnph2	0.122731	0.165705	0.684	0.511
Tmed9	0.122756	0.159025	0.842	0.667
Elovl7	0.122899	0.169448	0.053	0
Ankrd6	0.122899	0.166206	0.053	0
Cpm	0.122899	0.154827	0.053	0
Olfml3	0.122899	0.144246	0.053	0
Zfp72	0.122899	0.119294	0.053	0
Ccnyl1	0.122899	0.115858	0.053	0
Fah	0.122899	0.113088	0.053	0
D6Wsu163e	0.122899	0.112163	0.053	0
Il21	0.122899	0.107326	0.053	0
Unc119	0.122899	0.103857	0.053	0
Pla2g15	0.122899	0.103045	0.053	0
C2cd2	0.122899	0.0998511	0.053	0
Gm19705	0.122899	0.0891115	0.053	0
Odf3b	0.122899	0.0869127	0.053	0
4933406P04Rik	0.122899	0.0841841	0.053	0
Hoxa7	0.122899	0.0836373	0.053	0
Ly96	0.122899	0.0822177	0.053	0
Ift88	0.122899	0.0812333	0.053	0
Scn4b	0.122899	0.0804814	0.053	0
Tarsl2	0.122899	0.0781614	0.053	0
Fam185a	0.122899	0.0749038	0.053	0
Rsad1	0.122899	0.0719913	0.053	0
Exph5	0.122899	0.0686499	0.053	0
Dpp7	0.122899	0.0679762	0.053	0
Fndc3b	0.122899	0.0645987	0.053	0
Igfbp4	0.122899	0.0641391	0.053	0
Dsn1	0.122899	0.0634275	0.053	0
Iba57	0.122899	0.0597264	0.053	0
Fam161b	0.122899	0.0597011	0.053	0
Dock5	0.122899	0.0589735	0.053	0
Gm3696	0.122899	0.0568244	0.053	0
Lyrm7	0.122899	0.0556941	0.053	0
Gm26799	0.122899	0.0527728	0.053	0
Crebl2	0.122899	0.0524577	0.053	0
Alox5ap	0.122899	0.0513188	0.053	0
Ficd	0.122899	0.0494637	0.053	0
Cdk1	0.122899	0.0410525	0.053	0
Col27a1	0.122899	0.0396846	0.053	0
Zfp318	0.122899	0.0380511	0.053	0
Tmem170	0.122899	0.036007	0.053	0
Arl4d	0.122899	0.0319005	0.053	0
Plekhg5	0.122899	0.030161	0.053	0
Enpp1	0.122899	0.0293541	0.053	0
Bcl2a1a	0.122899	0.0255729	0.053	0
Smtn	0.122899	0.0240928	0.053	0
Tagap	0.122899	0.0238553	0.053	0
Arhgap19	0.122899	0.0219068	0.053	0
Cyfip1	0.122899	0.0212114	0.053	0
Zc3hav1l	0.122899	0.0202572	0.053	0
BC024063	0.122899	0.0198884	0.053	0
Gm43650	0.122899	0.0196971	0.053	0
Gm28809	0.122899	0.0190451	0.053	0
Gm27003	0.122899	0.0180895	0.053	0
Celf5	0.122899	0.0177074	0.053	0
Gm8439	0.122899	0.016066	0.053	0
Asah2	0.122899	0.0154931	0.053	0
Gm40773	0.122899	0.0142514	0.053	0
Ccnf	0.122899	0.0125511	0.053	0
Gm29642	0.122899	0.0124308	0.053	0
Ccpg1os	0.122899	0.0117956	0.053	0
Nrm	0.122899	0.0117611	0.053	0
Pagr1a	0.122899	0.0117517	0.053	0
Slc39a13	0.122899	0.0114979	0.053	0
Gorasp1	0.122899	0.0109875	0.053	0
Gm3739	0.122899	0.0100307	0.053	0
Atf7	0.122899	0.00607015	0.053	0
Traj22	0.122899	0.00538236	0.053	0
4732465J04Rik	0.122899	0.00489538	0.053	0
Rap1gap2	0.122899	0.00355665	0.053	0
Palm3	0.122899	0.00351003	0.053	0
Epop	0.122899	0.00303889	0.053	0
Zfp980	0.122899	0.00274552	0.053	0
Dnah11	0.122899	0.00204832	0.053	0
Mtcp1	0.122899	0.00152087	0.053	0
Sptbn2	0.122899	0.00137254	0.053	0
Gm17435	0.122899	0.00129458	0.053	0
Trav4n-3	0.122899	0.00128395	0.053	0
4932438H23Rik	0.122899	0.000916286	0.053	0
Rbbp6	0.122912	-0.381418	0.474	0.556
Ppp2r1b	0.123144	0.162074	0.228	0.111
Mgrn1	0.123294	-0.169438	0.14	0.267
Zfp746	0.123535	0.383227	0.368	0.244
Arcn1	0.123609	0.386556	0.632	0.6
Dnajc14	0.124016	0.184998	0.281	0.156
Fbxl3	0.124036	-0.0555278	0.579	0.467
Dhx35	0.124117	-0.124285	0.035	0.111
Sass6	0.124117	-0.20013	0.035	0.111
Slc25a40	0.124117	-0.260542	0.035	0.111
Zfp595	0.124117	-0.386766	0.035	0.111
Syt11	0.124262	0.01042	0.947	0.867
Plcg1	0.124334	0.0264119	0.333	0.178
Gtf3c6	0.12438	0.299371	0.561	0.467
Khdrbs1	0.124398	-0.196389	0.737	0.867
Rab11fip4	0.124449	-0.0398382	0.175	0.311
Usb1	0.124451	-0.266298	0.158	0.289
Tti1	0.124618	0.0394276	0.263	0.133
Mga	0.124668	0.233054	0.632	0.489
Tbc1d23	0.124688	0.0508731	0.175	0.067
Coq10b	0.124688	-0.0189146	0.175	0.067
Elk3	0.12475	0.00878659	0.421	0.267
Rbm19	0.124944	-0.292826	0.228	0.333
Dyrk2	0.125036	-0.125415	0.316	0.467
Ptms	0.125057	0.0774479	0.456	0.267
Slfn5	0.125127	-0.265242	0.912	0.933
Sar1a	0.125204	-0.199555	0.544	0.667
Kif21b	0.125204	-0.354062	0.561	0.644
Nsmce2	0.125298	0.287751	0.386	0.244
Wars	0.125357	0.130432	0.351	0.2
2010111I01Rik	0.125357	-0.0671933	0.211	0.378
Rapgef6	0.125455	0.287936	0.877	0.711
Pten	0.125542	-0.309919	0.719	0.844
Crtc1	0.125629	0.101488	0.228	0.111
Ankrd10	0.126141	-0.0832067	0.421	0.644
Fas	0.126193	-0.369402	0.368	0.511
Phf21a	0.126283	0.0262486	0.175	0.289
Opa1	0.126371	0.266133	0.404	0.267
Det1	0.126449	0.0349066	0.246	0.111
Akr7a5	0.126537	-0.210836	0.105	0.222
Prex2	0.126622	-0.00261326	0.246	0.356
Clk2	0.126873	0.409203	0.509	0.4
Tmem108	0.126915	-0.101834	0.421	0.556
Nhp2	0.126933	-0.284843	0.404	0.556
Aftph	0.126944	0.307551	0.439	0.311
Ubfd1	0.126944	-0.0955637	0.316	0.467
Tpra1	0.126975	0.0183181	0.14	0.289
Il21r	0.127061	-0.21618	0.632	0.8
Map3k2	0.127309	-0.18458	0.263	0.4
Carmil2	0.127327	-0.0162006	0.456	0.578
Herpud1	0.127458	-0.222998	0.228	0.356
Mgat5	0.127923	-0.105035	0.035	0.111
Slc17a9	0.127923	-0.132	0.035	0.111
Fads1	0.127923	-0.156518	0.035	0.111
Trav9n-1	0.127923	-0.16328	0.035	0.111
Sergef	0.127923	-0.17283	0.035	0.111
Atad5	0.127923	-0.175583	0.035	0.111
Frmd4b	0.127923	-0.20856	0.035	0.111
Slc31a1	0.128095	0.0297011	0.14	0.044
AC147041.1	0.128095	0.0222597	0.14	0.044
Zfp777	0.128153	0.117724	0.228	0.111
Nipbl	0.128292	0.199059	0.789	0.711
Tbca	0.128292	0.145948	0.789	0.711
3110002H16Rik	0.128358	-0.184402	0.281	0.422
Gm340	0.128375	-0.136504	0.053	0.133
Clns1a	0.1284	0.175125	0.737	0.556
Ints10	0.128583	0.310381	0.281	0.156
Epm2aip1	0.128583	0.140443	0.281	0.156
Mospd3	0.128735	0.249445	0.509	0.444
H2afj	0.128923	-0.0806857	0.719	0.844
Msra	0.128931	0.0217314	0.246	0.111
Sike1	0.129074	-0.312416	0.193	0.311
Rbm25	0.129111	-0.188793	0.86	0.911
Snrnp200	0.129309	0.512943	0.561	0.533
Myl12a	0.129416	-0.179274	0.982	0.956
Btbd19	0.129547	0.0188334	0.561	0.4
Pdcl3	0.129682	-0.167605	0.333	0.467
Zyg11b	0.130004	0.416236	0.456	0.356
Zfp280b	0.130101	0.00312519	0.298	0.156
Vma21	0.13037	0.108186	0.386	0.289
Tmem70	0.13037	-0.32534	0.281	0.422
Tuba1c	0.130377	0.104078	0.474	0.311
Art4	0.130553	-0.0972705	0.14	0.267
Snx1	0.130566	0.0391234	0.526	0.378
Zw10	0.130716	0.212688	0.228	0.111
Itgb3bp	0.130716	-0.0490142	0.123	0.244
Tyk2	0.130716	-0.0636361	0.123	0.244
Nol7	0.131435	0.208003	0.772	0.667
AC137513.1	0.13149	0.00513777	0.263	0.156
Dync1h1	0.131718	-0.298548	0.526	0.622
AI606181	0.131819	-0.0458265	0.035	0.111
Fam35a	0.131819	-0.0504554	0.035	0.111
Ifi214	0.131819	-0.0603748	0.035	0.111
Arhgap20	0.131819	-0.127965	0.035	0.111
Cbx7	0.131819	-0.152593	0.035	0.111
Pja1	0.131864	0.314715	0.579	0.422
Rpl36al	0.131957	-0.0363243	0.912	0.978
Tsnax	0.132293	0.267405	0.667	0.556
Sf3a2	0.132314	-0.00947564	0.404	0.6
Eps15	0.132444	0.0904923	0.544	0.356
Gmps	0.132693	-0.50402	0.316	0.4
Fam3c	0.132787	0.204959	0.561	0.444
Aamdc	0.133045	0.212334	0.246	0.133
Agpat1	0.13309	-0.10812	0.07	0.156
Zfp946	0.13309	-0.201981	0.07	0.156
Pgap2	0.13328	0.206914	0.281	0.156
Dbr1	0.133486	-0.0127113	0.175	0.067
Prmt6	0.133486	-0.272719	0.088	0.178
Hnrnpl	0.133552	-0.0913761	0.877	0.933
Stk4	0.133709	-0.179658	0.825	0.844
Ube2h	0.133819	0.153606	0.825	0.689
Prpf38a	0.133889	0.219936	0.439	0.289
Stx12	0.135282	0.375901	0.158	0.067
Nol6	0.135327	-0.00026313	0.333	0.178
Rpl13a	0.135488	-0.121744	0.982	0.978
Dmwd	0.135574	0.244057	0.246	0.133
Trbj2-3	0.135574	0.0238961	0.246	0.133
Txndc17	0.135595	0.482872	0.439	0.333
Btd	0.135678	-0.241538	0.175	0.289
Ptgr2	0.135806	0.0135879	0.035	0.111
Traj34	0.135806	-0.0116599	0.035	0.111
Zfp606	0.135806	-0.0900157	0.035	0.111
Usp31	0.135806	-0.100734	0.035	0.111
Cox19	0.135834	-0.38499	0.228	0.333
Btrc	0.135966	0.335932	0.298	0.178
Slc25a36	0.135966	-0.2146	0.193	0.311
Lmbrd1	0.135978	-0.145177	0.368	0.533
Terf2	0.136273	0.173574	0.456	0.333
Socs4	0.13655	-0.0636073	0.263	0.444
Cul1	0.13655	-0.0788971	0.281	0.422
Pim2	0.136789	-0.537534	0.105	0.2
Atxn2	0.136981	0.048144	0.088	0.2
4933434E20Rik	0.137116	-0.256338	0.474	0.578
Hsh2d	0.137461	-0.0301091	0.105	0.222
Tmem164	0.137606	0.250329	0.211	0.111
Arhgef3	0.137614	0.0232428	0.193	0.356
Slc39a7	0.13784	0.0667642	0.491	0.311
Ino80d	0.138108	-0.224754	0.175	0.289
Pcyt2	0.138376	-0.13294	0.211	0.378
Nkap	0.138383	0.145353	0.368	0.222
Gm11707	0.138461	0.0790861	0.158	0.067
Jade1	0.138645	-0.0870405	0.123	0.244
Lamtor4	0.13866	0.00298924	0.491	0.356
Krtcap2	0.138871	-0.227964	0.632	0.711
Desi1	0.139248	-0.0323714	0.193	0.333
Slc50a1	0.139301	0.282248	0.491	0.333
Erp29	0.139301	-0.0365915	0.351	0.511
Csrnp2	0.139698	0.218623	0.193	0.089
Siah2	0.139698	0.167502	0.193	0.089
Slc43a3	0.139887	0.00256687	0.035	0.111
Tle1	0.139887	-0.0440649	0.035	0.111
Plxnc1	0.139887	-0.0929184	0.035	0.111
Hgh1	0.139887	-0.0935647	0.035	0.111
Rpl17	0.139957	-0.150681	1	1
Rps15	0.139957	-0.232883	1	1
Wrn	0.140329	-0.0780312	0.263	0.378
Dtx2	0.140426	-0.0899954	0.281	0.4
Sbk1	0.140429	0.0993605	0.316	0.178
Zer1	0.140644	0.296599	0.333	0.222
Sdha	0.140822	0.113819	0.772	0.644
Vps13c	0.141116	-0.0669406	0.298	0.444
Nrf1	0.141116	-0.405219	0.316	0.422
Eif2s2	0.141314	0.157882	0.789	0.756
Tbck	0.141351	0.232214	0.263	0.156
C2cd3	0.141369	0.186268	0.228	0.111
Lcp2	0.14164	0.185422	0.947	0.867
Urb1	0.141858	-0.225659	0.158	0.267
Tada3	0.141911	-0.149413	0.14	0.244
Txnip	0.142607	-0.125346	0.509	0.622
Crls1	0.142655	0.199467	0.193	0.089
Usf3	0.142655	0.133228	0.193	0.089
Sap18b	0.142655	-0.00238944	0.105	0.2
Dopey2	0.142655	-0.156648	0.105	0.2
Mapk1ip1	0.142655	-0.245729	0.105	0.2
Gm14230	0.142718	0.0623775	0.123	0.044
Klf16	0.142718	-0.0226764	0.053	0.133
Eno3	0.142718	-0.166371	0.053	0.133
Coq3	0.142718	-0.346765	0.053	0.133
Tex9	0.142757	-0.146525	0.088	0.178
Zbtb25	0.143071	0.286881	0.281	0.156
Ap2b1	0.14313	-0.264106	0.421	0.533
Actn4	0.14316	0.184131	0.684	0.578
[truncated: 9,761 more rows]

## Sheet: Sel_Inter_Cd4+Cd8+_vs_Cd4-Cd8+
Gene_name	p_val	avg_logFC	pct.1	pct.2
Cd4	6.36817e-21	2.02653	1	0.067
H2-K1	6.36392e-07	-1.84199	0.234	0.6
B2m	6.43988e-07	-0.710582	0.922	1
Rps19	1.02362e-06	-0.478371	0.987	1
Tnfrsf1b	6.23505e-06	-0.409014	0.026	0.311
Runx3	1.12624e-05	-0.380967	0.117	0.489
Rnf149	1.15285e-05	-0.414624	0.078	0.422
Cyth4	4.00964e-05	-0.373266	0.039	0.311
Rras2	4.65561e-05	-0.435689	0.13	0.467
Satb1	6.03308e-05	0.398576	1	1
Cd52	6.16843e-05	-0.564969	0.974	0.956
Rpl4	6.90074e-05	-0.486993	0.974	1
Il27ra	7.03605e-05	-0.36878	0.299	0.667
Pmepa1	7.54323e-05	-0.198816	0.104	0.422
mt-Nd1	9.00298e-05	-0.398957	1	1
Shisa5	9.39862e-05	-0.626457	0.922	1
Il2rb	9.69049e-05	-0.212542	0.013	0.222
Rpl5	0.000112031	-0.519945	0.987	1
Cyba	0.000112386	-0.586386	0.792	0.889
Tspan9	0.000116484	-0.276115	0.039	0.289
Carm1	0.000143132	-0.0724468	0	0.178
Hipk1	0.000143132	-0.128389	0	0.178
Rps26	0.000145123	-0.4119	0.974	1
Rps24	0.000145126	-0.403271	1	1
Nkg7	0.000166594	-0.875817	0.026	0.244
Sesn3	0.000181272	-0.375096	0.195	0.533
Tnk2	0.000186644	0.399306	0.701	0.4
Uba52	0.000187184	-0.10013	0.948	0.978
Rps18	0.000187272	-0.347495	0.974	1
Tesc	0.000191176	-0.61746	0.195	0.511
H2-D1	0.000209577	-0.603184	0.818	0.978
Rps2	0.000248345	-0.477028	0.987	0.978
Slc7a1	0.000263025	-0.343853	0.065	0.311
Rps25	0.000278228	-0.382488	1	1
Rps15a	0.000278228	-0.490459	1	1
Msmo1	0.000320622	-0.563147	0.078	0.333
Srm	0.000323444	-0.471466	0.052	0.289
Eef1a1	0.000434757	-0.286176	1	1
Tarbp1	0.000436422	-0.284964	0.026	0.222
Selenop	0.000446942	0.660109	0.675	0.422
Themis	0.000452888	0.528869	0.909	0.711
Lcp1	0.000459379	-0.439588	0.87	0.978
Rpsa	0.000489942	-0.412772	1	1
Canx	0.000509805	-0.526914	0.727	0.933
Rps11	0.000519921	-0.251056	1	1
Atp5g2	0.000547092	-0.409354	0.61	0.867
Mpc1	0.000569393	-0.406905	0.312	0.667
Rgp1	0.000595028	0.173878	0.338	0.067
Rpl10	0.000596648	-0.380047	1	1
Ifi27l2a	0.000597781	-0.402748	0.117	0.4
Gnpnat1	0.000614239	-0.222805	0.13	0.4
Rhoh	0.000637736	0.58226	0.961	0.889
Eif5a	0.000657714	-0.375883	0.974	0.978
Gmfg	0.000659484	0.593802	0.883	0.822
Akt1	0.0006792	0.398913	0.61	0.311
Rpl36a	0.000685623	-0.387447	0.792	0.978
Timm9	0.000706572	-0.408818	0.078	0.311
Gimap4	0.000734356	-0.756375	0.455	0.667
Chst15	0.000770287	-0.399692	0.065	0.289
Rae1	0.00078174	-0.382581	0.429	0.778
Igf2r	0.000806916	-0.194403	0.156	0.444
Colq	0.000859792	0.671418	0.416	0.133
Slc7a5	0.000883757	-0.124476	0.013	0.178
Fam213a	0.000883757	-0.344383	0.013	0.178
Ccnd2	0.000924615	-1.31376	0.104	0.333
Prkar2b	0.000930258	-0.196687	0.026	0.2
Tap1	0.000937441	-0.227516	0.325	0.644
Pfdn4	0.000950756	-0.146126	0.078	0.311
Rnf185	0.000966395	-0.332535	0.026	0.2
Zfr	0.000992825	-0.342134	0.429	0.778
Mars	0.00101068	-0.382087	0.208	0.489
Wdr77	0.00105042	-0.413766	0.169	0.444
Nubpl	0.00109827	-0.241291	0	0.133
Rps5	0.00112181	-0.413303	0.974	0.978
Mrps35	0.00112788	-0.230261	0.247	0.578
Exosc7	0.0011287	-0.307657	0.169	0.444
Smc3	0.00124195	0.607682	0.792	0.533
Gabarapl2	0.00132169	0.4349	0.909	0.8
Rps27a	0.00150806	-0.307866	1	1
Degs1	0.00154358	-0.409493	0.195	0.467
Irgm1	0.00156472	-0.125715	0.091	0.311
Elovl1	0.00157465	-0.419895	0.039	0.222
Rpa1	0.00158524	0.667156	0.74	0.511
Adar	0.00158564	-0.0833641	0.091	0.333
Epg5	0.00159403	0.555517	0.273	0.044
Cycs	0.00163654	-0.42633	0.766	0.933
Rrp1b	0.00166535	-0.443318	0.052	0.244
Rpl37a	0.00168205	-0.281581	1	1
Ctss	0.00168518	-0.364275	0.039	0.222
Dnpep	0.00171694	-0.434275	0.143	0.4
Zfp788	0.00174308	-0.390458	0.039	0.222
Acvrl1	0.00176052	-0.507243	0.078	0.289
Cd7	0.00177439	-0.231675	0.052	0.244
mt-Nd5	0.00187421	-0.356567	0.961	1
Snrpa	0.00187826	-0.280659	0.519	0.822
Oas3	0.00188995	-0.138804	0.052	0.244
Scyl2	0.00195724	0.0130379	0.156	0.444
mt-Nd4	0.00197787	-0.294191	1	1
Arxes2	0.00199068	-0.214623	0.013	0.156
Slfn1	0.00211448	-0.3762	0.091	0.311
Plekha1	0.00216239	-0.343218	0.065	0.267
Sh2d1a	0.00219316	0.359993	0.844	0.733
Trat1	0.00223677	0.466362	0.779	0.556
Lfng	0.00234892	-0.018148	0.013	0.156
Sin3a	0.00239532	-0.0298285	0.13	0.4
Ms4a4b	0.0023955	-0.335224	0.234	0.489
Ctsw	0.0023955	-0.822832	0.234	0.489
Avl9	0.00244004	0.331688	0.299	0.067
Ccr7	0.00245766	-0.529258	0.273	0.556
Ldhb	0.0025634	0.463909	0.935	0.822
Ddx31	0.00256627	0.368257	0.182	0
Cep57l1	0.00259294	-0.249073	0.117	0.333
Tpi1	0.00262092	-0.396299	0.13	0.378
Srfbp1	0.00266591	-0.365294	0.143	0.378
Rplp2	0.00271738	-0.259201	1	1
Nop58	0.00272226	-0.334619	0.416	0.689
Ifi208	0.00280372	-0.444038	0.299	0.6
Pcbp1	0.00281352	0.304665	0.987	1
Tgfbr2	0.00281742	-0.578914	0.312	0.556
Zdhhc15	0.00283605	-0.0480071	0.078	0.289
Mob3a	0.00290237	-0.191341	0.234	0.511
Ephx1	0.00295182	-0.521351	0.26	0.533
Tnfrsf9	0.00295296	-0.491964	0.026	0.178
Rpl13	0.00296357	-0.271867	1	1
Hp1bp3	0.00299314	0.394355	0.87	0.756
Cish	0.0030169	-0.0373885	0	0.111
Mettl1	0.0030169	-0.0587831	0	0.111
Frmd4b	0.0030169	-0.244506	0	0.111
Trav5-4	0.0030169	-0.346918	0	0.111
Tmem97	0.0030169	-0.430004	0	0.111
Tmsb4x	0.00312089	-0.185764	1	1
Gle1	0.00317166	0.517652	0.299	0.089
Glmn	0.00317481	-0.368947	0.026	0.178
Eif4h	0.00318231	0.572411	0.831	0.667
Anxa6	0.00322036	-0.529831	0.636	0.822
Rpl24	0.00322996	-0.275716	0.987	1
Fam136a	0.00324555	-0.503658	0.117	0.333
Pik3cd	0.00324924	-0.401068	0.377	0.622
Rpl21	0.0033425	-0.291827	1	0.978
Tyk2	0.00338132	-0.116501	0.065	0.244
Inpp4b	0.00340634	-0.417078	0.442	0.689
Ing4	0.00350682	0.390163	0.506	0.267
Lyrm4	0.00353617	-0.107652	0.026	0.178
Rps7	0.00370179	-0.29735	0.974	1
Tox	0.00376183	0.486952	0.948	0.933
Bpnt1	0.00377884	-0.104853	0.442	0.644
Rps23	0.00389439	-0.245087	1	1
Ikzf4	0.00390797	-0.182026	0.039	0.2
Necap1	0.00390797	-0.294155	0.039	0.2
Yipf1	0.00395689	-0.417607	0.13	0.333
Fam120b	0.0040446	-0.352808	0.117	0.333
Cd24a	0.00406685	0.319862	0.805	0.556
Padi2	0.00407129	-0.207354	0.091	0.289
Chic2	0.00413342	0.547264	0.649	0.4
Edem3	0.00413803	-0.318496	0.065	0.244
Msl1	0.00414361	-0.101049	0.117	0.333
Rps16	0.00416527	-0.330176	1	1
Ankrd10	0.00434266	-0.37991	0.403	0.644
Emp3	0.00441348	-0.286233	0.156	0.4
Il21r	0.00443313	-0.479371	0.584	0.8
Rnpep	0.00445023	-0.306764	0.169	0.4
Ccr9	0.00445306	0.277698	1	0.956
Rpl41	0.00445312	-0.292215	1	1
Asap1	0.00447629	-0.394438	0.182	0.422
Cstf1	0.00456201	-0.0584974	0.117	0.356
1600014C10Rik	0.00460072	-0.232471	0.143	0.356
Jade1	0.00463649	-0.377005	0.065	0.244
0610012G03Rik	0.00467426	-0.379157	0.26	0.511
Ephb6	0.00493048	0.535117	0.61	0.356
Prkch	0.00493324	-0.0971892	0.377	0.667
Bcl2	0.00498133	-0.509595	0.429	0.689
Phb	0.00510595	-0.460484	0.429	0.667
Tes	0.00512326	0.414018	0.753	0.578
Gm10053	0.00512414	-0.0978555	0.558	0.778
AU022252	0.00534775	-0.189222	0.052	0.222
Saysd1	0.00535536	-0.231252	0.195	0.444
Safb2	0.00540497	0.376961	0.532	0.356
Gm9833	0.00547206	-0.00332561	0.013	0.133
Zfp455	0.00547206	-0.131756	0.013	0.133
B4galnt1	0.00547716	-0.381955	0.468	0.667
Pitpnm1	0.005579	-0.183151	0.195	0.444
Dctpp1	0.00564115	-0.133362	0.065	0.244
Tctex1d1	0.00565043	0.358207	0.156	0
Dnajc6	0.00565043	0.26275	0.156	0
Npy1r	0.00569786	-0.00348214	0.013	0.133
Nefh	0.00569786	-0.290545	0.013	0.133
Il10rb	0.00574006	-0.102693	0.039	0.2
Tcp1	0.00577271	-0.195373	0.597	0.889
Mrpl41	0.00579302	-0.267316	0.351	0.622
Hivep2	0.00582113	-0.261483	0.429	0.689
Arid2	0.0059048	-0.296241	0.403	0.689
Fastkd1	0.00593203	-0.166031	0.013	0.133
Nup93	0.00594193	-0.356995	0.104	0.289
Gba2	0.00606111	0.372098	0.429	0.178
Adamts10	0.00619336	-0.0195972	0.052	0.222
Sec61b	0.00620112	-0.295477	0.714	0.889
Dcaf15	0.00623454	-0.158613	0.208	0.444
Camta2	0.00628136	-0.212895	0.091	0.267
Atad3a	0.00629971	-0.186631	0.065	0.244
Aprt	0.00630864	-0.360317	0.299	0.533
1110008L16Rik	0.00642655	-0.182406	0.013	0.133
Scp2	0.00645294	-0.19373	0.675	0.889
Set	0.00647629	-0.313975	0.909	0.956
Zfp280c	0.00651611	-0.0818853	0.156	0.4
Rmnd5a	0.00654604	0.688654	0.753	0.556
Bin1	0.00660616	-0.276048	0.325	0.6
Ing2	0.00670252	-0.0212078	0.104	0.311
Rgs3	0.00675814	-0.234614	0.13	0.333
AL732506.1	0.00695786	-0.000949254	0.013	0.133
Cpox	0.00695786	-0.0279581	0.013	0.133
Mief2	0.00708354	-0.154959	0.026	0.156
Dcaf1	0.00713567	-0.0826711	0.117	0.311
Rps12	0.00713867	-0.355753	0.948	1
Zdhhc8	0.00715752	0.018622	0.052	0.222
Arhgap9	0.00727121	-0.375156	0.532	0.8
Prkcq	0.00736204	0.465748	0.909	0.8
Tomm70a	0.00736363	-0.480807	0.403	0.622
Bst2	0.00736942	-0.240494	0.182	0.422
Fundc2	0.0074075	-0.293476	0.351	0.622
C1d	0.00740928	-0.436242	0.377	0.6
Mfap1a	0.00743217	0.405884	0.701	0.533
Mrpl20	0.00752654	-0.306926	0.351	0.6
Gm47469	0.007597	-0.10878	0.026	0.156
Slc35f2	0.007597	-0.515656	0.026	0.156
Tomm5	0.00763881	-0.385757	0.338	0.6
Dtd1	0.0076948	-0.495845	0.052	0.2
Gimap9	0.00771522	0.260135	0.922	0.689
Rplp1	0.00772796	-0.280176	0.987	1
Mettl14	0.00777775	-0.323836	0.078	0.244
Stx5a	0.00791367	0.516626	0.571	0.356
Gm26917	0.00795603	-0.147875	0.74	0.889
Cox6c	0.00797314	-0.249976	0.974	0.933
Pa2g4	0.00812044	-0.375509	0.338	0.556
Gm21781	0.00814358	-0.191665	0.026	0.156
Men1	0.00823793	-0.10971	0.273	0.489
Rab27b	0.00828627	-0.00221385	0	0.089
Adgrg1	0.00828627	-0.0307589	0	0.089
Lrrc51	0.00828627	-0.0417476	0	0.089
Tom1l1	0.00828627	-0.0624488	0	0.089
Bcl3	0.00828627	-0.111639	0	0.089
Decr2	0.00828627	-0.144466	0	0.089
Tbc1d7	0.00828627	-0.230497	0	0.089
Rida	0.00828627	-0.243294	0	0.089
Tnfsf11	0.00828627	-0.263813	0	0.089
Ddx58	0.00828889	-0.238517	0.156	0.356
Cuta	0.00831707	0.281784	0.623	0.422
Cpm	0.00834042	0.407336	0.143	0
Zfp644	0.00839774	-0.0976733	0.234	0.489
Gch1	0.00840251	-0.339495	0.052	0.2
Vps26a	0.00857423	0.517517	0.377	0.178
Smim8	0.00858282	-0.364154	0.117	0.311
2810004N23Rik	0.00865651	-0.190127	0.208	0.422
Znrf1	0.00869782	0.327954	0.909	0.822
Gng2	0.00870562	-0.329167	0.182	0.4
Herc1	0.00871588	0.602231	0.519	0.311
Rps20	0.00875992	-0.366114	0.974	1
Fmnl1	0.0087778	0.366402	0.753	0.667
Mogs	0.00882392	-0.129615	0.299	0.556
Gm11361	0.00883438	-0.0192656	0.857	0.911
Irf3	0.00887973	-0.306198	0.468	0.689
Elmo1	0.00889893	-0.0936316	0.325	0.6
Dhx36	0.00891847	-0.0855233	0.481	0.689
H2-DMa	0.00895352	-0.500476	0.104	0.289
Chrna9	0.00900582	0.531367	0.351	0.133
Rpp21	0.00901486	-0.265285	0.325	0.578
Ifi206	0.00903505	-0.190954	0.13	0.333
Prmt1	0.00916596	-0.111543	0.61	0.8
Lrrc8c	0.00928109	-0.341844	0.325	0.556
Ppia	0.00932088	-0.192551	1	1
Agpat1	0.00934344	-0.101525	0.026	0.156
Tmem35a	0.00943649	-0.426567	0.052	0.2
Gm5148	0.00946601	-0.0649384	1	1
Actr1b	0.00951375	-0.333738	0.273	0.511
Rpl27	0.00953921	-0.206955	0.987	0.978
Coq9	0.00956799	-0.23706	0.078	0.244
Hbp1	0.00959027	0.588815	0.558	0.378
Ctsl	0.00959949	0.727738	0.442	0.222
Zwint	0.00982557	-0.272636	0.273	0.533
Ddx18	0.00987235	-0.244568	0.377	0.622
Mrpl50	0.00991428	-0.301193	0.208	0.422
Fam208b	0.00993946	-0.200938	0.195	0.422
Clk3	0.0100185	0.635939	0.61	0.489
Scml4	0.0100558	-0.000682947	0.195	0.467
Akna	0.0100596	-0.260796	0.506	0.711
Rpl32	0.0100669	-0.363946	1	1
Cbln3	0.0100679	-0.00351428	0.104	0.289
Vti1b	0.0101262	-0.152341	0.273	0.556
Rab1a	0.0101599	-0.343253	0.416	0.622
Tob1	0.010285	-0.0529396	0.052	0.2
Chmp4b	0.0103465	-0.0813762	0.208	0.444
mt-Co1	0.0103799	-0.202131	1	1
Rcl1	0.0105258	-0.251538	0.13	0.333
Noc4l	0.0107015	-0.302991	0.156	0.378
C1galt1	0.0107339	-0.268253	0.273	0.533
Numb	0.0108509	-0.360703	0.104	0.267
Rpl9	0.0108656	-0.234235	1	1
Ndufv2	0.0109313	-0.262495	0.727	0.867
Zfp36	0.0109508	0.453077	0.584	0.422
Nol9	0.0110268	-0.18645	0.039	0.178
Cmah	0.0113647	-0.169381	0.273	0.511
Aftph	0.0115067	0.436403	0.506	0.311
Emc2	0.0115216	-0.276215	0.052	0.2
Rps21	0.0116319	-0.152172	0.987	0.978
Gramd4	0.0117192	-0.100208	0.039	0.178
Tomm20	0.0117953	-0.315912	0.714	0.889
Nfe2l1	0.0118188	-0.150866	0.195	0.422
Ass1	0.0118407	-0.101694	0.195	0.4
Diexf	0.0120136	-0.0766117	0.078	0.244
Dr1	0.012046	-0.157891	0.195	0.422
Ints9	0.012046	-0.163241	0.195	0.422
Tmem70	0.012046	-0.345202	0.195	0.422
Camkk1	0.0120797	-0.104428	0.039	0.178
4930523C07Rik	0.0120988	-0.136352	0.312	0.578
Nanp	0.012188	-0.0226801	0.052	0.2
Traj22	0.0122757	0.0196942	0.13	0
Atp5g1	0.0124142	-0.268077	0.688	0.889
Hnrnpm	0.0124287	0.309273	0.935	0.911
Dennd4a	0.0124499	-0.0995421	0.039	0.178
Il17rb	0.0124619	0.296051	0.208	0.044
Sbf1	0.0125417	-0.122852	0.442	0.667
Slfn2	0.0126737	-0.289822	0.468	0.667
Selenot	0.0127005	-0.195097	0.364	0.6
Cdk13	0.0128706	-0.362243	0.455	0.6
Cd74	0.0128884	0.00557621	0.052	0.2
Hibch	0.0128884	-0.18877	0.052	0.2
Tle4	0.012892	-0.133556	0.26	0.511
Pepd	0.0130522	-0.342734	0.143	0.333
Retreg1	0.0131576	-0.312958	0.26	0.467
Tspan14	0.0131614	-0.107992	0.182	0.4
Trbj2-2	0.0132124	0.062325	0.299	0.111
Sigmar1	0.013268	-0.0278444	0.078	0.244
Lmo4	0.0133268	0.493529	0.636	0.467
Rps3	0.0134089	-0.251326	0.974	0.978
Mrps11	0.0134409	-0.236756	0.208	0.444
Emc8	0.0136763	-0.0652886	0.182	0.4
Rps14	0.0138129	-0.316912	1	1
Hspa9	0.0138213	-0.541719	0.429	0.622
Caml	0.013845	-0.214125	0.143	0.356
Snw1	0.0138641	-0.338632	0.468	0.689
Rpl14	0.014017	-0.253111	0.948	1
Nop9	0.0140195	-0.160244	0.221	0.467
Hist1h2ae	0.0141073	0.112606	0.169	0.022
Rgcc	0.0141531	-0.660509	0.481	0.711
Rpl26	0.0142268	-0.298518	0.974	1
Bach2	0.0143652	-0.0849072	0.338	0.578
Senp1	0.014368	0.599717	0.403	0.222
Ggh	0.0143968	-0.192939	0.052	0.2
B4galt7	0.0144735	-0.151029	0.143	0.333
Rps28	0.0147598	-0.26483	0.987	0.978
Atl2	0.0148095	0.658468	0.429	0.222
Nudt2	0.0148648	-0.152555	0.013	0.111
Sergef	0.0148648	-0.211581	0.013	0.111
Myef2	0.0149216	-0.0936948	0.091	0.244
Rpl37	0.0150882	-0.215715	1	1
Pum3	0.0153844	-0.0785367	0.234	0.467
Capn10	0.0154568	-0.0831991	0.013	0.111
Anxa2	0.0155226	0.470288	0.494	0.267
Klf2	0.015702	-0.22877	0.104	0.267
Rps29	0.0157639	-0.196544	1	1
Rps13	0.0157639	-0.230561	1	1
Pnck	0.0160694	-0.21473	0.013	0.111
Serf2	0.0161114	-0.193497	0.987	0.978
Git2	0.0163071	-0.360109	0.584	0.8
Rnf213	0.0165676	-0.787794	0.221	0.422
Itpr1	0.0165749	0.182297	0.234	0.067
Elp3	0.0166135	-0.270001	0.156	0.356
Lman2	0.0166202	-0.427766	0.662	0.8
Ccdc50	0.0167033	-0.144535	0.013	0.111
Lrmp	0.0167038	-0.468568	0.325	0.556
Coil	0.0169237	-0.0820124	0.078	0.244
Pbdc1	0.0169741	-0.272529	0.273	0.489
Smarca5	0.0170804	-0.490349	0.675	0.822
Foxo1	0.0171999	-0.332172	0.325	0.533
Taok1	0.0172407	0.383292	0.26	0.089
Cyp4f17	0.0173591	-0.00484593	0.013	0.111
Rbm19	0.0176147	-0.225743	0.156	0.333
Stx8	0.0176321	-0.143085	0.247	0.511
Mrps15	0.0177205	-0.208434	0.338	0.578
Zscan12	0.0178758	-0.134026	0.026	0.133
Ciapin1	0.0179111	-0.177085	0.169	0.356
Rplp0	0.0179533	-0.216645	1	1
Sub1	0.0179533	-0.243382	1	0.978
Pgam1	0.0179607	-0.482582	0.455	0.622
Gpr65	0.0179857	-0.0212254	0.247	0.489
Gm11808	0.0180151	-0.0081666	0.506	0.644
Sqor	0.0180271	0.403753	0.117	0
Rag1	0.0180271	0.198034	0.117	0
Zbtb7b	0.0180271	0.197118	0.117	0
Csf2ra	0.0180373	-0.0475251	0.013	0.111
Arhgap20	0.0180373	-0.0691374	0.013	0.111
Irf4	0.0180373	-0.128222	0.013	0.111
Ndufv1	0.0181487	-0.195616	0.325	0.6
Hmgb1	0.0182122	0.241379	1	0.978
Med14	0.0182499	-0.348581	0.39	0.622
Rab10	0.0182897	-0.30187	0.416	0.622
Esyt1	0.0182945	-0.225589	0.247	0.489
Mgrn1	0.0183661	-0.176185	0.104	0.267
Rpl36	0.0184745	-0.20273	1	1
Aatf	0.0184894	-0.093905	0.104	0.289
Rpl39	0.0186067	-0.240101	0.987	0.978
Nop10	0.018681	-0.263968	0.636	0.8
Gtf2h5	0.0187149	-0.240598	0.429	0.6
Ddx5	0.0187401	0.213899	1	1
Rpl27a	0.0187401	-0.25587	1	1
Urb1	0.0187773	-0.195617	0.104	0.267
Icos	0.0187982	-0.50598	0.26	0.444
Cyth2	0.0188202	0.480573	0.442	0.267
Hivep1	0.0189088	-0.151557	0.078	0.222
Mrrf	0.0189088	-0.602866	0.078	0.222
Anapc7	0.0189622	0.294225	0.403	0.178
Psmb9	0.0190117	-0.326792	0.39	0.578
Acoxl	0.0191065	-0.363838	0.026	0.133
Capg	0.0191205	-0.27615	0.117	0.289
Adgrg3	0.0191611	-0.305274	0.039	0.156
Ccar2	0.0192019	0.424393	0.364	0.2
Hmgb2	0.0192309	0.705618	0.506	0.356
Ecm1	0.0193078	-0.413436	0.117	0.267
Rasl11b	0.0193758	0.395129	0.156	0.022
Plcl1	0.0193758	0.210783	0.156	0.022
Sp110	0.0196474	-0.41769	0.792	0.822
Ripk1	0.0197504	-0.228061	0.091	0.244
Rpl30	0.0198359	-0.284064	0.987	1
Irak1	0.0198468	-0.0885851	0.078	0.222
Xab2	0.0199408	0.72382	0.377	0.2
Psmd1	0.0200368	-0.406647	0.416	0.6
Kmt2d	0.0200837	0.328063	0.844	0.689
mt-Atp6	0.0201233	-0.00456341	0.182	0.378
Zmat5	0.0202063	-0.28038	0.156	0.333
Ube2r2	0.0203573	0.396732	0.857	0.711
Rcbtb1	0.0203776	-0.0704312	0.143	0.333
Rpl35	0.0204046	-0.27421	1	1
Igflr1	0.0204105	-0.00782598	0.026	0.133
Tatdn2	0.0204105	-0.104622	0.026	0.133
Ikzf3	0.0204608	-0.0805072	0.351	0.622
Hectd4	0.020625	0.380036	0.468	0.267
Zfp1	0.0208789	-0.177315	0.182	0.378
Thyn1	0.0208944	-0.153208	0.169	0.378
Elovl5	0.0209364	-0.179983	0.247	0.489
Ptpn23	0.0210912	-0.115123	0.026	0.133
Ncoa7	0.0211526	-0.121221	0.091	0.244
Fbl	0.0211733	-0.364436	0.481	0.667
Slc25a12	0.021332	0.604423	0.494	0.356
Alkbh1	0.0214041	-0.224777	0.429	0.644
Ifi213	0.0214178	-0.0401571	0.104	0.267
Ly9	0.0214613	-0.116731	0.195	0.4
mt-Nd2	0.0215846	-0.23654	1	1
Dld	0.0217588	-0.0328907	0.338	0.644
Pars2	0.0217916	-0.0490447	0.026	0.133
Adk	0.0219331	-0.295414	0.065	0.2
Lgals3bp	0.0219727	-0.407939	0.221	0.422
Itk	0.0219981	-0.281625	0.74	0.911
Cep57	0.0220557	-0.368489	0.234	0.422
Samd9l	0.0220678	-0.255613	0.312	0.511
Cbx4	0.0221039	-0.10494	0.247	0.444
Pdia3	0.0221375	-0.35582	0.831	0.889
Zfp398	0.0222555	-0.357561	0.156	0.333
Frrs1	0.0224267	-0.321267	0.117	0.267
Ifnar2	0.0224733	-0.125946	0.143	0.333
Rad52	0.0224808	-0.126951	0.13	0.311
Rhot2	0.0225121	-0.00940088	0.026	0.133
Tmem243	0.0225121	-0.0462706	0.026	0.133
Ucp2	0.0228236	0.16929	1	0.978
Herc2	0.0228294	-0.287322	0.429	0.667
Eya3	0.0229062	0.23959	0.234	0.067
Ttc7	0.0229062	-0.325978	0.117	0.267
Amd2	0.0229331	-0.000743836	0	0.067
Zc3h10	0.0229331	-0.00207697	0	0.067
Bend4	0.0229331	-0.00209143	0	0.067
Gm44899	0.0229331	-0.0050177	0	0.067
5830416I19Rik	0.0229331	-0.00632114	0	0.067
Gm45890	0.0229331	-0.00676306	0	0.067
Fbxw8	0.0229331	-0.00754601	0	0.067
1700084C06Rik	0.0229331	-0.0076233	0	0.067
1810006J02Rik	0.0229331	-0.0151211	0	0.067
Scrn3	0.0229331	-0.0188531	0	0.067
Zfp808	0.0229331	-0.0196699	0	0.067
Trav13n-4	0.0229331	-0.0306119	0	0.067
Slc20a2	0.0229331	-0.0323673	0	0.067
Tmtc3	0.0229331	-0.0342507	0	0.067
Tpcn2	0.0229331	-0.0370606	0	0.067
Pde4dip	0.0229331	-0.0384318	0	0.067
Reep2	0.0229331	-0.0421434	0	0.067
Pyroxd2	0.0229331	-0.0457304	0	0.067
Trpt1	0.0229331	-0.046484	0	0.067
Kctd7	0.0229331	-0.0482478	0	0.067
Prox2	0.0229331	-0.0517274	0	0.067
Zfp458	0.0229331	-0.0549053	0	0.067
Osm	0.0229331	-0.0556907	0	0.067
Traj31	0.0229331	-0.0614718	0	0.067
Acad10	0.0229331	-0.0692112	0	0.067
Prss36	0.0229331	-0.0699316	0	0.067
9330179D12Rik	0.0229331	-0.0706731	0	0.067
Pvt1	0.0229331	-0.0802431	0	0.067
Tbc1d16	0.0229331	-0.0904437	0	0.067
Rmdn2	0.0229331	-0.119101	0	0.067
Itgae	0.0229331	-0.12486	0	0.067
Cdc42ep4	0.0229331	-0.129422	0	0.067
Slc41a3	0.0229331	-0.131178	0	0.067
Smyd2	0.0229331	-0.131579	0	0.067
Dnajc12	0.0229331	-0.138357	0	0.067
Spin2c	0.0229331	-0.138923	0	0.067
Tpst1	0.0229331	-0.1454	0	0.067
Nme4	0.0229331	-0.146769	0	0.067
Gm47015	0.0229331	-0.159889	0	0.067
Znrd1as	0.0229331	-0.164152	0	0.067
Rgs11	0.0229331	-0.16996	0	0.067
Gm45871	0.0229331	-0.184687	0	0.067
Trav13-2	0.0229331	-0.195071	0	0.067
Cit	0.0229331	-0.200742	0	0.067
Unc93b1	0.0229331	-0.205571	0	0.067
Cldn10	0.0229331	-0.223065	0	0.067
Zfp948	0.0229331	-0.299359	0	0.067
Bloc1s3	0.0229353	-0.0890009	0.052	0.178
2410089E03Rik	0.0229786	0.148823	0.195	0.044
Ppm1b	0.0230335	-0.183945	0.364	0.578
Zfp275	0.0230655	-0.150924	0.065	0.2
Dmtf1	0.0230878	-0.35402	0.299	0.467
Ssr1	0.0230908	-0.0268308	0.117	0.289
Lta	0.0230908	-0.160857	0.117	0.289
[truncated: 11,319 more rows]
