# Supplementary material for: The order and logic of CD4 versus CD8 lineage choice and differentiation in mouse thymus
Source: Nat Commun. 2021 Jan 4;12:99. doi: 10.1038/s41467-020-20306-w (PMC7782583; doi:10.1038/s41467-020-20306-w)
Supplement: Supplementary file 9 — Source Data [file 41467_2020_20306_MOESM9_ESM.xlsx]

## Sheet: Fig1a
	orig.ident	nCount_RNA	nFeature_RNA	rep	celltype	Cd4.Cd8.	Cd8	Cd4	Itm2a	Stat1	PC_1	PC_2	PC_3
P2275_N716_S505	P2275	531580	1016	rep1	CD69negDP	Others	Cd8+	Cd4+	Itm2a+	Stat1+	-7.60852	-1.31027	0.54659
P2277_N720_S522	P2277	832701	1179	rep1	CD69posDP	Others	Cd8+	Cd4+	Itm2a-	Stat1-	-2.54976	2.77273	2.00618
P2280_N714_S517	P2280	733495	951	rep1	TCRhiDP	Others	Cd8+	Cd4+	Itm2a-	Stat1-	-4.07353	0.76945	0.37975
P2275_N719_S510	P2275	831948	1396	rep1	CD69posDP	Cd4-Cd8-	Cd8-	Cd4-	Itm2a+	Stat1-	-1.94506	3.77858	0.259056
P2222_N710_S508	P2222	627509	1430	rep1	CD8SP	Others	Cd8+	Cd4-	Itm2a-	Stat1-	5.67444	-3.16031	1.72739
P2222_N707_S504	P2222	529306	1368	rep1	CD4SP	Others	Cd8-	Cd4+	Itm2a-	Stat1+	4.49303	-0.301377	-3.25022
P2279_N723_S502	P2279	751121	1358	rep1	CD4SP	Others	Cd8-	Cd4+	Itm2a+	Stat1-	7.05126	-1.26783	-4.46383
P2276_N705_S521	P2276	842402	1192	rep1	CD4SP	Others	Cd8+	Cd4+	Itm2a-	Stat1-	3.06802	0.0496231	-1.78236
P2222_N705_S505	P2222	623901	1188	rep1	CD4+8low	Others	Cd8-	Cd4+	Itm2a+	Stat1+	-1.08871	4.15299	1.04048
P2274_N712_S508	P2274	710317	1436	rep1	CD8SP	Others	Cd8+	Cd4-	Itm2a-	Stat1+	4.35802	-2.92845	-0.0932483
P2220_N707_S504	P2220	143118	974	rep1	TCRhiDP	Others	Cd8-	Cd4+	Itm2a+	Stat1-	-1.90731	5.14129	1.6945
P2279_N719_S502	P2279	642802	826	rep1	CD69posDP	Others	Cd8+	Cd4+	Itm2a-	Stat1-	-2.48686	2.13488	0.924738
P2274_N711_S502	P2274	917445	1257	rep1	CD8SP	Others	Cd8+	Cd4-	Itm2a-	Stat1-	4.31505	-1.68432	1.0133
P2278_N707_S502	P2278	598230	1247	rep1	TCRhiDP	Others	Cd8+	Cd4-	Itm2a-	Stat1+	1.25771	0.739903	-1.57083
P2277_N721_S513	P2277	450718	1034	rep1	CD4+8low	Others	Cd8-	Cd4+	Itm2a-	Stat1-	-1.86415	3.89776	0.625845
P2274_N712_S503	P2274	807103	1631	rep1	CD8SP	Others	Cd8+	Cd4-	Itm2a-	Stat1+	7.02982	-4.32193	3.78788
P2274_N703_S506	P2274	500429	760	rep1	CD69posDP	Others	Cd8+	Cd4+	Itm2a-	Stat1-	-9.05317	-1.49268	0.839822
P2276_N705_S513	P2276	771672	1318	rep1	CD4SP	Others	Cd8+	Cd4-	Itm2a+	Stat1-	1.67016	1.60554	-0.0876472
P2220_N709_S504	P2220	195201	1269	rep1	TCRhiDP	Others	Cd8+	Cd4-	Itm2a-	Stat1-	3.40118	-1.44775	3.38652
P2277_N719_S513	P2277	571041	900	rep1	CD69posDP	Others	Cd8+	Cd4+	Itm2a-	Stat1+	-8.41123	-3.54707	-0.464193
P2275_N726_S508	P2275	886435	1486	rep1	CD8SP	Others	Cd8+	Cd4-	Itm2a-	Stat1+	5.75735	-2.02624	2.93848
P2275_N727_S508	P2275	715277	1204	rep1	CD8SP	Others	Cd8+	Cd4-	Itm2a-	Stat1-	5.68873	-2.157	-1.90175
P2222_N702_S508	P2222	386073	947	rep1	CD69negDP	Others	Cd8+	Cd4+	Itm2a-	Stat1-	-8.33408	-3.71271	-0.937562
P2274_N710_S506	P2274	698517	1075	rep1	CD4SP	Others	Cd8-	Cd4+	Itm2a-	Stat1+	5.75725	-1.40168	-2.34569
P2276_N704_S513	P2276	596923	1034	rep1	CD69posDP	Others	Cd8-	Cd4+	Itm2a+	Stat1-	-1.62664	2.67297	1.28147
P2278_N710_S505	P2278	376059	1103	rep1	TCRhiDP	Others	Cd8-	Cd4+	Itm2a+	Stat1-	-0.302608	3.19294	0.759594
P2279_N720_S507	P2279	700349	949	rep1	CD69posDP	Cd4-Cd8-	Cd8-	Cd4-	Itm2a-	Stat1-	-5.93942	1.86544	1.09006
P2222_N703_S503	P2222	637708	1043	rep1	CD69posDP	Others	Cd8-	Cd4+	Itm2a+	Stat1-	-2.70524	3.9529	1.78303
P2276_N704_S515	P2276	755729	927	rep1	CD69posDP	Others	Cd8+	Cd4+	Itm2a+	Stat1-	-3.2767	2.42805	0.872255
P2279_N724_S505	P2279	686684	1164	rep1	CD4SP	Others	Cd8-	Cd4+	Itm2a-	Stat1-	6.21777	-1.56489	-2.78663
P2274_N711_S511	P2274	712246	1513	rep1	CD8SP	Others	Cd8+	Cd4-	Itm2a-	Stat1+	6.98705	-3.72824	4.43194
P2276_N701_S520	P2276	671532	1157	rep1	CD69negDP	Others	Cd8+	Cd4+	Itm2a-	Stat1-	-7.85748	-3.94257	-0.414934
P2279_N724_S511	P2279	839292	1411	rep1	CD4SP	Others	Cd8-	Cd4+	Itm2a+	Stat1-	4.30673	-0.0572194	-2.01059
P2280_N712_S513	P2280	726011	1280	rep1	TCRhiDP	Cd4-Cd8-	Cd8-	Cd4-	Itm2a+	Stat1-	2.58042	-0.298441	-0.451885
P2274_N707_S511	P2274	588695	1564	rep1	CD4SP	Others	Cd8-	Cd4+	Itm2a-	Stat1+	5.74001	-1.64585	-2.63843
P2275_N727_S503	P2275	868374	1445	rep1	CD8SP	Others	Cd8+	Cd4-	Itm2a-	Stat1-	7.99462	-4.47541	4.39516
P2221_N712_S504	P2221	436559	1311	rep1	TCRhiDP	Cd4-Cd8-	Cd8-	Cd4-	Itm2a+	Stat1-	-1.69909	5.40639	1.5821
P2275_N718_S508	P2275	561664	869	rep1	CD69negDP	Others	Cd8+	Cd4+	Itm2a-	Stat1-	-6.20378	-3.38498	-0.977111
P2222_N703_S508	P2222	504002	1165	rep1	CD69posDP	Cd4-Cd8-	Cd8-	Cd4-	Itm2a+	Stat1-	-1.03762	2.985	0.701245
P2276_N702_S520	P2276	766421	816	rep1	CD69negDP	Others	Cd8+	Cd4+	Itm2a-	Stat1-	-7.66158	-3.92867	-0.668829
P2279_N721_S510	P2279	701962	1135	rep1	CD4SP	Cd4-Cd8-	Cd8-	Cd4-	Itm2a-	Stat1-	-0.214065	-0.365411	-2.3036
P2221_N712_S517	P2221	371248	885	rep1	TCRhiDP	Others	Cd8+	Cd4+	Itm2a+	Stat1-	-2.88679	2.99519	1.24818
P2275_N718_S511	P2275	570336	941	rep1	CD69negDP	Others	Cd8+	Cd4+	Itm2a-	Stat1-	-9.03038	-4.32787	-0.631781
P2221_N711_S504	P2221	292401	921	rep1	TCRhiDP	Others	Cd8+	Cd4+	Itm2a+	Stat1-	-0.968712	3.75284	0.167135
P2274_N711_S507	P2274	700662	1297	rep1	CD8SP	Cd4-Cd8-	Cd8-	Cd4-	Itm2a-	Stat1+	4.83209	-3.56301	3.80927
P2279_N716_S508	P2279	850585	961	rep1	CD69negDP	Others	Cd8+	Cd4+	Itm2a-	Stat1-	-6.5614	-0.631263	-0.243552
P2220_N712_S504	P2220	134399	1378	rep1	TCRhiDP	Others	Cd8+	Cd4-	Itm2a-	Stat1+	3.38918	-0.56481	1.1108
P2275_N726_S506	P2275	893874	1508	rep1	CD8SP	Others	Cd8+	Cd4-	Itm2a-	Stat1+	5.55991	-4.04818	3.21914
P2275_N719_S502	P2275	418430	1464	rep1	CD69posDP	Others	Cd8+	Cd4-	Itm2a+	Stat1-	3.04147	1.02585	-0.133031
P2274_N711_S508	P2274	922701	1369	rep1	CD8SP	Others	Cd8+	Cd4-	Itm2a-	Stat1-	4.58878	-1.77612	-0.55084
P2222_N706_S508	P2222	500061	936	rep1	CD4+8low	Others	Cd8-	Cd4+	Itm2a+	Stat1-	0.994608	3.81528	-0.173192
P2222_N701_S505	P2222	566249	887	rep1	CD69negDP	Others	Cd8+	Cd4+	Itm2a-	Stat1-	-9.51502	-3.15151	-0.413352
P2279_N724_S503	P2279	833121	1153	rep1	CD4SP	Others	Cd8-	Cd4+	Itm2a-	Stat1+	6.36661	-1.50509	-2.26644
P2221_N709_S503	P2221	733463	1227	rep1	TCRhiDP	Others	Cd8+	Cd4+	Itm2a+	Stat1+	2.25213	0.377548	-0.301409
P2275_N723_S507	P2275	791106	1530	rep1	CD4SP	Others	Cd8-	Cd4+	Itm2a+	Stat1+	1.09119	2.137	-0.759503
P2275_N716_S510	P2275	571441	960	rep1	CD69negDP	Others	Cd8+	Cd4+	Itm2a+	Stat1-	-6.37449	-4.04763	-1.05013
P2222_N707_S505	P2222	596611	1195	rep1	CD4SP	Others	Cd8-	Cd4+	Itm2a-	Stat1+	4.41093	-0.623934	-1.82738
P2222_N710_S507	P2222	560781	1025	rep1	CD8SP	Others	Cd8+	Cd4-	Itm2a-	Stat1-	4.80866	-2.55999	-1.14345
P2279_N722_S510	P2279	882729	1098	rep1	CD4+8low	Others	Cd8-	Cd4+	Itm2a+	Stat1+	0.268042	3.71578	-1.45057
P2220_N708_S503	P2220	25055	965	rep1	TCRhiDP	Others	Cd8+	Cd4-	Itm2a+	Stat1+	1.17816	0.459877	0.791516
P2222_N707_S507	P2222	743458	1217	rep1	CD4SP	Others	Cd8-	Cd4+	Itm2a+	Stat1-	1.12524	4.16628	-2.07088
P2276_N707_S513	P2276	734771	1149	rep1	CD4SP	Others	Cd8-	Cd4+	Itm2a-	Stat1+	5.18247	-0.995703	-3.01686
P2274_N710_S511	P2274	634171	1425	rep1	CD4SP	Others	Cd8-	Cd4+	Itm2a+	Stat1+	6.96556	-0.404345	-3.84097
P2275_N724_S506	P2275	766002	1332	rep1	CD4SP	Others	Cd8-	Cd4+	Itm2a-	Stat1+	6.57562	-2.24588	-3.70651
P2274_N705_S510	P2274	587089	1472	rep1	CD4+8low	Others	Cd8-	Cd4+	Itm2a-	Stat1+	0.659768	2.89693	-1.01247
P2222_N708_S517	P2222	439585	1135	rep1	CD4SP	Others	Cd8-	Cd4+	Itm2a-	Stat1+	4.23415	-0.0142015	-0.81397
P2222_N710_S502	P2222	491839	1524	rep1	CD8SP	Others	Cd8+	Cd4-	Itm2a-	Stat1-	6.02211	-3.56725	2.25698
P2275_N724_S502	P2275	679130	1105	rep1	CD4SP	Others	Cd8-	Cd4+	Itm2a-	Stat1+	5.95978	-2.40892	-3.97675
P2220_N707_S517	P2220	108144	1224	rep1	TCRhiDP	Others	Cd8+	Cd4-	Itm2a+	Stat1+	4.6546	0.903675	0.463765
P2276_N710_S518	P2276	571539	1959	rep1	CD4SP	Others	Cd8-	Cd4+	Itm2a+	Stat1+	6.51473	-1.08853	-1.63632
P2276_N703_S515	P2276	788610	1180	rep1	CD69posDP	Cd4-Cd8-	Cd8-	Cd4-	Itm2a+	Stat1-	-2.56162	3.45267	1.30218
P2277_N726_S516	P2277	1101014	2043	rep1	CD8SP	Others	Cd8+	Cd4-	Itm2a-	Stat1+	4.94609	-2.79614	5.833
P2279_N726_S502	P2279	908388	1571	rep1	CD8SP	Others	Cd8+	Cd4-	Itm2a-	Stat1+	5.85205	-4.10532	3.45141
P2277_N726_S518	P2277	940014	1529	rep1	CD8SP	Others	Cd8+	Cd4-	Itm2a-	Stat1+	4.45959	-2.30031	1.17518
P2276_N703_S516	P2276	877834	1085	rep1	CD69posDP	Cd4-Cd8-	Cd8-	Cd4-	Itm2a+	Stat1-	-3.71251	4.09371	1.9807
P2276_N703_S517	P2276	967028	1337	rep1	CD69posDP	Others	Cd8+	Cd4+	Itm2a-	Stat1-	-6.02572	-2.72946	-0.00615014
P2274_N701_S505	P2274	542868	973	rep1	CD69negDP	Others	Cd8+	Cd4+	Itm2a-	Stat1-	-7.68534	-3.55061	-0.78633
P2277_N719_S518	P2277	792961	1020	rep1	CD69posDP	Others	Cd8+	Cd4+	Itm2a-	Stat1+	-3.00556	0.605794	0.717687
P2274_N703_S505	P2274	826033	1189	rep1	CD69posDP	Cd4-Cd8-	Cd8-	Cd4-	Itm2a+	Stat1+	-0.712531	3.58604	2.48514
P2276_N702_S522	P2276	728664	969	rep1	CD69negDP	Others	Cd8+	Cd4+	Itm2a-	Stat1-	-8.99262	-3.08755	-0.825614
P2274_N701_S507	P2274	295523	733	rep1	CD69negDP	Others	Cd8+	Cd4+	Itm2a-	Stat1-	-8.48199	-1.7212	0.33843
P2279_N718_S505	P2279	526197	1089	rep1	CD69negDP	Others	Cd8+	Cd4+	Itm2a-	Stat1-	-6.84537	-3.21295	-1.25754
P2279_N719_S508	P2279	1006515	1107	rep1	CD69posDP	Others	Cd8-	Cd4+	Itm2a+	Stat1-	-1.68858	2.76677	-0.14479
P2279_N727_S502	P2279	968012	1412	rep1	CD8SP	Others	Cd8+	Cd4-	Itm2a-	Stat1+	3.83728	-3.08576	-0.239167
P2280_N715_S513	P2280	457663	1202	rep1	TCRhiDP	Others	Cd8+	Cd4+	Itm2a-	Stat1-	-6.89415	-3.83415	-2.91973
P2222_N708_S507	P2222	680528	1235	rep1	CD4SP	Others	Cd8-	Cd4+	Itm2a+	Stat1-	6.34125	-1.23403	-3.27766
P2277_N724_S517	P2277	825108	1812	rep1	CD4SP	Others	Cd8-	Cd4+	Itm2a+	Stat1+	5.45838	-1.93596	-2.79307
P2279_N722_S502	P2279	1050027	1608	rep1	CD4SP	Others	Cd8-	Cd4+	Itm2a-	Stat1+	6.43086	-1.69431	-0.519053
P2274_N702_S503	P2274	580521	1081	rep1	CD69negDP	Others	Cd8+	Cd4+	Itm2a-	Stat1-	-7.07348	-4.60382	-0.962584
P2275_N718_S503	P2275	827561	1145	rep1	CD69negDP	Others	Cd8+	Cd4+	Itm2a-	Stat1-	-6.76787	-2.58164	-1.73696
P2274_N706_S508	P2274	585521	1066	rep1	CD4+8low	Others	Cd8-	Cd4+	Itm2a+	Stat1+	-0.493108	2.95576	1.9937
P2280_N707_S513	P2280	913268	1091	rep1	TCRhiDP	Others	Cd8-	Cd4+	Itm2a-	Stat1-	-2.07903	3.07977	0.740417
P2277_N720_S520	P2277	822625	1146	rep1	CD69posDP	Others	Cd8-	Cd4+	Itm2a+	Stat1-	-0.808542	5.17077	1.07515
P2222_N708_S506	P2222	672655	1179	rep1	CD4SP	Others	Cd8-	Cd4+	Itm2a+	Stat1+	4.54978	-0.181695	-1.72119
P2277_N719_S520	P2277	1002842	1175	rep1	CD69posDP	Others	Cd8+	Cd4-	Itm2a-	Stat1+	3.53105	-1.11869	0.24018
P2274_N704_S503	P2274	588994	936	rep1	CD69posDP	Cd4-Cd8-	Cd8-	Cd4-	Itm2a-	Stat1-	-3.04533	2.59609	0.317638
P2280_N712_S516	P2280	861873	1022	rep1	TCRhiDP	Others	Cd8+	Cd4+	Itm2a-	Stat1-	0.115148	0.618565	0.784606
P2275_N727_S506	P2275	1137652	2060	rep1	CD8SP	Others	Cd8+	Cd4-	Itm2a+	Stat1-	4.85177	-2.46273	2.75644
P2278_N715_S506	P2278	478501	1159	rep1	TCRhiDP	Others	Cd8-	Cd4+	Itm2a-	Stat1-	-1.42421	3.14823	0.00703835
P2276_N712_S521	P2276	810526	1902	rep1	CD8SP	Others	Cd8+	Cd4-	Itm2a-	Stat1+	6.72844	-3.50836	3.83931
P2279_N723_S510	P2279	646274	967	rep1	CD4SP	Others	Cd8-	Cd4+	Itm2a-	Stat1-	2.95643	1.15483	-3.67578
P2276_N706_S515	P2276	949233	1327	rep1	CD4+8low	Others	Cd8-	Cd4+	Itm2a+	Stat1-	-0.721853	4.50362	1.33442
P2222_N709_S502	P2222	547127	1377	rep1	CD8SP	Others	Cd8+	Cd4-	Itm2a-	Stat1+	4.7918	-1.2081	-0.684364
P2277_N724_S520	P2277	1085569	1522	rep1	CD4SP	Others	Cd8-	Cd4+	Itm2a+	Stat1+	4.70723	0.11115	-1.69599
P2220_N711_S517	P2220	197248	1149	rep1	TCRhiDP	Others	Cd8+	Cd4+	Itm2a+	Stat1-	-0.874124	3.41006	0.94283
P2279_N718_S503	P2279	693280	745	rep1	CD69negDP	Others	Cd8+	Cd4+	Itm2a-	Stat1-	-7.46054	-2.02738	1.36473
P2277_N723_S521	P2277	738087	1461	rep1	CD4SP	Others	Cd8-	Cd4+	Itm2a-	Stat1-	3.08672	2.69485	-3.66111
P2278_N714_S505	P2278	498482	999	rep1	TCRhiDP	Others	Cd8+	Cd4+	Itm2a-	Stat1-	-7.85347	-3.16425	-0.682917
P2279_N716_S510	P2279	661982	802	rep1	CD69negDP	Others	Cd8+	Cd4+	Itm2a-	Stat1-	-7.11782	-5.02342	-1.04482
P2277_N727_S518	P2277	825887	2063	rep1	CD8SP	Others	Cd8+	Cd4-	Itm2a-	Stat1-	5.83898	-3.71976	2.0558
P2279_N727_S506	P2279	848260	1270	rep1	CD8SP	Others	Cd8+	Cd4-	Itm2a-	Stat1-	4.18553	-2.43274	-0.276691
P2220_N708_S504	P2220	172029	1083	rep1	TCRhiDP	Others	Cd8+	Cd4+	Itm2a-	Stat1-	-2.82045	1.45405	1.11871
P2274_N707_S510	P2274	878145	1563	rep1	CD4SP	Others	Cd8-	Cd4+	Itm2a+	Stat1+	6.36668	-1.72623	-3.14969
P2279_N720_S503	P2279	811718	1123	rep1	CD69posDP	Others	Cd8-	Cd4+	Itm2a-	Stat1+	-0.824543	0.931853	-0.26031
P2276_N701_S516	P2276	458561	879	rep1	CD69negDP	Others	Cd8+	Cd4+	Itm2a-	Stat1-	-8.9728	-4.23933	-1.17382
P2275_N718_S506	P2275	634826	974	rep1	CD69negDP	Others	Cd8+	Cd4+	Itm2a-	Stat1-	-6.93222	-3.80349	-1.52688
P2221_N711_S502	P2221	691168	1436	rep1	TCRhiDP	Others	Cd8+	Cd4-	Itm2a-	Stat1-	3.63967	-0.690131	1.7416
P2274_N712_S506	P2274	617804	1095	rep1	CD8SP	Cd4-Cd8-	Cd8-	Cd4-	Itm2a-	Stat1+	3.51479	-2.08016	-1.09757
P2276_N703_S513	P2276	814794	1214	rep1	CD69posDP	Cd4-Cd8-	Cd8-	Cd4-	Itm2a-	Stat1-	-3.59295	4.50064	2.00423
P2277_N721_S517	P2277	626732	1260	rep1	CD4+8low	Others	Cd8-	Cd4+	Itm2a+	Stat1+	1.06983	2.3819	-0.820982
P2274_N710_S508	P2274	807114	1401	rep1	CD4SP	Others	Cd8-	Cd4+	Itm2a-	Stat1-	4.856	-1.30087	-2.7097
P2279_N723_S505	P2279	652149	1151	rep1	CD4SP	Others	Cd8-	Cd4+	Itm2a-	Stat1+	4.5386	-0.621016	-2.74063
P2274_N704_S506	P2274	753721	1216	rep1	CD69posDP	Cd4-Cd8-	Cd8-	Cd4-	Itm2a-	Stat1-	-4.15277	2.40152	2.83197
P2277_N718_S513	P2277	740079	1086	rep1	CD69negDP	Others	Cd8+	Cd4+	Itm2a-	Stat1-	-8.53503	-3.82698	1.00323
P2276_N707_S522	P2276	847641	1262	rep1	CD4SP	Others	Cd8-	Cd4+	Itm2a+	Stat1-	1.81885	1.70269	0.0552422
P2222_N702_S504	P2222	608967	802	rep1	CD69negDP	Others	Cd8+	Cd4+	Itm2a-	Stat1-	-8.00519	-3.16582	-0.542969
P2220_N707_S503	P2220	272815	912	rep1	TCRhiDP	Others	Cd8-	Cd4+	Itm2a+	Stat1-	-2.75245	5.8288	2.52776
P2277_N726_S515	P2277	859717	1849	rep1	CD8SP	Others	Cd8+	Cd4-	Itm2a-	Stat1+	5.76637	-2.1379	1.9373
P2222_N708_S502	P2222	502349	1240	rep1	CD4SP	Others	Cd8-	Cd4+	Itm2a-	Stat1+	4.34327	-0.279717	-3.03996
P2277_N723_S513	P2277	489925	1193	rep1	CD4SP	Others	Cd8-	Cd4+	Itm2a-	Stat1-	6.11071	-0.64727	-3.12814
P2279_N720_S505	P2279	540939	774	rep1	CD69posDP	Others	Cd8+	Cd4+	Itm2a-	Stat1-	-6.13769	0.703978	1.44672
P2276_N711_S513	P2276	600433	1302	rep1	CD8SP	Others	Cd8+	Cd4-	Itm2a-	Stat1-	5.61753	-2.64775	-0.129772
P2274_N703_S511	P2274	424123	939	rep1	CD69posDP	Others	Cd8+	Cd4+	Itm2a-	Stat1+	-3.68557	2.55729	2.47859
P2222_N703_S517	P2222	130398	1001	rep1	CD69posDP	Others	Cd8+	Cd4+	Itm2a+	Stat1-	-1.71316	3.78108	1.5918
P2222_N701_S502	P2222	401012	892	rep1	CD69negDP	Others	Cd8+	Cd4+	Itm2a-	Stat1-	-7.04938	-2.34818	-0.137112
P2277_N727_S522	P2277	718101	1967	rep1	CD8SP	Others	Cd8+	Cd4-	Itm2a-	Stat1-	5.35408	-1.3179	0.440862
P2274_N702_S502	P2274	490765	988	rep1	CD69negDP	Others	Cd8+	Cd4+	Itm2a-	Stat1-	-7.13612	-3.59831	-1.0466
P2279_N727_S505	P2279	1095868	1313	rep1	CD8SP	Others	Cd8+	Cd4-	Itm2a-	Stat1+	3.70695	-3.20075	2.06091
P2276_N712_S520	P2276	740705	1387	rep1	CD8SP	Others	Cd8+	Cd4-	Itm2a-	Stat1+	5.50888	-4.39724	1.03312
P2274_N703_S503	P2274	718690	874	rep1	CD69posDP	Others	Cd8+	Cd4+	Itm2a-	Stat1-	-7.80683	-3.90332	-0.688693
P2278_N715_S503	P2278	448092	1426	rep1	TCRhiDP	Others	Cd8+	Cd4+	Itm2a+	Stat1-	0.519792	2.80667	-1.08607
P2274_N710_S502	P2274	810588	1466	rep1	CD4SP	Others	Cd8-	Cd4+	Itm2a+	Stat1-	6.14872	-0.580375	-3.20656
P2278_N707_S503	P2278	582966	1423	rep1	TCRhiDP	Cd4-Cd8-	Cd8-	Cd4-	Itm2a+	Stat1-	2.22408	1.25304	1.8275
P2222_N709_S504	P2222	515874	1127	rep1	CD8SP	Others	Cd8+	Cd4-	Itm2a-	Stat1-	4.41194	-1.82413	0.774933
P2276_N705_S522	P2276	873277	1253	rep1	CD4+8low	Others	Cd8-	Cd4+	Itm2a+	Stat1-	-0.534252	4.71992	0.581424
P2277_N720_S515	P2277	735814	1192	rep1	CD69posDP	Cd4-Cd8-	Cd8-	Cd4-	Itm2a-	Stat1-	-2.26335	4.00344	1.44546
P2274_N705_S507	P2274	749780	987	rep1	CD4+8low	Others	Cd8-	Cd4+	Itm2a+	Stat1+	-1.62522	4.77905	0.783677
P2222_N704_S503	P2222	185534	719	rep1	CD69posDP	Others	Cd8+	Cd4+	Itm2a-	Stat1-	-4.19094	3.04295	1.9379
P2279_N721_S502	P2279	699060	1027	rep1	CD4+8low	Others	Cd8-	Cd4+	Itm2a-	Stat1-	-2.29609	3.10797	0.487735
P2221_N711_S517	P2221	522282	1232	rep1	TCRhiDP	Cd4-Cd8-	Cd8-	Cd4-	Itm2a-	Stat1-	-2.21947	3.12784	1.53256
P2279_N726_S508	P2279	802103	1159	rep1	CD8SP	Others	Cd8+	Cd4-	Itm2a-	Stat1-	5.40771	-4.04097	4.40385
P2275_N718_S505	P2275	608651	924	rep1	CD69negDP	Others	Cd8+	Cd4+	Itm2a-	Stat1-	-8.73561	-1.64237	-0.4585
P2279_N721_S511	P2279	619198	1166	rep1	CD4+8low	Others	Cd8-	Cd4+	Itm2a-	Stat1+	1.04884	1.07909	0.465089
P2222_N702_S505	P2222	612478	857	rep1	CD69negDP	Others	Cd8+	Cd4+	Itm2a-	Stat1-	-7.60104	-2.53596	0.222376
P2279_N726_S507	P2279	700388	1171	rep1	CD8SP	Others	Cd8+	Cd4-	Itm2a-	Stat1-	6.75122	-3.86471	3.31605
P2278_N715_S505	P2278	575474	1062	rep1	TCRhiDP	Others	Cd8-	Cd4+	Itm2a+	Stat1-	1.45844	1.45766	-0.35283
P2276_N710_S513	P2276	817991	1475	rep1	CD4SP	Others	Cd8-	Cd4+	Itm2a+	Stat1-	2.18241	2.66013	-3.09026
P2279_N722_S506	P2279	1206249	1240	rep1	CD4+8low	Others	Cd8+	Cd4+	Itm2a-	Stat1-	-6.91246	-4.26572	-1.25537
P2222_N702_S503	P2222	508214	1519	rep1	CD69negDP	Others	Cd8+	Cd4+	Itm2a-	Stat1-	-6.61825	-5.30736	-2.77011
P2276_N707_S520	P2276	1152658	1277	rep1	CD4SP	Others	Cd8-	Cd4+	Itm2a+	Stat1+	5.79611	-1.94067	-3.32938
P2274_N702_S508	P2274	366045	857	rep1	CD69negDP	Others	Cd8+	Cd4+	Itm2a-	Stat1-	-7.78982	-3.60758	-1.02793
P2279_N726_S510	P2279	699848	906	rep1	CD8SP	Others	Cd8+	Cd4-	Itm2a-	Stat1+	4.66118	-0.968739	-1.31251
P2274_N701_S503	P2274	464390	848	rep1	CD69negDP	Others	Cd8+	Cd4+	Itm2a-	Stat1-	-6.72118	-4.32732	-0.483041
P2277_N722_S518	P2277	735193	1321	rep1	CD4SP	Others	Cd8-	Cd4+	Itm2a+	Stat1-	2.23409	2.02725	-0.267498
P2275_N716_S511	P2275	495637	935	rep1	CD69negDP	Others	Cd8+	Cd4+	Itm2a-	Stat1-	-9.3914	-3.08227	-0.13145
P2280_N714_S513	P2280	1034800	1268	rep1	TCRhiDP	Others	Cd8-	Cd4+	Itm2a+	Stat1-	-1.62021	1.54196	1.14495
P2274_N706_S502	P2274	718618	1368	rep1	CD4+8low	Others	Cd8-	Cd4+	Itm2a+	Stat1+	-0.450375	5.26492	-0.585537
P2277_N722_S515	P2277	888551	1312	rep1	CD4SP	Others	Cd8-	Cd4+	Itm2a+	Stat1-	2.85824	1.84737	-3.18653
P2279_N718_S510	P2279	410174	711	rep1	CD69negDP	Others	Cd8+	Cd4+	Itm2a-	Stat1-	-8.38159	-2.79174	-0.525564
P2276_N706_S520	P2276	1017263	1500	rep1	CD4+8low	Others	Cd8-	Cd4+	Itm2a+	Stat1-	0.784306	4.48594	-2.13957
P2276_N702_S518	P2276	941807	954	rep1	CD69negDP	Others	Cd8+	Cd4+	Itm2a-	Stat1+	-7.49596	-3.54611	-0.880802
P2279_N718_S502	P2279	880510	861	rep1	CD69negDP	Others	Cd8+	Cd4+	Itm2a-	Stat1-	-5.82471	-2.47997	0.0303638
P2277_N724_S516	P2277	900148	1320	rep1	CD4SP	Others	Cd8-	Cd4+	Itm2a-	Stat1-	4.58758	-1.42021	-0.549196
P2274_N712_S507	P2274	822903	1574	rep1	CD8SP	Others	Cd8+	Cd4-	Itm2a-	Stat1+	6.65855	-4.99979	3.20383
P2222_N705_S507	P2222	562952	1076	rep1	CD4+8low	Others	Cd8-	Cd4+	Itm2a+	Stat1-	1.21821	2.29714	-2.61628
P2275_N723_S508	P2275	934264	1567	rep1	CD4SP	Others	Cd8-	Cd4+	Itm2a+	Stat1-	5.12953	-0.489699	-1.92038
P2278_N715_S502	P2278	406956	1719	rep1	TCRhiDP	Others	Cd8+	Cd4-	Itm2a+	Stat1-	-0.390483	4.26969	0.529662
P2222_N704_S502	P2222	272161	785	rep1	CD69posDP	Others	Cd8+	Cd4+	Itm2a-	Stat1-	-7.66382	-2.723	-0.351502
P2222_N710_S504	P2222	608884	1382	rep1	CD8SP	Others	Cd8+	Cd4-	Itm2a-	Stat1+	6.70089	-4.13084	2.51584
P2275_N719_S506	P2275	561243	1063	rep1	CD69posDP	Others	Cd8+	Cd4+	Itm2a+	Stat1+	-1.67732	3.64367	1.67437
P2222_N705_S506	P2222	572298	1169	rep1	CD4+8low	Others	Cd8+	Cd4+	Itm2a+	Stat1+	-1.58433	5.23906	2.34164
P2277_N726_S521	P2277	749764	1405	rep1	CD8SP	Others	Cd8+	Cd4-	Itm2a-	Stat1+	4.33803	-0.8421	2.12728
P2276_N706_S513	P2276	687403	1224	rep1	CD4SP	Others	Cd8+	Cd4+	Itm2a-	Stat1-	1.00024	-1.3833	-0.260938
P2274_N702_S507	P2274	597523	965	rep1	CD69negDP	Others	Cd8+	Cd4+	Itm2a-	Stat1-	-6.74356	-1.91582	-0.531802
P2275_N722_S502	P2275	681623	1409	rep1	CD4+8low	Others	Cd8-	Cd4+	Itm2a+	Stat1-	-0.396931	4.14659	0.112681
P2222_N709_S505	P2222	632561	1501	rep1	CD8SP	Others	Cd8+	Cd4-	Itm2a-	Stat1+	5.63937	-2.93374	1.65749
P2275_N726_S510	P2275	847755	1647	rep1	CD8SP	Others	Cd8+	Cd4-	Itm2a-	Stat1-	7.33223	-5.04846	4.83778
P2280_N710_S515	P2280	1215488	1186	rep1	TCRhiDP	Others	Cd8+	Cd4+	Itm2a-	Stat1+	-1.06132	1.14165	-0.533847
P2280_N710_S517	P2280	654607	1067	rep1	TCRhiDP	Others	Cd8-	Cd4+	Itm2a+	Stat1-	-1.69505	5.6606	1.68299
P2279_N716_S506	P2279	759065	943	rep1	CD69negDP	Others	Cd8+	Cd4+	Itm2a-	Stat1-	-7.44776	-2.68726	-0.260631
P2280_N714_S516	P2280	924286	1417	rep1	TCRhiDP	Others	Cd8+	Cd4-	Itm2a-	Stat1-	0.806589	1.59585	-0.0205917
P2279_N716_S507	P2279	727500	932	rep1	CD69negDP	Others	Cd8+	Cd4+	Itm2a-	Stat1-	-8.06557	-3.77378	-1.94774
P2278_N712_S505	P2278	682373	1198	rep1	TCRhiDP	Others	Cd8-	Cd4+	Itm2a+	Stat1-	-0.871516	2.65029	0.303226
P2277_N719_S522	P2277	548602	983	rep1	CD69posDP	Cd4-Cd8-	Cd8-	Cd4-	Itm2a-	Stat1-	-2.98586	3.70545	0.908668
P2277_N721_S522	P2277	803734	944	rep1	CD4SP	Others	Cd8-	Cd4+	Itm2a-	Stat1+	3.76044	-0.0267152	0.503234
P2277_N723_S520	P2277	926655	1668	rep1	CD4SP	Others	Cd8-	Cd4+	Itm2a-	Stat1-	6.95831	-0.353577	-0.556025
P2277_N727_S515	P2277	826880	1404	rep1	CD8SP	Others	Cd8+	Cd4-	Itm2a-	Stat1-	3.06844	0.0103012	-1.11409
P2279_N727_S503	P2279	1185848	1387	rep1	CD8SP	Others	Cd8+	Cd4-	Itm2a+	Stat1-	6.61806	-4.94848	4.91886
P2280_N711_S513	P2280	675087	1184	rep1	TCRhiDP	Others	Cd8+	Cd4-	Itm2a-	Stat1-	0.695804	1.9044	0.540741
P2276_N707_S521	P2276	1134692	1301	rep1	CD4SP	Others	Cd8-	Cd4+	Itm2a+	Stat1-	2.73755	-0.238115	-0.778985
P2278_N707_S505	P2278	524936	1196	rep1	TCRhiDP	Cd4-Cd8-	Cd8-	Cd4-	Itm2a-	Stat1+	4.05923	-0.832286	1.12836
P2276_N710_S515	P2276	823171	1061	rep1	CD4SP	Others	Cd8-	Cd4+	Itm2a-	Stat1+	6.14659	-0.629182	-3.10993
P2274_N705_S502	P2274	550106	1030	rep1	CD4+8low	Others	Cd8-	Cd4+	Itm2a-	Stat1+	-1.75856	2.67915	-0.418072
P2279_N726_S505	P2279	831300	1636	rep1	CD8SP	Others	Cd8+	Cd4-	Itm2a+	Stat1+	5.9698	-2.10073	1.99029
P2274_N701_S510	P2274	464383	1006	rep1	CD69negDP	Others	Cd8+	Cd4+	Itm2a-	Stat1+	-7.87208	-4.0112	-1.36047
P2279_N727_S508	P2279	832561	1137	rep1	CD8SP	Others	Cd8+	Cd4-	Itm2a-	Stat1-	1.87492	-1.93208	-0.0323903
P2221_N709_S502	P2221	484110	980	rep1	TCRhiDP	Others	Cd8-	Cd4+	Itm2a+	Stat1-	-1.68342	2.94546	0.965112
P2275_N721_S505	P2275	753230	1278	rep1	CD4+8low	Others	Cd8-	Cd4+	Itm2a-	Stat1-	-0.369211	3.57274	-0.120922
P2221_N711_S503	P2221	510027	870	rep1	TCRhiDP	Others	Cd8-	Cd4+	Itm2a+	Stat1-	-1.15284	4.23972	0.466366
P2220_N710_S517	P2220	59463	969	rep1	TCRhiDP	Others	Cd8+	Cd4-	Itm2a+	Stat1+	2.06612	0.813099	0.132608
P2275_N720_S510	P2275	575385	1051	rep1	CD69posDP	Others	Cd8+	Cd4+	Itm2a-	Stat1-	-4.34854	0.557816	0.247174
P2274_N703_S508	P2274	563648	1029	rep1	CD69posDP	Others	Cd8-	Cd4+	Itm2a+	Stat1+	-3.45774	4.2211	2.09007
P2221_N710_S517	P2221	602647	1104	rep1	TCRhiDP	Others	Cd8-	Cd4+	Itm2a+	Stat1-	-2.50543	5.29202	1.69053
P2275_N723_S511	P2275	624736	1370	rep1	CD4SP	Others	Cd8-	Cd4+	Itm2a+	Stat1-	2.09668	2.69135	-1.8766
P2222_N703_S505	P2222	674970	1137	rep1	CD69posDP	Others	Cd8+	Cd4-	Itm2a+	Stat1-	-2.39702	4.58657	0.963579
P2279_N723_S507	P2279	761946	1043	rep1	CD4SP	Others	Cd8-	Cd4+	Itm2a+	Stat1+	2.03034	2.02612	-2.59932
P2276_N706_S516	P2276	1043797	1487	rep1	CD4+8low	Others	Cd8-	Cd4+	Itm2a+	Stat1-	0.527812	2.32342	-1.49363
P2275_N716_S508	P2275	648326	1049	rep1	CD69negDP	Others	Cd8+	Cd4+	Itm2a-	Stat1+	-6.83249	-4.28118	-1.35953
P2275_N721_S507	P2275	536118	1087	rep1	CD4+8low	Others	Cd8+	Cd4+	Itm2a-	Stat1-	-1.36099	1.36811	0.449984
P2276_N710_S522	P2276	675414	1278	rep1	CD4SP	Others	Cd8-	Cd4+	Itm2a+	Stat1+	3.17916	3.75274	-3.32122
P2274_N703_S502	P2274	437007	1150	rep1	CD69posDP	Cd4-Cd8-	Cd8-	Cd4-	Itm2a+	Stat1-	-2.90001	3.87464	1.39212
P2222_N706_S505	P2222	531188	955	rep1	CD4+8low	Others	Cd8-	Cd4+	Itm2a+	Stat1-	-1.16871	4.06192	1.90575
P2274_N704_S507	P2274	592595	1039	rep1	CD69posDP	Others	Cd8+	Cd4+	Itm2a-	Stat1-	-4.78578	1.59517	2.0435
P2276_N703_S521	P2276	802382	1113	rep1	CD69posDP	Others	Cd8-	Cd4+	Itm2a+	Stat1+	0.256347	4.23664	0.152421
P2279_N720_S508	P2279	656035	1055	rep1	CD69posDP	Others	Cd8+	Cd4+	Itm2a-	Stat1-	2.60965	0.99992	0.852269
P2220_N711_S504	P2220	127330	1209	rep1	TCRhiDP	Others	Cd8+	Cd4+	Itm2a-	Stat1+	2.54812	-1.25992	2.3232
P2279_N716_S511	P2279	624923	1030	rep1	CD69negDP	Others	Cd8+	Cd4+	Itm2a-	Stat1-	-7.50962	-2.59653	-0.725243
P2274_N704_S508	P2274	576192	1162	rep1	CD69posDP	Others	Cd8-	Cd4+	Itm2a+	Stat1+	-0.659444	3.68751	0.641681
P2274_N702_S506	P2274	680068	1095	rep1	CD69negDP	Others	Cd8+	Cd4+	Itm2a-	Stat1-	-7.65848	-4.39546	-1.57206
P2275_N724_S507	P2275	860882	1577	rep1	CD4SP	Others	Cd8-	Cd4+	Itm2a-	Stat1+	5.2394	-1.33054	-3.29305
P2278_N710_S502	P2278	390079	1131	rep1	TCRhiDP	Others	Cd8+	Cd4+	Itm2a-	Stat1-	-1.973	2.46778	2.33707
P2277_N719_S515	P2277	700675	1116	rep1	CD69posDP	Others	Cd8+	Cd4-	Itm2a-	Stat1-	-1.54502	4.47798	0.938971
P2222_N705_S504	P2222	568780	1378	rep1	CD4+8low	Others	Cd8-	Cd4+	Itm2a+	Stat1+	1.85769	2.7133	-2.3161
P2220_N710_S503	P2220	266970	1177	rep1	TCRhiDP	Others	Cd8+	Cd4+	Itm2a+	Stat1-	-2.15776	2.50757	1.45788
P2275_N724_S510	P2275	776937	1123	rep1	CD4SP	Others	Cd8-	Cd4+	Itm2a-	Stat1+	6.57531	-2.18853	-2.62562
P2274_N704_S510	P2274	662206	1422	rep1	CD69posDP	Others	Cd8+	Cd4+	Itm2a-	Stat1-	3.24121	0.580323	-0.624611
P2275_N719_S505	P2275	590789	790	rep1	CD69posDP	Others	Cd8+	Cd4+	Itm2a-	Stat1-	-7.03741	-1.87425	0.574116
P2277_N719_S517	P2277	561906	1092	rep1	CD69posDP	Others	Cd8-	Cd4+	Itm2a+	Stat1-	-1.51386	2.85642	2.40091
P2222_N707_S502	P2222	318433	1085	rep1	CD4SP	Others	Cd8-	Cd4+	Itm2a+	Stat1+	4.77089	-0.193785	-2.12021
P2222_N701_S517	P2222	233367	868	rep1	CD69negDP	Others	Cd8+	Cd4+	Itm2a-	Stat1-	-8.04228	-4.26704	-1.86711
P2275_N723_S503	P2275	735481	1013	rep1	CD4SP	Others	Cd8-	Cd4+	Itm2a-	Stat1+	5.67086	-1.56778	-2.80596
P2280_N715_S517	P2280	651616	1578	rep1	TCRhiDP	Others	Cd8+	Cd4+	Itm2a+	Stat1+	3.01647	-0.571249	0.844909
P2274_N705_S506	P2274	827482	1523	rep1	CD4+8low	Others	Cd8-	Cd4+	Itm2a+	Stat1-	0.930427	3.08215	-0.299166
P2276_N712_S517	P2276	813770	1505	rep1	CD8SP	Others	Cd8+	Cd4-	Itm2a+	Stat1-	6.95858	-5.44965	2.89451
P2279_N718_S506	P2279	668686	902	rep1	CD69negDP	Others	Cd8-	Cd4+	Itm2a-	Stat1-	-7.32185	-2.23317	-0.491618
P2277_N718_S518	P2277	752183	845	rep1	CD69negDP	Others	Cd8+	Cd4+	Itm2a-	Stat1-	-7.98006	-2.92765	-0.253639
P2274_N712_S502	P2274	694382	1746	rep1	CD8SP	Others	Cd8+	Cd4-	Itm2a-	Stat1+	3.77564	-2.85317	-0.0222005
P2222_N704_S507	P2222	425030	1080	rep1	CD69posDP	Others	Cd8-	Cd4+	Itm2a+	Stat1-	-2.66219	4.08742	1.02466
P2274_N707_S502	P2274	773591	1293	rep1	CD4SP	Others	Cd8-	Cd4+	Itm2a+	Stat1+	5.24988	-1.05982	-2.85073
P2276_N704_S518	P2276	827965	1257	rep1	CD69posDP	Cd4-Cd8-	Cd8-	Cd4-	Itm2a+	Stat1-	-2.66047	4.7165	1.18164
P2220_N709_S502	P2220	264249	1060	rep1	TCRhiDP	Others	Cd8+	Cd4+	Itm2a-	Stat1-	3.42241	0.495538	-2.05342
P2222_N709_S517	P2222	522022	1691	rep1	CD8SP	Others	Cd8+	Cd4-	Itm2a-	Stat1-	6.48414	-1.77376	0.639079
P2221_N710_S503	P2221	512963	888	rep1	TCRhiDP	Others	Cd8+	Cd4+	Itm2a+	Stat1-	-2.11461	3.7976	0.846967
P2276_N705_S516	P2276	966316	1499	rep1	CD4+8low	Others	Cd8-	Cd4+	Itm2a+	Stat1-	-0.619951	2.87949	0.16129
P2275_N727_S511	P2275	767004	1570	rep1	CD8SP	Others	Cd8+	Cd4-	Itm2a-	Stat1-	5.10647	-1.9624	-0.0780088
P2275_N724_S503	P2275	675359	1011	rep1	CD4SP	Others	Cd8-	Cd4+	Itm2a-	Stat1+	5.18632	-1.58329	-2.21975
P2277_N723_S522	P2277	837046	1169	rep1	CD4SP	Others	Cd8-	Cd4+	Itm2a+	Stat1-	1.76231	5.40961	-2.14661
P2275_N716_S502	P2275	641065	943	rep1	CD69negDP	Others	Cd8+	Cd4+	Itm2a-	Stat1-	-7.84958	-3.6009	-1.34541
P2221_N710_S502	P2221	529689	1044	rep1	TCRhiDP	Others	Cd8+	Cd4+	Itm2a-	Stat1-	2.02513	-1.5337	1.27521
P2276_N704_S517	P2276	834461	998	rep1	CD69posDP	Cd4-Cd8-	Cd8-	Cd4-	Itm2a-	Stat1-	-4.32118	3.59049	1.94193
P2277_N720_S516	P2277	609135	983	rep1	CD69posDP	Cd4-Cd8-	Cd8-	Cd4-	Itm2a+	Stat1+	-0.999688	3.90986	0.478802
P2277_N727_S520	P2277	822604	1482	rep1	CD8SP	Others	Cd8+	Cd4-	Itm2a-	Stat1+	7.32381	-5.72763	4.11127
P2276_N710_S516	P2276	898918	1288	rep1	CD4SP	Others	Cd8-	Cd4+	Itm2a+	Stat1+	5.70927	-0.931309	-3.80155
P2278_N714_S503	P2278	597713	1183	rep1	TCRhiDP	Others	Cd8+	Cd4-	Itm2a-	Stat1-	1.55162	0.948466	-0.333579
P2276_N705_S515	P2276	770955	1310	rep1	CD4SP	Others	Cd8-	Cd4+	Itm2a+	Stat1+	4.40062	-0.373752	-2.86306
P2274_N707_S507	P2274	856548	1377	rep1	CD4SP	Others	Cd8-	Cd4+	Itm2a+	Stat1+	4.50545	1.12902	-2.50888
P2220_N711_S502	P2220	132548	357	rep1	TCRhiDP	Cd4-Cd8-	Cd8-	Cd4-	Itm2a-	Stat1-	-5.75116	0.903454	1.61604
P2220_N708_S517	P2220	136014	1026	rep1	TCRhiDP	Others	Cd8-	Cd4+	Itm2a-	Stat1-	0.953317	1.67766	-0.139721
P2275_N726_S503	P2275	821329	1520	rep1	CD8SP	Others	Cd8+	Cd4-	Itm2a+	Stat1-	6.0758	-3.5287	3.32497
P2278_N710_S503	P2278	675721	1170	rep1	TCRhiDP	Others	Cd8-	Cd4+	Itm2a-	Stat1-	3.51089	-0.849106	-1.01326
P2276_N704_S516	P2276	716346	1038	rep1	CD69posDP	Others	Cd8-	Cd4+	Itm2a+	Stat1-	-2.0462	4.87447	1.43775
P2279_N720_S502	P2279	764965	1004	rep1	CD69posDP	Others	Cd8-	Cd4+	Itm2a+	Stat1-	-2.76652	4.28473	1.30305
P2274_N706_S503	P2274	497711	1059	rep1	CD4+8low	Others	Cd8-	Cd4+	Itm2a+	Stat1-	-0.455026	2.14013	-0.383219
P2280_N711_S517	P2280	743879	1160	rep1	TCRhiDP	Others	Cd8-	Cd4+	Itm2a+	Stat1-	-2.03603	5.66363	2.01131
P2279_N719_S505	P2279	963494	1170	rep1	CD69posDP	Others	Cd8-	Cd4+	Itm2a+	Stat1-	-2.01808	3.755	1.49554
P2274_N701_S508	P2274	317058	883	rep1	CD69negDP	Others	Cd8+	Cd4+	Itm2a-	Stat1-	-8.1511	-3.34939	-1.72434
P2277_N724_S515	P2277	737234	1073	rep1	CD4SP	Others	Cd8-	Cd4+	Itm2a-	Stat1+	5.27982	-1.65978	-1.84374
P2274_N702_S510	P2274	581477	835	rep1	CD69negDP	Others	Cd8+	Cd4+	Itm2a-	Stat1-	-7.48148	-3.16491	-0.374766
P2274_N705_S508	P2274	803441	1253	rep1	CD4+8low	Others	Cd8-	Cd4+	Itm2a+	Stat1-	0.367027	4.44596	-0.322242
P2280_N714_S515	P2280	817141	979	rep1	TCRhiDP	Others	Cd8+	Cd4+	Itm2a-	Stat1-	-6.61171	-0.89985	0.716155
P2274_N706_S511	P2274	698858	1389	rep1	CD4+8low	Cd4-Cd8-	Cd8-	Cd4-	Itm2a+	Stat1-	-1.71977	3.35901	0.417814
P2222_N706_S507	P2222	554214	1226	rep1	CD4SP	Others	Cd8-	Cd4+	Itm2a-	Stat1-	1.71882	1.63789	-1.02183
P2222_N710_S503	P2222	693113	1627	rep1	CD8SP	Others	Cd8+	Cd4-	Itm2a-	Stat1+	5.50903	-3.62496	4.59655
P2276_N710_S521	P2276	785434	1522	rep1	CD4SP	Others	Cd8-	Cd4+	Itm2a+	Stat1+	5.17211	0.268677	-2.06329
P2276_N707_S516	P2276	980357	1316	rep1	CD4SP	Others	Cd8-	Cd4+	Itm2a+	Stat1+	4.74078	-1.37253	-1.38754
P2275_N718_S507	P2275	729418	907	rep1	CD69negDP	Others	Cd8+	Cd4+	Itm2a-	Stat1-	-6.94684	-3.43103	-0.595005
P2280_N707_S516	P2280	947801	1234	rep1	TCRhiDP	Others	Cd8+	Cd4-	Itm2a+	Stat1-	0.755148	0.978631	0.500079
P2277_N719_S516	P2277	787183	1191	rep1	CD69posDP	Others	Cd8+	Cd4-	Itm2a+	Stat1-	-2.81675	4.20044	1.62458
P2276_N702_S513	P2276	739615	820	rep1	CD69negDP	Others	Cd8+	Cd4+	Itm2a-	Stat1-	-6.7451	-2.95069	-0.33093
P2279_N727_S511	P2279	729941	1585	rep1	CD8SP	Others	Cd8+	Cd4+	Itm2a-	Stat1-	4.65303	-0.910677	-1.31166
P2275_N721_S511	P2275	618742	1432	rep1	CD4+8low	Others	Cd8+	Cd4+	Itm2a-	Stat1-	0.326796	1.81998	1.1304
P2278_N714_S506	P2278	360619	1384	rep1	TCRhiDP	Others	Cd8+	Cd4+	Itm2a-	Stat1+	3.15889	0.99497	-1.35461
P2278_N711_S502	P2278	456298	1202	rep1	TCRhiDP	Others	Cd8+	Cd4-	Itm2a-	Stat1+	5.48037	-1.87736	2.89579
P2275_N716_S507	P2275	517645	952	rep1	CD69negDP	Others	Cd8+	Cd4+	Itm2a-	Stat1+	-7.1318	-2.70482	-0.645915
P2277_N720_S521	P2277	991602	1369	rep1	CD69posDP	Others	Cd8+	Cd4+	Itm2a+	Stat1+	4.05466	0.00140869	0.780341
P2275_N722_S508	P2275	617873	1000	rep1	CD4SP	Others	Cd8+	Cd4+	Itm2a-	Stat1+	2.87126	-0.155209	-0.326291
P2277_N716_S522	P2277	644988	1413	rep1	CD69negDP	Others	Cd8+	Cd4+	Itm2a-	Stat1-	-7.47058	-3.61609	-1.58307
P2274_N710_S507	P2274	788429	1288	rep1	CD4SP	Others	Cd8-	Cd4+	Itm2a+	Stat1-	2.15823	2.7195	-0.957077
P2277_N723_S516	P2277	970996	1373	rep1	CD4SP	Others	Cd8-	Cd4+	Itm2a+	Stat1+	-0.310619	2.31689	-1.86673
P2279_N718_S507	P2279	629039	915	rep1	CD69negDP	Others	Cd8+	Cd4+	Itm2a-	Stat1-	-8.02913	-3.26442	-0.702493
P2276_N701_S522	P2276	632487	895	rep1	CD69negDP	Others	Cd8+	Cd4+	Itm2a+	Stat1-	-7.45314	-2.3066	-0.597122
P2279_N726_S511	P2279	623857	1128	rep1	CD8SP	Others	Cd8+	Cd4-	Itm2a-	Stat1+	5.09621	-3.11469	1.36038
P2277_N721_S518	P2277	780259	1155	rep1	CD4+8low	Others	Cd8+	Cd4+	Itm2a+	Stat1-	-1.44403	1.77857	0.563022
P2280_N710_S516	P2280	818884	1058	rep1	TCRhiDP	Others	Cd8-	Cd4+	Itm2a-	Stat1-	-2.22127	2.79901	1.42677
P2222_N701_S504	P2222	321495	1004	rep1	CD69negDP	Others	Cd8+	Cd4+	Itm2a-	Stat1-	-8.6891	-2.51657	-0.2608
P2278_N711_S503	P2278	507067	928	rep1	TCRhiDP	Others	Cd8-	Cd4+	Itm2a+	Stat1-	2.60924	-0.0234059	0.303765
P2278_N712_S502	P2278	338071	816	rep1	TCRhiDP	Others	Cd8-	Cd4+	Itm2a+	Stat1-	-5.0564	3.07924	1.26132
P2276_N704_S522	P2276	545279	1117	rep1	CD69posDP	Cd4-Cd8-	Cd8-	Cd4-	Itm2a+	Stat1+	-3.15414	3.66964	1.96
P2276_N703_S522	P2276	776980	1062	rep1	CD69posDP	Others	Cd8+	Cd4+	Itm2a-	Stat1-	-4.47385	-0.209591	-0.144984
P2221_N710_S504	P2221	344401	881	rep1	TCRhiDP	Others	Cd8+	Cd4+	Itm2a-	Stat1-	-8.9997	-4.12226	-1.58819
P2277_N723_S518	P2277	723448	1458	rep1	CD4SP	Others	Cd8-	Cd4+	Itm2a-	Stat1-	6.42572	-1.26753	-3.41664
P2220_N712_S517	P2220	335405	1136	rep1	TCRhiDP	Others	Cd8+	Cd4-	Itm2a-	Stat1-	2.08031	0.463433	0.350864
P2278_N710_S506	P2278	530188	1083	rep1	TCRhiDP	Others	Cd8+	Cd4-	Itm2a+	Stat1-	0.390345	2.93555	1.39233
P2275_N716_S506	P2275	627273	1176	rep1	CD69negDP	Others	Cd8+	Cd4+	Itm2a-	Stat1+	-7.15588	-3.7099	-0.53622
P2221_N707_S503	P2221	943563	1177	rep1	TCRhiDP	Others	Cd8+	Cd4-	Itm2a-	Stat1-	2.80551	-0.326168	2.21664
P2274_N706_S505	P2274	628044	1240	rep1	CD4+8low	Others	Cd8-	Cd4+	Itm2a+	Stat1+	-0.0438255	3.30706	-0.32237
P2276_N712_S513	P2276	727584	1520	rep1	CD8SP	Others	Cd8+	Cd4-	Itm2a-	Stat1+	6.84277	-3.48123	2.76919
P2279_N724_S510	P2279	698555	823	rep1	CD4SP	Others	Cd8-	Cd4+	Itm2a+	Stat1-	5.04792	-0.678543	-2.62887
P2275_N721_S506	P2275	911114	1640	rep1	CD4SP	Others	Cd8-	Cd4+	Itm2a-	Stat1+	6.10114	-2.95402	1.23381
P2279_N723_S511	P2279	621566	1179	rep1	CD4SP	Others	Cd8-	Cd4+	Itm2a-	Stat1-	5.22323	0.0939077	-3.35986
P2279_N720_S510	P2279	574488	979	rep1	CD69posDP	Others	Cd8-	Cd4+	Itm2a+	Stat1-	-1.42872	4.59738	2.43259
P2277_N720_S513	P2277	559686	1072	rep1	CD69posDP	Others	Cd8+	Cd4+	Itm2a-	Stat1-	-7.50318	-2.99193	0.116753
P2222_N707_S508	P2222	535899	1178	rep1	CD4SP	Others	Cd8-	Cd4+	Itm2a-	Stat1+	3.32991	1.32042	-3.01159
P2276_N702_S517	P2276	768071	977	rep1	CD69negDP	Others	Cd8+	Cd4+	Itm2a-	Stat1-	-7.49465	-4.25002	-1.14314
P2279_N723_S506	P2279	770312	1175	rep1	CD4SP	Others	Cd8-	Cd4+	Itm2a+	Stat1-	3.19997	2.88498	-4.36517
P2222_N703_S502	P2222	734316	1386	rep1	CD69posDP	Cd4-Cd8-	Cd8-	Cd4-	Itm2a+	Stat1-	-1.79323	3.45752	1.14633
P2276_N712_S516	P2276	854053	1319	rep1	CD8SP	Others	Cd8+	Cd4-	Itm2a-	Stat1+	6.76439	-4.89502	2.24396
P2277_N723_S517	P2277	884070	1561	rep1	CD4SP	Others	Cd8-	Cd4+	Itm2a-	Stat1+	5.74178	-1.70208	-2.30592
P2222_N701_S506	P2222	398088	860	rep1	CD69negDP	Others	Cd8+	Cd4+	Itm2a-	Stat1-	-8.10219	-2.91882	0.539483
P2222_N705_S517	P2222	354741	1221	rep1	CD4SP	Others	Cd8-	Cd4+	Itm2a+	Stat1+	5.12208	-0.941543	1.89986
P2278_N711_S505	P2278	679645	958	rep1	TCRhiDP	Others	Cd8-	Cd4+	Itm2a-	Stat1-	-2.96389	2.40146	1.51952
P2222_N702_S507	P2222	562501	812	rep1	CD69negDP	Others	Cd8+	Cd4+	Itm2a-	Stat1-	-7.81256	-3.33438	-0.507858
P2274_N710_S503	P2274	708484	1489	rep1	CD4SP	Others	Cd8-	Cd4+	Itm2a+	Stat1-	1.31914	4.20743	-2.06774
P2221_N712_S503	P2221	506316	1122	rep1	TCRhiDP	Others	Cd8+	Cd4+	Itm2a-	Stat1-	1.47743	1.01937	-2.07719
P2279_N719_S511	P2279	597622	1044	rep1	CD69posDP	Others	Cd8+	Cd4-	Itm2a-	Stat1+	2.24899	0.297248	0.739912
P2222_N706_S503	P2222	482840	1143	rep1	CD4+8low	Others	Cd8-	Cd4+	Itm2a+	Stat1-	-0.352059	5.1695	-0.198925
P2275_N719_S503	P2275	787505	1249	rep1	CD69posDP	Others	Cd8+	Cd4+	Itm2a+	Stat1-	-1.92297	0.447625	1.21805
P2277_N719_S521	P2277	775900	1082	rep1	CD69posDP	Others	Cd8+	Cd4+	Itm2a-	Stat1-	-0.54613	1.2046	-0.971644
P2279_N722_S508	P2279	625021	1128	rep1	CD4+8low	Others	Cd8-	Cd4+	Itm2a+	Stat1-	-0.411735	2.78952	-1.38546
P2275_N720_S503	P2275	700507	1274	rep1	CD69posDP	Others	Cd8+	Cd4-	Itm2a-	Stat1-	3.21239	-0.952654	-1.22175
P2222_N704_S505	P2222	712203	1032	rep1	CD69posDP	Others	Cd8+	Cd4+	Itm2a+	Stat1-	-2.69047	4.96386	1.7698
P2274_N706_S510	P2274	917207	1768	rep1	CD4SP	Others	Cd8-	Cd4+	Itm2a-	Stat1-	5.75587	-2.40304	0.980776
P2274_N707_S508	P2274	811360	1204	rep1	CD4SP	Others	Cd8-	Cd4+	Itm2a-	Stat1+	6.11768	-2.32915	-3.42823
P2222_N709_S507	P2222	588979	1454	rep1	CD8SP	Others	Cd8+	Cd4-	Itm2a+	Stat1+	3.95649	-1.44721	0.704391
P2274_N712_S510	P2274	991906	1630	rep1	CD8SP	Cd4-Cd8-	Cd8-	Cd4-	Itm2a+	Stat1-	5.26099	-1.00477	1.20637
P2274_N704_S502	P2274	287653	1266	rep1	CD69posDP	Cd4-Cd8-	Cd8-	Cd4-	Itm2a+	Stat1-	-2.47469	2.68717	1.18856
P2280_N712_S515	P2280	988338	1288	rep1	TCRhiDP	Others	Cd8+	Cd4-	Itm2a+	Stat1-	3.48049	1.14167	-2.71258
P2222_N708_S505	P2222	749939	1326	rep1	CD4SP	Others	Cd8-	Cd4+	Itm2a-	Stat1+	4.24685	-1.41946	2.93115
P2276_N706_S521	P2276	941256	1247	rep1	CD4+8low	Others	Cd8-	Cd4+	Itm2a+	Stat1-	-0.328227	4.53308	0.0334577
P2275_N720_S508	P2275	636536	1253	rep1	CD69posDP	Others	Cd8-	Cd4+	Itm2a+	Stat1-	1.92708	2.22698	2.09936
P2222_N706_S502	P2222	411505	1056	rep1	CD4SP	Others	Cd8-	Cd4+	Itm2a+	Stat1+	1.35778	0.18157	1.87513
P2279_N726_S506	P2279	706413	1616	rep1	CD8SP	Others	Cd8+	Cd4-	Itm2a-	Stat1-	5.09314	-0.480593	-1.14584
P2280_N712_S517	P2280	762900	1257	rep1	TCRhiDP	Others	Cd8-	Cd4+	Itm2a+	Stat1+	-1.31391	4.57123	0.904858
P2276_N702_S516	P2276	833713	1078	rep1	CD69negDP	Others	Cd8+	Cd4+	Itm2a-	Stat1+	-8.122	-4.29854	-1.02643
P2280_N715_S516	P2280	963267	1067	rep1	TCRhiDP	Others	Cd8-	Cd4+	Itm2a+	Stat1+	-1.31118	5.34147	0.0874007
P2220_N709_S503	P2220	216238	914	rep1	TCRhiDP	Others	Cd8-	Cd4+	Itm2a+	Stat1-	-0.0221673	3.16927	-0.625123
P2275_N726_S502	P2275	694361	1561	rep1	CD8SP	Others	Cd8+	Cd4-	Itm2a-	Stat1+	3.47938	-2.03481	3.14573
P2274_N702_S511	P2274	432996	892	rep1	CD69negDP	Others	Cd8-	Cd4+	Itm2a-	Stat1-	-8.73331	-1.38521	1.01024
P2277_N721_S521	P2277	934860	1466	rep1	CD4+8low	Others	Cd8-	Cd4+	Itm2a+	Stat1+	-0.33903	4.66309	-0.135318
P2276_N707_S517	P2276	723728	1223	rep1	CD4SP	Others	Cd8-	Cd4+	Itm2a+	Stat1-	4.57986	0.057593	-2.26927
P2279_N721_S508	P2279	467738	1018	rep1	CD4+8low	Others	Cd8+	Cd4+	Itm2a+	Stat1-	0.0592721	1.13417	-1.51014
P2221_N708_S517	P2221	707499	1437	rep1	TCRhiDP	Others	Cd8-	Cd4+	Itm2a-	Stat1+	5.50462	-0.914785	-2.51688
P2277_N723_S515	P2277	769936	1311	rep1	CD4SP	Others	Cd8-	Cd4+	Itm2a+	Stat1+	5.24339	0.376553	-3.26187
P2277_N720_S518	P2277	696488	1081	rep1	CD69posDP	Cd4-Cd8-	Cd8-	Cd4-	Itm2a+	Stat1-	-1.67024	3.23032	0.0742396
P2220_N712_S502	P2220	298917	1096	rep1	TCRhiDP	Others	Cd8+	Cd4+	Itm2a+	Stat1+	-0.691	2.9724	0.564343
P2222_N702_S517	P2222	133624	665	rep1	CD69negDP	Others	Cd8+	Cd4+	Itm2a-	Stat1-	-8.16357	-2.98026	0.642392
P2276_N703_S520	P2276	779457	1028	rep1	CD69posDP	Others	Cd8-	Cd4+	Itm2a+	Stat1-	-1.31161	4.6994	1.19057
P2276_N705_S520	P2276	1121985	1498	rep1	CD4+8low	Others	Cd8-	Cd4+	Itm2a+	Stat1-	1.12035	5.19909	-0.385356
P2277_N726_S520	P2277	871683	1457	rep1	CD8SP	Others	Cd8+	Cd4-	Itm2a-	Stat1+	6.31706	-3.68925	3.10089
P2221_N707_S504	P2221	421810	872	rep1	TCRhiDP	Others	Cd8-	Cd4+	Itm2a+	Stat1-	-2.10255	5.16968	1.12902
P2275_N723_S505	P2275	914914	1435	rep1	CD4SP	Others	Cd8-	Cd4+	Itm2a-	Stat1+	5.90625	-1.53922	-2.54108
P2220_N709_S517	P2220	153068	1090	rep1	TCRhiDP	Others	Cd8-	Cd4+	Itm2a+	Stat1+	-1.31963	2.75537	-0.284165
P2275_N724_S505	P2275	576229	914	rep1	CD4SP	Others	Cd8-	Cd4+	Itm2a+	Stat1-	-1.30213	2.22053	0.440155
P2279_N719_S503	P2279	820547	1093	rep1	CD69posDP	Others	Cd8+	Cd4-	Itm2a-	Stat1-	0.617699	2.24826	0.271773
P2220_N708_S502	P2220	295171	830	rep1	TCRhiDP	Others	Cd8+	Cd4+	Itm2a-	Stat1-	-5.50156	-1.28321	0.500882
P2279_N721_S506	P2279	563184	1085	rep1	CD4+8low	Others	Cd8-	Cd4+	Itm2a+	Stat1-	-1.98046	2.73245	0.487223
P2222_N704_S504	P2222	212040	1352	rep1	CD69posDP	Others	Cd8+	Cd4-	Itm2a+	Stat1+	3.11955	-0.546602	1.41984
P2279_N721_S505	P2279	863655	1245	rep1	CD4SP	Others	Cd8-	Cd4+	Itm2a+	Stat1-	3.75299	2.52161	-2.56799
P2275_N720_S506	P2275	676997	1261	rep1	CD69posDP	Cd4-Cd8-	Cd8-	Cd4-	Itm2a+	Stat1-	-2.61489	3.69401	1.36896
P2274_N707_S506	P2274	860482	1596	rep1	CD4SP	Others	Cd8-	Cd4+	Itm2a+	Stat1+	1.52432	2.89022	-1.89128
P2220_N710_S502	P2220	190212	1071	rep1	TCRhiDP	Others	Cd8-	Cd4+	Itm2a+	Stat1-	-1.08519	5.39789	-0.260694
P2276_N702_S521	P2276	621607	766	rep1	CD69negDP	Others	Cd8-	Cd4+	Itm2a-	Stat1-	-8.32849	-2.73212	0.230491
P2222_N706_S504	P2222	359698	1135	rep1	CD4+8low	Others	Cd8-	Cd4+	Itm2a+	Stat1-	1.25074	2.09461	-0.457428
P2277_N722_S522	P2277	832410	1271	rep1	CD4+8low	Others	Cd8+	Cd4+	Itm2a+	Stat1-	-1.3461	3.49475	0.867599
P2277_N727_S517	P2277	831538	1843	rep1	CD8SP	Others	Cd8+	Cd4-	Itm2a-	Stat1+	6.66348	-3.58167	1.67651
P2279_N722_S503	P2279	896574	1024	rep1	CD4+8low	Others	Cd8-	Cd4+	Itm2a+	Stat1-	-0.117424	4.42829	0.464005
P2277_N722_S520	P2277	978831	1263	rep1	CD4+8low	Others	Cd8-	Cd4+	Itm2a+	Stat1-	-2.48375	4.64122	1.29102
P2222_N705_S503	P2222	541815	1202	rep1	CD4+8low	Others	Cd8-	Cd4+	Itm2a+	Stat1+	0.70297	3.29587	-1.00531
P2220_N710_S504	P2220	155928	978	rep1	TCRhiDP	Cd4-Cd8-	Cd8-	Cd4-	Itm2a+	Stat1-	-0.73064	5.06234	1.86212
P2222_N704_S506	P2222	646938	1023	rep1	CD69posDP	Others	Cd8-	Cd4+	Itm2a-	Stat1-	-4.17515	2.77648	1.85047
P2278_N712_S506	P2278	683728	1226	rep1	TCRhiDP	Others	Cd8-	Cd4+	Itm2a+	Stat1-	-0.584674	3.73509	0.487298
P2279_N721_S503	P2279	981422	1127	rep1	CD4+8low	Others	Cd8-	Cd4+	Itm2a+	Stat1-	0.669567	3.19164	-0.992217
P2278_N712_S503	P2278	751358	1445	rep1	TCRhiDP	Cd4-Cd8-	Cd8-	Cd4-	Itm2a+	Stat1-	3.15429	0.730176	0.0217336
P2279_N719_S506	P2279	931034	966	rep1	CD69posDP	Others	Cd8-	Cd4+	Itm2a+	Stat1-	-1.40488	3.36957	-0.0524007
P2279_N718_S511	P2279	591733	829	rep1	CD69negDP	Others	Cd8+	Cd4+	Itm2a-	Stat1+	-7.60139	-3.01343	-0.565763
P2222_N707_S503	P2222	483149	1153	rep1	CD4SP	Others	Cd8-	Cd4+	Itm2a+	Stat1+	5.10331	-1.42205	-2.48941
P2274_N706_S507	P2274	754079	1312	rep1	CD4+8low	Others	Cd8-	Cd4+	Itm2a+	Stat1-	0.944029	3.1055	-0.652787
P2222_N701_S503	P2222	393588	884	rep1	CD69negDP	Others	Cd8+	Cd4+	Itm2a-	Stat1-	-8.59639	-3.90205	-0.543297
P2274_N705_S511	P2274	642835	1444	rep1	CD4+8low	Others	Cd8-	Cd4+	Itm2a+	Stat1-	-0.258012	4.38543	0.514098
P2278_N707_S506	P2278	715587	1196	rep1	TCRhiDP	Others	Cd8+	Cd4+	Itm2a+	Stat1-	-2.12962	4.5835	1.117
P2276_N701_S521	P2276	497630	834	rep1	CD69negDP	Others	Cd8+	Cd4+	Itm2a-	Stat1-	-8.28052	-4.0609	-0.534447
P2222_N705_S502	P2222	404276	986	rep1	CD4+8low	Others	Cd8-	Cd4+	Itm2a-	Stat1-	-0.656718	2.37619	0.0129267
P2222_N703_S504	P2222	534899	1214	rep1	CD69posDP	Others	Cd8+	Cd4-	Itm2a-	Stat1-	2.16921	0.0226271	0.728372
P2275_N720_S507	P2275	622786	1051	rep1	CD69posDP	Others	Cd8-	Cd4+	Itm2a-	Stat1-	-0.873493	3.95268	1.04808
P2222_N704_S508	P2222	487030	1258	rep1	CD69posDP	Cd4-Cd8-	Cd8-	Cd4-	Itm2a+	Stat1-	-2.19691	2.54272	0.109876
P2275_N722_S505	P2275	912607	1302	rep1	CD4+8low	Others	Cd8-	Cd4+	Itm2a+	Stat1-	0.220506	4.92626	-1.59892
P2279_N724_S507	P2279	718293	1109	rep1	CD4SP	Others	Cd8-	Cd4+	Itm2a-	Stat1-	0.671504	2.36851	-1.11767
P2276_N710_S517	P2276	955590	1410	rep1	CD4SP	Others	Cd8-	Cd4+	Itm2a-	Stat1+	6.35347	-2.19032	-2.50569
P2221_N709_S517	P2221	481294	1350	rep1	TCRhiDP	Cd4-Cd8-	Cd8-	Cd4-	Itm2a+	Stat1-	2.27444	0.523352	0.0485386
P2277_N716_S521	P2277	669721	1013	rep1	CD69negDP	Others	Cd8+	Cd4+	Itm2a-	Stat1-	-8.9962	-3.21616	-0.806491
P2276_N701_S518	P2276	531137	1041	rep1	CD69negDP	Others	Cd8+	Cd4+	Itm2a-	Stat1+	-7.70165	-3.98881	-1.3016
P2276_N711_S515	P2276	869534	1141	rep1	CD8SP	Cd4-Cd8-	Cd8-	Cd4-	Itm2a-	Stat1+	3.81113	-1.32092	-1.74537
P2276_N707_S515	P2276	870567	1205	rep1	CD4SP	Others	Cd8-	Cd4+	Itm2a+	Stat1-	-0.360626	2.16299	-0.435215
P2222_N710_S505	P2222	782870	1496	rep1	CD8SP	Others	Cd8+	Cd4-	Itm2a+	Stat1-	6.03625	-4.36668	3.30773
P2275_N721_S510	P2275	644309	1212	rep1	CD4+8low	Others	Cd8-	Cd4+	Itm2a+	Stat1-	0.579003	2.84162	-0.624864
P2221_N707_S517	P2221	567222	1316	rep1	TCRhiDP	Others	Cd8+	Cd4-	Itm2a-	Stat1-	2.39224	-0.333786	-0.092418
P2276_N704_S521	P2276	856774	1357	rep1	CD69posDP	Others	Cd8-	Cd4+	Itm2a+	Stat1-	-0.374493	2.90191	2.20968
P2275_N723_S510	P2275	695343	1158	rep1	CD4SP	Others	Cd8-	Cd4+	Itm2a-	Stat1+	3.13772	-0.202429	-1.34185
P2274_N711_S506	P2274	972229	1442	rep1	CD8SP	Others	Cd8+	Cd4-	Itm2a+	Stat1-	5.8804	-1.57416	-1.13797
P2275_N719_S507	P2275	819925	1101	rep1	CD69posDP	Others	Cd8-	Cd4+	Itm2a+	Stat1-	-1.84987	4.46204	2.0605
P2274_N710_S505	P2274	632306	1448	rep1	CD4SP	Others	Cd8-	Cd4+	Itm2a+	Stat1-	4.48004	1.08658	-2.14837
P2279_N724_S506	P2279	1107793	1340	rep1	CD4SP	Others	Cd8-	Cd4+	Itm2a+	Stat1+	1.81195	3.34025	-1.45558
P2276_N702_S515	P2276	746848	917	rep1	CD69negDP	Others	Cd8-	Cd4+	Itm2a-	Stat1-	-8.02737	-3.71426	-1.10839
P2274_N711_S510	P2274	720035	1252	rep1	CD8SP	Cd4-Cd8-	Cd8-	Cd4-	Itm2a-	Stat1+	4.15991	-1.16082	-1.07606
P2279_N724_S508	P2279	826910	1118	rep1	CD4SP	Others	Cd8-	Cd4+	Itm2a-	Stat1+	5.7753	-2.53695	-2.85164
P2274_N712_S505	P2274	1142908	1818	rep1	CD8SP	Others	Cd8+	Cd4-	Itm2a-	Stat1+	3.22472	-0.762594	1.24678
P2275_N727_S502	P2275	835184	1241	rep1	CD8SP	Others	Cd8+	Cd4-	Itm2a-	Stat1+	2.66547	-1.56383	-0.686011
P2277_N722_S513	P2277	740265	1188	rep1	CD4+8low	Others	Cd8-	Cd4+	Itm2a+	Stat1-	-0.510237	4.05158	-1.42706
P2277_N724_S522	P2277	867727	1391	rep1	CD4SP	Others	Cd8-	Cd4+	Itm2a+	Stat1+	5.65574	-0.182328	-2.83006
P2274_N702_S505	P2274	561738	946	rep1	CD69negDP	Others	Cd8+	Cd4+	Itm2a-	Stat1-	-8.88969	-3.66856	-1.13252
P2275_N718_S502	P2275	531277	1020	rep1	CD69negDP	Others	Cd8+	Cd4+	Itm2a+	Stat1+	-7.24571	-4.11048	-1.93565
P2280_N707_S515	P2280	1172334	1122	rep1	TCRhiDP	Others	Cd8-	Cd4+	Itm2a+	Stat1-	0.896498	3.99351	-0.454074
P2279_N726_S503	P2279	772256	1236	rep1	CD8SP	Others	Cd8+	Cd4-	Itm2a-	Stat1+	5.6984	-3.7743	3.17757
P2222_N701_S507	P2222	532246	1074	rep1	CD69negDP	Others	Cd8+	Cd4+	Itm2a-	Stat1-	-6.52831	-3.60059	-1.00516
P2277_N721_S516	P2277	749165	1212	rep1	CD4+8low	Others	Cd8-	Cd4+	Itm2a-	Stat1+	0.820142	3.50506	-0.198829
P2277_N716_S515	P2277	523354	745	rep1	CD69negDP	Others	Cd8+	Cd4+	Itm2a-	Stat1-	-8.83927	-3.63718	-0.65455
P2222_N709_S503	P2222	594805	1452	rep1	CD8SP	Others	Cd8+	Cd4-	Itm2a-	Stat1+	4.80924	-3.80786	3.56996
P2279_N719_S507	P2279	916730	1051	rep1	CD69posDP	Others	Cd8-	Cd4+	Itm2a+	Stat1-	-3.29266	3.00921	0.154775
P2275_N718_S510	P2275	554596	843	rep1	CD69negDP	Others	Cd8+	Cd4+	Itm2a-	Stat1-	-7.82942	-2.95396	-0.398719
P2275_N722_S510	P2275	813781	1221	rep1	CD4+8low	Others	Cd8-	Cd4+	Itm2a+	Stat1-	0.127811	4.91832	-1.16145
P2279_N722_S505	P2279	674938	1240	rep1	CD4+8low	Others	Cd8-	Cd4+	Itm2a-	Stat1-	-0.129042	2.34317	-0.458707
P2276_N701_S515	P2276	722540	1258	rep1	CD69negDP	Others	Cd8+	Cd4+	Itm2a-	Stat1-	-7.03162	-4.42384	-1.07304
P2276_N711_S521	P2276	832826	1358	rep1	CD8SP	Others	Cd8+	Cd4-	Itm2a-	Stat1+	7.07467	-4.1971	2.97712
P2275_N720_S502	P2275	668435	1220	rep1	CD69posDP	Others	Cd8-	Cd4+	Itm2a+	Stat1-	-0.949435	5.23243	2.34289
P2277_N716_S513	P2277	533144	1008	rep1	CD69negDP	Others	Cd8+	Cd4+	Itm2a-	Stat1-	-8.26422	-2.69071	-0.554113
P2279_N721_S507	P2279	619823	1334	rep1	CD4+8low	Others	Cd8-	Cd4+	Itm2a+	Stat1-	1.09289	3.37555	-0.359151
P2278_N711_S506	P2278	529838	926	rep1	TCRhiDP	Others	Cd8-	Cd4+	Itm2a-	Stat1-	-2.34021	2.11114	0.216675
P2277_N724_S513	P2277	805912	2123	rep1	CD4SP	Others	Cd8-	Cd4+	Itm2a+	Stat1-	3.84182	1.53428	-2.68208
P2277_N724_S518	P2277	916533	1246	rep1	CD4SP	Others	Cd8-	Cd4+	Itm2a+	Stat1-	2.26467	4.69577	-2.2215
P2275_N727_S507	P2275	875757	1539	rep1	CD8SP	Others	Cd8+	Cd4-	Itm2a-	Stat1+	6.61586	-2.75295	0.0267694
P2280_N707_S517	P2280	954482	1407	rep1	TCRhiDP	Others	Cd8+	Cd4+	Itm2a-	Stat1-	0.641804	2.13304	0.448189
P2276_N706_S518	P2276	1066745	1660	rep1	CD4+8low	Others	Cd8-	Cd4+	Itm2a+	Stat1-	1.89688	4.55984	-1.24219
P2277_N726_S522	P2277	812174	1644	rep1	CD8SP	Others	Cd8+	Cd4-	Itm2a+	Stat1+	5.87601	-1.85495	3.53767
P2274_N706_S506	P2274	440193	969	rep1	CD4SP	Others	Cd8-	Cd4+	Itm2a-	Stat1+	5.31962	-1.52986	-2.51088
P2275_N726_S507	P2275	912541	1507	rep1	CD8SP	Others	Cd8+	Cd4-	Itm2a-	Stat1-	4.82638	-2.80848	1.76591
P2274_N703_S507	P2274	696672	975	rep1	CD69posDP	Others	Cd8+	Cd4+	Itm2a-	Stat1-	-9.18381	-2.55261	0.251912
P2276_N712_S522	P2276	751132	1856	rep1	CD8SP	Others	Cd8+	Cd4+	Itm2a-	Stat1+	6.51988	-2.51354	3.62162
P2274_N710_S510	P2274	823654	1256	rep1	CD4SP	Others	Cd8-	Cd4+	Itm2a-	Stat1+	5.7278	-1.96005	-2.35587
P2277_N720_S517	P2277	599129	1008	rep1	CD69posDP	Others	Cd8+	Cd4+	Itm2a-	Stat1-	-0.956819	2.50866	0.7132
P2220_N712_S503	P2220	181510	820	rep1	TCRhiDP	Others	Cd8+	Cd4+	Itm2a-	Stat1-	-2.62591	-0.00567694	-0.25393
P2280_N715_S515	P2280	679831	925	rep1	TCRhiDP	Others	Cd8+	Cd4+	Itm2a-	Stat1-	-0.983325	1.00887	1.07244
P2277_N724_S521	P2277	806049	1166	rep1	CD4SP	Others	Cd8-	Cd4+	Itm2a-	Stat1+	2.49343	0.347365	-1.35095
P2276_N712_S515	P2276	1125720	1659	rep1	CD8SP	Others	Cd8+	Cd4-	Itm2a-	Stat1+	5.92986	-3.35021	2.04899
P2222_N710_S517	P2222	523675	1811	rep1	CD8SP	Others	Cd8+	Cd4-	Itm2a-	Stat1-	5.55165	-4.40419	4.43652
P2276_N703_S518	P2276	909579	1293	rep1	CD69posDP	Others	Cd8+	Cd4-	Itm2a-	Stat1-	-1.48589	2.8495	0.905332
P2220_N707_S502	P2220	228579	934	rep1	TCRhiDP	Others	Cd8+	Cd4+	Itm2a-	Stat1+	0.486055	1.21785	0.701905
P2277_N718_S521	P2277	628782	957	rep1	CD69negDP	Others	Cd8+	Cd4+	Itm2a-	Stat1-	-7.33028	-4.58704	-2.53714
P2221_N708_S502	P2221	538907	1007	rep1	TCRhiDP	Others	Cd8-	Cd4+	Itm2a+	Stat1-	-2.09177	4.60191	1.60644
P2280_N710_S513	P2280	846651	990	rep1	TCRhiDP	Others	Cd8+	Cd4+	Itm2a+	Stat1-	-1.13334	2.63264	2.00858
P2276_N710_S520	P2276	883700	1535	rep1	CD4SP	Others	Cd8-	Cd4+	Itm2a+	Stat1+	2.87616	1.05436	-2.5044
P2276_N711_S522	P2276	732954	1792	rep1	CD8SP	Others	Cd8+	Cd4-	Itm2a-	Stat1+	6.25369	-2.38961	2.87827
P2221_N708_S504	P2221	320020	1100	rep1	TCRhiDP	Others	Cd8-	Cd4+	Itm2a+	Stat1-	-2.35845	2.95898	1.07152
P2279_N722_S507	P2279	612684	1273	rep1	CD4SP	Others	Cd8+	Cd4-	Itm2a-	Stat1+	1.8238	0.814325	-1.48465
P2274_N705_S505	P2274	540135	1354	rep1	CD4+8low	Others	Cd8-	Cd4+	Itm2a+	Stat1-	0.541527	3.59109	-1.70332
P2276_N711_S518	P2276	925298	1309	rep1	CD8SP	Others	Cd8+	Cd4-	Itm2a-	Stat1+	3.6719	-0.883423	1.53918
P2277_N722_S516	P2277	970463	1344	rep1	CD4+8low	Others	Cd8-	Cd4+	Itm2a+	Stat1-	1.09032	3.47402	-2.32492
P2222_N708_S503	P2222	601475	1174	rep1	CD4SP	Others	Cd8-	Cd4+	Itm2a-	Stat1+	0.422302	3.12035	0.29288
P2279_N719_S510	P2279	723439	1134	rep1	CD69posDP	Cd4-Cd8-	Cd8-	Cd4-	Itm2a+	Stat1-	-2.51938	2.87523	0.821945
P2279_N723_S508	P2279	541395	1141	rep1	CD4SP	Others	Cd8-	Cd4+	Itm2a+	Stat1+	5.91843	-0.334981	-3.72105
P2276_N701_S517	P2276	508828	1140	rep1	CD69negDP	Others	Cd8+	Cd4+	Itm2a-	Stat1-	-8.25757	-4.36611	-0.244563
P2277_N716_S516	P2277	647305	1250	rep1	CD69negDP	Others	Cd8+	Cd4+	Itm2a-	Stat1-	-8.19308	-3.42326	-0.43116
P2275_N724_S508	P2275	719912	1312	rep1	CD4SP	Cd4-Cd8-	Cd8-	Cd4-	Itm2a-	Stat1+	4.28468	-3.16952	2.05208
P2221_N708_S503	P2221	548672	932	rep1	TCRhiDP	Others	Cd8-	Cd4+	Itm2a-	Stat1-	-2.56545	3.55445	0.916659
P2277_N721_S515	P2277	689332	1264	rep1	CD4+8low	Others	Cd8-	Cd4+	Itm2a+	Stat1-	-1.17857	3.18923	-0.663803
P2274_N707_S505	P2274	1085695	1437	rep1	CD4SP	Others	Cd8-	Cd4+	Itm2a+	Stat1+	5.55034	0.0658644	-3.74745
P2222_N704_S517	P2222	412273	1148	rep1	CD69posDP	Others	Cd8-	Cd4+	Itm2a+	Stat1-	-2.13441	4.15204	1.1855
P2280_N711_S516	P2280	780529	1206	rep1	TCRhiDP	Others	Cd8+	Cd4-	Itm2a+	Stat1+	4.47299	-1.20091	2.14345
P2277_N718_S517	P2277	606255	984	rep1	CD69negDP	Others	Cd8+	Cd4+	Itm2a-	Stat1-	-8.48206	-1.53418	0.617845
P2277_N718_S522	P2277	621551	1058	rep1	CD69negDP	Others	Cd8+	Cd4+	Itm2a-	Stat1-	-9.36548	-2.487	0.706295
P2277_N718_S515	P2277	649868	882	rep1	CD69negDP	Others	Cd8+	Cd4+	Itm2a-	Stat1-	-9.30414	-3.81952	-0.460919
P2279_N716_S505	P2279	578569	939	rep1	CD69negDP	Others	Cd8+	Cd4+	Itm2a-	Stat1+	-3.85669	2.62656	0.767438
P2279_N724_S502	P2279	589075	910	rep1	CD4SP	Others	Cd8-	Cd4+	Itm2a-	Stat1+	3.98962	-2.03937	-1.2186
P2222_N710_S506	P2222	557244	1103	rep1	CD8SP	Others	Cd8+	Cd4-	Itm2a-	Stat1+	4.68491	-2.97942	2.24887
P2277_N727_S516	P2277	929871	1816	rep1	CD8SP	Others	Cd8+	Cd4-	Itm2a+	Stat1-	5.27101	-0.699676	1.56088
P2222_N708_S504	P2222	558464	1211	rep1	CD4SP	Others	Cd8-	Cd4+	Itm2a-	Stat1+	3.21917	1.2276	-0.265998
P2277_N718_S516	P2277	610436	896	rep1	CD69negDP	Others	Cd8-	Cd4+	Itm2a-	Stat1-	-8.38701	-2.84491	-0.657617
P2274_N707_S503	P2274	852117	1201	rep1	CD4SP	Others	Cd8-	Cd4+	Itm2a-	Stat1+	5.13878	-1.12054	-3.40921
P2277_N722_S517	P2277	859144	1217	rep1	CD4SP	Others	Cd8-	Cd4+	Itm2a+	Stat1-	5.81577	-2.21636	-0.954847
P2275_N722_S503	P2275	636139	1109	rep1	CD4+8low	Others	Cd8-	Cd4+	Itm2a+	Stat1-	2.65899	2.94472	-1.65126
P2279_N716_S503	P2279	713926	867	rep1	CD69negDP	Others	Cd8+	Cd4+	Itm2a-	Stat1-	-7.59494	-3.12832	-0.608711
P2275_N726_S505	P2275	997979	1397	rep1	CD8SP	Others	Cd8+	Cd4-	Itm2a-	Stat1+	3.64889	-2.8569	2.05217
P2275_N722_S511	P2275	708701	1181	rep1	CD4+8low	Others	Cd8-	Cd4+	Itm2a+	Stat1-	1.31214	1.70037	-1.12191
P2275_N716_S503	P2275	563146	907	rep1	CD69negDP	Others	Cd8+	Cd4+	Itm2a-	Stat1-	-7.53715	-3.98012	-1.88963
P2274_N704_S511	P2274	442799	1125	rep1	CD69posDP	Others	Cd8-	Cd4+	Itm2a+	Stat1-	-1.38435	2.94515	0.570289
P2275_N719_S508	P2275	620578	1173	rep1	CD69posDP	Others	Cd8-	Cd4+	Itm2a+	Stat1-	-1.56387	4.29172	0.343368
P2279_N716_S502	P2279	1017093	1129	rep1	CD69negDP	Others	Cd8+	Cd4+	Itm2a-	Stat1-	-6.70145	-3.33092	-0.930092
P2275_N721_S508	P2275	555916	1157	rep1	CD4+8low	Others	Cd8-	Cd4+	Itm2a-	Stat1-	0.0642872	1.62509	-1.89023
P2279_N723_S503	P2279	905684	1353	rep1	CD4SP	Others	Cd8-	Cd4+	Itm2a-	Stat1-	6.04496	-1.39316	-3.59646
P2276_N705_S518	P2276	1005953	1212	rep1	CD4+8low	Others	Cd8-	Cd4+	Itm2a+	Stat1-	0.142379	3.28877	0.255778
P2222_N707_S517	P2222	403044	1101	rep1	CD4SP	Others	Cd8-	Cd4+	Itm2a+	Stat1+	5.29564	-0.712732	-2.22071
P2275_N720_S505	P2275	371836	777	rep1	CD69posDP	Others	Cd8+	Cd4+	Itm2a-	Stat1-	-5.47662	0.325477	2.08426
P2276_N707_S518	P2276	1106173	1626	rep1	CD4SP	Others	Cd8-	Cd4+	Itm2a+	Stat1+	3.07546	0.526277	-2.97128
P2275_N723_S502	P2275	650268	935	rep1	CD4SP	Others	Cd8-	Cd4+	Itm2a-	Stat1-	3.11803	0.0867998	-2.87432
P2222_N709_S508	P2222	553125	1528	rep1	CD8SP	Others	Cd8+	Cd4-	Itm2a-	Stat1+	7.0492	-3.75979	3.36056
P2277_N721_S520	P2277	931774	1237	rep1	CD4+8low	Others	Cd8-	Cd4+	Itm2a+	Stat1-	1.5916	4.57789	-0.216144
P2222_N702_S502	P2222	337136	754	rep1	CD69negDP	Others	Cd8+	Cd4+	Itm2a-	Stat1-	-6.69579	-1.7598	-0.05806
P2278_N714_S502	P2278	505124	1259	rep1	TCRhiDP	Others	Cd8-	Cd4+	Itm2a+	Stat1+	-0.779866	3.61261	1.26629
P2274_N705_S503	P2274	848802	1356	rep1	CD4SP	Others	Cd8-	Cd4+	Itm2a-	Stat1+	5.95113	-1.49872	-0.135175
P2276_N712_S518	P2276	1020717	1431	rep1	CD8SP	Others	Cd8+	Cd4-	Itm2a-	Stat1+	5.84353	-3.63457	2.39842
P2274_N701_S502	P2274	587988	952	rep1	CD69negDP	Others	Cd8+	Cd4+	Itm2a+	Stat1-	-8.10427	-3.23789	-0.166185
P2221_N707_S502	P2221	663893	1195	rep1	TCRhiDP	Others	Cd8-	Cd4+	Itm2a+	Stat1-	-0.655911	2.98599	-1.00561
P2276_N711_S516	P2276	727147	1246	rep1	CD8SP	Others	Cd8+	Cd4-	Itm2a-	Stat1+	1.97119	-0.038214	0.291547
P2222_N701_S508	P2222	387414	815	rep1	CD69negDP	Others	Cd8-	Cd4+	Itm2a-	Stat1-	-3.98225	4.49184	1.63053
P2276_N711_S517	P2276	781988	1728	rep1	CD8SP	Others	Cd8+	Cd4-	Itm2a-	Stat1+	5.89624	-2.26094	-0.987661
P2275_N722_S506	P2275	865601	1208	rep1	CD4+8low	Others	Cd8-	Cd4+	Itm2a+	Stat1-	-0.940615	5.07572	1.83622
P2221_N712_S502	P2221	395301	1074	rep1	TCRhiDP	Others	Cd8+	Cd4+	Itm2a-	Stat1-	-4.38459	-3.1569	-0.657398
P2277_N727_S521	P2277	787968	1449	rep1	CD8SP	Others	Cd8+	Cd4-	Itm2a-	Stat1-	5.18169	-2.94636	2.53403
P2276_N711_S520	P2276	1036796	1830	rep1	CD8SP	Others	Cd8+	Cd4-	Itm2a-	Stat1+	5.29303	-1.74077	1.01029
P2277_N726_S517	P2277	952171	2075	rep1	CD8SP	Others	Cd8+	Cd4-	Itm2a+	Stat1+	7.156	-4.10887	4.4323
P2221_N709_S504	P2221	395451	863	rep1	TCRhiDP	Others	Cd8-	Cd4+	Itm2a-	Stat1-	-3.91628	1.66102	0.678813
P2277_N718_S520	P2277	921111	953	rep1	CD69negDP	Others	Cd8+	Cd4+	Itm2a-	Stat1-	-8.46379	-4.0105	-0.965647
P2274_N712_S511	P2274	968053	1773	rep1	CD8SP	Others	Cd8+	Cd4-	Itm2a+	Stat1+	5.55615	-2.04242	2.89033
P2275_N722_S507	P2275	839343	1196	rep1	CD4+8low	Others	Cd8-	Cd4+	Itm2a+	Stat1-	-0.216781	2.75118	-0.442685
P2276_N701_S513	P2276	540869	980	rep1	CD69negDP	Others	Cd8+	Cd4+	Itm2a-	Stat1-	-8.23737	-3.78185	1.02687
P2275_N721_S503	P2275	761676	1511	rep1	CD4+8low	Others	Cd8-	Cd4+	Itm2a+	Stat1-	0.22755	5.10667	-0.0770188
P2277_N726_S513	P2277	617536	1260	rep1	CD8SP	Others	Cd8+	Cd4-	Itm2a-	Stat1-	5.3229	-3.41927	3.21477
P2220_N711_S503	P2220	294110	912	rep1	TCRhiDP	Others	Cd8-	Cd4+	Itm2a+	Stat1-	-1.54465	5.31926	1.26313
P2222_N705_S508	P2222	690733	1100	rep1	CD4SP	Others	Cd8-	Cd4+	Itm2a-	Stat1+	6.14211	-1.80489	-1.13484
P2277_N716_S517	P2277	785601	1040	rep1	CD69negDP	Others	Cd8+	Cd4+	Itm2a+	Stat1-	-3.50486	2.36314	0.129253
P2279_N727_S510	P2279	874979	1305	rep1	CD8SP	Others	Cd8+	Cd4-	Itm2a-	Stat1+	7.14326	-4.88292	3.63235
P2277_N716_S520	P2277	961472	1294	rep1	CD69negDP	Others	Cd8+	Cd4+	Itm2a-	Stat1-	-8.48111	-3.19329	-0.486521
P2275_N721_S502	P2275	664450	1226	rep1	CD4+8low	Others	Cd8-	Cd4+	Itm2a+	Stat1-	-2.00206	6.34662	0.950106
P2276_N704_S520	P2276	729679	1048	rep1	CD69posDP	Others	Cd8+	Cd4+	Itm2a-	Stat1-	-6.16262	-2.22915	-0.564437
P2277_N722_S521	P2277	994932	1353	rep1	CD4+8low	Others	Cd8+	Cd4+	Itm2a+	Stat1-	-0.279824	3.29778	-0.369417
P2274_N701_S511	P2274	499177	841	rep1	CD69negDP	Others	Cd8+	Cd4+	Itm2a-	Stat1+	-8.03627	-1.81011	0.591374
P2279_N720_S506	P2279	577889	652	rep1	CD69posDP	Others	Cd8+	Cd4+	Itm2a-	Stat1-	-8.35759	-1.54512	1.56479
P2274_N704_S505	P2274	323028	1109	rep1	CD69posDP	Others	Cd8-	Cd4+	Itm2a+	Stat1-	-1.71872	5.20249	0.908418
P2276_N706_S522	P2276	745752	1352	rep1	CD4+8low	Others	Cd8-	Cd4+	Itm2a-	Stat1+	0.654112	2.08108	0.875409
P2222_N706_S517	P2222	380191	1505	rep1	CD4+8low	Others	Cd8-	Cd4+	Itm2a+	Stat1-	0.954317	2.98197	-0.574756
P2280_N711_S515	P2280	1030511	1149	rep1	TCRhiDP	Others	Cd8+	Cd4+	Itm2a+	Stat1+	-0.520185	2.02001	0.158461
P2279_N727_S507	P2279	1271429	2133	rep1	CD8SP	Others	Cd8+	Cd4-	Itm2a-	Stat1+	6.33635	-2.7667	4.32416
HFWL7BBXY_1_IDT-DUI-NXT-349	HFWL7BBXY	1175453	2974	rep2	CD69negDP	Others	Cd8+	Cd4+	Itm2a-	Stat1+	-7.93349	-4.25496	-1.11001
HFWL7BBXY_3_IDT-DUI-NXT-179	HFWL7BBXY	775338	2436	rep2	TCRhiDP	Others	Cd8-	Cd4+	Itm2a+	Stat1-	-1.29798	6.35549	-0.697579
HFWL7BBXY_2_IDT-DUI-NXT-297	HFWL7BBXY	968717	3368	rep2	CD8SP	Others	Cd8+	Cd4-	Itm2a+	Stat1+	5.51383	-2.03499	4.75454
HFWL7BBXY_2_IDT-DUI-NXT-147	HFWL7BBXY	1097213	1949	rep2	CD69posDP	Others	Cd8+	Cd4+	Itm2a-	Stat1-	-6.16867	1.47637	1.27683
HFWL7BBXY_2_IDT-DUI-NXT-83	HFWL7BBXY	761235	1875	rep2	TCRhiDP	Others	Cd8-	Cd4+	Itm2a+	Stat1+	-1.32806	3.50542	0.0546946
HFWL7BBXY_3_IDT-DUI-NXT-283	HFWL7BBXY	547517	2488	rep2	CD4SP	Cd4-Cd8-	Cd8-	Cd4-	Itm2a-	Stat1+	6.43469	-0.97353	-2.21593
HFWL7BBXY_1_IDT-DUI-NXT-79	HFWL7BBXY	554907	3103	rep2	CD4SP	Others	Cd8-	Cd4+	Itm2a+	Stat1+	3.02811	2.88312	-2.31149
HFWL7BBXY_3_IDT-DUI-NXT-379	HFWL7BBXY	792388	2942	rep2	CD4SP	Others	Cd8-	Cd4+	Itm2a+	Stat1+	6.39974	-1.40188	-3.8822
HFWL7BBXY_2_IDT-DUI-NXT-95	HFWL7BBXY	678945	2491	rep2	TCRhiDP	Others	Cd8+	Cd4+	Itm2a+	Stat1-	0.280657	2.37335	0.476528
HFWL7BBXY_1_IDT-DUI-NXT-203	HFWL7BBXY	950928	3630	rep2	TCRhiDP	Others	Cd8+	Cd4-	Itm2a+	Stat1+	1.32767	1.36317	-0.871591
HFWL7BBXY_3_IDT-DUI-NXT-149	HFWL7BBXY	1437590	3284	rep2	CD4SP	Others	Cd8-	Cd4+	Itm2a+	Stat1+	5.9144	-2.0942	-3.1672
HFWL7BBXY_1_IDT-DUI-NXT-141	HFWL7BBXY	919736	3655	rep2	CD8SP	Others	Cd8+	Cd4-	Itm2a+	Stat1+	6.50856	-3.3837	4.36575
HFWL7BBXY_2_IDT-DUI-NXT-137	HFWL7BBXY	840958	2498	rep2	CD4SP	Others	Cd8-	Cd4+	Itm2a+	Stat1+	5.42725	-3.68539	-1.74854
HFWL7BBXY_3_IDT-DUI-NXT-309	HFWL7BBXY	996522	3534	rep2	CD8SP	Others	Cd8+	Cd4-	Itm2a+	Stat1+	6.12301	-1.03679	4.45045
HFWL7BBXY_1_IDT-DUI-NXT-281	HFWL7BBXY	1022889	3857	rep2	CD4SP	Others	Cd8-	Cd4+	Itm2a+	Stat1+	4.61738	1.46748	-4.10455
HFWL7BBXY_1_IDT-DUI-NXT-251	HFWL7BBXY	1201799	3508	rep2	TCRhiDP	Others	Cd8+	Cd4+	Itm2a+	Stat1-	0.226968	2.34472	-0.315255
HFWL7BBXY_3_IDT-DUI-NXT-233	HFWL7BBXY	779392	2585	rep2	CD4+8low	Others	Cd8-	Cd4+	Itm2a+	Stat1+	0.853519	2.23839	-0.22118
HFWL7BBXY_2_IDT-DUI-NXT-7	HFWL7BBXY	1216499	2804	rep2	CD4SP	Others	Cd8-	Cd4+	Itm2a+	Stat1+	5.6472	-0.916977	-2.59345
HFWL7BBXY_3_IDT-DUI-NXT-161	HFWL7BBXY	1220175	3212	rep2	CD4SP	Others	Cd8-	Cd4+	Itm2a+	Stat1+	6.02647	-2.19021	-1.9048
HFWL7BBXY_1_IDT-DUI-NXT-315	HFWL7BBXY	1183656	2909	rep2	CD69posDP	Others	Cd8+	Cd4+	Itm2a+	Stat1-	-1.31287	2.57565	0.315994
HFWL7BBXY_1_IDT-DUI-NXT-115	HFWL7BBXY	970945	3637	rep2	CD4SP	Others	Cd8-	Cd4+	Itm2a+	Stat1+	7.19545	-2.00232	-1.71209
HFWL7BBXY_2_IDT-DUI-NXT-371	HFWL7BBXY	1047119	3008	rep2	TCRhiDP	Others	Cd8-	Cd4+	Itm2a+	Stat1-	-0.701043	4.91654	2.06992
HFWL7BBXY_1_IDT-DUI-NXT-363	HFWL7BBXY	1334379	2650	rep2	CD69posDP	Others	Cd8+	Cd4+	Itm2a+	Stat1-	-3.5609	1.90671	0.960345
HFWL7BBXY_2_IDT-DUI-NXT-347	HFWL7BBXY	795728	3038	rep2	TCRhiDP	Others	Cd8-	Cd4+	Itm2a+	Stat1+	-0.914996	4.91117	-1.16571
HFWL7BBXY_3_IDT-DUI-NXT-141	HFWL7BBXY	1051798	2993	rep2	CD8SP	Others	Cd8+	Cd4-	Itm2a-	Stat1+	2.69231	-0.928241	2.22251
HFWL7BBXY_2_IDT-DUI-NXT-279	HFWL7BBXY	1226103	2825	rep2	CD69posDP	Others	Cd8+	Cd4-	Itm2a+	Stat1-	0.158737	2.20736	-1.06316
HFWL7BBXY_1_IDT-DUI-NXT-95	HFWL7BBXY	698248	2293	rep2	TCRhiDP	Others	Cd8+	Cd4+	Itm2a+	Stat1-	-2.46247	3.00477	0.186308
HFWL7BBXY_3_IDT-DUI-NXT-291	HFWL7BBXY	1118672	3119	rep2	CD69posDP	Others	Cd8+	Cd4+	Itm2a+	Stat1-	-1.51737	3.6271	1.14791
HFWL7BBXY_2_IDT-DUI-NXT-27	HFWL7BBXY	1202692	2981	rep2	CD69posDP	Others	Cd8-	Cd4+	Itm2a+	Stat1+	-1.43061	5.39532	2.77269
HFWL7BBXY_3_IDT-DUI-NXT-83	HFWL7BBXY	846641	3197	rep2	TCRhiDP	Others	Cd8+	Cd4+	Itm2a+	Stat1+	-0.267402	1.71501	-0.443228
HFWL7BBXY_3_IDT-DUI-NXT-129	HFWL7BBXY	1163298	3246	rep2	CD8SP	Others	Cd8+	Cd4-	Itm2a-	Stat1+	6.01735	-3.7626	2.88496
HFWL7BBXY_2_IDT-DUI-NXT-177	HFWL7BBXY	983796	3432	rep2	CD8SP	Others	Cd8+	Cd4-	Itm2a+	Stat1+	5.34733	-2.47959	4.4089
HFWL7BBXY_3_IDT-DUI-NXT-91	HFWL7BBXY	1017095	4083	rep2	CD4SP	Others	Cd8-	Cd4+	Itm2a+	Stat1+	4.7657	0.150864	-5.09087
HFWL7BBXY_2_IDT-DUI-NXT-151	HFWL7BBXY	1405048	2653	rep2	CD4SP	Cd4-Cd8-	Cd8-	Cd4-	Itm2a+	Stat1+	6.03078	-1.35627	-3.29402
HFWL7BBXY_3_IDT-DUI-NXT-119	HFWL7BBXY	1090374	3046	rep2	TCRhiDP	Others	Cd8+	Cd4-	Itm2a-	Stat1+	1.86447	0.315218	1.735
HFWL7BBXY_3_IDT-DUI-NXT-113	HFWL7BBXY	1318022	2915	rep2	CD4SP	Others	Cd8-	Cd4+	Itm2a-	Stat1+	7.30293	-0.757118	-2.7369
HFWL7BBXY_2_IDT-DUI-NXT-353	HFWL7BBXY	871803	2613	rep2	CD4SP	Others	Cd8-	Cd4+	Itm2a+	Stat1+	3.03548	1.28323	-2.38693
HFWL7BBXY_2_IDT-DUI-NXT-99	HFWL7BBXY	1387040	2911	rep2	CD69posDP	Others	Cd8-	Cd4+	Itm2a+	Stat1-	-0.912228	2.78507	1.08224
HFWL7BBXY_2_IDT-DUI-NXT-253	HFWL7BBXY	1197992	2222	rep2	CD69negDP	Others	Cd8+	Cd4+	Itm2a-	Stat1-	-6.22382	-2.87096	-0.0396129
HFWL7BBXY_1_IDT-DUI-NXT-57	HFWL7BBXY	821173	3892	rep2	CD8SP	Others	Cd8+	Cd4-	Itm2a-	Stat1+	4.14646	-2.05191	3.12407
HFWL7BBXY_3_IDT-DUI-NXT-305	HFWL7BBXY	703096	2748	rep2	CD4SP	Others	Cd8-	Cd4+	Itm2a+	Stat1+	5.43299	-0.238493	-2.40608
HFWL7BBXY_3_IDT-DUI-NXT-213	HFWL7BBXY	744833	3578	rep2	CD8SP	Others	Cd8+	Cd4-	Itm2a-	Stat1+	7.19284	-4.5849	5.1045
HFWL7BBXY_2_IDT-DUI-NXT-65	HFWL7BBXY	1197748	2762	rep2	CD4SP	Others	Cd8-	Cd4+	Itm2a+	Stat1+	4.33573	1.78702	-1.66035
HFWL7BBXY_3_IDT-DUI-NXT-299	HFWL7BBXY	872337	2763	rep2	TCRhiDP	Others	Cd8+	Cd4+	Itm2a+	Stat1+	-1.2759	2.29462	0.497776
HFWL7BBXY_3_IDT-DUI-NXT-225	HFWL7BBXY	676796	1256	rep2	CD8SP	Others	Cd8+	Cd4-	Itm2a-	Stat1-	1.90119	-3.124	0.242252
HFWL7BBXY_2_IDT-DUI-NXT-55	HFWL7BBXY	911029	2979	rep2	CD4SP	Others	Cd8-	Cd4+	Itm2a+	Stat1+	6.44889	-0.841702	-3.26953
HFWL7BBXY_2_IDT-DUI-NXT-5	HFWL7BBXY	738135	5103	rep2	CD4SP	Others	Cd8-	Cd4+	Itm2a+	Stat1+	6.54373	-1.28614	-2.8623
HFWL7BBXY_2_IDT-DUI-NXT-117	HFWL7BBXY	1154666	3728	rep2	CD8SP	Others	Cd8+	Cd4-	Itm2a-	Stat1+	6.86797	-5.11239	4.01751
HFWL7BBXY_1_IDT-DUI-NXT-83	HFWL7BBXY	574100	3038	rep2	TCRhiDP	Others	Cd8+	Cd4+	Itm2a+	Stat1-	-1.17792	5.60169	0.619366
HFWL7BBXY_2_IDT-DUI-NXT-169	HFWL7BBXY	898325	2696	rep2	CD69negDP	Others	Cd8+	Cd4+	Itm2a-	Stat1-	-7.96804	-3.18021	-0.459285
HFWL7BBXY_2_IDT-DUI-NXT-167	HFWL7BBXY	1071572	2943	rep2	TCRhiDP	Others	Cd8+	Cd4+	Itm2a+	Stat1+	2.9104	-0.0723172	0.133952
HFWL7BBXY_3_IDT-DUI-NXT-315	HFWL7BBXY	976459	2705	rep2	CD69posDP	Others	Cd8+	Cd4+	Itm2a+	Stat1+	-0.99427	3.3023	0.987329
HFWL7BBXY_1_IDT-DUI-NXT-239	HFWL7BBXY	1115564	3258	rep2	TCRhiDP	Others	Cd8+	Cd4+	Itm2a+	Stat1-	0.972328	4.98078	-1.68386
HFWL7BBXY_1_IDT-DUI-NXT-373	HFWL7BBXY	834624	2753	rep2	CD69negDP	Others	Cd8+	Cd4+	Itm2a-	Stat1+	-8.18302	-4.6709	-1.02594
HFWL7BBXY_2_IDT-DUI-NXT-267	HFWL7BBXY	963481	2763	rep2	CD69posDP	Others	Cd8+	Cd4+	Itm2a+	Stat1+	-0.535395	4.24491	-0.203769
HFWL7BBXY_1_IDT-DUI-NXT-189	HFWL7BBXY	718045	3773	rep2	CD8SP	Others	Cd8+	Cd4-	Itm2a-	Stat1+	6.91197	-3.10958	2.83271
HFWL7BBXY_1_IDT-DUI-NXT-269	HFWL7BBXY	1264422	3570	rep2	CD4SP	Others	Cd8-	Cd4+	Itm2a+	Stat1+	5.37292	1.00496	-4.12223
HFWL7BBXY_1_IDT-DUI-NXT-289	HFWL7BBXY	1066483	2478	rep2	CD69negDP	Others	Cd8+	Cd4+	Itm2a-	Stat1+	-8.11273	-4.6809	-1.35473
HFWL7BBXY_1_IDT-DUI-NXT-45	HFWL7BBXY	606761	3732	rep2	CD8SP	Others	Cd8+	Cd4-	Itm2a-	Stat1-	6.83121	-3.77779	2.55531
HFWL7BBXY_2_IDT-DUI-NXT-107	HFWL7BBXY	1381093	3348	rep2	TCRhiDP	Others	Cd8+	Cd4-	Itm2a+	Stat1+	3.41138	0.489148	2.05796
HFWL7BBXY_1_IDT-DUI-NXT-51	HFWL7BBXY	1127644	2462	rep2	CD69posDP	Others	Cd8+	Cd4-	Itm2a-	Stat1-	-2.47874	2.86284	0.533148
HFWL7BBXY_1_IDT-DUI-NXT-107	HFWL7BBXY	930845	3066	rep2	TCRhiDP	Others	Cd8-	Cd4+	Itm2a+	Stat1-	-2.52788	1.71879	-0.280239
HFWL7BBXY_3_IDT-DUI-NXT-59	HFWL7BBXY	683679	3398	rep2	TCRhiDP	Others	Cd8+	Cd4-	Itm2a+	Stat1+	3.98458	-0.245648	-1.06279
HFWL7BBXY_3_IDT-DUI-NXT-367	HFWL7BBXY	944231	2899	rep2	CD4SP	Others	Cd8-	Cd4+	Itm2a+	Stat1+	4.55666	-0.871041	-1.88197
HFWL7BBXY_3_IDT-DUI-NXT-193	HFWL7BBXY	961671	2693	rep2	CD69negDP	Others	Cd8+	Cd4+	Itm2a-	Stat1+	-6.36713	-4.03769	-0.876014
HFWL7BBXY_3_IDT-DUI-NXT-17	HFWL7BBXY	845192	3038	rep2	CD4+8low	Others	Cd8-	Cd4+	Itm2a+	Stat1+	-0.152932	4.04683	-1.56014
HFWL7BBXY_2_IDT-DUI-NXT-23	HFWL7BBXY	793977	3178	rep2	TCRhiDP	Others	Cd8-	Cd4+	Itm2a+	Stat1-	0.0773253	5.61391	1.30948
HFWL7BBXY_1_IDT-DUI-NXT-19	HFWL7BBXY	826642	3243	rep2	CD4SP	Others	Cd8-	Cd4+	Itm2a+	Stat1+	5.09446	-0.62059	-2.87053
HFWL7BBXY_1_IDT-DUI-NXT-223	HFWL7BBXY	716024	3810	rep2	CD4SP	Others	Cd8-	Cd4+	Itm2a+	Stat1+	6.87531	-1.31926	-2.72954
HFWL7BBXY_1_IDT-DUI-NXT-61	HFWL7BBXY	1003712	2510	rep2	CD69negDP	Others	Cd8+	Cd4+	Itm2a-	Stat1-	-10.0045	-4.2894	-0.856497
HFWL7BBXY_2_IDT-DUI-NXT-369	HFWL7BBXY	583366	3343	rep2	CD8SP	Others	Cd8+	Cd4-	Itm2a-	Stat1+	6.94263	-4.33068	3.06657
HFWL7BBXY_1_IDT-DUI-NXT-121	HFWL7BBXY	808151	1116	rep2	CD69negDP	Others	Cd8+	Cd4+	Itm2a-	Stat1-	-6.18097	-4.79017	-0.887023
HFWL7BBXY_2_IDT-DUI-NXT-9	HFWL7BBXY	828189	5063	rep2	CD8SP	Others	Cd8+	Cd4-	Itm2a-	Stat1+	5.50511	-2.52571	4.19308
HFWL7BBXY_1_IDT-DUI-NXT-325	HFWL7BBXY	551834	2317	rep2	CD69negDP	Others	Cd8+	Cd4+	Itm2a-	Stat1+	-8.15692	-4.37513	-0.344978
HFWL7BBXY_1_IDT-DUI-NXT-361	HFWL7BBXY	955075	2290	rep2	CD69negDP	Others	Cd8+	Cd4+	Itm2a-	Stat1-	-7.88522	-4.4584	-0.280748
HFWL7BBXY_1_IDT-DUI-NXT-261	HFWL7BBXY	652785	3713	rep2	CD8SP	Others	Cd8+	Cd4-	Itm2a-	Stat1+	5.55845	-3.00184	1.99887
HFWL7BBXY_3_IDT-DUI-NXT-165	HFWL7BBXY	1183641	4249	rep2	CD8SP	Others	Cd8+	Cd4-	Itm2a+	Stat1+	4.16768	-2.2921	0.679136
HFWL7BBXY_1_IDT-DUI-NXT-217	HFWL7BBXY	1024976	2493	rep2	CD69negDP	Others	Cd8+	Cd4+	Itm2a-	Stat1+	-7.46628	-4.18591	-0.619209
HFWL7BBXY_1_IDT-DUI-NXT-301	HFWL7BBXY	886939	2890	rep2	CD69negDP	Others	Cd8+	Cd4+	Itm2a+	Stat1+	-8.03739	-2.13511	0.767958
HFWL7BBXY_3_IDT-DUI-NXT-173	HFWL7BBXY	700753	2719	rep2	CD4SP	Others	Cd8-	Cd4+	Itm2a-	Stat1+	6.85234	-2.33116	-2.09042
HFWL7BBXY_2_IDT-DUI-NXT-101	HFWL7BBXY	1303466	3039	rep2	CD4SP	Others	Cd8-	Cd4+	Itm2a+	Stat1+	6.21983	-1.22272	-1.30501
HFWL7BBXY_3_IDT-DUI-NXT-209	HFWL7BBXY	1094066	3464	rep2	CD4SP	Others	Cd8-	Cd4+	Itm2a+	Stat1+	6.73295	-0.674624	-4.36568
HFWL7BBXY_3_IDT-DUI-NXT-29	HFWL7BBXY	767633	3533	rep2	CD4+8low	Others	Cd8+	Cd4-	Itm2a+	Stat1-	1.80875	3.1165	-1.9659
HFWL7BBXY_3_IDT-DUI-NXT-317	HFWL7BBXY	870688	2626	rep2	CD4+8low	Others	Cd8-	Cd4+	Itm2a+	Stat1-	0.659282	2.84782	-2.32013
HFWL7BBXY_2_IDT-DUI-NXT-219	HFWL7BBXY	1250210	2767	rep2	CD69posDP	Others	Cd8+	Cd4+	Itm2a+	Stat1-	-2.19522	2.05072	0.366021
HFWL7BBXY_1_IDT-DUI-NXT-199	HFWL7BBXY	1003658	3271	rep2	CD4SP	Others	Cd8-	Cd4+	Itm2a+	Stat1+	6.1005	-1.16519	-3.60447
HFWL7BBXY_2_IDT-DUI-NXT-165	HFWL7BBXY	1304121	2692	rep2	CD8SP	Others	Cd8+	Cd4-	Itm2a-	Stat1+	2.78672	-2.00948	0.415388
HFWL7BBXY_3_IDT-DUI-NXT-343	HFWL7BBXY	962293	2742	rep2	CD4SP	Others	Cd8-	Cd4+	Itm2a+	Stat1+	1.80955	4.40539	-4.07858
HFWL7BBXY_2_IDT-DUI-NXT-283	HFWL7BBXY	1145129	3422	rep2	CD4SP	Others	Cd8-	Cd4+	Itm2a+	Stat1+	6.14632	-2.14306	-3.19174
HFWL7BBXY_1_IDT-DUI-NXT-41	HFWL7BBXY	710859	2937	rep2	CD4SP	Others	Cd8-	Cd4+	Itm2a+	Stat1+	6.32385	-1.28176	-3.15889
HFWL7BBXY_1_IDT-DUI-NXT-165	HFWL7BBXY	1114911	3116	rep2	CD8SP	Others	Cd8+	Cd4-	Itm2a+	Stat1+	5.62941	-3.21129	-0.310476
HFWL7BBXY_2_IDT-DUI-NXT-241	HFWL7BBXY	1052906	1760	rep2	CD69negDP	Others	Cd8+	Cd4+	Itm2a-	Stat1-	-8.52022	-2.56269	-0.74441
HFWL7BBXY_1_IDT-DUI-NXT-143	HFWL7BBXY	1242667	2806	rep2	TCRhiDP	Others	Cd8+	Cd4-	Itm2a+	Stat1-	-1.37664	3.25558	0.579992
HFWL7BBXY_1_IDT-DUI-NXT-293	HFWL7BBXY	700061	3239	rep2	CD4SP	Others	Cd8-	Cd4+	Itm2a+	Stat1+	2.94262	0.436224	-3.02553
HFWL7BBXY_1_IDT-DUI-NXT-81	HFWL7BBXY	715891	3745	rep2	CD8SP	Others	Cd8+	Cd4-	Itm2a+	Stat1+	7.14206	-5.49179	5.07587
HFWL7BBXY_3_IDT-DUI-NXT-235	HFWL7BBXY	882600	3045	rep2	CD4SP	Others	Cd8-	Cd4+	Itm2a+	Stat1-	5.95665	-1.37993	-3.74594
HFWL7BBXY_2_IDT-DUI-NXT-227	HFWL7BBXY	1098217	3096	rep2	TCRhiDP	Others	Cd8-	Cd4+	Itm2a+	Stat1-	-0.0303023	3.21038	-0.175423
HFWL7BBXY_3_IDT-DUI-NXT-243	HFWL7BBXY	984020	2133	rep2	CD69posDP	Others	Cd8+	Cd4+	Itm2a-	Stat1+	-8.80441	-3.45078	-0.86563
HFWL7BBXY_2_IDT-DUI-NXT-111	HFWL7BBXY	1299844	3593	rep2	CD69posDP	Others	Cd8-	Cd4+	Itm2a+	Stat1+	-1.57973	4.23284	-0.115902
HFWL7BBXY_2_IDT-DUI-NXT-211	HFWL7BBXY	1280741	2617	rep2	CD4SP	Others	Cd8-	Cd4+	Itm2a-	Stat1+	4.6078	-0.757493	-2.86621
HFWL7BBXY_1_IDT-DUI-NXT-157	HFWL7BBXY	1104030	2902	rep2	CD69negDP	Others	Cd8+	Cd4+	Itm2a+	Stat1-	-6.97997	-3.22385	-1.3953
HFWL7BBXY_1_IDT-DUI-NXT-163	HFWL7BBXY	1359436	2611	rep2	CD4SP	Others	Cd8-	Cd4+	Itm2a+	Stat1+	6.60619	0.179014	-4.77414
HFWL7BBXY_2_IDT-DUI-NXT-199	HFWL7BBXY	1113718	3341	rep2	CD4SP	Others	Cd8-	Cd4+	Itm2a-	Stat1-	6.40495	-1.73602	-3.73526
HFWL7BBXY_3_IDT-DUI-NXT-41	HFWL7BBXY	509336	2613	rep2	CD4SP	Others	Cd8-	Cd4+	Itm2a+	Stat1+	6.23778	-1.18057	-5.04764
HFWL7BBXY_1_IDT-DUI-NXT-87	HFWL7BBXY	869998	2832	rep2	CD69posDP	Others	Cd8+	Cd4+	Itm2a-	Stat1-	-3.58906	4.41717	2.48547
HFWL7BBXY_2_IDT-DUI-NXT-203	HFWL7BBXY	1207341	2640	rep2	TCRhiDP	Others	Cd8+	Cd4+	Itm2a+	Stat1+	-1.27853	2.98777	0.944913
HFWL7BBXY_2_IDT-DUI-NXT-239	HFWL7BBXY	1463802	2963	rep2	TCRhiDP	Others	Cd8+	Cd4+	Itm2a+	Stat1+	-1.09341	4.36942	0.0933023
HFWL7BBXY_1_IDT-DUI-NXT-173	HFWL7BBXY	754457	3174	rep2	CD4SP	Others	Cd8+	Cd4-	Itm2a+	Stat1+	1.88224	0.699399	0.225224
HFWL7BBXY_1_IDT-DUI-NXT-167	HFWL7BBXY	986775	2933	rep2	TCRhiDP	Others	Cd8+	Cd4+	Itm2a+	Stat1-	-1.40153	2.41688	0.941134
HFWL7BBXY_2_IDT-DUI-NXT-281	HFWL7BBXY	1265157	2677	rep2	CD4+8low	Cd4-Cd8-	Cd8-	Cd4-	Itm2a+	Stat1-	1.26189	3.38902	-1.61554
HFWL7BBXY_1_IDT-DUI-NXT-147	HFWL7BBXY	1261194	3071	rep2	CD69posDP	Others	Cd8+	Cd4+	Itm2a+	Stat1+	-1.49577	4.05937	0.966199
HFWL7BBXY_3_IDT-DUI-NXT-301	HFWL7BBXY	1292659	2857	rep2	CD69negDP	Others	Cd8+	Cd4+	Itm2a-	Stat1+	-8.91142	-3.55366	-0.861194
HFWL7BBXY_1_IDT-DUI-NXT-311	HFWL7BBXY	977468	2872	rep2	TCRhiDP	Others	Cd8+	Cd4-	Itm2a+	Stat1+	1.4174	2.93785	-0.985972
HFWL7BBXY_1_IDT-DUI-NXT-153	HFWL7BBXY	673323	4690	rep2	CD8SP	Others	Cd8+	Cd4-	Itm2a-	Stat1+	6.61235	-2.90496	3.19433
HFWL7BBXY_3_IDT-DUI-NXT-289	HFWL7BBXY	908421	1716	rep2	CD69negDP	Others	Cd8+	Cd4+	Itm2a-	Stat1+	-8.5255	-4.18708	-0.220075
HFWL7BBXY_2_IDT-DUI-NXT-195	HFWL7BBXY	1178150	2795	rep2	CD69posDP	Others	Cd8+	Cd4+	Itm2a+	Stat1-	-1.42723	5.29579	1.53196
HFWL7BBXY_2_IDT-DUI-NXT-31	HFWL7BBXY	957638	3186	rep2	CD4SP	Others	Cd8-	Cd4+	Itm2a+	Stat1+	3.07207	2.79077	-2.85704
HFWL7BBXY_3_IDT-DUI-NXT-331	HFWL7BBXY	1130516	2995	rep2	CD4SP	Others	Cd8-	Cd4+	Itm2a+	Stat1+	6.39983	-1.72568	-2.27897
HFWL7BBXY_3_IDT-DUI-NXT-65	HFWL7BBXY	1032131	3582	rep2	CD4SP	Others	Cd8-	Cd4+	Itm2a+	Stat1+	2.83951	0.246152	-1.17206
HFWL7BBXY_1_IDT-DUI-NXT-323	HFWL7BBXY	1057693	3473	rep2	TCRhiDP	Others	Cd8+	Cd4+	Itm2a+	Stat1+	1.3288	0.849575	0.958803
HFWL7BBXY_3_IDT-DUI-NXT-147	HFWL7BBXY	1207931	3128	rep2	CD69posDP	Cd4-Cd8-	Cd8-	Cd4-	Itm2a+	Stat1-	-1.38422	2.47486	1.08281
HFWL7BBXY_1_IDT-DUI-NXT-137	HFWL7BBXY	952241	3574	rep2	CD4SP	Others	Cd8-	Cd4+	Itm2a+	Stat1+	3.03895	1.67763	-3.46066
HFWL7BBXY_3_IDT-DUI-NXT-31	HFWL7BBXY	739807	3028	rep2	CD4SP	Others	Cd8-	Cd4+	Itm2a+	Stat1+	5.95342	-1.6586	-3.68508
HFWL7BBXY_2_IDT-DUI-NXT-305	HFWL7BBXY	745249	2855	rep2	CD4+8low	Others	Cd8-	Cd4+	Itm2a+	Stat1+	1.80194	1.85212	-1.04749
HFWL7BBXY_3_IDT-DUI-NXT-49	HFWL7BBXY	975112	3235	rep2	CD69negDP	Others	Cd8+	Cd4+	Itm2a-	Stat1-	-7.09549	-4.30923	-1.59188
HFWL7BBXY_2_IDT-DUI-NXT-97	HFWL7BBXY	1078919	2543	rep2	CD69negDP	Others	Cd8+	Cd4+	Itm2a-	Stat1-	-7.65017	-4.40825	-1.33786
HFWL7BBXY_3_IDT-DUI-NXT-249	HFWL7BBXY	1004169	3090	rep2	CD8SP	Others	Cd8+	Cd4-	Itm2a-	Stat1+	6.6344	-5.86979	5.22735
HFWL7BBXY_2_IDT-DUI-NXT-329	HFWL7BBXY	798189	3767	rep2	CD4+8low	Others	Cd8-	Cd4+	Itm2a+	Stat1+	1.05395	4.8821	-2.86683
HFWL7BBXY_1_IDT-DUI-NXT-67	HFWL7BBXY	502327	3190	rep2	CD4SP	Others	Cd8-	Cd4+	Itm2a+	Stat1+	5.62393	-1.15462	-2.1397
HFWL7BBXY_3_IDT-DUI-NXT-107	HFWL7BBXY	1333196	2540	rep2	TCRhiDP	Others	Cd8+	Cd4+	Itm2a+	Stat1-	-3.70976	2.75853	3.23427
HFWL7BBXY_2_IDT-DUI-NXT-41	HFWL7BBXY	663099	3104	rep2	CD4SP	Others	Cd8-	Cd4+	Itm2a+	Stat1+	2.51521	1.32579	-1.68688
HFWL7BBXY_2_IDT-DUI-NXT-367	HFWL7BBXY	582053	4454	rep2	CD4SP	Others	Cd8-	Cd4+	Itm2a+	Stat1+	4.39104	0.983941	-2.67928
HFWL7BBXY_3_IDT-DUI-NXT-1	HFWL7BBXY	729999	2452	rep2	CD69negDP	Others	Cd8+	Cd4+	Itm2a-	Stat1-	-8.45185	-3.74223	-1.23186
HFWL7BBXY_1_IDT-DUI-NXT-191	HFWL7BBXY	770445	3708	rep2	TCRhiDP	Others	Cd8-	Cd4+	Itm2a+	Stat1+	1.08488	3.75587	-1.39836
HFWL7BBXY_3_IDT-DUI-NXT-267	HFWL7BBXY	758116	2193	rep2	CD69posDP	Cd4-Cd8-	Cd8-	Cd4-	Itm2a+	Stat1-	-3.40715	6.70866	2.55391
HFWL7BBXY_2_IDT-DUI-NXT-57	HFWL7BBXY	1287833	3535	rep2	CD8SP	Others	Cd8+	Cd4-	Itm2a-	Stat1+	5.62716	-2.63512	1.66798
HFWL7BBXY_2_IDT-DUI-NXT-325	HFWL7BBXY	967056	2611	rep2	CD69negDP	Others	Cd8+	Cd4+	Itm2a+	Stat1-	-7.11609	-2.8193	-1.60038
HFWL7BBXY_2_IDT-DUI-NXT-191	HFWL7BBXY	773139	2250	rep2	TCRhiDP	Others	Cd8+	Cd4-	Itm2a+	Stat1-	-0.934373	1.85054	0.818514
HFWL7BBXY_3_IDT-DUI-NXT-57	HFWL7BBXY	973917	3570	rep2	CD8SP	Others	Cd8+	Cd4-	Itm2a+	Stat1-	5.42841	-1.48647	2.91944
HFWL7BBXY_3_IDT-DUI-NXT-303	HFWL7BBXY	1011960	3014	rep2	CD69posDP	Others	Cd8+	Cd4+	Itm2a-	Stat1+	-0.84547	3.57437	1.26861
HFWL7BBXY_2_IDT-DUI-NXT-277	HFWL7BBXY	1085547	2327	rep2	CD69negDP	Others	Cd8+	Cd4+	Itm2a-	Stat1-	-8.73024	-3.47907	-0.0536652
HFWL7BBXY_2_IDT-DUI-NXT-229	HFWL7BBXY	870829	1989	rep2	CD69negDP	Others	Cd8+	Cd4+	Itm2a-	Stat1-	-7.32244	-4.13838	-0.494814
HFWL7BBXY_3_IDT-DUI-NXT-257	HFWL7BBXY	881380	3080	rep2	CD4+8low	Others	Cd8-	Cd4+	Itm2a+	Stat1+	-0.26326	6.23914	-0.383044
HFWL7BBXY_2_IDT-DUI-NXT-11	HFWL7BBXY	750966	4415	rep2	TCRhiDP	Others	Cd8+	Cd4-	Itm2a+	Stat1-	3.29412	-0.0144644	4.18961
HFWL7BBXY_1_IDT-DUI-NXT-125	HFWL7BBXY	1077870	2995	rep2	CD4SP	Others	Cd8-	Cd4+	Itm2a+	Stat1+	6.20206	-0.212998	-3.64357
HFWL7BBXY_1_IDT-DUI-NXT-27	HFWL7BBXY	1193097	2828	rep2	CD69posDP	Cd4-Cd8-	Cd8-	Cd4-	Itm2a+	Stat1-	-3.32073	4.80448	1.46107
HFWL7BBXY_1_IDT-DUI-NXT-135	HFWL7BBXY	1091544	3065	rep2	CD69posDP	Others	Cd8-	Cd4+	Itm2a+	Stat1-	-1.42754	6.2141	1.55219
HFWL7BBXY_2_IDT-DUI-NXT-175	HFWL7BBXY	838399	3523	rep2	CD4SP	Others	Cd8-	Cd4+	Itm2a+	Stat1+	6.45965	0.364836	-3.93213
HFWL7BBXY_3_IDT-DUI-NXT-175	HFWL7BBXY	716257	3189	rep2	CD4SP	Others	Cd8-	Cd4+	Itm2a+	Stat1+	5.76145	0.269982	-4.6955
HFWL7BBXY_3_IDT-DUI-NXT-279	HFWL7BBXY	776160	1829	rep2	CD69posDP	Cd4-Cd8-	Cd8-	Cd4-	Itm2a+	Stat1+	-1.90716	3.86388	1.2599
HFWL7BBXY_1_IDT-DUI-NXT-15	HFWL7BBXY	790985	2550	rep2	CD69posDP	Others	Cd8-	Cd4+	Itm2a+	Stat1-	-3.90221	5.07563	1.64025
HFWL7BBXY_1_IDT-DUI-NXT-245	HFWL7BBXY	1301837	4183	rep2	CD4SP	Others	Cd8-	Cd4+	Itm2a+	Stat1+	4.7343	0.860269	0.183139
HFWL7BBXY_2_IDT-DUI-NXT-183	HFWL7BBXY	1154457	2190	rep2	CD69posDP	Others	Cd8+	Cd4+	Itm2a-	Stat1+	-4.37606	2.43977	2.46542
HFWL7BBXY_1_IDT-DUI-NXT-193	HFWL7BBXY	1006324	2583	rep2	CD69negDP	Others	Cd8+	Cd4+	Itm2a-	Stat1+	-7.37854	-6.64527	-1.76508
HFWL7BBXY_3_IDT-DUI-NXT-201	HFWL7BBXY	650666	3889	rep2	CD8SP	Others	Cd8+	Cd4-	Itm2a-	Stat1+	7.9391	-5.66788	4.07012
HFWL7BBXY_2_IDT-DUI-NXT-71	HFWL7BBXY	955342	3054	rep2	TCRhiDP	Others	Cd8-	Cd4+	Itm2a+	Stat1-	-0.40703	6.0196	0.328175
HFWL7BBXY_2_IDT-DUI-NXT-153	HFWL7BBXY	988421	2918	rep2	CD8SP	Others	Cd8+	Cd4-	Itm2a-	Stat1+	5.8282	-3.08468	1.97427
HFWL7BBXY_1_IDT-DUI-NXT-133	HFWL7BBXY	616660	2105	rep2	CD69negDP	Others	Cd8+	Cd4+	Itm2a-	Stat1-	-6.81922	-3.67723	-0.941476
HFWL7BBXY_3_IDT-DUI-NXT-197	HFWL7BBXY	786016	2857	rep2	CD4+8low	Others	Cd8-	Cd4+	Itm2a+	Stat1+	2.56856	2.67389	-4.71404
HFWL7BBXY_3_IDT-DUI-NXT-219	HFWL7BBXY	1117764	2492	rep2	CD69posDP	Cd4-Cd8-	Cd8-	Cd4-	Itm2a+	Stat1-	-2.02227	3.96654	1.16774
HFWL7BBXY_2_IDT-DUI-NXT-233	HFWL7BBXY	1024666	3122	rep2	CD4SP	Others	Cd8-	Cd4+	Itm2a+	Stat1+	2.53566	1.19238	-2.72941
HFWL7BBXY_3_IDT-DUI-NXT-85	HFWL7BBXY	833487	2303	rep2	CD69negDP	Others	Cd8+	Cd4+	Itm2a-	Stat1-	-7.90122	-4.99678	-1.34537
HFWL7BBXY_2_IDT-DUI-NXT-135	HFWL7BBXY	1129123	2704	rep2	CD69posDP	Others	Cd8+	Cd4-	Itm2a+	Stat1+	0.34439	2.15535	2.23818
HFWL7BBXY_2_IDT-DUI-NXT-335	HFWL7BBXY	533462	2641	rep2	TCRhiDP	Others	Cd8+	Cd4+	Itm2a+	Stat1+	-0.0360248	2.09417	-1.85048
HFWL7BBXY_2_IDT-DUI-NXT-223	HFWL7BBXY	820265	2461	rep2	CD4SP	Others	Cd8-	Cd4+	Itm2a-	Stat1-	5.7555	-2.8247	-2.85378
HFWL7BBXY_2_IDT-DUI-NXT-213	HFWL7BBXY	879687	3858	rep2	CD8SP	Others	Cd8+	Cd4-	Itm2a+	Stat1+	7.1091	-4.34507	1.85311
HFWL7BBXY_3_IDT-DUI-NXT-159	HFWL7BBXY	1140169	2391	rep2	CD69posDP	Others	Cd8+	Cd4+	Itm2a+	Stat1-	-3.49006	0.785635	1.22019
HFWL7BBXY_1_IDT-DUI-NXT-213	HFWL7BBXY	596214	4089	rep2	CD8SP	Others	Cd8+	Cd4-	Itm2a-	Stat1+	6.71392	-5.26262	3.2066
HFWL7BBXY_3_IDT-DUI-NXT-247	HFWL7BBXY	732884	2678	rep2	CD4SP	Others	Cd8-	Cd4+	Itm2a+	Stat1-	5.86311	-2.28894	-3.12788
HFWL7BBXY_3_IDT-DUI-NXT-221	HFWL7BBXY	1081882	3166	rep2	CD4SP	Others	Cd8+	Cd4-	Itm2a+	Stat1+	3.03077	0.509854	1.31128
HFWL7BBXY_3_IDT-DUI-NXT-123	HFWL7BBXY	1321530	2550	rep2	CD69posDP	Others	Cd8+	Cd4+	Itm2a+	Stat1-	-0.533347	1.2794	-1.56622
HFWL7BBXY_3_IDT-DUI-NXT-55	HFWL7BBXY	773238	2924	rep2	CD4SP	Others	Cd8-	Cd4+	Itm2a+	Stat1+	2.67813	3.05899	-4.13203
HFWL7BBXY_1_IDT-DUI-NXT-53	HFWL7BBXY	1056843	3422	rep2	CD4+8low	Others	Cd8-	Cd4+	Itm2a+	Stat1+	2.55618	2.69179	0.14857
HFWL7BBXY_3_IDT-DUI-NXT-87	HFWL7BBXY	868764	1909	rep2	CD69posDP	Others	Cd8+	Cd4-	Itm2a+	Stat1-	-2.24524	5.1967	0.966351
HFWL7BBXY_1_IDT-DUI-NXT-65	HFWL7BBXY	716960	3497	rep2	CD4SP	Others	Cd8-	Cd4+	Itm2a+	Stat1-	2.59887	0.53344	0.125469
HFWL7BBXY_3_IDT-DUI-NXT-139	HFWL7BBXY	979566	3002	rep2	CD4SP	Others	Cd8-	Cd4+	Itm2a+	Stat1+	1.99123	2.74442	-2.45749
HFWL7BBXY_2_IDT-DUI-NXT-243	HFWL7BBXY	969718	2437	rep2	CD69posDP	Cd4-Cd8-	Cd8-	Cd4-	Itm2a+	Stat1-	-1.99685	3.42156	0.308192
HFWL7BBXY_1_IDT-DUI-NXT-9	HFWL7BBXY	696188	3645	rep2	CD8SP	Others	Cd8+	Cd4-	Itm2a+	Stat1+	5.41285	-2.86979	5.87827
HFWL7BBXY_2_IDT-DUI-NXT-361	HFWL7BBXY	967766	2012	rep2	CD69negDP	Others	Cd8+	Cd4+	Itm2a-	Stat1-	-9.68794	-4.17109	-0.145369
HFWL7BBXY_3_IDT-DUI-NXT-329	HFWL7BBXY	987357	3185	rep2	CD4+8low	Others	Cd8-	Cd4+	Itm2a+	Stat1-	-0.049867	3.40296	-0.0779639
HFWL7BBXY_2_IDT-DUI-NXT-75	HFWL7BBXY	1001515	2799	rep2	CD69posDP	Others	Cd8+	Cd4+	Itm2a+	Stat1+	-6.14987	-3.37054	-2.36981
HFWL7BBXY_1_IDT-DUI-NXT-77	HFWL7BBXY	690345	3043	rep2	CD4+8low	Others	Cd8-	Cd4+	Itm2a+	Stat1+	2.2321	3.89326	-3.22473
HFWL7BBXY_2_IDT-DUI-NXT-21	HFWL7BBXY	907099	4112	rep2	CD8SP	Others	Cd8+	Cd4-	Itm2a-	Stat1+	6.84459	-4.86432	3.81036
HFWL7BBXY_2_IDT-DUI-NXT-249	HFWL7BBXY	905884	3592	rep2	CD8SP	Others	Cd8+	Cd4-	Itm2a-	Stat1+	6.62099	-4.46046	5.20593
HFWL7BBXY_2_IDT-DUI-NXT-351	HFWL7BBXY	831363	3171	rep2	CD69posDP	Others	Cd8+	Cd4-	Itm2a+	Stat1-	2.81201	2.28983	1.10119
HFWL7BBXY_2_IDT-DUI-NXT-139	HFWL7BBXY	716504	2815	rep2	CD4SP	Others	Cd8-	Cd4+	Itm2a+	Stat1+	4.13985	0.430065	-2.91008
HFWL7BBXY_2_IDT-DUI-NXT-349	HFWL7BBXY	1119380	2148	rep2	CD69negDP	Others	Cd8+	Cd4+	Itm2a-	Stat1+	-8.17525	-3.88251	-0.321348
HFWL7BBXY_2_IDT-DUI-NXT-303	HFWL7BBXY	1013478	2836	rep2	CD69posDP	Others	Cd8+	Cd4-	Itm2a+	Stat1+	0.645743	2.44901	0.320773
HFWL7BBXY_1_IDT-DUI-NXT-111	HFWL7BBXY	1141277	2853	rep2	CD69posDP	Others	Cd8-	Cd4+	Itm2a+	Stat1-	-1.79302	6.40703	1.80005
HFWL7BBXY_1_IDT-DUI-NXT-211	HFWL7BBXY	971449	2878	rep2	CD4SP	Others	Cd8-	Cd4+	Itm2a+	Stat1+	5.0419	0.873552	-3.70666
HFWL7BBXY_3_IDT-DUI-NXT-295	HFWL7BBXY	948480	3067	rep2	CD4SP	Others	Cd8-	Cd4+	Itm2a+	Stat1-	5.50988	-1.49241	-3.05881
HFWL7BBXY_3_IDT-DUI-NXT-45	HFWL7BBXY	814889	5060	rep2	CD8SP	Others	Cd8+	Cd4-	Itm2a+	Stat1+	4.94774	-3.45548	2.08687
HFWL7BBXY_2_IDT-DUI-NXT-257	HFWL7BBXY	953118	3454	rep2	CD4+8low	Others	Cd8-	Cd4+	Itm2a+	Stat1+	0.683078	3.79241	-2.32586
HFWL7BBXY_3_IDT-DUI-NXT-205	HFWL7BBXY	1058516	2831	rep2	CD69negDP	Others	Cd8+	Cd4+	Itm2a-	Stat1-	-8.93119	-3.94691	-1.59253
HFWL7BBXY_1_IDT-DUI-NXT-171	HFWL7BBXY	1051525	3158	rep2	CD69posDP	Others	Cd8-	Cd4+	Itm2a+	Stat1-	-0.407705	6.33901	0.0998895
HFWL7BBXY_1_IDT-DUI-NXT-227	HFWL7BBXY	1022648	3500	rep2	TCRhiDP	Others	Cd8+	Cd4-	Itm2a+	Stat1+	2.58258	1.35413	0.857673
HFWL7BBXY_2_IDT-DUI-NXT-271	HFWL7BBXY	1420065	3375	rep2	CD4SP	Others	Cd8-	Cd4+	Itm2a+	Stat1+	3.13331	3.30235	-3.2222
HFWL7BBXY_3_IDT-DUI-NXT-241	HFWL7BBXY	1008922	2711	rep2	CD69negDP	Others	Cd8+	Cd4+	Itm2a-	Stat1+	-4.04908	-2.92252	-1.71088
HFWL7BBXY_3_IDT-DUI-NXT-77	HFWL7BBXY	792672	3289	rep2	CD4SP	Others	Cd8-	Cd4+	Itm2a+	Stat1+	6.42181	-2.3265	-2.74166
HFWL7BBXY_3_IDT-DUI-NXT-53	HFWL7BBXY	767805	2739	rep2	CD4+8low	Others	Cd8-	Cd4+	Itm2a+	Stat1-	1.71521	4.09275	-2.02387
HFWL7BBXY_1_IDT-DUI-NXT-69	HFWL7BBXY	624392	3160	rep2	CD8SP	Others	Cd8+	Cd4-	Itm2a-	Stat1+	5.71908	-1.82192	0.815104
HFWL7BBXY_1_IDT-DUI-NXT-31	HFWL7BBXY	641220	3393	rep2	CD4SP	Others	Cd8+	Cd4+	Itm2a+	Stat1+	6.00598	0.140329	-4.7093
HFWL7BBXY_2_IDT-DUI-NXT-15	HFWL7BBXY	1132256	2738	rep2	CD69posDP	Others	Cd8-	Cd4+	Itm2a+	Stat1+	-1.84959	4.35191	0.411385
HFWL7BBXY_2_IDT-DUI-NXT-81	HFWL7BBXY	845435	4080	rep2	CD8SP	Others	Cd8+	Cd4-	Itm2a+	Stat1+	6.97966	-5.95517	4.4578
HFWL7BBXY_2_IDT-DUI-NXT-275	HFWL7BBXY	1311495	2869	rep2	TCRhiDP	Others	Cd8+	Cd4-	Itm2a-	Stat1+	2.92313	0.372064	1.58275
HFWL7BBXY_3_IDT-DUI-NXT-169	HFWL7BBXY	782618	2671	rep2	CD69negDP	Others	Cd8+	Cd4+	Itm2a-	Stat1-	-8.80257	-4.78276	-1.1538
HFWL7BBXY_2_IDT-DUI-NXT-1	HFWL7BBXY	1236856	3009	rep2	CD69negDP	Others	Cd8+	Cd4+	Itm2a-	Stat1-	-5.56468	-4.62095	-1.28443
HFWL7BBXY_2_IDT-DUI-NXT-93	HFWL7BBXY	947441	3563	rep2	CD8SP	Others	Cd8+	Cd4-	Itm2a+	Stat1+	6.8249	-2.23731	2.67415
HFWL7BBXY_3_IDT-DUI-NXT-171	HFWL7BBXY	1162960	3045	rep2	CD69posDP	Others	Cd8-	Cd4+	Itm2a+	Stat1+	-1.03614	4.19143	1.6839
HFWL7BBXY_3_IDT-DUI-NXT-183	HFWL7BBXY	1094544	2882	rep2	CD69posDP	Others	Cd8+	Cd4-	Itm2a+	Stat1-	-0.767875	3.47828	1.05258
HFWL7BBXY_2_IDT-DUI-NXT-173	HFWL7BBXY	989236	2701	rep2	CD4+8low	Others	Cd8+	Cd4+	Itm2a+	Stat1+	-0.244316	1.60147	0.394346
HFWL7BBXY_1_IDT-DUI-NXT-341	HFWL7BBXY	1443857	2275	rep2	CD4+8low	Others	Cd8-	Cd4+	Itm2a+	Stat1+	0.42112	3.89079	-2.7004
HFWL7BBXY_1_IDT-DUI-NXT-25	HFWL7BBXY	883576	2777	rep2	CD69negDP	Others	Cd8+	Cd4+	Itm2a-	Stat1-	-5.6179	-4.08236	-1.42895
HFWL7BBXY_2_IDT-DUI-NXT-269	HFWL7BBXY	1370622	2428	rep2	CD4+8low	Others	Cd8-	Cd4+	Itm2a+	Stat1-	-1.94305	5.92322	2.4681
HFWL7BBXY_2_IDT-DUI-NXT-265	HFWL7BBXY	1124391	2374	rep2	CD69negDP	Others	Cd8+	Cd4+	Itm2a-	Stat1-	-8.00964	-2.6057	-1.19612
HFWL7BBXY_3_IDT-DUI-NXT-7	HFWL7BBXY	1237745	2510	rep2	CD4SP	Others	Cd8-	Cd4+	Itm2a-	Stat1-	4.6404	-1.93929	-4.03735
HFWL7BBXY_3_IDT-DUI-NXT-355	HFWL7BBXY	760026	1860	rep2	CD4SP	Others	Cd8-	Cd4+	Itm2a+	Stat1-	4.0029	-1.64247	-0.673741
HFWL7BBXY_2_IDT-DUI-NXT-185	HFWL7BBXY	851040	3553	rep2	CD4SP	Others	Cd8-	Cd4+	Itm2a+	Stat1+	5.70455	-0.129723	-2.5838
HFWL7BBXY_1_IDT-DUI-NXT-337	HFWL7BBXY	1024232	2511	rep2	CD69negDP	Others	Cd8+	Cd4+	Itm2a-	Stat1-	-8.95968	-2.77904	-0.654222
HFWL7BBXY_1_IDT-DUI-NXT-259	HFWL7BBXY	1248716	3751	rep2	CD4SP	Others	Cd8-	Cd4+	Itm2a+	Stat1+	7.02705	-2.02401	-3.32989
HFWL7BBXY_1_IDT-DUI-NXT-295	HFWL7BBXY	1430608	4006	rep2	CD4SP	Others	Cd8-	Cd4+	Itm2a+	Stat1+	2.88762	2.12802	-2.18018
HFWL7BBXY_2_IDT-DUI-NXT-37	HFWL7BBXY	1290039	2546	rep2	CD69negDP	Others	Cd8+	Cd4+	Itm2a-	Stat1+	-8.61568	-3.07354	-1.00003
HFWL7BBXY_2_IDT-DUI-NXT-357	HFWL7BBXY	588834	2795	rep2	CD8SP	Others	Cd8+	Cd4-	Itm2a-	Stat1+	6.05744	-4.48433	3.30196
HFWL7BBXY_3_IDT-DUI-NXT-125	HFWL7BBXY	1105683	2716	rep2	CD4SP	Others	Cd8-	Cd4+	Itm2a+	Stat1+	5.33308	-1.3605	-2.15621
HFWL7BBXY_2_IDT-DUI-NXT-161	HFWL7BBXY	1353572	3009	rep2	CD4SP	Others	Cd8-	Cd4+	Itm2a+	Stat1+	3.09109	2.08138	-3.37793
HFWL7BBXY_1_IDT-DUI-NXT-161	HFWL7BBXY	931531	3399	rep2	CD4SP	Others	Cd8-	Cd4+	Itm2a+	Stat1+	5.23752	-1.19459	0.345113
HFWL7BBXY_2_IDT-DUI-NXT-207	HFWL7BBXY	1279306	3000	rep2	CD69posDP	Others	Cd8+	Cd4+	Itm2a+	Stat1+	-1.58567	2.13377	0.447012
HFWL7BBXY_2_IDT-DUI-NXT-63	HFWL7BBXY	1154067	2710	rep2	CD69posDP	Cd4-Cd8-	Cd8-	Cd4-	Itm2a+	Stat1-	-1.20949	6.11247	1.51383
HFWL7BBXY_2_IDT-DUI-NXT-85	HFWL7BBXY	1059219	2928	rep2	CD69negDP	Others	Cd8+	Cd4+	Itm2a-	Stat1+	-7.08324	-5.02742	-1.36604
HFWL7BBXY_1_IDT-DUI-NXT-229	HFWL7BBXY	831977	2292	rep2	CD69negDP	Others	Cd8+	Cd4+	Itm2a+	Stat1-	-8.48146	-3.37043	-1.82612
HFWL7BBXY_2_IDT-DUI-NXT-201	HFWL7BBXY	710206	3317	rep2	CD8SP	Others	Cd8+	Cd4-	Itm2a+	Stat1+	6.66144	-4.80198	3.56849
HFWL7BBXY_1_IDT-DUI-NXT-17	HFWL7BBXY	712440	3585	rep2	CD4SP	Others	Cd8-	Cd4+	Itm2a+	Stat1+	6.25251	-0.765241	-3.0147
HFWL7BBXY_1_IDT-DUI-NXT-187	HFWL7BBXY	789349	3302	rep2	CD4SP	Others	Cd8-	Cd4+	Itm2a+	Stat1+	3.48252	2.82458	-3.97556
HFWL7BBXY_2_IDT-DUI-NXT-53	HFWL7BBXY	1035135	2619	rep2	CD4+8low	Others	Cd8-	Cd4+	Itm2a+	Stat1-	-1.53056	4.38612	1.5041
HFWL7BBXY_3_IDT-DUI-NXT-195	HFWL7BBXY	957056	2678	rep2	CD69posDP	Others	Cd8+	Cd4+	Itm2a+	Stat1+	-3.15568	2.80332	1.68046
HFWL7BBXY_1_IDT-DUI-NXT-47	HFWL7BBXY	594934	3499	rep2	TCRhiDP	Others	Cd8-	Cd4+	Itm2a+	Stat1-	-0.537701	5.68249	-0.652012
HFWL7BBXY_2_IDT-DUI-NXT-45	HFWL7BBXY	893423	2883	rep2	CD8SP	Others	Cd8+	Cd4-	Itm2a+	Stat1+	5.3002	-3.91008	2.80093
HFWL7BBXY_3_IDT-DUI-NXT-325	HFWL7BBXY	1056586	2266	rep2	CD69negDP	Others	Cd8+	Cd4+	Itm2a-	Stat1+	-7.1832	-2.51093	-0.29336
HFWL7BBXY_2_IDT-DUI-NXT-129	HFWL7BBXY	1048761	3553	rep2	CD8SP	Others	Cd8+	Cd4-	Itm2a-	Stat1-	4.97927	-1.77763	3.29645
HFWL7BBXY_2_IDT-DUI-NXT-105	HFWL7BBXY	1180280	3099	rep2	CD8SP	Others	Cd8+	Cd4-	Itm2a+	Stat1+	6.01256	-1.57359	3.88322
HFWL7BBXY_3_IDT-DUI-NXT-21	HFWL7BBXY	713348	3583	rep2	CD8SP	Others	Cd8+	Cd4-	Itm2a-	Stat1+	7.24206	-4.65793	2.33153
HFWL7BBXY_2_IDT-DUI-NXT-35	HFWL7BBXY	931169	3409	rep2	TCRhiDP	Others	Cd8+	Cd4+	Itm2a+	Stat1+	-0.398706	4.57451	2.89647
HFWL7BBXY_1_IDT-DUI-NXT-63	HFWL7BBXY	1137737	3138	rep2	CD69posDP	Others	Cd8+	Cd4+	Itm2a-	Stat1-	-2.81219	3.36684	1.58502
HFWL7BBXY_2_IDT-DUI-NXT-79	HFWL7BBXY	843179	3315	rep2	CD4SP	Others	Cd8-	Cd4+	Itm2a+	Stat1+	3.13959	2.82194	-3.06792
HFWL7BBXY_3_IDT-DUI-NXT-13	HFWL7BBXY	662177	2526	rep2	CD69negDP	Others	Cd8+	Cd4+	Itm2a-	Stat1+	-7.54628	-4.74617	-1.56225
HFWL7BBXY_1_IDT-DUI-NXT-303	HFWL7BBXY	1340962	2701	rep2	CD69posDP	Others	Cd8+	Cd4+	Itm2a+	Stat1+	-3.94348	2.23196	2.4956
HFWL7BBXY_3_IDT-DUI-NXT-135	HFWL7BBXY	1264840	2821	rep2	CD69posDP	Others	Cd8+	Cd4-	Itm2a-	Stat1+	2.38147	-0.479346	0.130794
HFWL7BBXY_3_IDT-DUI-NXT-307	HFWL7BBXY	646754	2807	rep2	CD4SP	Others	Cd8-	Cd4+	Itm2a-	Stat1+	4.40033	-1.91972	-1.16934
HFWL7BBXY_1_IDT-DUI-NXT-381	HFWL7BBXY	928591	3623	rep2	CD8SP	Others	Cd8+	Cd4-	Itm2a+	Stat1+	6.34565	-3.99492	4.15885
HFWL7BBXY_2_IDT-DUI-NXT-299	HFWL7BBXY	661649	2819	rep2	TCRhiDP	Others	Cd8+	Cd4+	Itm2a+	Stat1+	0.00933412	0.572891	0.869369
HFWL7BBXY_1_IDT-DUI-NXT-21	HFWL7BBXY	604456	3775	rep2	CD8SP	Others	Cd8+	Cd4-	Itm2a+	Stat1+	7.85665	-4.43179	2.89196
HFWL7BBXY_2_IDT-DUI-NXT-69	HFWL7BBXY	930302	3850	rep2	CD8SP	Others	Cd8+	Cd4-	Itm2a+	Stat1+	6.0185	-2.53687	1.80214
HFWL7BBXY_3_IDT-DUI-NXT-79	HFWL7BBXY	626658	2679	rep2	CD4SP	Others	Cd8-	Cd4+	Itm2a+	Stat1+	6.37175	-2.61139	-2.86862
HFWL7BBXY_2_IDT-DUI-NXT-123	HFWL7BBXY	1140562	2243	rep2	CD69posDP	Others	Cd8+	Cd4-	Itm2a-	Stat1-	-3.5017	4.17158	1.47389
HFWL7BBXY_1_IDT-DUI-NXT-319	HFWL7BBXY	1211970	3355	rep2	CD4SP	Others	Cd8-	Cd4+	Itm2a+	Stat1+	2.78391	2.59046	-2.96693
HFWL7BBXY_1_IDT-DUI-NXT-207	HFWL7BBXY	1072476	3146	rep2	CD69posDP	Others	Cd8+	Cd4-	Itm2a+	Stat1-	1.97644	2.00901	-0.342442
HFWL7BBXY_1_IDT-DUI-NXT-287	HFWL7BBXY	832432	2998	rep2	TCRhiDP	Others	Cd8+	Cd4+	Itm2a+	Stat1+	-0.430593	2.76118	1.47765
HFWL7BBXY_3_IDT-DUI-NXT-351	HFWL7BBXY	933315	3142	rep2	CD69posDP	Others	Cd8+	Cd4-	Itm2a+	Stat1+	-1.46844	5.63587	1.15689
HFWL7BBXY_3_IDT-DUI-NXT-339	HFWL7BBXY	1122907	2895	rep2	CD69posDP	Cd4-Cd8-	Cd8-	Cd4-	Itm2a+	Stat1-	-1.99344	5.38815	2.56858
HFWL7BBXY_1_IDT-DUI-NXT-219	HFWL7BBXY	930488	2472	rep2	CD69posDP	Others	Cd8+	Cd4+	Itm2a+	Stat1-	-7.11805	-3.14514	-0.916946
HFWL7BBXY_3_IDT-DUI-NXT-81	HFWL7BBXY	861079	3535	rep2	CD8SP	Others	Cd8+	Cd4-	Itm2a+	Stat1+	3.81637	-2.58399	3.09963
HFWL7BBXY_3_IDT-DUI-NXT-277	HFWL7BBXY	797662	2735	rep2	CD69negDP	Others	Cd8+	Cd4+	Itm2a-	Stat1-	-7.47542	-3.02217	-0.471808
HFWL7BBXY_1_IDT-DUI-NXT-205	HFWL7BBXY	1281714	3131	rep2	CD69negDP	Others	Cd8+	Cd4+	Itm2a-	Stat1-	-7.45791	-4.53502	-1.95771
HFWL7BBXY_3_IDT-DUI-NXT-245	HFWL7BBXY	825239	4930	rep2	CD4SP	Others	Cd8-	Cd4+	Itm2a+	Stat1+	2.88536	1.78612	-2.27503
HFWL7BBXY_2_IDT-DUI-NXT-339	HFWL7BBXY	756576	2151	rep2	CD69posDP	Others	Cd8+	Cd4-	Itm2a+	Stat1+	-4.54045	1.50938	0.054781
HFWL7BBXY_1_IDT-DUI-NXT-235	HFWL7BBXY	1191494	2958	rep2	CD4SP	Others	Cd8-	Cd4+	Itm2a+	Stat1+	6.95328	-0.956025	-4.7457
HFWL7BBXY_1_IDT-DUI-NXT-35	HFWL7BBXY	617452	2970	rep2	TCRhiDP	Others	Cd8+	Cd4+	Itm2a+	Stat1-	-0.967635	3.37311	1.15631
HFWL7BBXY_3_IDT-DUI-NXT-23	HFWL7BBXY	822129	2998	rep2	TCRhiDP	Others	Cd8+	Cd4+	Itm2a+	Stat1-	0.0703102	3.95372	0.311601
HFWL7BBXY_2_IDT-DUI-NXT-317	HFWL7BBXY	846630	3508	rep2	CD4+8low	Others	Cd8+	Cd4-	Itm2a+	Stat1+	-0.607614	3.07651	0.217373
HFWL7BBXY_3_IDT-DUI-NXT-207	HFWL7BBXY	962692	2519	rep2	CD69posDP	Others	Cd8+	Cd4-	Itm2a+	Stat1-	-4.374	2.39197	0.705463
HFWL7BBXY_2_IDT-DUI-NXT-295	HFWL7BBXY	685702	3152	rep2	CD4SP	Others	Cd8-	Cd4+	Itm2a+	Stat1+	3.51097	1.15173	-4.14081
HFWL7BBXY_1_IDT-DUI-NXT-89	HFWL7BBXY	722040	3410	rep2	CD4+8low	Others	Cd8-	Cd4+	Itm2a+	Stat1+	1.66395	4.22711	-0.498667
HFWL7BBXY_1_IDT-DUI-NXT-285	HFWL7BBXY	697301	4023	rep2	CD8SP	Others	Cd8+	Cd4-	Itm2a-	Stat1+	6.62253	-3.8252	3.71287
HFWL7BBXY_2_IDT-DUI-NXT-33	HFWL7BBXY	872698	4101	rep2	CD8SP	Others	Cd8+	Cd4-	Itm2a-	Stat1+	7.76171	-4.8946	4.7886
HFWL7BBXY_1_IDT-DUI-NXT-345	HFWL7BBXY	996659	3879	rep2	CD8SP	Others	Cd8+	Cd4-	Itm2a+	Stat1+	4.80382	-2.94544	3.54802
HFWL7BBXY_2_IDT-DUI-NXT-263	HFWL7BBXY	1142281	2738	rep2	TCRhiDP	Others	Cd8+	Cd4-	Itm2a+	Stat1+	-2.40503	2.10717	0.99804
HFWL7BBXY_1_IDT-DUI-NXT-181	HFWL7BBXY	1163370	2505	rep2	CD69negDP	Others	Cd8+	Cd4+	Itm2a-	Stat1-	-7.40023	-4.22667	-1.98852
HFWL7BBXY_3_IDT-DUI-NXT-103	HFWL7BBXY	1350094	2697	rep2	CD4SP	Others	Cd8-	Cd4+	Itm2a+	Stat1+	6.36676	-0.85215	-2.79528
HFWL7BBXY_3_IDT-DUI-NXT-35	HFWL7BBXY	734955	2996	rep2	TCRhiDP	Others	Cd8-	Cd4+	Itm2a+	Stat1-	-2.07416	3.61451	0.948657
HFWL7BBXY_1_IDT-DUI-NXT-209	HFWL7BBXY	1111920	3189	rep2	CD4SP	Others	Cd8-	Cd4+	Itm2a+	Stat1+	3.85777	0.983177	-2.48684
HFWL7BBXY_2_IDT-DUI-NXT-133	HFWL7BBXY	991802	2358	rep2	CD69negDP	Others	Cd8+	Cd4+	Itm2a-	Stat1-	-8.26695	-3.76049	-1.21447
HFWL7BBXY_2_IDT-DUI-NXT-333	HFWL7BBXY	820121	3138	rep2	CD8SP	Others	Cd8+	Cd4-	Itm2a+	Stat1+	5.94431	-1.27473	1.08982
HFWL7BBXY_1_IDT-DUI-NXT-99	HFWL7BBXY	1133296	2574	rep2	CD69posDP	Others	Cd8+	Cd4+	Itm2a-	Stat1-	-4.82956	-2.76417	-0.662823
HFWL7BBXY_2_IDT-DUI-NXT-157	HFWL7BBXY	1016311	2227	rep2	CD69negDP	Others	Cd8+	Cd4+	Itm2a-	Stat1-	-7.95501	-3.97872	-0.79503
HFWL7BBXY_2_IDT-DUI-NXT-231	HFWL7BBXY	1272132	1894	rep2	CD69posDP	Others	Cd8+	Cd4+	Itm2a-	Stat1-	-6.6014	-0.867792	0.375388
HFWL7BBXY_1_IDT-DUI-NXT-109	HFWL7BBXY	1423170	2311	rep2	CD69negDP	Others	Cd8+	Cd4+	Itm2a-	Stat1+	-8.85052	-3.35917	-0.408991
HFWL7BBXY_2_IDT-DUI-NXT-113	HFWL7BBXY	1085859	2877	rep2	CD4SP	Others	Cd8-	Cd4+	Itm2a+	Stat1+	5.06847	-1.81952	-2.92349
HFWL7BBXY_3_IDT-DUI-NXT-261	HFWL7BBXY	938606	4258	rep2	CD8SP	Others	Cd8+	Cd4-	Itm2a+	Stat1+	6.19826	-3.79356	3.37504
HFWL7BBXY_2_IDT-DUI-NXT-187	HFWL7BBXY	1097776	2664	rep2	CD4SP	Others	Cd8-	Cd4+	Itm2a+	Stat1+	3.95747	2.4799	-3.34199
HFWL7BBXY_1_IDT-DUI-NXT-113	HFWL7BBXY	1207088	3366	rep2	CD4SP	Others	Cd8-	Cd4+	Itm2a+	Stat1+	4.14256	0.586379	-1.5837
HFWL7BBXY_3_IDT-DUI-NXT-229	HFWL7BBXY	843611	2310	rep2	CD69negDP	Others	Cd8+	Cd4+	Itm2a+	Stat1+	-8.44375	-2.53627	-1.41617
HFWL7BBXY_3_IDT-DUI-NXT-375	HFWL7BBXY	1069013	2445	rep2	CD69posDP	Others	Cd8+	Cd4+	Itm2a-	Stat1-	-3.60829	2.84236	1.65145
HFWL7BBXY_2_IDT-DUI-NXT-293	HFWL7BBXY	820817	3071	rep2	CD4+8low	Others	Cd8+	Cd4+	Itm2a+	Stat1+	-0.820617	4.77793	1.06668
HFWL7BBXY_2_IDT-DUI-NXT-125	HFWL7BBXY	986130	3074	rep2	CD4SP	Others	Cd8-	Cd4+	Itm2a+	Stat1+	6.25461	-1.93436	-2.95522
HFWL7BBXY_2_IDT-DUI-NXT-159	HFWL7BBXY	1122140	3282	rep2	CD69posDP	Others	Cd8+	Cd4-	Itm2a+	Stat1-	3.50219	1.16227	1.56769
HFWL7BBXY_1_IDT-DUI-NXT-155	HFWL7BBXY	653791	2364	rep2	TCRhiDP	Cd4-Cd8-	Cd8-	Cd4-	Itm2a-	Stat1+	-2.76354	3.36064	2.31771
HFWL7BBXY_2_IDT-DUI-NXT-29	HFWL7BBXY	1031875	2961	rep2	CD4+8low	Others	Cd8-	Cd4+	Itm2a+	Stat1+	-2.2978	4.25274	0.763777
HFWL7BBXY_3_IDT-DUI-NXT-93	HFWL7BBXY	940597	2988	rep2	CD8SP	Others	Cd8+	Cd4-	Itm2a-	Stat1+	5.90314	-3.89871	1.89349
HFWL7BBXY_1_IDT-DUI-NXT-317	HFWL7BBXY	1140273	2627	rep2	CD4+8low	Others	Cd8-	Cd4+	Itm2a+	Stat1-	-0.699952	5.35438	0.516129
HFWL7BBXY_1_IDT-DUI-NXT-283	HFWL7BBXY	815065	3510	rep2	CD4SP	Others	Cd8-	Cd4+	Itm2a+	Stat1+	4.59628	2.50502	-3.90241
HFWL7BBXY_2_IDT-DUI-NXT-215	HFWL7BBXY	776116	2762	rep2	TCRhiDP	Others	Cd8+	Cd4+	Itm2a+	Stat1-	-2.30457	2.64538	0.0149922
HFWL7BBXY_2_IDT-DUI-NXT-51	HFWL7BBXY	1124403	2529	rep2	CD69posDP	Others	Cd8+	Cd4+	Itm2a-	Stat1-	-8.07609	-3.36821	-0.875889
HFWL7BBXY_1_IDT-DUI-NXT-123	HFWL7BBXY	1338837	2864	rep2	CD69posDP	Others	Cd8-	Cd4+	Itm2a+	Stat1-	-3.34042	5.45257	1.45864
HFWL7BBXY_3_IDT-DUI-NXT-71	HFWL7BBXY	612923	2244	rep2	TCRhiDP	Others	Cd8+	Cd4+	Itm2a-	Stat1-	-3.93086	0.10262	-0.434342
HFWL7BBXY_3_IDT-DUI-NXT-187	HFWL7BBXY	1015709	3235	rep2	CD4SP	Others	Cd8-	Cd4+	Itm2a+	Stat1+	3.93527	2.38814	-3.30362
HFWL7BBXY_1_IDT-DUI-NXT-233	HFWL7BBXY	1382778	3213	rep2	CD4+8low	Others	Cd8-	Cd4+	Itm2a+	Stat1+	-0.190705	6.15485	1.15369
HFWL7BBXY_1_IDT-DUI-NXT-329	HFWL7BBXY	810768	3281	rep2	CD4+8low	Others	Cd8-	Cd4+	Itm2a+	Stat1-	-0.134407	5.38029	-0.592217
HFWL7BBXY_3_IDT-DUI-NXT-211	HFWL7BBXY	754698	2765	rep2	CD4SP	Others	Cd8-	Cd4+	Itm2a-	Stat1+	3.95843	-0.690787	-2.7987
HFWL7BBXY_3_IDT-DUI-NXT-199	HFWL7BBXY	829640	3851	rep2	CD4SP	Others	Cd8-	Cd4+	Itm2a+	Stat1+	6.54225	-2.16203	-2.32155
HFWL7BBXY_3_IDT-DUI-NXT-131	HFWL7BBXY	1132455	2724	rep2	TCRhiDP	Others	Cd8+	Cd4+	Itm2a+	Stat1-	-1.72725	4.81284	2.05902
HFWL7BBXY_1_IDT-DUI-NXT-359	HFWL7BBXY	950368	2984	rep2	TCRhiDP	Others	Cd8-	Cd4+	Itm2a+	Stat1-	0.17595	5.0376	-1.25902
HFWL7BBXY_1_IDT-DUI-NXT-241	HFWL7BBXY	1424264	2420	rep2	CD69negDP	Others	Cd8+	Cd4+	Itm2a+	Stat1+	-7.01213	-1.97492	0.372604
HFWL7BBXY_2_IDT-DUI-NXT-287	HFWL7BBXY	1195569	2567	rep2	TCRhiDP	Others	Cd8-	Cd4+	Itm2a+	Stat1-	-1.57741	4.90821	2.8907
HFWL7BBXY_2_IDT-DUI-NXT-377	HFWL7BBXY	682005	4357	rep2	CD4SP	Others	Cd8-	Cd4+	Itm2a+	Stat1+	6.22274	0.95198	-4.15444
HFWL7BBXY_1_IDT-DUI-NXT-257	HFWL7BBXY	986022	3018	rep2	CD4SP	Others	Cd8-	Cd4+	Itm2a-	Stat1+	6.67787	-3.06905	-2.36459
HFWL7BBXY_2_IDT-DUI-NXT-143	HFWL7BBXY	1095766	2609	rep2	TCRhiDP	Others	Cd8+	Cd4-	Itm2a+	Stat1-	1.1391	2.10722	0.634813
HFWL7BBXY_2_IDT-DUI-NXT-197	HFWL7BBXY	1119379	3334	rep2	CD4+8low	Others	Cd8-	Cd4+	Itm2a+	Stat1+	1.62892	3.20059	-3.16767
HFWL7BBXY_2_IDT-DUI-NXT-337	HFWL7BBXY	831396	2059	rep2	CD69negDP	Others	Cd8+	Cd4+	Itm2a-	Stat1-	-7.9602	-2.48089	-0.186637
HFWL7BBXY_1_IDT-DUI-NXT-85	HFWL7BBXY	1080334	2709	rep2	CD69negDP	Others	Cd8+	Cd4+	Itm2a+	Stat1-	-7.7547	-3.77896	-0.633126
HFWL7BBXY_1_IDT-DUI-NXT-23	HFWL7BBXY	754387	3172	rep2	TCRhiDP	Others	Cd8-	Cd4+	Itm2a+	Stat1+	-0.784689	5.82906	0.208497
HFWL7BBXY_3_IDT-DUI-NXT-9	HFWL7BBXY	1053089	4158	rep2	CD8SP	Others	Cd8+	Cd4-	Itm2a+	Stat1+	2.44098	-0.913083	1.60339
HFWL7BBXY_2_IDT-DUI-NXT-121	HFWL7BBXY	878728	1756	rep2	CD69negDP	Others	Cd8+	Cd4+	Itm2a-	Stat1-	-8.06193	-4.95443	-0.972509
HFWL7BBXY_3_IDT-DUI-NXT-11	HFWL7BBXY	985318	2750	rep2	TCRhiDP	Others	Cd8+	Cd4-	Itm2a+	Stat1-	1.86308	0.682768	1.31748
HFWL7BBXY_1_IDT-DUI-NXT-127	HFWL7BBXY	1041102	2986	rep2	CD4SP	Others	Cd8-	Cd4+	Itm2a+	Stat1+	5.22886	1.71672	-4.99094
HFWL7BBXY_3_IDT-DUI-NXT-67	HFWL7BBXY	673309	3041	rep2	CD4SP	Others	Cd8-	Cd4+	Itm2a+	Stat1+	6.11585	-1.63885	-3.75308
HFWL7BBXY_1_IDT-DUI-NXT-117	HFWL7BBXY	1009638	4129	rep2	CD8SP	Others	Cd8+	Cd4-	Itm2a+	Stat1+	6.85161	-2.64561	2.35498
HFWL7BBXY_3_IDT-DUI-NXT-19	HFWL7BBXY	962654	2908	rep2	CD4SP	Others	Cd8-	Cd4+	Itm2a+	Stat1+	5.89839	-2.25042	-3.43314
HFWL7BBXY_1_IDT-DUI-NXT-237	HFWL7BBXY	959863	4951	rep2	CD8SP	Others	Cd8+	Cd4-	Itm2a+	Stat1+	6.34853	-3.40762	2.76584
HFWL7BBXY_2_IDT-DUI-NXT-359	HFWL7BBXY	761364	2889	rep2	TCRhiDP	Others	Cd8+	Cd4+	Itm2a+	Stat1+	-0.427955	5.36472	-1.5078
HFWL7BBXY_2_IDT-DUI-NXT-145	HFWL7BBXY	1457303	2028	rep2	CD69negDP	Others	Cd8+	Cd4-	Itm2a-	Stat1-	-6.26908	-0.0728419	0.355672
HFWL7BBXY_1_IDT-DUI-NXT-129	HFWL7BBXY	883517	4244	rep2	CD8SP	Others	Cd8+	Cd4-	Itm2a-	Stat1+	3.88243	-2.5373	4.48945
HFWL7BBXY_1_IDT-DUI-NXT-39	HFWL7BBXY	1127071	2177	rep2	CD69posDP	Others	Cd8+	Cd4+	Itm2a-	Stat1-	-7.08682	-3.44638	0.141996
HFWL7BBXY_1_IDT-DUI-NXT-313	HFWL7BBXY	532633	2167	rep2	CD69negDP	Others	Cd8+	Cd4+	Itm2a-	Stat1-	-8.01921	-3.64742	-0.711518
HFWL7BBXY_1_IDT-DUI-NXT-183	HFWL7BBXY	973315	2765	rep2	CD69posDP	Others	Cd8+	Cd4-	Itm2a+	Stat1+	-0.894179	2.43306	0.6118
HFWL7BBXY_2_IDT-DUI-NXT-179	HFWL7BBXY	644006	1678	rep2	TCRhiDP	Others	Cd8+	Cd4-	Itm2a-	Stat1-	-4.90713	0.145102	1.50896
HFWL7BBXY_3_IDT-DUI-NXT-265	HFWL7BBXY	785416	2173	rep2	CD69negDP	Others	Cd8+	Cd4+	Itm2a-	Stat1-	-9.22736	-3.39332	-0.365775
HFWL7BBXY_2_IDT-DUI-NXT-19	HFWL7BBXY	1240045	3641	rep2	CD4SP	Others	Cd8-	Cd4+	Itm2a+	Stat1+	6.01848	0.0797032	-2.86922
HFWL7BBXY_2_IDT-DUI-NXT-141	HFWL7BBXY	857766	2739	rep2	CD8SP	Others	Cd8+	Cd4-	Itm2a+	Stat1+	4.22132	-2.3357	3.83117
HFWL7BBXY_2_IDT-DUI-NXT-67	HFWL7BBXY	641780	2944	rep2	CD4SP	Others	Cd8-	Cd4+	Itm2a+	Stat1+	2.65166	2.87642	-2.07955
HFWL7BBXY_1_IDT-DUI-NXT-221	HFWL7BBXY	1035657	3302	rep2	CD4SP	Others	Cd8-	Cd4+	Itm2a-	Stat1-	7.18459	-2.28688	-0.616756
HFWL7BBXY_2_IDT-DUI-NXT-331	HFWL7BBXY	712496	2983	rep2	CD4SP	Others	Cd8-	Cd4+	Itm2a+	Stat1+	6.69777	-1.9497	-2.17744
HFWL7BBXY_1_IDT-DUI-NXT-97	HFWL7BBXY	974432	2312	rep2	CD69negDP	Others	Cd8+	Cd4+	Itm2a-	Stat1-	-7.24401	-2.57453	-1.45575
HFWL7BBXY_1_IDT-DUI-NXT-335	HFWL7BBXY	576989	3307	rep2	TCRhiDP	Others	Cd8-	Cd4+	Itm2a+	Stat1+	-0.0275945	5.00442	-0.106005
HFWL7BBXY_2_IDT-DUI-NXT-355	HFWL7BBXY	664028	3843	rep2	CD4SP	Others	Cd8-	Cd4+	Itm2a+	Stat1+	1.50483	4.93465	-2.54843
HFWL7BBXY_2_IDT-DUI-NXT-155	HFWL7BBXY	860298	3167	rep2	TCRhiDP	Others	Cd8+	Cd4-	Itm2a+	Stat1-	0.514084	0.771623	2.10542
HFWL7BBXY_1_IDT-DUI-NXT-263	HFWL7BBXY	1247693	3189	rep2	TCRhiDP	Others	Cd8+	Cd4+	Itm2a+	Stat1-	-0.817493	4.21232	1.72418
HFWL7BBXY_3_IDT-DUI-NXT-61	HFWL7BBXY	731813	2216	rep2	CD69negDP	Others	Cd8+	Cd4+	Itm2a-	Stat1+	-7.09947	-4.42324	-0.0953226
HFWL7BBXY_2_IDT-DUI-NXT-39	HFWL7BBXY	1370530	2590	rep2	CD69posDP	Others	Cd8+	Cd4+	Itm2a+	Stat1+	-0.821764	5.26863	0.407728
HFWL7BBXY_2_IDT-DUI-NXT-77	HFWL7BBXY	1232792	2703	rep2	CD4SP	Others	Cd8-	Cd4+	Itm2a+	Stat1+	5.22035	-1.0096	-3.55366
HFWL7BBXY_2_IDT-DUI-NXT-259	HFWL7BBXY	1217271	2880	rep2	CD4SP	Others	Cd8-	Cd4+	Itm2a+	Stat1+	5.63236	-1.08208	-4.22318
HFWL7BBXY_2_IDT-DUI-NXT-127	HFWL7BBXY	1195529	2963	rep2	CD4SP	Others	Cd8-	Cd4+	Itm2a+	Stat1+	6.12783	-2.86834	-2.51389
HFWL7BBXY_3_IDT-DUI-NXT-97	HFWL7BBXY	882813	2142	rep2	CD69negDP	Others	Cd8+	Cd4+	Itm2a-	Stat1+	-7.54067	-3.05361	-0.610414
HFWL7BBXY_2_IDT-DUI-NXT-217	HFWL7BBXY	1104352	2466	rep2	CD69negDP	Others	Cd8+	Cd4+	Itm2a-	Stat1-	-7.51121	-3.70252	-1.33394
HFWL7BBXY_2_IDT-DUI-NXT-59	HFWL7BBXY	1108267	2640	rep2	TCRhiDP	Others	Cd8+	Cd4+	Itm2a-	Stat1-	1.57784	1.75966	1.96885
HFWL7BBXY_3_IDT-DUI-NXT-369	HFWL7BBXY	765080	3240	rep2	CD8SP	Others	Cd8+	Cd4-	Itm2a+	Stat1+	6.98648	-1.86376	1.11004
HFWL7BBXY_3_IDT-DUI-NXT-353	HFWL7BBXY	1136346	2623	rep2	CD4SP	Others	Cd8-	Cd4+	Itm2a+	Stat1+	5.4433	-1.45513	-4.15754
HFWL7BBXY_1_IDT-DUI-NXT-279	HFWL7BBXY	992507	2727	rep2	CD69posDP	Others	Cd8+	Cd4+	Itm2a+	Stat1-	-2.36074	4.19405	0.820523
HFWL7BBXY_2_IDT-DUI-NXT-225	HFWL7BBXY	853172	4280	rep2	CD8SP	Others	Cd8+	Cd4-	Itm2a-	Stat1+	6.22103	-5.33314	4.28675
HFWL7BBXY_3_IDT-DUI-NXT-333	HFWL7BBXY	1134219	4229	rep2	CD8SP	Others	Cd8+	Cd4-	Itm2a+	Stat1+	4.63828	-2.48526	2.56663
HFWL7BBXY_3_IDT-DUI-NXT-69	HFWL7BBXY	755311	2539	rep2	CD8SP	Others	Cd8+	Cd4-	Itm2a-	Stat1+	4.27363	-3.79577	1.32603
HFWL7BBXY_1_IDT-DUI-NXT-29	HFWL7BBXY	1034790	2774	rep2	CD4SP	Others	Cd8-	Cd4+	Itm2a-	Stat1+	2.94731	-0.268399	-1.35633
HFWL7BBXY_2_IDT-DUI-NXT-119	HFWL7BBXY	1201652	3666	rep2	TCRhiDP	Others	Cd8+	Cd4-	Itm2a+	Stat1+	3.76295	-0.900864	1.05659
HFWL7BBXY_3_IDT-DUI-NXT-191	HFWL7BBXY	891717	1586	rep2	TCRhiDP	Cd4-Cd8-	Cd8-	Cd4-	Itm2a+	Stat1+	-1.82776	2.39622	0.86879
HFWL7BBXY_3_IDT-DUI-NXT-327	HFWL7BBXY	930887	2535	rep2	CD69posDP	Others	Cd8+	Cd4+	Itm2a+	Stat1-	-2.5253	5.44864	2.89256
HFWL7BBXY_1_IDT-DUI-NXT-139	HFWL7BBXY	698970	3718	rep2	CD4SP	Others	Cd8-	Cd4+	Itm2a+	Stat1+	3.09945	2.84976	-3.36219
HFWL7BBXY_2_IDT-DUI-NXT-17	HFWL7BBXY	1238862	2958	rep2	CD4+8low	Others	Cd8-	Cd4+	Itm2a+	Stat1+	0.243784	5.74954	-1.42736
HFWL7BBXY_1_IDT-DUI-NXT-379	HFWL7BBXY	1229652	3419	rep2	CD4SP	Others	Cd8-	Cd4+	Itm2a-	Stat1+	6.70378	-1.84275	-3.18626
HFWL7BBXY_3_IDT-DUI-NXT-189	HFWL7BBXY	674140	1764	rep2	CD8SP	Others	Cd8+	Cd4-	Itm2a-	Stat1+	4.20356	-2.49827	1.63771
HFWL7BBXY_3_IDT-DUI-NXT-163	HFWL7BBXY	1254030	2883	rep2	CD4SP	Others	Cd8-	Cd4+	Itm2a+	Stat1+	1.63996	2.32654	-1.84827
HFWL7BBXY_2_IDT-DUI-NXT-245	HFWL7BBXY	1324362	2713	rep2	CD4+8low	Cd4-Cd8-	Cd8-	Cd4-	Itm2a+	Stat1+	0.8912	3.08421	-1.61709
HFWL7BBXY_1_IDT-DUI-NXT-75	HFWL7BBXY	975100	2812	rep2	CD69posDP	Others	Cd8+	Cd4+	Itm2a+	Stat1+	-3.02844	3.60766	2.11378
HFWL7BBXY_3_IDT-DUI-NXT-3	HFWL7BBXY	787577	2176	rep2	CD69posDP	Others	Cd8+	Cd4+	Itm2a+	Stat1-	-4.05593	1.81062	1.0977
HFWL7BBXY_3_IDT-DUI-NXT-269	HFWL7BBXY	1097081	2831	rep2	CD4+8low	Others	Cd8-	Cd4+	Itm2a+	Stat1+	-1.29281	3.93652	0.384899
HFWL7BBXY_3_IDT-DUI-NXT-273	HFWL7BBXY	704403	4106	rep2	CD8SP	Others	Cd8+	Cd4-	Itm2a+	Stat1+	7.67516	-4.3163	3.72577
HFWL7BBXY_2_IDT-DUI-NXT-49	HFWL7BBXY	1219883	2597	rep2	CD69negDP	Others	Cd8+	Cd4+	Itm2a+	Stat1-	-7.75536	-3.5162	-1.52715
HFWL7BBXY_1_IDT-DUI-NXT-103	HFWL7BBXY	1038069	4543	rep2	CD4SP	Others	Cd8-	Cd4+	Itm2a+	Stat1+	2.032	-0.965996	0.194478
HFWL7BBXY_1_IDT-DUI-NXT-271	HFWL7BBXY	1311509	3215	rep2	CD4SP	Others	Cd8-	Cd4+	Itm2a+	Stat1-	-0.346728	7.11678	0.0649783
HFWL7BBXY_1_IDT-DUI-NXT-7	HFWL7BBXY	815899	3887	rep2	CD4SP	Others	Cd8-	Cd4+	Itm2a+	Stat1+	2.21168	3.8643	-2.86341
HFWL7BBXY_1_IDT-DUI-NXT-243	HFWL7BBXY	1094873	2483	rep2	CD69posDP	Others	Cd8+	Cd4+	Itm2a-	Stat1-	-6.44156	-1.63099	0.417003
HFWL7BBXY_3_IDT-DUI-NXT-313	HFWL7BBXY	860264	1270	rep2	CD69negDP	Others	Cd8+	Cd4+	Itm2a-	Stat1-	-8.86123	-2.48343	-0.920285
HFWL7BBXY_3_IDT-DUI-NXT-115	HFWL7BBXY	1363307	3108	rep2	CD4SP	Others	Cd8-	Cd4+	Itm2a-	Stat1+	4.88072	-2.65711	-3.48501
HFWL7BBXY_2_IDT-DUI-NXT-73	HFWL7BBXY	1350269	2632	rep2	CD69negDP	Others	Cd8+	Cd4+	Itm2a+	Stat1-	-6.36629	-2.92699	-1.30601
HFWL7BBXY_1_IDT-DUI-NXT-371	HFWL7BBXY	1255734	3576	rep2	TCRhiDP	Others	Cd8+	Cd4-	Itm2a-	Stat1+	1.50653	-1.96845	2.1432
HFWL7BBXY_1_IDT-DUI-NXT-177	HFWL7BBXY	1037879	3769	rep2	CD8SP	Others	Cd8+	Cd4-	Itm2a-	Stat1+	4.25921	-2.40743	3.5764
HFWL7BBXY_2_IDT-DUI-NXT-255	HFWL7BBXY	1218899	2096	rep2	CD69posDP	Others	Cd8-	Cd4+	Itm2a-	Stat1+	-2.46085	0.555749	1.16674
HFWL7BBXY_3_IDT-DUI-NXT-145	HFWL7BBXY	1101527	1979	rep2	CD69negDP	Others	Cd8+	Cd4+	Itm2a-	Stat1-	-8.29007	-3.23336	0.254455
HFWL7BBXY_3_IDT-DUI-NXT-259	HFWL7BBXY	703467	3438	rep2	CD4SP	Others	Cd8-	Cd4+	Itm2a+	Stat1+	3.30625	3.17167	-2.68078
HFWL7BBXY_1_IDT-DUI-NXT-339	HFWL7BBXY	1488397	2847	rep2	CD69posDP	Cd4-Cd8-	Cd8-	Cd4-	Itm2a+	Stat1-	-1.73709	4.80612	-0.00544946
HFWL7BBXY_1_IDT-DUI-NXT-1	HFWL7BBXY	939733	2867	rep2	CD69negDP	Others	Cd8+	Cd4+	Itm2a-	Stat1-	-6.50717	-3.25788	-0.235981
HFWL7BBXY_3_IDT-DUI-NXT-335	HFWL7BBXY	525875	3676	rep2	TCRhiDP	Others	Cd8+	Cd4-	Itm2a+	Stat1-	2.04996	1.91686	-0.549173
HFWL7BBXY_1_IDT-DUI-NXT-175	HFWL7BBXY	717593	3326	rep2	CD4SP	Others	Cd8-	Cd4+	Itm2a+	Stat1+	5.52526	1.09653	-3.84833
HFWL7BBXY_2_IDT-DUI-NXT-171	HFWL7BBXY	1156282	2099	rep2	CD69posDP	Others	Cd8+	Cd4+	Itm2a-	Stat1-	-4.97998	0.467492	1.1877
HFWL7BBXY_3_IDT-DUI-NXT-203	HFWL7BBXY	776998	2532	rep2	TCRhiDP	Others	Cd8-	Cd4+	Itm2a+	Stat1-	-1.82864	3.73163	1.24434
HFWL7BBXY_1_IDT-DUI-NXT-5	HFWL7BBXY	679522	3367	rep2	CD4SP	Others	Cd8-	Cd4+	Itm2a+	Stat1+	5.64224	-1.99943	-3.20107
HFWL7BBXY_1_IDT-DUI-NXT-59	HFWL7BBXY	606769	2774	rep2	TCRhiDP	Others	Cd8+	Cd4+	Itm2a-	Stat1+	0.699155	0.400007	-0.494998
HFWL7BBXY_2_IDT-DUI-NXT-323	HFWL7BBXY	726924	2922	rep2	TCRhiDP	Others	Cd8+	Cd4-	Itm2a+	Stat1+	-1.0982	2.22785	-0.45716
HFWL7BBXY_1_IDT-DUI-NXT-347	HFWL7BBXY	1004523	3896	rep2	TCRhiDP	Others	Cd8+	Cd4-	Itm2a-	Stat1+	2.79254	-1.6597	1.24851
HFWL7BBXY_3_IDT-DUI-NXT-25	HFWL7BBXY	694639	2074	rep2	CD69negDP	Others	Cd8+	Cd4+	Itm2a-	Stat1+	-6.76412	-4.69574	-1.60272
HFWL7BBXY_3_IDT-DUI-NXT-231	HFWL7BBXY	1333565	3032	rep2	CD69posDP	Others	Cd8+	Cd4+	Itm2a+	Stat1+	-2.58055	3.15977	1.72566
HFWL7BBXY_1_IDT-DUI-NXT-215	HFWL7BBXY	731172	3431	rep2	TCRhiDP	Others	Cd8+	Cd4-	Itm2a+	Stat1+	0.641857	2.56464	0.47271
HFWL7BBXY_1_IDT-DUI-NXT-307	HFWL7BBXY	1187797	3730	rep2	CD4SP	Others	Cd8-	Cd4+	Itm2a+	Stat1+	5.03948	0.79322	-3.08744
HFWL7BBXY_3_IDT-DUI-NXT-365	HFWL7BBXY	1049889	2944	rep2	CD4SP	Others	Cd8-	Cd4+	Itm2a+	Stat1+	3.98293	0.801712	-2.65956
HFWL7BBXY_3_IDT-DUI-NXT-43	HFWL7BBXY	821038	2996	rep2	CD4SP	Others	Cd8-	Cd4+	Itm2a-	Stat1+	6.0234	-1.9116	-4.33788
HFWL7BBXY_3_IDT-DUI-NXT-361	HFWL7BBXY	661167	2266	rep2	CD69negDP	Others	Cd8+	Cd4+	Itm2a-	Stat1-	-9.01945	-2.29304	0.111282
HFWL7BBXY_2_IDT-DUI-NXT-251	HFWL7BBXY	1055182	2955	rep2	TCRhiDP	Others	Cd8+	Cd4+	Itm2a+	Stat1+	2.21597	0.0657832	-0.441326
HFWL7BBXY_2_IDT-DUI-NXT-285	HFWL7BBXY	1043513	4340	rep2	CD8SP	Others	Cd8+	Cd4-	Itm2a-	Stat1+	6.46097	-4.28989	3.25746
HFWL7BBXY_2_IDT-DUI-NXT-321	HFWL7BBXY	658212	3610	rep2	CD8SP	Others	Cd8+	Cd4-	Itm2a-	Stat1+	6.14599	-3.8873	4.22608
HFWL7BBXY_3_IDT-DUI-NXT-323	HFWL7BBXY	1085724	2819	rep2	TCRhiDP	Others	Cd8+	Cd4+	Itm2a+	Stat1+	-1.16223	4.23581	0.78306
HFWL7BBXY_2_IDT-DUI-NXT-311	HFWL7BBXY	696158	3300	rep2	TCRhiDP	Others	Cd8+	Cd4+	Itm2a+	Stat1+	1.27907	2.21064	0.44018
HFWL7BBXY_3_IDT-DUI-NXT-105	HFWL7BBXY	959468	3651	rep2	CD8SP	Others	Cd8+	Cd4-	Itm2a+	Stat1+	4.56137	-0.286972	3.45756
HFWL7BBXY_2_IDT-DUI-NXT-237	HFWL7BBXY	972638	3114	rep2	CD8SP	Others	Cd8+	Cd4-	Itm2a+	Stat1+	2.22601	-4.28366	1.47013
HFWL7BBXY_3_IDT-DUI-NXT-133	HFWL7BBXY	1097308	2205	rep2	CD69negDP	Others	Cd8+	Cd4+	Itm2a-	Stat1+	-8.21886	-3.38766	-0.852546
HFWL7BBXY_2_IDT-DUI-NXT-163	HFWL7BBXY	1339736	2837	rep2	CD4SP	Others	Cd8-	Cd4+	Itm2a+	Stat1+	5.77589	-0.286031	-5.12901
HFWL7BBXY_1_IDT-DUI-NXT-131	HFWL7BBXY	1017156	2915	rep2	TCRhiDP	Others	Cd8+	Cd4-	Itm2a+	Stat1+	-2.50119	6.99894	0.439604
HFWL7BBXY_3_IDT-DUI-NXT-217	HFWL7BBXY	1077404	2611	rep2	CD69negDP	Others	Cd8+	Cd4+	Itm2a-	Stat1-	-7.40387	-4.10529	-1.79893
HFWL7BBXY_3_IDT-DUI-NXT-321	HFWL7BBXY	1182453	1628	rep2	CD8SP	Others	Cd8+	Cd4-	Itm2a-	Stat1-	4.35593	-3.16799	2.82884
HFWL7BBXY_2_IDT-DUI-NXT-261	HFWL7BBXY	1360894	3094	rep2	CD8SP	Others	Cd8+	Cd4-	Itm2a+	Stat1+	2.68759	-1.13072	2.03309
HFWL7BBXY_1_IDT-DUI-NXT-383	HFWL7BBXY	660042	3900	rep2	TCRhiDP	Others	Cd8-	Cd4+	Itm2a+	Stat1+	7.14295	-1.38507	-0.833453
HFWL7BBXY_3_IDT-DUI-NXT-117	HFWL7BBXY	1367338	3059	rep2	CD8SP	Others	Cd8+	Cd4-	Itm2a+	Stat1+	6.3357	-4.95667	4.33345
HFWL7BBXY_2_IDT-DUI-NXT-379	HFWL7BBXY	698892	3544	rep2	CD4SP	Others	Cd8-	Cd4+	Itm2a-	Stat1+	7.38861	-1.72395	-2.2931
HFWL7BBXY_2_IDT-DUI-NXT-109	HFWL7BBXY	1108957	2268	rep2	CD69negDP	Others	Cd8+	Cd4+	Itm2a-	Stat1-	-7.52918	-3.42272	-0.782136
HFWL7BBXY_1_IDT-DUI-NXT-151	HFWL7BBXY	804931	3236	rep2	CD4SP	Others	Cd8-	Cd4+	Itm2a+	Stat1+	6.64811	-1.74143	-2.67719
HFWL7BBXY_3_IDT-DUI-NXT-157	HFWL7BBXY	1005080	2830	rep2	CD69negDP	Others	Cd8+	Cd4+	Itm2a-	Stat1-	-7.53054	-5.10068	-1.62188
HFWL7BBXY_1_IDT-DUI-NXT-73	HFWL7BBXY	1145604	2465	rep2	CD69negDP	Others	Cd8+	Cd4+	Itm2a-	Stat1+	-11.1684	-2.38748	0.553983
HFWL7BBXY_3_IDT-DUI-NXT-185	HFWL7BBXY	1031777	3155	rep2	CD4+8low	Others	Cd8+	Cd4+	Itm2a+	Stat1-	0.626148	5.28113	-1.421
HFWL7BBXY_2_IDT-DUI-NXT-115	HFWL7BBXY	1421602	3379	rep2	CD4SP	Others	Cd8-	Cd4+	Itm2a+	Stat1+	2.23598	4.09043	-2.57067
HFWL7BBXY_2_IDT-DUI-NXT-235	HFWL7BBXY	1241896	2785	rep2	CD4SP	Others	Cd8-	Cd4+	Itm2a+	Stat1+	6.89707	-2.81724	-1.31825
HFWL7BBXY_1_IDT-DUI-NXT-55	HFWL7BBXY	573512	3119	rep2	CD4SP	Others	Cd8-	Cd4+	Itm2a+	Stat1+	6.57493	-1.51175	-3.01809
HFWL7BBXY_1_IDT-DUI-NXT-11	HFWL7BBXY	717967	3035	rep2	TCRhiDP	Others	Cd8+	Cd4+	Itm2a+	Stat1+	-0.849533	4.97184	0.50192
HFWL7BBXY_2_IDT-DUI-NXT-131	HFWL7BBXY	1244193	2757	rep2	TCRhiDP	Others	Cd8+	Cd4+	Itm2a+	Stat1+	0.771125	-1.00684	1.20075
HFWL7BBXY_2_IDT-DUI-NXT-365	HFWL7BBXY	919341	3743	rep2	CD4+8low	Others	Cd8-	Cd4+	Itm2a+	Stat1+	0.257479	4.43939	-1.46664
HFWL7BBXY_2_IDT-DUI-NXT-87	HFWL7BBXY	1035230	2068	rep2	CD69posDP	Others	Cd8+	Cd4+	Itm2a-	Stat1-	-5.87417	-3.50453	-0.535004
HFWL7BBXY_2_IDT-DUI-NXT-309	HFWL7BBXY	532920	3574	rep2	CD8SP	Others	Cd8+	Cd4-	Itm2a+	Stat1+	6.9335	-5.03488	2.58496
HFWL7BBXY_2_IDT-DUI-NXT-373	HFWL7BBXY	655749	1378	rep2	CD69negDP	Others	Cd8+	Cd4+	Itm2a-	Stat1-	-7.66577	-4.18073	-2.04742
HFWL7BBXY_1_IDT-DUI-NXT-197	HFWL7BBXY	769443	3437	rep2	CD4+8low	Others	Cd8+	Cd4-	Itm2a-	Stat1+	0.693093	1.20551	-0.637749
HFWL7BBXY_2_IDT-DUI-NXT-91	HFWL7BBXY	1052218	2711	rep2	CD4SP	Others	Cd8-	Cd4+	Itm2a+	Stat1-	5.40313	-0.746137	-3.07978
HFWL7BBXY_3_IDT-DUI-NXT-89	HFWL7BBXY	873973	3361	rep2	CD4SP	Others	Cd8-	Cd4+	Itm2a-	Stat1+	6.06858	-2.17579	0.178276
HFWL7BBXY_1_IDT-DUI-NXT-351	HFWL7BBXY	1278336	2833	rep2	CD69posDP	Cd4-Cd8-	Cd8-	Cd4-	Itm2a+	Stat1+	-1.91505	4.06391	0.895886
HFWL7BBXY_3_IDT-DUI-NXT-253	HFWL7BBXY	886411	2419	rep2	CD69negDP	Others	Cd8+	Cd4+	Itm2a-	Stat1-	-7.53739	-2.27775	-0.644287
HFWL7BBXY_1_IDT-DUI-NXT-185	HFWL7BBXY	987916	3116	rep2	CD4+8low	Others	Cd8+	Cd4+	Itm2a+	Stat1+	-0.0772069	5.1697	-1.17414
HFWL7BBXY_1_IDT-DUI-NXT-201	HFWL7BBXY	851624	4502	rep2	CD8SP	Others	Cd8+	Cd4-	Itm2a-	Stat1+	7.93109	-5.98133	3.75979
HFWL7BBXY_3_IDT-DUI-NXT-181	HFWL7BBXY	964910	3203	rep2	CD69negDP	Others	Cd8+	Cd4+	Itm2a-	Stat1+	-6.71615	-4.05547	-0.995502
HFWL7BBXY_2_IDT-DUI-NXT-181	HFWL7BBXY	1158230	2051	rep2	CD69negDP	Others	Cd8+	Cd4+	Itm2a-	Stat1-	-8.50724	-3.37004	-0.525311
HFWL7BBXY_3_IDT-DUI-NXT-177	HFWL7BBXY	561565	865	rep2	CD8SP	Others	Cd8+	Cd4-	Itm2a-	Stat1+	3.28741	-2.57042	2.23224
HFWL7BBXY_2_IDT-DUI-NXT-47	HFWL7BBXY	696612	2721	rep2	TCRhiDP	Others	Cd8+	Cd4+	Itm2a+	Stat1-	-1.88733	6.37775	0.940681
HFWL7BBXY_3_IDT-DUI-NXT-137	HFWL7BBXY	1116817	3049	rep2	CD4SP	Others	Cd8-	Cd4+	Itm2a-	Stat1+	5.88062	-2.84119	-2.64673
HFWL7BBXY_3_IDT-DUI-NXT-111	HFWL7BBXY	1122370	2253	rep2	CD69posDP	Others	Cd8+	Cd4+	Itm2a+	Stat1-	-2.69856	4.52122	1.26319
HFWL7BBXY_2_IDT-DUI-NXT-315	HFWL7BBXY	1000305	3097	rep2	CD69posDP	Others	Cd8-	Cd4+	Itm2a+	Stat1-	-1.48895	5.23733	1.46321
HFWL7BBXY_3_IDT-DUI-NXT-167	HFWL7BBXY	716577	2172	rep2	TCRhiDP	Others	Cd8+	Cd4+	Itm2a-	Stat1+	-1.91883	1.24212	0.475421
HFWL7BBXY_3_IDT-DUI-NXT-363	HFWL7BBXY	836298	2474	rep2	CD69posDP	Others	Cd8+	Cd4-	Itm2a+	Stat1-	-2.29135	3.65268	0.602385
HFWL7BBXY_3_IDT-DUI-NXT-239	HFWL7BBXY	644495	1117	rep2	TCRhiDP	Others	Cd8+	Cd4-	Itm2a+	Stat1+	1.00491	-1.83496	0.428745
HFWL7BBXY_3_IDT-DUI-NXT-275	HFWL7BBXY	1098733	2832	rep2	TCRhiDP	Others	Cd8-	Cd4+	Itm2a+	Stat1-	-1.9715	5.45266	1.33929
HFWL7BBXY_2_IDT-DUI-NXT-273	HFWL7BBXY	915294	3780	rep2	CD8SP	Others	Cd8+	Cd4-	Itm2a+	Stat1+	5.12297	-3.30616	2.60017
HFWL7BBXY_2_IDT-DUI-NXT-61	HFWL7BBXY	1227075	2192	rep2	CD69negDP	Others	Cd8+	Cd4+	Itm2a-	Stat1-	-9.20847	-4.26808	-0.233795
HFWL7BBXY_3_IDT-DUI-NXT-297	HFWL7BBXY	1076440	4521	rep2	CD8SP	Others	Cd8+	Cd4-	Itm2a-	Stat1+	7.74239	-5.73228	4.58888
HFWL7BBXY_2_IDT-DUI-NXT-319	HFWL7BBXY	747905	3500	rep2	CD4SP	Others	Cd8-	Cd4+	Itm2a+	Stat1+	6.06447	-1.77645	-2.98458
HFWL7BBXY_1_IDT-DUI-NXT-179	HFWL7BBXY	1085413	3390	rep2	TCRhiDP	Others	Cd8+	Cd4-	Itm2a+	Stat1-	-0.238695	4.47335	1.9713
HFWL7BBXY_1_IDT-DUI-NXT-37	HFWL7BBXY	943438	2130	rep2	CD69negDP	Others	Cd8+	Cd4+	Itm2a-	Stat1-	-7.5703	-1.938	0.0458025
HFWL7BBXY_2_IDT-DUI-NXT-13	HFWL7BBXY	1183331	2289	rep2	CD69negDP	Others	Cd8+	Cd4+	Itm2a-	Stat1-	-7.87478	-3.93739	-1.30333
HFWL7BBXY_1_IDT-DUI-NXT-355	HFWL7BBXY	959851	3447	rep2	CD4SP	Others	Cd8-	Cd4+	Itm2a+	Stat1+	6.72274	-1.83826	-4.41753
HFWL7BBXY_1_IDT-DUI-NXT-255	HFWL7BBXY	1348194	2691	rep2	CD69posDP	Others	Cd8+	Cd4+	Itm2a+	Stat1-	-1.91878	4.51641	1.49945
HFWL7BBXY_2_IDT-DUI-NXT-43	HFWL7BBXY	1234640	2667	rep2	CD4SP	Others	Cd8-	Cd4+	Itm2a-	Stat1+	5.81685	-0.144482	-3.48734
HFWL7BBXY_3_IDT-DUI-NXT-37	HFWL7BBXY	697394	2280	rep2	CD69negDP	Others	Cd8+	Cd4+	Itm2a-	Stat1-	-7.53374	-5.06419	-2.72342
HFWL7BBXY_3_IDT-DUI-NXT-341	HFWL7BBXY	1105197	2883	rep2	CD4+8low	Others	Cd8-	Cd4+	Itm2a+	Stat1+	-0.546053	3.50008	-2.77674
HFWL7BBXY_1_IDT-DUI-NXT-247	HFWL7BBXY	1458443	3579	rep2	CD4SP	Others	Cd8-	Cd4+	Itm2a+	Stat1+	5.12253	-1.04613	-2.53518
HFWL7BBXY_2_IDT-DUI-NXT-89	HFWL7BBXY	973370	3139	rep2	CD4+8low	Others	Cd8-	Cd4+	Itm2a+	Stat1+	2.58475	3.77188	-3.17568
HFWL7BBXY_3_IDT-DUI-NXT-33	HFWL7BBXY	567496	2451	rep2	CD8SP	Others	Cd8+	Cd4-	Itm2a-	Stat1+	6.94745	-4.32406	2.30781
HFWL7BBXY_1_IDT-DUI-NXT-43	HFWL7BBXY	870876	3001	rep2	CD4SP	Others	Cd8-	Cd4+	Itm2a+	Stat1+	4.53434	0.362789	-4.1987
HFWL7BBXY_1_IDT-DUI-NXT-273	HFWL7BBXY	783169	3393	rep2	CD8SP	Others	Cd8+	Cd4-	Itm2a-	Stat1+	7.10148	-3.85391	3.80045
HFWL7BBXY_1_IDT-DUI-NXT-195	HFWL7BBXY	1071936	2725	rep2	CD69posDP	Others	Cd8+	Cd4+	Itm2a-	Stat1+	-2.35036	3.84222	1.41881
HFWL7BBXY_3_IDT-DUI-NXT-263	HFWL7BBXY	982144	2334	rep2	TCRhiDP	Others	Cd8+	Cd4+	Itm2a+	Stat1-	-1.80838	5.28957	1.02768
HFWL7BBXY_2_IDT-DUI-NXT-205	HFWL7BBXY	1093819	2685	rep2	CD69negDP	Others	Cd8+	Cd4+	Itm2a-	Stat1-	-6.29354	-3.84325	-1.49472
HFWL7BBXY_1_IDT-DUI-NXT-119	HFWL7BBXY	1061763	2906	rep2	TCRhiDP	Others	Cd8+	Cd4-	Itm2a+	Stat1+	1.06436	1.2104	-0.656668
HFWL7BBXY_2_IDT-DUI-NXT-189	HFWL7BBXY	815259	4208	rep2	CD8SP	Others	Cd8+	Cd4-	Itm2a+	Stat1+	6.83133	-3.48802	3.36476
HFWL7BBXY_2_IDT-DUI-NXT-289	HFWL7BBXY	890761	1938	rep2	CD69negDP	Others	Cd8+	Cd4+	Itm2a-	Stat1+	-8.60693	-3.46043	-0.701837
HFWL7BBXY_3_IDT-DUI-NXT-349	HFWL7BBXY	1179292	2604	rep2	CD69negDP	Others	Cd8+	Cd4+	Itm2a-	Stat1-	-8.95137	-2.96392	0.011338
HFWL7BBXY_1_IDT-DUI-NXT-169	HFWL7BBXY	1068333	3884	rep2	CD69negDP	Others	Cd8+	Cd4+	Itm2a-	Stat1+	-6.81244	-3.94137	-0.702542
HFWL7BBXY_1_IDT-DUI-NXT-305	HFWL7BBXY	1030085	3944	rep2	CD4SP	Others	Cd8-	Cd4+	Itm2a+	Stat1+	4.31033	-0.531326	-2.25598
HFWL7BBXY_2_IDT-DUI-NXT-103	HFWL7BBXY	1223353	3573	rep2	CD4SP	Others	Cd8-	Cd4+	Itm2a-	Stat1+	6.4497	-2.1945	-2.70514
HFWL7BBXY_1_IDT-DUI-NXT-13	HFWL7BBXY	1037377	2626	rep2	CD69negDP	Others	Cd8+	Cd4+	Itm2a-	Stat1-	-7.84	-2.58605	-0.596241
HFWL7BBXY_2_IDT-DUI-NXT-193	HFWL7BBXY	1111398	2372	rep2	CD69negDP	Others	Cd8+	Cd4+	Itm2a-	Stat1+	-8.04471	-4.21658	-1.99064
HFWL7BBXY_2_IDT-DUI-NXT-363	HFWL7BBXY	909308	2479	rep2	CD69posDP	Others	Cd8+	Cd4+	Itm2a+	Stat1-	-1.91748	4.52705	2.1773
HFWL7BBXY_2_IDT-DUI-NXT-221	HFWL7BBXY	1424187	3361	rep2	CD4+8low	Others	Cd8-	Cd4+	Itm2a+	Stat1+	0.45246	4.70202	-2.15877
HFWL7BBXY_3_IDT-DUI-NXT-293	HFWL7BBXY	1202192	3122	rep2	CD4SP	Others	Cd8-	Cd4+	Itm2a+	Stat1+	2.93486	0.689487	-3.90777
HFWL7BBXY_1_IDT-DUI-NXT-159	HFWL7BBXY	833459	3261	rep2	CD69posDP	Others	Cd8+	Cd4-	Itm2a+	Stat1+	2.96402	1.45272	0.748367

## Sheet: Fig1bcd
	orig.ident	nCount_RNA	nFeature_RNA	rep	celltype	Cd4.Cd8.	Cd8	Cd4	Itm2a	Stat1	CD4_expression	Itm2a_expression	Tbx21_expression	Rag1_expression	Ccr7_expression	Cd69_expression	Cd8a_expression	Zbtb7b_expression	Cd40lg_expression	Nkg7_expression	Itgae_expression	Dntt_expression	Il7r_expression
HFWL7BBXY_1_IDT-DUI-NXT-349	HFWL7BBXY	1175453	2974	rep2	CD69negDP	Others	Cd8+	Cd4+	Itm2a-	Stat1+	1.97197	0	0	1.16421	0	0	4.32716	0	0	0	0	3.95536	0
HFWL7BBXY_3_IDT-DUI-NXT-179	HFWL7BBXY	775338	2436	rep2	TCRhiDP	Others	Cd8-	Cd4+	Itm2a+	Stat1-	2.85458	4.80797	0	0	2.32452	3.17844	0	0.52855	2.60348	0	0	0	0
HFWL7BBXY_2_IDT-DUI-NXT-297	HFWL7BBXY	968717	3368	rep2	CD8SP	Others	Cd8+	Cd4-	Itm2a+	Stat1+	0	2.02358	0	0	1.69167	2.09722	4.60936	0	0	1.84965	2.21993	0	1.05377
HFWL7BBXY_2_IDT-DUI-NXT-147	HFWL7BBXY	1097213	1949	rep2	CD69posDP	Others	Cd8+	Cd4+	Itm2a-	Stat1-	2.13155	0	0	0.730179	0	0	4.6537	0	0	0	0	4.04873	0
HFWL7BBXY_2_IDT-DUI-NXT-83	HFWL7BBXY	761235	1875	rep2	TCRhiDP	Others	Cd8-	Cd4+	Itm2a+	Stat1+	2.58547	3.9995	0	0	0.013051	1.89837	0	0.456163	0	0	0	0	0
HFWL7BBXY_3_IDT-DUI-NXT-283	HFWL7BBXY	547517	2488	rep2	CD4SP_Mature	Cd4-Cd8-	Cd8-	Cd4-	Itm2a-	Stat1+	0	0	0	0	0	0.0533444	0	0.363491	0	0	0	0	1.65581
HFWL7BBXY_1_IDT-DUI-NXT-79	HFWL7BBXY	554907	3103	rep2	CD4SP_Mature	Others	Cd8-	Cd4+	Itm2a+	Stat1+	2.37987	2.69612	0	0	0	0	0	0.542813	0.59385	0	0	0	1.79938
HFWL7BBXY_3_IDT-DUI-NXT-379	HFWL7BBXY	792388	2942	rep2	CD4SP_Mature	Others	Cd8-	Cd4+	Itm2a+	Stat1+	1.64671	1.40283	0	0	1.71712	0	0	0.734926	1.28436	0	0	0	0
HFWL7BBXY_2_IDT-DUI-NXT-95	HFWL7BBXY	678945	2491	rep2	TCRhiDP	Others	Cd8+	Cd4+	Itm2a+	Stat1-	3.40515	3.74303	0	0	2.44759	0	2.26804	0.0846834	0	0	0	2.80125	0
HFWL7BBXY_1_IDT-DUI-NXT-203	HFWL7BBXY	950928	3630	rep2	TCRhiDP	Others	Cd8+	Cd4-	Itm2a+	Stat1+	0	2.4318	0	0	0	0	2.84399	0	0	0	0	2.12109	0.857207
HFWL7BBXY_3_IDT-DUI-NXT-149	HFWL7BBXY	1437590	3284	rep2	CD4SP_Immature	Others	Cd8-	Cd4+	Itm2a+	Stat1+	2.0861	1.3522	0	0	2.9504	0	0	0.282873	0.468893	0	0	0	2.5256
HFWL7BBXY_1_IDT-DUI-NXT-141	HFWL7BBXY	919736	3655	rep2	CD8SP	Others	Cd8+	Cd4-	Itm2a+	Stat1+	0	1.49703	0	0	1.06565	0	3.86101	0	0	2.19506	0.933707	0	0
HFWL7BBXY_2_IDT-DUI-NXT-137	HFWL7BBXY	840958	2498	rep2	CD4SP_Immature	Others	Cd8-	Cd4+	Itm2a+	Stat1+	1.14056	1.62036	0	0	3.00472	0	0	0.101672	0	0	0	1.28539	0.232386
HFWL7BBXY_3_IDT-DUI-NXT-309	HFWL7BBXY	996522	3534	rep2	CD8SP	Others	Cd8+	Cd4-	Itm2a+	Stat1+	0	1.72741	0	0	1.22033	2.2906	3.98683	0	0	3.03297	2.34207	0	1.7292
HFWL7BBXY_1_IDT-DUI-NXT-281	HFWL7BBXY	1022889	3857	rep2	CD4SP_Immature	Others	Cd8-	Cd4+	Itm2a+	Stat1+	1.81838	3.19155	0	0	1.00445	0	0	1.28918	1.44821	0	0	0	2.77908
HFWL7BBXY_1_IDT-DUI-NXT-251	HFWL7BBXY	1201799	3508	rep2	TCRhiDP	Others	Cd8+	Cd4+	Itm2a+	Stat1-	1.59313	2.14558	0	0	0	0.448409	2.83425	0	0	0	0	2.19218	1.97971
HFWL7BBXY_3_IDT-DUI-NXT-233	HFWL7BBXY	779392	2585	rep2	CD4+8low	Others	Cd8-	Cd4+	Itm2a+	Stat1+	1.06434	0.971652	0	0	1.49897	0.556279	0	0.0860067	0	0	0	0	0
HFWL7BBXY_2_IDT-DUI-NXT-7	HFWL7BBXY	1216499	2804	rep2	CD4SP_Mature	Others	Cd8-	Cd4+	Itm2a+	Stat1+	2.65511	1.06716	0	0	2.37713	1.34443	0	0	0.901468	0	0	0	0
HFWL7BBXY_3_IDT-DUI-NXT-161	HFWL7BBXY	1220175	3212	rep2	CD4SP_Immature	Others	Cd8-	Cd4+	Itm2a+	Stat1+	0.16577	1.88172	0	0	0	0	0	0.394429	0	0	0.889627	0	0
HFWL7BBXY_1_IDT-DUI-NXT-315	HFWL7BBXY	1183656	2909	rep2	CD69posDP	Others	Cd8+	Cd4+	Itm2a+	Stat1-	0.381625	3.94233	0	0	0	1.94568	4.11998	0	0	0	0	1.96599	0
HFWL7BBXY_1_IDT-DUI-NXT-115	HFWL7BBXY	970945	3637	rep2	CD4SP_Mature	Others	Cd8-	Cd4+	Itm2a+	Stat1+	1.3079	3.00302	0	0	2.95913	0	0	0.448817	0.0102466	0	0	0	2.16139
HFWL7BBXY_2_IDT-DUI-NXT-371	HFWL7BBXY	1047119	3008	rep2	TCRhiDP	Others	Cd8-	Cd4+	Itm2a+	Stat1-	2.23195	5.03696	0	0	0	0	0	0	0	0	0	0	1.08443
HFWL7BBXY_1_IDT-DUI-NXT-363	HFWL7BBXY	1334379	2650	rep2	CD69posDP	Others	Cd8+	Cd4+	Itm2a+	Stat1-	0.641483	3.35291	0	0	1.33179	0	2.83277	0	0	0	0	3.39022	0
HFWL7BBXY_2_IDT-DUI-NXT-347	HFWL7BBXY	795728	3038	rep2	TCRhiDP	Others	Cd8-	Cd4+	Itm2a+	Stat1+	1.31562	4.72369	0	0	0	2.4363	0	0	2.33698	0	0	2.24283	0.037008
HFWL7BBXY_3_IDT-DUI-NXT-141	HFWL7BBXY	1051798	2993	rep2	CD8SP	Others	Cd8+	Cd4-	Itm2a-	Stat1+	0	0	0	0	2.33014	1.57516	3.50347	0	0	0	1.91266	0	0
HFWL7BBXY_2_IDT-DUI-NXT-279	HFWL7BBXY	1226103	2825	rep2	CD69posDP	Others	Cd8+	Cd4-	Itm2a+	Stat1-	0	3.13782	0	0	1.27688	0	2.74145	0	0	0	0	0	0.0321028
HFWL7BBXY_1_IDT-DUI-NXT-95	HFWL7BBXY	698248	2293	rep2	TCRhiDP	Others	Cd8+	Cd4+	Itm2a+	Stat1-	2.98227	4.13489	0	0	0	0.0282406	2.18667	0	0	0	0	1.94806	0
HFWL7BBXY_3_IDT-DUI-NXT-291	HFWL7BBXY	1118672	3119	rep2	CD69posDP	Others	Cd8+	Cd4+	Itm2a+	Stat1-	0.101898	2.36176	0	0	0	0	1.23559	0	0	0	0	0	0
HFWL7BBXY_2_IDT-DUI-NXT-27	HFWL7BBXY	1202692	2981	rep2	CD69posDP	Others	Cd8-	Cd4+	Itm2a+	Stat1+	2.46109	4.68368	0	0	0	2.83453	0	0	0	0	0	0	0
HFWL7BBXY_3_IDT-DUI-NXT-83	HFWL7BBXY	846641	3197	rep2	TCRhiDP	Others	Cd8+	Cd4+	Itm2a+	Stat1+	2.34085	2.97748	0	0	0	1.88686	0.621775	0	0	0	0	0	1.43248
HFWL7BBXY_3_IDT-DUI-NXT-129	HFWL7BBXY	1163298	3246	rep2	CD8SP	Others	Cd8+	Cd4-	Itm2a-	Stat1+	0	0	0	0	2.49302	1.40758	3.58219	0	0	3.50879	1.68823	0	0
HFWL7BBXY_2_IDT-DUI-NXT-177	HFWL7BBXY	983796	3432	rep2	CD8SP	Others	Cd8+	Cd4-	Itm2a+	Stat1+	0	1.70713	0	0	2.04761	1.22045	3.32446	0	0	2.88899	1.4665	0	0
HFWL7BBXY_3_IDT-DUI-NXT-91	HFWL7BBXY	1017095	4083	rep2	CD4SP_Mature	Others	Cd8-	Cd4+	Itm2a+	Stat1+	2.49241	2.47187	0	0	2.37338	0	0	1.13586	1.11674	0	0	0	2.9955
HFWL7BBXY_2_IDT-DUI-NXT-151	HFWL7BBXY	1405048	2653	rep2	CD4SP_Mature	Cd4-Cd8-	Cd8-	Cd4-	Itm2a+	Stat1+	0	3.04889	0	0	2.17803	0	0	0	1.14268	0	0	0	1.32859
HFWL7BBXY_3_IDT-DUI-NXT-119	HFWL7BBXY	1090374	3046	rep2	TCRhiDP	Others	Cd8+	Cd4-	Itm2a-	Stat1+	0	0	0	0	2.63677	0	4.16241	0	0	0	0	0.606813	0
HFWL7BBXY_3_IDT-DUI-NXT-113	HFWL7BBXY	1318022	2915	rep2	CD4SP_Immature	Others	Cd8-	Cd4+	Itm2a-	Stat1+	1.58764	0.0589263	0	0	2.02626	1.58298	0	0.0940664	1.90519	0	0	0	1.09455
HFWL7BBXY_2_IDT-DUI-NXT-353	HFWL7BBXY	871803	2613	rep2	CD4SP_Immature	Others	Cd8-	Cd4+	Itm2a+	Stat1+	2.27394	1.19213	0	0	2.60629	0	0	0.438631	0.287165	0	0	0	0
HFWL7BBXY_2_IDT-DUI-NXT-99	HFWL7BBXY	1387040	2911	rep2	CD69posDP	Others	Cd8-	Cd4+	Itm2a+	Stat1-	0.961245	4.5398	0	0	1.6097	0	0	0	0	0	0	2.37332	0
HFWL7BBXY_2_IDT-DUI-NXT-253	HFWL7BBXY	1197992	2222	rep2	CD69negDP	Others	Cd8+	Cd4+	Itm2a-	Stat1-	2.52727	0	0	1.79731	0	0	4.6824	0	0	0	0	3.60418	0
HFWL7BBXY_1_IDT-DUI-NXT-57	HFWL7BBXY	821173	3892	rep2	CD8SP	Others	Cd8+	Cd4-	Itm2a-	Stat1+	0	0	0	0	0.589856	2.59411	4.13843	0	0	3.132	2.05662	0	2.64813
HFWL7BBXY_3_IDT-DUI-NXT-305	HFWL7BBXY	703096	2748	rep2	CD4SP_Immature	Others	Cd8-	Cd4+	Itm2a+	Stat1+	2.72092	1.99959	0	0	2.55094	0	0	0.384822	0	0	0	0	0
HFWL7BBXY_3_IDT-DUI-NXT-213	HFWL7BBXY	744833	3578	rep2	CD8SP	Others	Cd8+	Cd4-	Itm2a-	Stat1+	0	0	0	0	2.39932	0.0394875	3.66481	0	0	3.14904	0.885063	0	1.6203
HFWL7BBXY_2_IDT-DUI-NXT-65	HFWL7BBXY	1197748	2762	rep2	CD4SP_Immature	Others	Cd8-	Cd4+	Itm2a+	Stat1+	2.3735	3.76148	0	0	1.34295	2.65499	0	0.269197	0	0	0	2.2299	1.32535
HFWL7BBXY_3_IDT-DUI-NXT-299	HFWL7BBXY	872337	2763	rep2	TCRhiDP	Others	Cd8+	Cd4+	Itm2a+	Stat1+	1.38428	3.76842	0	0	0	1.88445	1.78184	0	0	0	0	0	0
HFWL7BBXY_3_IDT-DUI-NXT-225	HFWL7BBXY	676796	1256	rep2	CD8SP	Others	Cd8+	Cd4-	Itm2a-	Stat1-	0	0	0	0	0.0146674	0	3.2649	0	0	0	0.416829	0	0
HFWL7BBXY_2_IDT-DUI-NXT-55	HFWL7BBXY	911029	2979	rep2	CD4SP_Mature	Others	Cd8-	Cd4+	Itm2a+	Stat1+	1.94337	1.56359	0	0	2.49751	1.46462	0	0	1.95587	0	0	0	1.43631
HFWL7BBXY_2_IDT-DUI-NXT-5	HFWL7BBXY	738135	5103	rep2	CD4SP_Immature	Others	Cd8-	Cd4+	Itm2a+	Stat1+	1.34678	1.43765	0	0	2.21438	0.0134567	0	0.873554	1.12699	0	0	0	1.80951
HFWL7BBXY_2_IDT-DUI-NXT-117	HFWL7BBXY	1154666	3728	rep2	CD8SP	Others	Cd8+	Cd4-	Itm2a-	Stat1+	0	0	0	0	2.88316	0.1744	3.59587	0	0	3.67751	1.67177	0	2.12363
HFWL7BBXY_1_IDT-DUI-NXT-83	HFWL7BBXY	574100	3038	rep2	TCRhiDP	Others	Cd8+	Cd4+	Itm2a+	Stat1-	2.44416	5.1904	0	0	2.28379	2.96317	2.01452	0.324406	0	0	0	1.66816	0
HFWL7BBXY_2_IDT-DUI-NXT-169	HFWL7BBXY	898325	2696	rep2	CD69negDP	Others	Cd8+	Cd4+	Itm2a-	Stat1-	1.92665	0	0	0.705139	0	0	4.04195	0	0	0	0	4.60167	0
HFWL7BBXY_2_IDT-DUI-NXT-167	HFWL7BBXY	1071572	2943	rep2	TCRhiDP	Others	Cd8+	Cd4+	Itm2a+	Stat1+	0.902247	1.3398	0	0	0	1.84213	2.94354	0	0	0	0	1.69929	0
HFWL7BBXY_3_IDT-DUI-NXT-315	HFWL7BBXY	976459	2705	rep2	CD69posDP	Others	Cd8+	Cd4+	Itm2a+	Stat1+	1.70213	4.52537	0	0	0	0.236074	3.57535	0	0	0	0	0	0
HFWL7BBXY_1_IDT-DUI-NXT-239	HFWL7BBXY	1115564	3258	rep2	TCRhiDP	Others	Cd8+	Cd4+	Itm2a+	Stat1-	2.12018	4.35742	0	0	0	0	0.601413	0.929348	0	0	0	0	2.16334
HFWL7BBXY_1_IDT-DUI-NXT-373	HFWL7BBXY	834624	2753	rep2	CD69negDP	Others	Cd8+	Cd4+	Itm2a-	Stat1+	2.5589	0	0	0.809182	0	0	4.16539	0	0	0	0	4.38554	0
HFWL7BBXY_2_IDT-DUI-NXT-267	HFWL7BBXY	963481	2763	rep2	CD69posDP	Others	Cd8+	Cd4+	Itm2a+	Stat1+	1.37836	4.75609	0	0	0	3.69623	2.06317	0.61577	0	0	0	1.09966	0
HFWL7BBXY_1_IDT-DUI-NXT-189	HFWL7BBXY	718045	3773	rep2	CD8SP	Others	Cd8+	Cd4-	Itm2a-	Stat1+	0	0	0	0	2.14083	0.939926	2.58756	0	0	2.10074	1.88262	0	2.75939
HFWL7BBXY_1_IDT-DUI-NXT-269	HFWL7BBXY	1264422	3570	rep2	CD4SP_Immature	Others	Cd8-	Cd4+	Itm2a+	Stat1+	1.82136	2.75179	0	0	2.84796	0	0	1.0803	1.19914	0	0	0	1.21569
HFWL7BBXY_1_IDT-DUI-NXT-289	HFWL7BBXY	1066483	2478	rep2	CD69negDP	Others	Cd8+	Cd4+	Itm2a-	Stat1+	2.91962	0	0	1.70318	0	0	4.19091	0	0	0	0	3.52956	0
HFWL7BBXY_1_IDT-DUI-NXT-45	HFWL7BBXY	606761	3732	rep2	CD8SP	Others	Cd8+	Cd4-	Itm2a-	Stat1-	0	0.109183	0	0	2.35541	0	3.55771	0	0	1.16064	0.695813	0	0
HFWL7BBXY_2_IDT-DUI-NXT-107	HFWL7BBXY	1381093	3348	rep2	TCRhiDP	Others	Cd8+	Cd4-	Itm2a+	Stat1+	0	2.97744	0	0	2.14107	1.06119	4.85543	0	0	1.92748	0	1.35629	0
HFWL7BBXY_1_IDT-DUI-NXT-51	HFWL7BBXY	1127644	2462	rep2	CD69posDP	Others	Cd8+	Cd4-	Itm2a-	Stat1-	0	0.051841	0	0	0	3.31023	2.51947	0	0	0	0	0	0
HFWL7BBXY_1_IDT-DUI-NXT-107	HFWL7BBXY	930845	3066	rep2	TCRhiDP	Others	Cd8-	Cd4+	Itm2a+	Stat1-	2.46508	2.17223	0	0	0	0	0	0	0	0.0106856	0	0	0
HFWL7BBXY_3_IDT-DUI-NXT-59	HFWL7BBXY	683679	3398	rep2	TCRhiDP	Others	Cd8+	Cd4-	Itm2a+	Stat1+	0	3.0704	0	0	0.99203	1.73705	2.35069	0	0	0	0	0.0568594	0.754364
HFWL7BBXY_3_IDT-DUI-NXT-367	HFWL7BBXY	944231	2899	rep2	CD4SP_Mature	Others	Cd8-	Cd4+	Itm2a+	Stat1+	2.0431	2.65668	0	0	1.39612	0	0	0.548557	0	0	0	0	0
HFWL7BBXY_3_IDT-DUI-NXT-193	HFWL7BBXY	961671	2693	rep2	CD69negDP	Others	Cd8+	Cd4+	Itm2a-	Stat1+	3.10255	0	0	0.939923	0	0	4.20655	0	0	0	0	3.26798	0
HFWL7BBXY_3_IDT-DUI-NXT-17	HFWL7BBXY	845192	3038	rep2	CD4+8low	Others	Cd8-	Cd4+	Itm2a+	Stat1+	0.853907	5.11826	0	0	2.16767	1.47793	0	0.853907	1.2585	0	0	0	1.25513
HFWL7BBXY_2_IDT-DUI-NXT-23	HFWL7BBXY	793977	3178	rep2	TCRhiDP	Others	Cd8-	Cd4+	Itm2a+	Stat1-	1.46733	4.66311	0	0	1.75327	0	0	0	0.480663	0	0	0	0
HFWL7BBXY_1_IDT-DUI-NXT-19	HFWL7BBXY	826642	3243	rep2	CD4SP_Mature	Others	Cd8-	Cd4+	Itm2a+	Stat1+	2.58979	2.69971	0	0	3.57872	1.42778	0	0.386478	0.426753	0	0	0	0
HFWL7BBXY_1_IDT-DUI-NXT-223	HFWL7BBXY	716024	3810	rep2	CD4SP_Mature	Others	Cd8-	Cd4+	Itm2a+	Stat1+	1.35866	2.41299	0	0	2.57858	0	0	0.278554	1.801	0	0	0	1.16086
HFWL7BBXY_1_IDT-DUI-NXT-61	HFWL7BBXY	1003712	2510	rep2	CD69negDP	Others	Cd8+	Cd4+	Itm2a-	Stat1-	3.02225	0	0	1.61046	0	0	4.62277	0	0	0	0	2.06615	0
HFWL7BBXY_2_IDT-DUI-NXT-369	HFWL7BBXY	583366	3343	rep2	CD8SP	Others	Cd8+	Cd4-	Itm2a-	Stat1+	0	0	0	0	2.1708	0	3.61549	0	0	3.45689	2.08509	0	1.04175
HFWL7BBXY_1_IDT-DUI-NXT-121	HFWL7BBXY	808151	1116	rep2	CD69negDP	Others	Cd8+	Cd4+	Itm2a-	Stat1-	2.65171	0	0	0.706575	0	0	2.12227	0	0	0	0	3.60745	0
HFWL7BBXY_2_IDT-DUI-NXT-9	HFWL7BBXY	828189	5063	rep2	CD8SP	Others	Cd8+	Cd4-	Itm2a-	Stat1+	0	0	0	0	1.34167	1.8349	3.86957	0	0	2.81667	1.2697	0	1.46337
HFWL7BBXY_1_IDT-DUI-NXT-325	HFWL7BBXY	551834	2317	rep2	CD69negDP	Others	Cd8+	Cd4+	Itm2a-	Stat1+	3.28452	0	0	1.26328	0	0	3.86491	0	0	0	0	4.7851	0
HFWL7BBXY_1_IDT-DUI-NXT-361	HFWL7BBXY	955075	2290	rep2	CD69negDP	Others	Cd8+	Cd4+	Itm2a-	Stat1-	2.59189	0	0	1.92925	0	0	4.38737	0	0	0	0	3.90617	0
HFWL7BBXY_1_IDT-DUI-NXT-261	HFWL7BBXY	652785	3713	rep2	CD8SP	Others	Cd8+	Cd4-	Itm2a-	Stat1+	0	0.36759	0	0	0.952883	0.0738032	3.91702	0	0	1.94225	1.6511	1.18394	0
HFWL7BBXY_3_IDT-DUI-NXT-165	HFWL7BBXY	1183641	4249	rep2	CD8SP	Others	Cd8+	Cd4-	Itm2a+	Stat1+	0	1.61541	0	0	2.27667	0	2.61107	0	0	0	0.00841302	0	0
HFWL7BBXY_1_IDT-DUI-NXT-217	HFWL7BBXY	1024976	2493	rep2	CD69negDP	Others	Cd8+	Cd4+	Itm2a-	Stat1+	0.315351	0	0	1.65149	0	0	3.97289	0	0	0	0	3.74752	0
HFWL7BBXY_1_IDT-DUI-NXT-301	HFWL7BBXY	886939	2890	rep2	CD69negDP	Others	Cd8+	Cd4+	Itm2a+	Stat1+	2.25733	0.606679	0	0.749621	0	0	4.66132	0	0	0	0	4.21494	0
HFWL7BBXY_3_IDT-DUI-NXT-173	HFWL7BBXY	700753	2719	rep2	CD4SP_Immature	Others	Cd8-	Cd4+	Itm2a-	Stat1+	2.01777	0	0	0	1.97514	0	0	0.496016	0	0	0	0	0.546842
HFWL7BBXY_2_IDT-DUI-NXT-101	HFWL7BBXY	1303466	3039	rep2	CD4SP_Immature	Others	Cd8-	Cd4+	Itm2a+	Stat1+	1.79593	1.77274	0	0	3.44399	0	0	0	1.2376	0	0.225677	0.00764257	2.85131
HFWL7BBXY_3_IDT-DUI-NXT-209	HFWL7BBXY	1094066	3464	rep2	CD4SP_Immature	Others	Cd8-	Cd4+	Itm2a+	Stat1+	1.41286	2.631	0	0	2.97275	0	0	0.774703	1.54014	0	0	0	2.09436
HFWL7BBXY_3_IDT-DUI-NXT-29	HFWL7BBXY	767633	3533	rep2	CD4+8low	Others	Cd8+	Cd4-	Itm2a+	Stat1-	0	4.69761	0	0	1.5829	0.122457	0.517249	0	1.73408	0	0	2.68726	0
HFWL7BBXY_3_IDT-DUI-NXT-317	HFWL7BBXY	870688	2626	rep2	CD4+8low	Others	Cd8-	Cd4+	Itm2a+	Stat1-	2.27626	4.1031	0	0	2.85454	0	0	1.3326	0	0	0	0	0
HFWL7BBXY_2_IDT-DUI-NXT-219	HFWL7BBXY	1250210	2767	rep2	CD69posDP	Others	Cd8+	Cd4+	Itm2a+	Stat1-	2.75985	4.17484	0	0	0	0	3.51317	0	0	0	0	0	0
HFWL7BBXY_1_IDT-DUI-NXT-199	HFWL7BBXY	1003658	3271	rep2	CD4SP_Mature	Others	Cd8-	Cd4+	Itm2a+	Stat1+	2.00907	3.13026	0	0	1.62826	0	0	1.08614	0.076691	0	0	0	2.59783
HFWL7BBXY_2_IDT-DUI-NXT-165	HFWL7BBXY	1304121	2692	rep2	CD8SP	Others	Cd8+	Cd4-	Itm2a-	Stat1+	0	0	0	0	2.33895	1.75656	4.22898	0	0	2.39642	0.529326	0	0
HFWL7BBXY_3_IDT-DUI-NXT-343	HFWL7BBXY	962293	2742	rep2	CD4SP_Mature	Others	Cd8-	Cd4+	Itm2a+	Stat1+	2.74263	3.85157	0	0	0	0	0	1.49991	1.58009	0	0	2.33019	1.9379
HFWL7BBXY_2_IDT-DUI-NXT-283	HFWL7BBXY	1145129	3422	rep2	CD4SP_Mature	Others	Cd8-	Cd4+	Itm2a+	Stat1+	1.5444	2.77874	0	0	0.690905	0	0	0.29959	0	0	0	0	3.4024
HFWL7BBXY_1_IDT-DUI-NXT-41	HFWL7BBXY	710859	2937	rep2	CD4SP_Immature	Others	Cd8-	Cd4+	Itm2a+	Stat1+	3.15374	3.46236	0	0	3.04136	0	0	1.1164	0.0547438	0	0	0	0
HFWL7BBXY_1_IDT-DUI-NXT-165	HFWL7BBXY	1114911	3116	rep2	CD8SP	Others	Cd8+	Cd4-	Itm2a+	Stat1+	0	2.02123	0	0	1.32032	1.38523	4.24659	0	0	0	0	0	0
HFWL7BBXY_2_IDT-DUI-NXT-241	HFWL7BBXY	1052906	1760	rep2	CD69negDP	Others	Cd8+	Cd4+	Itm2a-	Stat1-	3.5351	0	0	1.22462	0	0.394993	4.68476	0	0	0	0	4.25201	0
HFWL7BBXY_1_IDT-DUI-NXT-143	HFWL7BBXY	1242667	2806	rep2	TCRhiDP	Others	Cd8+	Cd4-	Itm2a+	Stat1-	0	4.31623	0	0	1.48979	2.4789	2.92873	0	0	0	0	2.6876	0
HFWL7BBXY_1_IDT-DUI-NXT-293	HFWL7BBXY	700061	3239	rep2	CD4SP_Immature	Others	Cd8-	Cd4+	Itm2a+	Stat1+	2.92691	2.09882	0	0	2.07758	0	0	1.93764	0	0	0	0	0
HFWL7BBXY_1_IDT-DUI-NXT-81	HFWL7BBXY	715891	3745	rep2	CD8SP	Others	Cd8+	Cd4-	Itm2a+	Stat1+	0	0.554078	0	0	2.61925	0	3.53721	0	0	3.00602	2.13361	0	0
HFWL7BBXY_3_IDT-DUI-NXT-235	HFWL7BBXY	882600	3045	rep2	CD4SP_Immature	Others	Cd8-	Cd4+	Itm2a+	Stat1-	1.63176	2.59066	0	0	2.32794	0.301019	0	0.96757	0.608913	0	0	0	0
HFWL7BBXY_2_IDT-DUI-NXT-227	HFWL7BBXY	1098217	3096	rep2	TCRhiDP	Others	Cd8-	Cd4+	Itm2a+	Stat1-	1.35045	5.04785	0	0	0.805748	0.845623	0.0703143	0.0787659	0	0	0	0	0
HFWL7BBXY_3_IDT-DUI-NXT-243	HFWL7BBXY	984020	2133	rep2	CD69posDP	Others	Cd8+	Cd4+	Itm2a-	Stat1+	2.73701	0	0	0.572302	0	0	3.93618	0	0	0	0	3.80628	0
HFWL7BBXY_2_IDT-DUI-NXT-111	HFWL7BBXY	1299844	3593	rep2	CD69posDP	Others	Cd8-	Cd4+	Itm2a+	Stat1+	1.2616	5.02385	0	0	0.116085	0	0	0.435813	1.2418	0	0	1.54438	0
HFWL7BBXY_2_IDT-DUI-NXT-211	HFWL7BBXY	1280741	2617	rep2	CD4SP_Mature	Others	Cd8-	Cd4+	Itm2a-	Stat1+	1.84821	0	0	0	0	0	0	0	0	0	0	0	0
HFWL7BBXY_1_IDT-DUI-NXT-157	HFWL7BBXY	1104030	2902	rep2	CD69negDP	Others	Cd8+	Cd4+	Itm2a+	Stat1-	1.02727	1.56761	0	0.233232	0.88462	0	3.59475	0	0	0	0	4.21737	0
HFWL7BBXY_1_IDT-DUI-NXT-163	HFWL7BBXY	1359436	2611	rep2	CD4SP_Mature	Others	Cd8-	Cd4+	Itm2a+	Stat1+	2.07888	0.612988	0	0	3.55932	0	0	2.25244	1.37737	0	0	0	0
HFWL7BBXY_2_IDT-DUI-NXT-199	HFWL7BBXY	1113718	3341	rep2	CD4SP_Mature	Others	Cd8-	Cd4+	Itm2a-	Stat1-	0.640745	0	0	0	1.98338	3.08457	0	0.616805	2.04449	0	0	0	3.08867
HFWL7BBXY_3_IDT-DUI-NXT-41	HFWL7BBXY	509336	2613	rep2	CD4SP_Immature	Others	Cd8-	Cd4+	Itm2a+	Stat1+	1.29487	2.81346	0	0	0.302621	0	0	1.05946	1.43514	0	0	0	2.35907
HFWL7BBXY_1_IDT-DUI-NXT-87	HFWL7BBXY	869998	2832	rep2	CD69posDP	Others	Cd8+	Cd4+	Itm2a-	Stat1-	2.38104	0	0	0	0	0	3.66297	0	0	0	0	2.63577	0
HFWL7BBXY_2_IDT-DUI-NXT-203	HFWL7BBXY	1207341	2640	rep2	TCRhiDP	Others	Cd8+	Cd4+	Itm2a+	Stat1+	2.25977	3.58313	0	0	0	1.33051	0.625767	0	0	0	0	2.10385	0
HFWL7BBXY_2_IDT-DUI-NXT-239	HFWL7BBXY	1463802	2963	rep2	TCRhiDP	Others	Cd8+	Cd4+	Itm2a+	Stat1+	2.25615	2.60534	0	0	0	0	1.50358	0	0	0	0	0	0
HFWL7BBXY_1_IDT-DUI-NXT-173	HFWL7BBXY	754457	3174	rep2	CD4SP_Immature	Others	Cd8+	Cd4-	Itm2a+	Stat1+	0	2.5564	0	0	2.42352	2.11665	0.255882	0	0	0	0	0	1.69626
HFWL7BBXY_1_IDT-DUI-NXT-167	HFWL7BBXY	986775	2933	rep2	TCRhiDP	Others	Cd8+	Cd4+	Itm2a+	Stat1-	0.908084	1.07691	0	0	1.68041	0	3.60145	0	0	0	0	2.17971	1.79616
HFWL7BBXY_2_IDT-DUI-NXT-281	HFWL7BBXY	1265157	2677	rep2	CD4+8low	Cd4-Cd8-	Cd8-	Cd4-	Itm2a+	Stat1-	0	4.10933	0	0	2.32321	3.1514	0	0.231776	0.126078	0	0	0	1.28544
HFWL7BBXY_1_IDT-DUI-NXT-147	HFWL7BBXY	1261194	3071	rep2	CD69posDP	Others	Cd8+	Cd4+	Itm2a+	Stat1+	0.853534	2.18575	0	0	0	0	2.75872	0	0	0	0	1.44152	0
HFWL7BBXY_3_IDT-DUI-NXT-301	HFWL7BBXY	1292659	2857	rep2	CD69negDP	Others	Cd8+	Cd4+	Itm2a-	Stat1+	2.26282	0	0	0.802012	0	0	4.26902	0	0	0	0	2.57549	0
HFWL7BBXY_1_IDT-DUI-NXT-311	HFWL7BBXY	977468	2872	rep2	TCRhiDP	Others	Cd8+	Cd4-	Itm2a+	Stat1+	0	3.02388	0	0	1.69567	0	1.5804	0	2.11558	2.84342	0	1.96834	0
HFWL7BBXY_1_IDT-DUI-NXT-153	HFWL7BBXY	673323	4690	rep2	CD8SP	Others	Cd8+	Cd4-	Itm2a-	Stat1+	0	0.138472	0	0	1.5995	0	3.84053	0	0	2.57406	0.951323	0	0
HFWL7BBXY_3_IDT-DUI-NXT-289	HFWL7BBXY	908421	1716	rep2	CD69negDP	Others	Cd8+	Cd4+	Itm2a-	Stat1+	3.10807	0	0	1.59084	0	0	3.37502	0	0	0	0	3.61142	0
HFWL7BBXY_2_IDT-DUI-NXT-195	HFWL7BBXY	1178150	2795	rep2	CD69posDP	Others	Cd8+	Cd4+	Itm2a+	Stat1-	0.502935	4.45462	0	0	0	2.70271	0.562709	0	0	0	0	0	0
HFWL7BBXY_2_IDT-DUI-NXT-31	HFWL7BBXY	957638	3186	rep2	CD4SP_Mature	Others	Cd8-	Cd4+	Itm2a+	Stat1+	1.35098	3.63971	0	0	1.28097	3.16069	0	0.0898235	1.59247	0	0	0	1.60514
HFWL7BBXY_3_IDT-DUI-NXT-331	HFWL7BBXY	1130516	2995	rep2	CD4SP_Mature	Others	Cd8-	Cd4+	Itm2a+	Stat1+	1.70678	2.598	0	0	3.15524	2.06119	0	0	0	0	0	0	2.5207
HFWL7BBXY_3_IDT-DUI-NXT-65	HFWL7BBXY	1032131	3582	rep2	CD4SP_Immature	Others	Cd8-	Cd4+	Itm2a+	Stat1+	0.433448	3.99501	0	0	0.381894	1.06101	0	0	0	0	0	0	2.37281
HFWL7BBXY_1_IDT-DUI-NXT-323	HFWL7BBXY	1057693	3473	rep2	TCRhiDP	Others	Cd8+	Cd4+	Itm2a+	Stat1+	1.29915	3.45985	0	0	1.52241	0	3.42876	0	0	2.66899	0	0.278733	2.96178
HFWL7BBXY_3_IDT-DUI-NXT-147	HFWL7BBXY	1207931	3128	rep2	CD69posDP	Cd4-Cd8-	Cd8-	Cd4-	Itm2a+	Stat1-	0	1.18175	0	0	0	0	0	0	0	0	0	0	0
HFWL7BBXY_1_IDT-DUI-NXT-137	HFWL7BBXY	952241	3574	rep2	CD4SP_Immature	Others	Cd8-	Cd4+	Itm2a+	Stat1+	1.78804	4.73598	0	0	1.76673	1.95881	0	0.767869	0.164265	0	0	0	1.99802
HFWL7BBXY_3_IDT-DUI-NXT-31	HFWL7BBXY	739807	3028	rep2	CD4SP_Mature	Others	Cd8-	Cd4+	Itm2a+	Stat1+	2.02052	2.30417	0	0	2.02231	0	0	0.0526571	1.39657	0	0	0	0.831881
HFWL7BBXY_2_IDT-DUI-NXT-305	HFWL7BBXY	745249	2855	rep2	CD4+8low	Others	Cd8-	Cd4+	Itm2a+	Stat1+	0.338292	4.53573	0	0	2.3043	1.55399	0	0	0.0133291	0	0	0.172151	2.80081
HFWL7BBXY_3_IDT-DUI-NXT-49	HFWL7BBXY	975112	3235	rep2	CD69negDP	Others	Cd8+	Cd4+	Itm2a-	Stat1-	2.7547	0	0	1.79593	0	0	3.13628	0	0	0	0	3.02965	0
HFWL7BBXY_2_IDT-DUI-NXT-97	HFWL7BBXY	1078919	2543	rep2	CD69negDP	Others	Cd8+	Cd4+	Itm2a-	Stat1-	2.65117	0	0	1.61578	0	0	3.11612	0	0	0	0	3.75157	0
HFWL7BBXY_3_IDT-DUI-NXT-249	HFWL7BBXY	1004169	3090	rep2	CD8SP	Others	Cd8+	Cd4-	Itm2a-	Stat1+	0	0	0	0	2.48774	0	3.88099	0	0	3.78692	2.2423	0	0
HFWL7BBXY_2_IDT-DUI-NXT-329	HFWL7BBXY	798189	3767	rep2	CD4+8low	Others	Cd8-	Cd4+	Itm2a+	Stat1+	1.33667	4.77853	0	0	2.21577	1.82645	0	1.47479	1.93165	0	0	0.262888	2.31334
HFWL7BBXY_1_IDT-DUI-NXT-67	HFWL7BBXY	502327	3190	rep2	CD4SP_Mature	Others	Cd8-	Cd4+	Itm2a+	Stat1+	2.00285	2.76824	0	0	0.618432	3.03628	0	0	1.62158	0	0	0	0.0766178
HFWL7BBXY_3_IDT-DUI-NXT-107	HFWL7BBXY	1333196	2540	rep2	TCRhiDP	Others	Cd8+	Cd4+	Itm2a+	Stat1-	0.48862	3.14554	0	0	0	1.90108	4.37495	0	0	0	0	2.44635	0
HFWL7BBXY_2_IDT-DUI-NXT-41	HFWL7BBXY	663099	3104	rep2	CD4SP_Immature	Others	Cd8-	Cd4+	Itm2a+	Stat1+	0.228228	3.00333	0	0	0	0	0	0	2.49316	0	0	0	0
HFWL7BBXY_2_IDT-DUI-NXT-367	HFWL7BBXY	582053	4454	rep2	CD4SP_Mature	Others	Cd8-	Cd4+	Itm2a+	Stat1+	2.35635	3.12836	0	0	2.799	0	0	0.699951	1.94534	0	0	1.6169	2.38048
HFWL7BBXY_3_IDT-DUI-NXT-1	HFWL7BBXY	729999	2452	rep2	CD69negDP	Others	Cd8+	Cd4+	Itm2a-	Stat1-	2.0446	0	0	2.10146	0	0	4.2485	0	0	0	0	3.83547	0
HFWL7BBXY_1_IDT-DUI-NXT-191	HFWL7BBXY	770445	3708	rep2	TCRhiDP	Others	Cd8-	Cd4+	Itm2a+	Stat1+	0.507995	3.8806	0	0	1.64469	0	0.012896	0.0256278	0	0	0	0	3.02965
HFWL7BBXY_3_IDT-DUI-NXT-267	HFWL7BBXY	758116	2193	rep2	CD69posDP	Cd4-Cd8-	Cd8-	Cd4-	Itm2a+	Stat1-	0	1.80257	0	0	0	3.78272	0	0	0	0	0	0	0
HFWL7BBXY_2_IDT-DUI-NXT-57	HFWL7BBXY	1287833	3535	rep2	CD8SP	Others	Cd8+	Cd4-	Itm2a-	Stat1+	0	0.0747826	0	0	3.3606	1.33787	4.2031	0	0	0	2.13468	0	0
HFWL7BBXY_2_IDT-DUI-NXT-325	HFWL7BBXY	967056	2611	rep2	CD69negDP	Others	Cd8+	Cd4+	Itm2a+	Stat1-	3.23978	2.14336	0	0.730168	0	0	3.87911	0	0	0	0	3.46092	0
HFWL7BBXY_2_IDT-DUI-NXT-191	HFWL7BBXY	773139	2250	rep2	TCRhiDP	Others	Cd8+	Cd4-	Itm2a+	Stat1-	0	2.96422	0	0	2.83167	0.188095	3.14784	0	0	0	0	2.44818	1.2368
HFWL7BBXY_3_IDT-DUI-NXT-57	HFWL7BBXY	973917	3570	rep2	CD8SP	Others	Cd8+	Cd4-	Itm2a+	Stat1-	0	2.34429	0	0	1.21242	1.15909	2.44715	0	0	3.40926	1.4813	0	1.52021
HFWL7BBXY_3_IDT-DUI-NXT-303	HFWL7BBXY	1011960	3014	rep2	CD69posDP	Others	Cd8+	Cd4+	Itm2a-	Stat1+	0.565825	0	0	0	1.03612	0.0852014	3.96876	0	0	0	0	0.795461	0
HFWL7BBXY_2_IDT-DUI-NXT-277	HFWL7BBXY	1085547	2327	rep2	CD69negDP	Others	Cd8+	Cd4+	Itm2a-	Stat1-	1.66285	0	0	1.52646	0	0	3.83623	0	0	0	0	4.50304	0
HFWL7BBXY_2_IDT-DUI-NXT-229	HFWL7BBXY	870829	1989	rep2	CD69negDP	Others	Cd8+	Cd4+	Itm2a-	Stat1-	2.79442	0	0	0.971579	0	0	3.66116	0	0	0	0	2.21535	0
HFWL7BBXY_3_IDT-DUI-NXT-257	HFWL7BBXY	881380	3080	rep2	CD4+8low	Others	Cd8-	Cd4+	Itm2a+	Stat1+	1.06681	5.57658	0	0	1.43227	0.93781	0	1.09757	2.32697	0	0	0	2.66403
HFWL7BBXY_2_IDT-DUI-NXT-11	HFWL7BBXY	750966	4415	rep2	TCRhiDP	Others	Cd8+	Cd4-	Itm2a+	Stat1-	0	2.66603	0	0	1.26884	1.76138	3.78505	0	0	0.846563	0	0	0
HFWL7BBXY_1_IDT-DUI-NXT-125	HFWL7BBXY	1077870	2995	rep2	CD4SP_Immature	Others	Cd8-	Cd4+	Itm2a+	Stat1+	2.00419	2.29037	0	0	2.91311	0	0	0	0.466098	0	0	0	0.761338
HFWL7BBXY_1_IDT-DUI-NXT-27	HFWL7BBXY	1193097	2828	rep2	CD69posDP	Cd4-Cd8-	Cd8-	Cd4-	Itm2a+	Stat1-	0	2.81633	0	0	0	2.62639	0	0	0	0	0	0	0
HFWL7BBXY_1_IDT-DUI-NXT-135	HFWL7BBXY	1091544	3065	rep2	CD69posDP	Others	Cd8-	Cd4+	Itm2a+	Stat1-	1.12183	4.2967	0	0	2.18056	0.0621569	0	0	1.94601	0	0	0	1.75795
HFWL7BBXY_2_IDT-DUI-NXT-175	HFWL7BBXY	838399	3523	rep2	CD4SP_Mature	Others	Cd8-	Cd4+	Itm2a+	Stat1+	1.36666	3.66603	0	0	2.01178	2.07962	0	0.903036	1.52651	0	0	0	2.58576
HFWL7BBXY_3_IDT-DUI-NXT-175	HFWL7BBXY	716257	3189	rep2	CD4SP_Mature	Others	Cd8-	Cd4+	Itm2a+	Stat1+	1.03496	2.79299	0	0	2.10803	0.278475	0	0.736683	1.71907	0	0	0	0.190143
HFWL7BBXY_3_IDT-DUI-NXT-279	HFWL7BBXY	776160	1829	rep2	CD69posDP	Cd4-Cd8-	Cd8-	Cd4-	Itm2a+	Stat1+	0	3.8517	0	0	0	2.86245	0	0	0	0	0	0	0
HFWL7BBXY_1_IDT-DUI-NXT-15	HFWL7BBXY	790985	2550	rep2	CD69posDP	Others	Cd8-	Cd4+	Itm2a+	Stat1-	2.2073	2.71362	0	0	0	1.62849	0	0	0	0	0	0	0
HFWL7BBXY_1_IDT-DUI-NXT-245	HFWL7BBXY	1301837	4183	rep2	CD4SP_Immature	Others	Cd8-	Cd4+	Itm2a+	Stat1+	2.18997	3.5951	0	0	1.27991	2.59165	0	0	0.250147	0	0	0	0.0152461
HFWL7BBXY_2_IDT-DUI-NXT-183	HFWL7BBXY	1154457	2190	rep2	CD69posDP	Others	Cd8+	Cd4+	Itm2a-	Stat1+	2.29037	0	0	0	0	1.87718	3.28889	0	0	0	0	2.75968	0
HFWL7BBXY_1_IDT-DUI-NXT-193	HFWL7BBXY	1006324	2583	rep2	CD69negDP	Others	Cd8+	Cd4+	Itm2a-	Stat1+	3.02558	0	0	1.32509	0	0	3.23536	0	0	0	0	2.81901	0
HFWL7BBXY_3_IDT-DUI-NXT-201	HFWL7BBXY	650666	3889	rep2	CD8SP	Others	Cd8+	Cd4-	Itm2a-	Stat1+	0	0	0	0	2.26723	0	2.58044	0	0	3.45847	1.97533	0	1.82121
HFWL7BBXY_2_IDT-DUI-NXT-71	HFWL7BBXY	955342	3054	rep2	TCRhiDP	Others	Cd8-	Cd4+	Itm2a+	Stat1-	2.44588	4.89471	0	0	0	0.960112	0	0	1.21362	0	0	0	2.78429
HFWL7BBXY_2_IDT-DUI-NXT-153	HFWL7BBXY	988421	2918	rep2	CD8SP	Others	Cd8+	Cd4-	Itm2a-	Stat1+	0	0	0	0	2.5203	0.200961	1.95016	0	0	1.52862	0.728716	0	2.52517
HFWL7BBXY_1_IDT-DUI-NXT-133	HFWL7BBXY	616660	2105	rep2	CD69negDP	Others	Cd8+	Cd4+	Itm2a-	Stat1-	2.45008	0	0	2.04298	0	0	3.33568	0	0	0	0	4.50837	0
HFWL7BBXY_3_IDT-DUI-NXT-197	HFWL7BBXY	786016	2857	rep2	CD4+8low	Others	Cd8-	Cd4+	Itm2a+	Stat1+	1.48089	4.31587	0	0	0	0.0374568	0	1.40581	1.96996	0	0	0	2.4948
HFWL7BBXY_3_IDT-DUI-NXT-219	HFWL7BBXY	1117764	2492	rep2	CD69posDP	Cd4-Cd8-	Cd8-	Cd4-	Itm2a+	Stat1-	0.0437605	5.03952	0	0	0	3.76191	0	0	0	0	0	0	0
HFWL7BBXY_2_IDT-DUI-NXT-233	HFWL7BBXY	1024666	3122	rep2	CD4SP_Immature	Others	Cd8-	Cd4+	Itm2a+	Stat1+	2.41316	4.00321	0	0	0.92523	0	0	0.256794	0.671111	0	0	0	0
HFWL7BBXY_3_IDT-DUI-NXT-85	HFWL7BBXY	833487	2303	rep2	CD69negDP	Others	Cd8+	Cd4+	Itm2a-	Stat1-	2.54896	0	0	2.28181	0	0	4.488	0	0	0	0	3.91128	0
HFWL7BBXY_2_IDT-DUI-NXT-135	HFWL7BBXY	1129123	2704	rep2	CD69posDP	Others	Cd8+	Cd4-	Itm2a+	Stat1+	0	0.867774	0	0	0	0	2.37746	0	0	0	0	2.09003	0
HFWL7BBXY_2_IDT-DUI-NXT-335	HFWL7BBXY	533462	2641	rep2	TCRhiDP	Others	Cd8+	Cd4+	Itm2a+	Stat1+	0.421911	3.68159	0	0	1.86194	0	1.9669	1.6804	0	0	0	2.5007	0
HFWL7BBXY_2_IDT-DUI-NXT-223	HFWL7BBXY	820265	2461	rep2	CD4SP_Mature	Others	Cd8-	Cd4+	Itm2a-	Stat1-	1.60674	0	0	0	2.6671	1.12645	0	1.02242	0.167942	0	0	0	0
HFWL7BBXY_2_IDT-DUI-NXT-213	HFWL7BBXY	879687	3858	rep2	CD8SP	Others	Cd8+	Cd4-	Itm2a+	Stat1+	0	0.800974	0	0	1.36647	1.53666	3.50474	0	0	3.30414	1.67569	0	0.811128
HFWL7BBXY_3_IDT-DUI-NXT-159	HFWL7BBXY	1140169	2391	rep2	CD69posDP	Others	Cd8+	Cd4+	Itm2a+	Stat1-	0.785182	1.82894	0	0	1.70622	0	4.40807	0	0	0	0	3.68081	0
HFWL7BBXY_1_IDT-DUI-NXT-213	HFWL7BBXY	596214	4089	rep2	CD8SP	Others	Cd8+	Cd4-	Itm2a-	Stat1+	0	0	0	0	2.15152	0	3.01253	0	0	2.91106	1.82986	0	0.42965
HFWL7BBXY_3_IDT-DUI-NXT-247	HFWL7BBXY	732884	2678	rep2	CD4SP_Immature	Others	Cd8-	Cd4+	Itm2a+	Stat1-	1.8653	2.60963	0	0	1.67248	0	0	0	1.66735	0	0	0	0.0659971
HFWL7BBXY_3_IDT-DUI-NXT-221	HFWL7BBXY	1081882	3166	rep2	CD4SP_Immature	Others	Cd8+	Cd4-	Itm2a+	Stat1+	0	1.84874	0	0	1.76373	0	2.10756	0	0	2.98711	0	0	2.42861
HFWL7BBXY_3_IDT-DUI-NXT-123	HFWL7BBXY	1321530	2550	rep2	CD69posDP	Others	Cd8+	Cd4+	Itm2a+	Stat1-	2.28781	2.26057	0	0	0	0	4.54906	0	0	0	0	0	1.62653
HFWL7BBXY_3_IDT-DUI-NXT-55	HFWL7BBXY	773238	2924	rep2	CD4SP_Mature	Others	Cd8-	Cd4+	Itm2a+	Stat1+	2.60121	5.22506	0	0	2.53272	2.32823	0	0.581596	1.52221	0	0	0	2.43908
HFWL7BBXY_1_IDT-DUI-NXT-53	HFWL7BBXY	1056843	3422	rep2	CD4+8low	Others	Cd8-	Cd4+	Itm2a+	Stat1+	2.87787	2.88106	0	0	1.34512	3.33272	0	0	0	0	0	0	2.33776
HFWL7BBXY_3_IDT-DUI-NXT-87	HFWL7BBXY	868764	1909	rep2	CD69posDP	Others	Cd8+	Cd4-	Itm2a+	Stat1-	0	2.98203	0	0	0	0.571663	1.19804	0	0	0	0	0.693858	0
HFWL7BBXY_1_IDT-DUI-NXT-65	HFWL7BBXY	716960	3497	rep2	CD4SP_Immature	Others	Cd8-	Cd4+	Itm2a+	Stat1-	1.36839	1.6156	0	0	2.96512	0.709087	0	0.189973	0	0	0	0	0
HFWL7BBXY_3_IDT-DUI-NXT-139	HFWL7BBXY	979566	3002	rep2	CD4SP_Mature	Others	Cd8-	Cd4+	Itm2a+	Stat1+	1.60775	3.67777	0	0	2.92369	0	0	0.059449	1.8006	0	0	0	3.17294
HFWL7BBXY_2_IDT-DUI-NXT-243	HFWL7BBXY	969718	2437	rep2	CD69posDP	Cd4-Cd8-	Cd8-	Cd4-	Itm2a+	Stat1-	0	3.22982	0	0	0	1.82745	0	0	0	0	0	0	0
HFWL7BBXY_1_IDT-DUI-NXT-9	HFWL7BBXY	696188	3645	rep2	CD8SP	Others	Cd8+	Cd4-	Itm2a+	Stat1+	0	1.61666	0	0	2.97266	0	3.31319	0	0	2.57328	1.78432	1.79631	1.8698
HFWL7BBXY_2_IDT-DUI-NXT-361	HFWL7BBXY	967766	2012	rep2	CD69negDP	Others	Cd8+	Cd4+	Itm2a-	Stat1-	2.38868	0	0	1.66353	0	0	3.87045	0	0	0	0	4.19114	0
HFWL7BBXY_3_IDT-DUI-NXT-329	HFWL7BBXY	987357	3185	rep2	CD4+8low	Others	Cd8-	Cd4+	Itm2a+	Stat1-	3.20925	5.00518	0	0	0.931953	0	0	1.09363	0	0	0	2.02192	1.97807
HFWL7BBXY_2_IDT-DUI-NXT-75	HFWL7BBXY	1001515	2799	rep2	CD69posDP	Others	Cd8+	Cd4+	Itm2a+	Stat1+	1.77708	2.11251	0	1.39511	0	0	3.79131	0.206731	0	0	0	3.84397	0
HFWL7BBXY_1_IDT-DUI-NXT-77	HFWL7BBXY	690345	3043	rep2	CD4+8low	Others	Cd8-	Cd4+	Itm2a+	Stat1+	2.57226	0.796057	0	0	1.50851	0	0	2.35985	1.34525	0	0	0	2.65908
HFWL7BBXY_2_IDT-DUI-NXT-21	HFWL7BBXY	907099	4112	rep2	CD8SP	Others	Cd8+	Cd4-	Itm2a-	Stat1+	0	0.252025	0	0	1.71235	0	3.21621	0	0	3.34466	2.32505	0	2.10398
HFWL7BBXY_2_IDT-DUI-NXT-249	HFWL7BBXY	905884	3592	rep2	CD8SP	Others	Cd8+	Cd4-	Itm2a-	Stat1+	0	0	0	0	2.28668	1.22244	3.68253	0	0	3.70369	3.09287	0	2.45647
HFWL7BBXY_2_IDT-DUI-NXT-351	HFWL7BBXY	831363	3171	rep2	CD69posDP	Others	Cd8+	Cd4-	Itm2a+	Stat1-	0	2.99176	0	0	2.78748	0	2.69033	0	0	0	0	0	0.667956
HFWL7BBXY_2_IDT-DUI-NXT-139	HFWL7BBXY	716504	2815	rep2	CD4SP_Mature	Others	Cd8-	Cd4+	Itm2a+	Stat1+	1.58227	1.50167	0	0	2.18442	0	0	0	0	0	0	0	1.61888
HFWL7BBXY_2_IDT-DUI-NXT-349	HFWL7BBXY	1119380	2148	rep2	CD69negDP	Others	Cd8+	Cd4+	Itm2a-	Stat1+	3.10688	0	0	1.58456	0	0	4.68069	0	0	0	0	4.34852	0
HFWL7BBXY_2_IDT-DUI-NXT-303	HFWL7BBXY	1013478	2836	rep2	CD69posDP	Others	Cd8+	Cd4-	Itm2a+	Stat1+	0	4.90098	0	0	0	0	2.11407	0	0	0	0	0	0
HFWL7BBXY_1_IDT-DUI-NXT-111	HFWL7BBXY	1141277	2853	rep2	CD69posDP	Others	Cd8-	Cd4+	Itm2a+	Stat1-	2.44361	3.87394	0	0	2.45119	3.38003	0	0	0	0	0	0	0
HFWL7BBXY_1_IDT-DUI-NXT-211	HFWL7BBXY	971449	2878	rep2	CD4SP_Mature	Others	Cd8-	Cd4+	Itm2a+	Stat1+	3.41103	3.01472	0	0	2.5297	1.61646	0	1.47858	2.14057	0	0	0	0
HFWL7BBXY_3_IDT-DUI-NXT-295	HFWL7BBXY	948480	3067	rep2	CD4SP_Immature	Others	Cd8-	Cd4+	Itm2a+	Stat1-	1.57208	1.92907	0	0	3.16456	0.128447	0	0	1.26438	0	0	0	1.84106
HFWL7BBXY_3_IDT-DUI-NXT-45	HFWL7BBXY	814889	5060	rep2	CD8SP	Others	Cd8+	Cd4-	Itm2a+	Stat1+	0	2.19051	0	0	1.28816	0	2.56319	0	0	1.71208	0	0	0.0121969
HFWL7BBXY_2_IDT-DUI-NXT-257	HFWL7BBXY	953118	3454	rep2	CD4+8low	Others	Cd8-	Cd4+	Itm2a+	Stat1+	1.67591	5.29421	0	0	1.6297	3.54522	0	0.877929	1.14433	0	0	1.72383	2.73676
HFWL7BBXY_3_IDT-DUI-NXT-205	HFWL7BBXY	1058516	2831	rep2	CD69negDP	Others	Cd8+	Cd4+	Itm2a-	Stat1-	2.57203	0	0	0.665117	0	0	4.28093	0	0	0	0	4.37071	0
HFWL7BBXY_1_IDT-DUI-NXT-171	HFWL7BBXY	1051525	3158	rep2	CD69posDP	Others	Cd8-	Cd4+	Itm2a+	Stat1-	1.11339	4.84559	0	0	1.06867	2.28011	0	0.141638	2.3313	0	0	0	0
HFWL7BBXY_1_IDT-DUI-NXT-227	HFWL7BBXY	1022648	3500	rep2	TCRhiDP	Others	Cd8+	Cd4-	Itm2a+	Stat1+	0	2.73398	0	0	1.58957	0	4.00336	0	0.136869	1.06369	0	0.956926	1.81221
HFWL7BBXY_2_IDT-DUI-NXT-271	HFWL7BBXY	1420065	3375	rep2	CD4SP_Mature	Others	Cd8-	Cd4+	Itm2a+	Stat1+	1.59379	3.87526	0	0	2.22724	0	0	1.07723	0.593229	0	0	0	0.516425
HFWL7BBXY_3_IDT-DUI-NXT-241	HFWL7BBXY	1008922	2711	rep2	CD69negDP	Others	Cd8+	Cd4+	Itm2a-	Stat1+	2.89303	0	0	0	0	2.41848	4.60722	0	0	0	0	3.45369	0
HFWL7BBXY_3_IDT-DUI-NXT-77	HFWL7BBXY	792672	3289	rep2	CD4SP_Immature	Others	Cd8-	Cd4+	Itm2a+	Stat1+	2.16715	1.50005	0	0	2.26478	0.0729654	0	0	0.975555	0	0	0	2.26871
HFWL7BBXY_3_IDT-DUI-NXT-53	HFWL7BBXY	767805	2739	rep2	CD4+8low	Others	Cd8-	Cd4+	Itm2a+	Stat1-	1.53617	4.80919	0	0	0.329825	0	0	0.167494	1.72928	0	0	0	3.03354
HFWL7BBXY_1_IDT-DUI-NXT-69	HFWL7BBXY	624392	3160	rep2	CD8SP	Others	Cd8+	Cd4-	Itm2a-	Stat1+	0	0	0	0	2.47709	0	3.71881	0	0	3.44315	0	0.189134	0
HFWL7BBXY_1_IDT-DUI-NXT-31	HFWL7BBXY	641220	3393	rep2	CD4SP_Mature	Others	Cd8+	Cd4+	Itm2a+	Stat1+	1.4194	2.21785	0	0	2.76394	0	1.60165	1.5632	0.760084	0	0	0	2.37608
HFWL7BBXY_2_IDT-DUI-NXT-15	HFWL7BBXY	1132256	2738	rep2	CD69posDP	Others	Cd8-	Cd4+	Itm2a+	Stat1+	0.549883	4.21949	0	0	0	2.22833	0	0	0	0	0	0	0
HFWL7BBXY_2_IDT-DUI-NXT-81	HFWL7BBXY	845435	4080	rep2	CD8SP	Others	Cd8+	Cd4-	Itm2a+	Stat1+	0	0.556857	0	0	2.682	0	3.30276	0	0	3.33908	1.43919	1.07027	2.03437
HFWL7BBXY_2_IDT-DUI-NXT-275	HFWL7BBXY	1311495	2869	rep2	TCRhiDP	Others	Cd8+	Cd4-	Itm2a-	Stat1+	0	0	0	0	2.51394	0.917131	4.12589	0	0	0	0	0	0
HFWL7BBXY_3_IDT-DUI-NXT-169	HFWL7BBXY	782618	2671	rep2	CD69negDP	Others	Cd8+	Cd4+	Itm2a-	Stat1-	3.21206	0	0	0.704191	0	0	4.59568	0	0	0	0	3.92476	0
HFWL7BBXY_2_IDT-DUI-NXT-1	HFWL7BBXY	1236856	3009	rep2	CD69negDP	Others	Cd8+	Cd4+	Itm2a-	Stat1-	2.80916	0	0	0.0925976	0	0	4.30428	0	0	0	0	2.75099	0
HFWL7BBXY_2_IDT-DUI-NXT-93	HFWL7BBXY	947441	3563	rep2	CD8SP	Others	Cd8+	Cd4-	Itm2a+	Stat1+	0	2.04562	0	0	2.78102	1.84532	3.15081	0	0	1.36433	1.40658	0	0
HFWL7BBXY_3_IDT-DUI-NXT-171	HFWL7BBXY	1162960	3045	rep2	CD69posDP	Others	Cd8-	Cd4+	Itm2a+	Stat1+	2.86422	3.20114	0	0	0	2.03542	0	0	0	0	0	0	0.201771
HFWL7BBXY_3_IDT-DUI-NXT-183	HFWL7BBXY	1094544	2882	rep2	CD69posDP	Others	Cd8+	Cd4-	Itm2a+	Stat1-	0	4.3615	0	0	0	0	0.363628	0	0	0	0	1.59875	0
HFWL7BBXY_2_IDT-DUI-NXT-173	HFWL7BBXY	989236	2701	rep2	CD4+8low	Others	Cd8+	Cd4+	Itm2a+	Stat1+	2.76952	4.68635	0	0	0	0.558502	1.25187	0	0	0	0	2.57417	2.92963
HFWL7BBXY_1_IDT-DUI-NXT-341	HFWL7BBXY	1443857	2275	rep2	CD4+8low	Others	Cd8-	Cd4+	Itm2a+	Stat1+	1.49736	4.37817	0	0	1.0274	3.32465	0	2.33698	0	0	0	0	2.81339
HFWL7BBXY_1_IDT-DUI-NXT-25	HFWL7BBXY	883576	2777	rep2	CD69negDP	Others	Cd8+	Cd4+	Itm2a-	Stat1-	0.724577	0	0	0	0	0.0762418	3.42049	0	0	0	0	3.07261	0
HFWL7BBXY_2_IDT-DUI-NXT-269	HFWL7BBXY	1370622	2428	rep2	CD4+8low	Others	Cd8-	Cd4+	Itm2a+	Stat1-	1.66168	5.45929	0	0	0	3.99501	0	0	0	0	0	0	1.12235
HFWL7BBXY_2_IDT-DUI-NXT-265	HFWL7BBXY	1124391	2374	rep2	CD69negDP	Others	Cd8+	Cd4+	Itm2a-	Stat1-	1.9764	0	0	1.18957	0	0.00885439	4.37872	0	0	0	0	4.01671	0
HFWL7BBXY_3_IDT-DUI-NXT-7	HFWL7BBXY	1237745	2510	rep2	CD4SP_Mature	Others	Cd8-	Cd4+	Itm2a-	Stat1-	2.8316	0.128698	0	0	2.34994	0	0	1.06702	0.587699	0	0	0	0
HFWL7BBXY_3_IDT-DUI-NXT-355	HFWL7BBXY	760026	1860	rep2	CD4SP_Immature	Others	Cd8-	Cd4+	Itm2a+	Stat1-	1.58274	1.83675	0	0	2.35134	0	0	0	0	0	0	0	0
HFWL7BBXY_2_IDT-DUI-NXT-185	HFWL7BBXY	851040	3553	rep2	CD4SP_Immature	Others	Cd8-	Cd4+	Itm2a+	Stat1+	1.44529	2.71705	0	0	2.01932	0	0	0.111097	0.220546	0	0	0	2.32933
HFWL7BBXY_1_IDT-DUI-NXT-337	HFWL7BBXY	1024232	2511	rep2	CD69negDP	Others	Cd8+	Cd4+	Itm2a-	Stat1-	1.80932	0	0	1.33298	0	0	4.4315	0	0	0	0	4.45809	0
HFWL7BBXY_1_IDT-DUI-NXT-259	HFWL7BBXY	1248716	3751	rep2	CD4SP_Mature	Others	Cd8-	Cd4+	Itm2a+	Stat1+	2.28003	2.22186	0	0	2.1536	0	0	0.434739	0.597098	0	0	0	2.80263
HFWL7BBXY_1_IDT-DUI-NXT-295	HFWL7BBXY	1430608	4006	rep2	CD4SP_Mature	Others	Cd8-	Cd4+	Itm2a+	Stat1+	2.09296	4.09684	0	0	2.01779	0.161056	0	0.86291	0	0	0	0	2.53895
HFWL7BBXY_2_IDT-DUI-NXT-37	HFWL7BBXY	1290039	2546	rep2	CD69negDP	Others	Cd8+	Cd4+	Itm2a-	Stat1+	2.73303	0	0	0.810052	0	1.65636	3.65415	0	0	0	0	3.41171	0
HFWL7BBXY_2_IDT-DUI-NXT-357	HFWL7BBXY	588834	2795	rep2	CD8SP	Others	Cd8+	Cd4-	Itm2a-	Stat1+	0	0	0	0	1.21716	0.185477	2.95873	0	0	2.37631	0.279654	0	0.986298
HFWL7BBXY_3_IDT-DUI-NXT-125	HFWL7BBXY	1105683	2716	rep2	CD4SP_Immature	Others	Cd8-	Cd4+	Itm2a+	Stat1+	0.135149	1.49197	0	0	2.19868	2.87638	0	0	0	0	0	0	2.2879
HFWL7BBXY_2_IDT-DUI-NXT-161	HFWL7BBXY	1353572	3009	rep2	CD4SP_Immature	Others	Cd8-	Cd4+	Itm2a+	Stat1+	1.34467	4.03237	0	0	1.69516	1.9992	0	0.752809	0.0643736	0	0	0	1.22626
HFWL7BBXY_1_IDT-DUI-NXT-161	HFWL7BBXY	931531	3399	rep2	CD4SP_Immature	Others	Cd8-	Cd4+	Itm2a+	Stat1+	2.25152	3.32446	0	0	2.06855	0	0	0	0	0	0	0	0
HFWL7BBXY_2_IDT-DUI-NXT-207	HFWL7BBXY	1279306	3000	rep2	CD69posDP	Others	Cd8+	Cd4+	Itm2a+	Stat1+	0.959445	4.12388	0	0	2.33233	0.818154	1.77514	0	0	0	0	0	0
HFWL7BBXY_2_IDT-DUI-NXT-63	HFWL7BBXY	1154067	2710	rep2	CD69posDP	Cd4-Cd8-	Cd8-	Cd4-	Itm2a+	Stat1-	0	1.52707	0	0	0	2.11367	0	0	0	0	0	0	0
HFWL7BBXY_2_IDT-DUI-NXT-85	HFWL7BBXY	1059219	2928	rep2	CD69negDP	Others	Cd8+	Cd4+	Itm2a-	Stat1+	2.35024	0	0	0.825913	0	0	4.10446	0	0	0	0	3.62682	0
HFWL7BBXY_1_IDT-DUI-NXT-229	HFWL7BBXY	831977	2292	rep2	CD69negDP	Others	Cd8+	Cd4+	Itm2a+	Stat1-	2.3825	2.58203	0	0.973306	0	0	3.78542	0	0	0	0	3.44558	0
HFWL7BBXY_2_IDT-DUI-NXT-201	HFWL7BBXY	710206	3317	rep2	CD8SP	Others	Cd8+	Cd4-	Itm2a+	Stat1+	0	1.13075	0	0	1.33182	0.203175	3.99	0	0	2.78457	2.45607	1.20095	0.437698
HFWL7BBXY_1_IDT-DUI-NXT-17	HFWL7BBXY	712440	3585	rep2	CD4SP_Immature	Others	Cd8-	Cd4+	Itm2a+	Stat1+	1.56941	2.99036	0	0	2.75519	2.23254	0	1.86565	0	0	0	0	0
HFWL7BBXY_1_IDT-DUI-NXT-187	HFWL7BBXY	789349	3302	rep2	CD4SP_Mature	Others	Cd8-	Cd4+	Itm2a+	Stat1+	2.0849	3.35624	0	0	0.736927	3.41665	0	0.954069	1.62518	0	0	0	0
HFWL7BBXY_2_IDT-DUI-NXT-53	HFWL7BBXY	1035135	2619	rep2	CD4+8low	Others	Cd8-	Cd4+	Itm2a+	Stat1-	2.53312	5.14981	0	0	0	4.78893	0	0	0	0	0	0	0
HFWL7BBXY_3_IDT-DUI-NXT-195	HFWL7BBXY	957056	2678	rep2	CD69posDP	Others	Cd8+	Cd4+	Itm2a+	Stat1+	1.20925	2.24744	0	0	0	3.79568	1.64269	0	0	0	0	2.28642	0
HFWL7BBXY_1_IDT-DUI-NXT-47	HFWL7BBXY	594934	3499	rep2	TCRhiDP	Others	Cd8-	Cd4+	Itm2a+	Stat1-	2.41316	4.65774	0	0	2.16313	2.0043	0	1.21492	1.9436	0	0	1.34126	0
HFWL7BBXY_2_IDT-DUI-NXT-45	HFWL7BBXY	893423	2883	rep2	CD8SP	Others	Cd8+	Cd4-	Itm2a+	Stat1+	0	1.84496	0	0	3.22769	0	3.18878	0	0	3.43244	1.23874	0	1.09231
HFWL7BBXY_3_IDT-DUI-NXT-325	HFWL7BBXY	1056586	2266	rep2	CD69negDP	Others	Cd8+	Cd4+	Itm2a-	Stat1+	1.91856	0	0	0.802171	0	0	1.75432	0	0	0	0	4.65922	0
HFWL7BBXY_2_IDT-DUI-NXT-129	HFWL7BBXY	1048761	3553	rep2	CD8SP	Others	Cd8+	Cd4-	Itm2a-	Stat1-	0	0	0	0	1.74561	1.1758	4.14897	0	0	3.46718	1.0439	0	1.59502
HFWL7BBXY_2_IDT-DUI-NXT-105	HFWL7BBXY	1180280	3099	rep2	CD8SP	Others	Cd8+	Cd4-	Itm2a+	Stat1+	0	2.77554	0	0	1.9999	0	4.2129	0	0	2.05674	2.33898	0	0
HFWL7BBXY_3_IDT-DUI-NXT-21	HFWL7BBXY	713348	3583	rep2	CD8SP	Others	Cd8+	Cd4-	Itm2a-	Stat1+	0	0	0	0	1.55369	0	3.02926	0	0	2.21471	2.14826	0	0.98664
HFWL7BBXY_2_IDT-DUI-NXT-35	HFWL7BBXY	931169	3409	rep2	TCRhiDP	Others	Cd8+	Cd4+	Itm2a+	Stat1+	2.43228	1.67698	0	0	0	1.28954	1.24416	0	0	0	0	1.49711	1.68895
HFWL7BBXY_1_IDT-DUI-NXT-63	HFWL7BBXY	1137737	3138	rep2	CD69posDP	Others	Cd8+	Cd4+	Itm2a-	Stat1-	0.294746	0.320592	0	0	0	1.41377	1.4899	0	0	0	0	0	0
HFWL7BBXY_2_IDT-DUI-NXT-79	HFWL7BBXY	843179	3315	rep2	CD4SP_Mature	Others	Cd8-	Cd4+	Itm2a+	Stat1+	2.70373	4.91987	0	0	3.09068	2.72805	0	0.380171	2.51939	0	0	0	0.708927
HFWL7BBXY_3_IDT-DUI-NXT-13	HFWL7BBXY	662177	2526	rep2	CD69negDP	Others	Cd8+	Cd4+	Itm2a-	Stat1+	2.49194	0	0	1.63074	0	0.0149888	4.31404	0	0	0	0	3.51691	0
HFWL7BBXY_1_IDT-DUI-NXT-303	HFWL7BBXY	1340962	2701	rep2	CD69posDP	Others	Cd8+	Cd4+	Itm2a+	Stat1+	2.16714	2.95158	0	0	1.33014	0	4.12462	0	0	0	0	0	0
HFWL7BBXY_3_IDT-DUI-NXT-135	HFWL7BBXY	1264840	2821	rep2	CD69posDP	Others	Cd8+	Cd4-	Itm2a-	Stat1+	0	0	0	0	1.35324	0	4.07538	0	0	0	0	0	2.91543
HFWL7BBXY_3_IDT-DUI-NXT-307	HFWL7BBXY	646754	2807	rep2	CD4SP_Mature	Others	Cd8-	Cd4+	Itm2a-	Stat1+	1.49245	0	0	0	1.39772	0.20858	0	0	1.20902	0	0	0	1.82127
HFWL7BBXY_1_IDT-DUI-NXT-381	HFWL7BBXY	928591	3623	rep2	CD8SP	Others	Cd8+	Cd4-	Itm2a+	Stat1+	0	1.78583	0	0	1.25538	0	3.17412	0	0	2.76388	0.655515	0.884391	1.28858
HFWL7BBXY_2_IDT-DUI-NXT-299	HFWL7BBXY	661649	2819	rep2	TCRhiDP	Others	Cd8+	Cd4+	Itm2a+	Stat1+	1.34583	1.45388	0	0	1.66911	0	3.81327	0	0	0	0	2.85985	0
HFWL7BBXY_1_IDT-DUI-NXT-21	HFWL7BBXY	604456	3775	rep2	CD8SP	Others	Cd8+	Cd4-	Itm2a+	Stat1+	0	1.70774	0	0	2.58841	3.18201	2.83211	0	0	2.76148	0.1388	0	0
HFWL7BBXY_2_IDT-DUI-NXT-69	HFWL7BBXY	930302	3850	rep2	CD8SP	Others	Cd8+	Cd4-	Itm2a+	Stat1+	0	1.1405	0	0	2.0629	2.79946	4.22769	0	0	2.50061	0.856285	0	0
HFWL7BBXY_3_IDT-DUI-NXT-79	HFWL7BBXY	626658	2679	rep2	CD4SP_Mature	Others	Cd8-	Cd4+	Itm2a+	Stat1+	1.57481	0.857136	0	0	1.84275	1.29445	0	0	0.0467624	0	0	0	2.78154
HFWL7BBXY_2_IDT-DUI-NXT-123	HFWL7BBXY	1140562	2243	rep2	CD69posDP	Others	Cd8+	Cd4-	Itm2a-	Stat1-	0	0	0	0	0	0	2.99877	0	0	0	0	1.98239	0
HFWL7BBXY_1_IDT-DUI-NXT-319	HFWL7BBXY	1211970	3355	rep2	CD4SP_Mature	Others	Cd8-	Cd4+	Itm2a+	Stat1+	2.56789	3.69778	0	0	1.66748	1.3933	0	0.838076	1.91456	0	0	0.663006	1.17435
HFWL7BBXY_1_IDT-DUI-NXT-207	HFWL7BBXY	1072476	3146	rep2	CD69posDP	Others	Cd8+	Cd4-	Itm2a+	Stat1-	0	2.95252	0	0	2.58766	0.194297	4.16981	0	0	2.5366	0	0	2.87091
HFWL7BBXY_1_IDT-DUI-NXT-287	HFWL7BBXY	832432	2998	rep2	TCRhiDP	Others	Cd8+	Cd4+	Itm2a+	Stat1+	2.03538	3.4331	0	0	0	0.102662	4.09367	0	0	0	0	0	0
HFWL7BBXY_3_IDT-DUI-NXT-351	HFWL7BBXY	933315	3142	rep2	CD69posDP	Others	Cd8+	Cd4-	Itm2a+	Stat1+	0	4.56764	0	0	0	0	0.237332	0	1.75972	0	0	0	0
HFWL7BBXY_3_IDT-DUI-NXT-339	HFWL7BBXY	1122907	2895	rep2	CD69posDP	Cd4-Cd8-	Cd8-	Cd4-	Itm2a+	Stat1-	0	4.40394	0	0	0	0	0	0	0	0	0	0	0
HFWL7BBXY_1_IDT-DUI-NXT-219	HFWL7BBXY	930488	2472	rep2	CD69posDP	Others	Cd8+	Cd4+	Itm2a+	Stat1-	2.57924	1.78413	0	0.943544	0	0	4.03077	0	0	0	0	3.93215	0
HFWL7BBXY_3_IDT-DUI-NXT-81	HFWL7BBXY	861079	3535	rep2	CD8SP	Others	Cd8+	Cd4-	Itm2a+	Stat1+	0	0.94305	0	0	0.272741	0	3.54411	0	0	2.1238	0	0.607677	1.11696
HFWL7BBXY_3_IDT-DUI-NXT-277	HFWL7BBXY	797662	2735	rep2	CD69negDP	Others	Cd8+	Cd4+	Itm2a-	Stat1-	2.59141	0	0	1.45503	0	0	4.24565	0	0	0	0	4.62505	0
HFWL7BBXY_1_IDT-DUI-NXT-205	HFWL7BBXY	1281714	3131	rep2	CD69negDP	Others	Cd8+	Cd4+	Itm2a-	Stat1-	2.81059	0	0	1.47487	0	0	4.44472	0	0	0	0	4.07184	0
HFWL7BBXY_3_IDT-DUI-NXT-245	HFWL7BBXY	825239	4930	rep2	CD4SP_Immature	Others	Cd8-	Cd4+	Itm2a+	Stat1+	1.43486	3.53442	0	0	2.58041	1.84749	0	0	1.24124	0	0	0.327696	1.0316
HFWL7BBXY_2_IDT-DUI-NXT-339	HFWL7BBXY	756576	2151	rep2	CD69posDP	Others	Cd8+	Cd4-	Itm2a+	Stat1+	0	1.64672	0	0	0	1.91339	3.96925	0	0	0	0	2.13315	0
HFWL7BBXY_1_IDT-DUI-NXT-235	HFWL7BBXY	1191494	2958	rep2	CD4SP_Mature	Others	Cd8-	Cd4+	Itm2a+	Stat1+	2.22009	1.84654	0	0	2.55078	0	0	1.6624	1.94843	0	0	0	0.98841
HFWL7BBXY_1_IDT-DUI-NXT-35	HFWL7BBXY	617452	2970	rep2	TCRhiDP	Others	Cd8+	Cd4+	Itm2a+	Stat1-	1.91186	3.6754	0	0	1.73133	1.73419	2.01847	0	0	0	0	0	0
HFWL7BBXY_3_IDT-DUI-NXT-23	HFWL7BBXY	822129	2998	rep2	TCRhiDP	Others	Cd8+	Cd4+	Itm2a+	Stat1-	0.596062	5.48782	0	0	0	1.71802	1.21907	0	0	0	0	0	0
HFWL7BBXY_2_IDT-DUI-NXT-317	HFWL7BBXY	846630	3508	rep2	CD4+8low	Others	Cd8+	Cd4-	Itm2a+	Stat1+	0	2.8321	0	0	0.596083	0	1.66088	0	0.418518	0	0	1.55194	0.0233484
HFWL7BBXY_3_IDT-DUI-NXT-207	HFWL7BBXY	962692	2519	rep2	CD69posDP	Others	Cd8+	Cd4-	Itm2a+	Stat1-	0	3.07886	0	0	0	0	4.47208	0	0	0	0	2.55351	0
HFWL7BBXY_2_IDT-DUI-NXT-295	HFWL7BBXY	685702	3152	rep2	CD4SP_Mature	Others	Cd8-	Cd4+	Itm2a+	Stat1+	2.05173	3.54892	0	0	1.19077	3.09305	0	1.36152	2.30239	0	0	0	0
HFWL7BBXY_1_IDT-DUI-NXT-89	HFWL7BBXY	722040	3410	rep2	CD4+8low	Others	Cd8-	Cd4+	Itm2a+	Stat1+	0.357212	4.12525	0	0	1.80774	2.07349	0	0	2.20392	0	0	0	2.93589
HFWL7BBXY_1_IDT-DUI-NXT-285	HFWL7BBXY	697301	4023	rep2	CD8SP	Others	Cd8+	Cd4-	Itm2a-	Stat1+	0	0.218169	0	0	2.4156	0	2.48964	0	0	1.08678	0.737124	0	0.444237
HFWL7BBXY_2_IDT-DUI-NXT-33	HFWL7BBXY	872698	4101	rep2	CD8SP	Others	Cd8+	Cd4-	Itm2a-	Stat1+	0	0.474563	0	0	1.90648	0.488721	2.86746	0	0	2.33702	1.62292	0	1.40949
HFWL7BBXY_1_IDT-DUI-NXT-345	HFWL7BBXY	996659	3879	rep2	CD8SP	Others	Cd8+	Cd4-	Itm2a+	Stat1+	0	0.889862	0	0	1.60408	0.157491	4.24635	0	0	2.53836	0.166026	0.611295	0
HFWL7BBXY_2_IDT-DUI-NXT-263	HFWL7BBXY	1142281	2738	rep2	TCRhiDP	Others	Cd8+	Cd4-	Itm2a+	Stat1+	0	2.34873	0	0	0.0428411	0	3.46763	0	0	0	0	0	0
HFWL7BBXY_1_IDT-DUI-NXT-181	HFWL7BBXY	1163370	2505	rep2	CD69negDP	Others	Cd8+	Cd4+	Itm2a-	Stat1-	2.81155	0	0	1.63766	0	0	3.68152	0	0	0	0	4.64202	0
HFWL7BBXY_3_IDT-DUI-NXT-103	HFWL7BBXY	1350094	2697	rep2	CD4SP_Mature	Others	Cd8-	Cd4+	Itm2a+	Stat1+	1.59144	2.35589	0	0	1.75139	1.3369	0	0.583632	0	0	0	0	0
HFWL7BBXY_3_IDT-DUI-NXT-35	HFWL7BBXY	734955	2996	rep2	TCRhiDP	Others	Cd8-	Cd4+	Itm2a+	Stat1-	2.76024	4.02675	0	0	1.41153	1.32858	0	0.127569	0	0	0	0	0
HFWL7BBXY_1_IDT-DUI-NXT-209	HFWL7BBXY	1111920	3189	rep2	CD4SP_Immature	Others	Cd8-	Cd4+	Itm2a+	Stat1+	2.21747	3.9779	0	0	1.81112	0	0	0.520876	0	0	0	0	1.16702
HFWL7BBXY_2_IDT-DUI-NXT-133	HFWL7BBXY	991802	2358	rep2	CD69negDP	Others	Cd8+	Cd4+	Itm2a-	Stat1-	0.833197	0	0	1.14343	0	0	4.37008	0	0	0	0	4.29885	0
HFWL7BBXY_2_IDT-DUI-NXT-333	HFWL7BBXY	820121	3138	rep2	CD8SP	Others	Cd8+	Cd4-	Itm2a+	Stat1+	0	1.38007	0	0	0.963828	0	1.37082	0	0	1.58712	0	0	0
HFWL7BBXY_1_IDT-DUI-NXT-99	HFWL7BBXY	1133296	2574	rep2	CD69posDP	Others	Cd8+	Cd4+	Itm2a-	Stat1-	1.99513	0	0	1.29152	0	0	4.4166	0	0	0	0	4.11466	0
HFWL7BBXY_2_IDT-DUI-NXT-157	HFWL7BBXY	1016311	2227	rep2	CD69negDP	Others	Cd8+	Cd4+	Itm2a-	Stat1-	3.38689	0	0	1.54119	0	0	4.18337	0	0	0	0	4.36204	0
HFWL7BBXY_2_IDT-DUI-NXT-231	HFWL7BBXY	1272132	1894	rep2	CD69posDP	Others	Cd8+	Cd4+	Itm2a-	Stat1-	2.60608	0	0	0	0	0	3.18429	0	0	0	0	2.38195	0
HFWL7BBXY_1_IDT-DUI-NXT-109	HFWL7BBXY	1423170	2311	rep2	CD69negDP	Others	Cd8+	Cd4+	Itm2a-	Stat1+	2.47165	0	0	1.66111	0	0	4.37444	0	0	0	0	3.87603	0
HFWL7BBXY_2_IDT-DUI-NXT-113	HFWL7BBXY	1085859	2877	rep2	CD4SP_Immature	Others	Cd8-	Cd4+	Itm2a+	Stat1+	1.81912	1.36827	0	0	3.37728	0.0624724	0	0.30007	0	0	0	0	2.6254
HFWL7BBXY_3_IDT-DUI-NXT-261	HFWL7BBXY	938606	4258	rep2	CD8SP	Others	Cd8+	Cd4-	Itm2a+	Stat1+	0	1.40062	0	0	0	0	2.03167	0	0	2.97018	0	0	2.50645
HFWL7BBXY_2_IDT-DUI-NXT-187	HFWL7BBXY	1097776	2664	rep2	CD4SP_Mature	Others	Cd8-	Cd4+	Itm2a+	Stat1+	2.12568	4.53392	0	0	2.0215	1.88049	0	0	1.09693	0	0	1.95798	2.18989
HFWL7BBXY_1_IDT-DUI-NXT-113	HFWL7BBXY	1207088	3366	rep2	CD4SP_Immature	Others	Cd8-	Cd4+	Itm2a+	Stat1+	2.94933	1.65346	0	0	3.05035	0	0	0.228582	0	0	0	0	2.09693
HFWL7BBXY_3_IDT-DUI-NXT-229	HFWL7BBXY	843611	2310	rep2	CD69negDP	Others	Cd8+	Cd4+	Itm2a+	Stat1+	2.90596	1.80587	0	1.3681	0	0	4.28214	0	0	0	0	4.16502	0
HFWL7BBXY_3_IDT-DUI-NXT-375	HFWL7BBXY	1069013	2445	rep2	CD69posDP	Others	Cd8+	Cd4+	Itm2a-	Stat1-	2.14033	0	0	0	0	0	3.65022	0	0.0721675	0	0	1.90024	0
HFWL7BBXY_2_IDT-DUI-NXT-293	HFWL7BBXY	820817	3071	rep2	CD4+8low	Others	Cd8+	Cd4+	Itm2a+	Stat1+	2.85497	4.6461	0	0	0	0	1.7889	0	0	0	0	0	2.62498
HFWL7BBXY_2_IDT-DUI-NXT-125	HFWL7BBXY	986130	3074	rep2	CD4SP_Immature	Others	Cd8-	Cd4+	Itm2a+	Stat1+	1.62862	1.89589	0	0	2.08791	0	0	0.0873384	2.00131	0	0	0	2.41333
HFWL7BBXY_2_IDT-DUI-NXT-159	HFWL7BBXY	1122140	3282	rep2	CD69posDP	Others	Cd8+	Cd4-	Itm2a+	Stat1-	0	2.49204	0	0	1.75996	0	3.13017	0	0	2.20932	0	0	1.72724
HFWL7BBXY_1_IDT-DUI-NXT-155	HFWL7BBXY	653791	2364	rep2	TCRhiDP	Cd4-Cd8-	Cd8-	Cd4-	Itm2a-	Stat1+	0	0	0	0	0	1.28946	0	0	0	0	0	0	0
HFWL7BBXY_2_IDT-DUI-NXT-29	HFWL7BBXY	1031875	2961	rep2	CD4+8low	Others	Cd8-	Cd4+	Itm2a+	Stat1+	2.56028	5.50447	0	0	0	0.458352	0	0	0.348342	0	0	0	0
HFWL7BBXY_3_IDT-DUI-NXT-93	HFWL7BBXY	940597	2988	rep2	CD8SP	Others	Cd8+	Cd4-	Itm2a-	Stat1+	0	0	0	0	1.13645	0	3.68932	0	0	2.00151	2.63542	0	0
HFWL7BBXY_1_IDT-DUI-NXT-317	HFWL7BBXY	1140273	2627	rep2	CD4+8low	Others	Cd8-	Cd4+	Itm2a+	Stat1-	0.847161	4.85706	0	0	0	2.58411	0	0	0.473197	0	0	0	0
HFWL7BBXY_1_IDT-DUI-NXT-283	HFWL7BBXY	815065	3510	rep2	CD4SP_Mature	Others	Cd8-	Cd4+	Itm2a+	Stat1+	2.71693	2.68061	0	0	1.29811	1.29139	0	1.29811	1.51688	0	0	0	1.80893
HFWL7BBXY_2_IDT-DUI-NXT-215	HFWL7BBXY	776116	2762	rep2	TCRhiDP	Others	Cd8+	Cd4+	Itm2a+	Stat1-	0.354308	5.6224	0	0	0	0	1.8917	0	0	0	0	1.98087	0
HFWL7BBXY_2_IDT-DUI-NXT-51	HFWL7BBXY	1124403	2529	rep2	CD69posDP	Others	Cd8+	Cd4+	Itm2a-	Stat1-	2.76219	0	0	0.686722	0	0	4.38105	0	0	0	0	4.0945	0
HFWL7BBXY_1_IDT-DUI-NXT-123	HFWL7BBXY	1338837	2864	rep2	CD69posDP	Others	Cd8-	Cd4+	Itm2a+	Stat1-	0.693581	3.08438	0	0	0	2.72319	0	0	0	0	0	0	0
HFWL7BBXY_3_IDT-DUI-NXT-71	HFWL7BBXY	612923	2244	rep2	TCRhiDP	Others	Cd8+	Cd4+	Itm2a-	Stat1-	2.09954	0	0	1.27475	0	0	3.97085	0	0	0	0	2.28343	0
HFWL7BBXY_3_IDT-DUI-NXT-187	HFWL7BBXY	1015709	3235	rep2	CD4SP_Mature	Others	Cd8-	Cd4+	Itm2a+	Stat1+	1.34685	4.41232	0	0	2.1856	0	0	1.71885	0	0	0	0	2.00539
HFWL7BBXY_1_IDT-DUI-NXT-233	HFWL7BBXY	1382778	3213	rep2	CD4+8low	Others	Cd8-	Cd4+	Itm2a+	Stat1+	2.42079	4.05056	0	0	2.2586	4.98547	0	0.190391	2.54283	0	0	0	0
HFWL7BBXY_1_IDT-DUI-NXT-329	HFWL7BBXY	810768	3281	rep2	CD4+8low	Others	Cd8-	Cd4+	Itm2a+	Stat1-	1.3669	4.92631	0	0	1.96776	1.39785	0	0.0122585	1.84892	0	0	0	3.35223
HFWL7BBXY_3_IDT-DUI-NXT-211	HFWL7BBXY	754698	2765	rep2	CD4SP_Mature	Others	Cd8-	Cd4+	Itm2a-	Stat1+	1.8958	0	0	0	1.3304	0.170169	0	0.0131633	2.11317	0	0	0	0
HFWL7BBXY_3_IDT-DUI-NXT-199	HFWL7BBXY	829640	3851	rep2	CD4SP_Mature	Others	Cd8-	Cd4+	Itm2a+	Stat1+	1.17617	3.96958	0	0	1.31482	0	0	0	0.768778	0	0	0	1.28858
HFWL7BBXY_3_IDT-DUI-NXT-131	HFWL7BBXY	1132455	2724	rep2	TCRhiDP	Others	Cd8+	Cd4+	Itm2a+	Stat1-	2.83117	3.91783	0	0	0	1.38688	3.0703	0	0	0	0	0	0
HFWL7BBXY_1_IDT-DUI-NXT-359	HFWL7BBXY	950368	2984	rep2	TCRhiDP	Others	Cd8-	Cd4+	Itm2a+	Stat1-	0.947144	4.72131	0	0	0	1.92276	0	0.913951	0	0	0.173449	0	3.89423
HFWL7BBXY_1_IDT-DUI-NXT-241	HFWL7BBXY	1424264	2420	rep2	CD69negDP	Others	Cd8+	Cd4+	Itm2a+	Stat1+	1.89281	1.74366	0	0	0	0	4.46529	0	0	0	0	4.35537	0
HFWL7BBXY_2_IDT-DUI-NXT-287	HFWL7BBXY	1195569	2567	rep2	TCRhiDP	Others	Cd8-	Cd4+	Itm2a+	Stat1-	3.05122	3.72588	0	0	0	2.11649	0	0	0	0	0	2.89895	1.56806
HFWL7BBXY_2_IDT-DUI-NXT-377	HFWL7BBXY	682005	4357	rep2	CD4SP_Immature	Others	Cd8-	Cd4+	Itm2a+	Stat1+	2.65814	2.6151	0	0	3.28864	0	0	1.10154	1.86705	0	0	0	3.11981
HFWL7BBXY_1_IDT-DUI-NXT-257	HFWL7BBXY	986022	3018	rep2	CD4SP_Immature	Others	Cd8-	Cd4+	Itm2a-	Stat1+	1.24839	0	0	0	2.80008	0	0	0.616216	0	0	0	0	2.47247
HFWL7BBXY_2_IDT-DUI-NXT-143	HFWL7BBXY	1095766	2609	rep2	TCRhiDP	Others	Cd8+	Cd4-	Itm2a+	Stat1-	0	3.3641	0	0	0	0	2.53797	0	0	1.81894	0	0	0
HFWL7BBXY_2_IDT-DUI-NXT-197	HFWL7BBXY	1119379	3334	rep2	CD4+8low	Others	Cd8-	Cd4+	Itm2a+	Stat1+	2.64466	3.78615	0	0	0	0	0.0177093	0.78306	0.604763	0	0	0	0.559854
HFWL7BBXY_2_IDT-DUI-NXT-337	HFWL7BBXY	831396	2059	rep2	CD69negDP	Others	Cd8+	Cd4+	Itm2a-	Stat1-	3.33787	0	0	1.40294	0	0	4.06995	0	0	0	0	3.26983	0
HFWL7BBXY_1_IDT-DUI-NXT-85	HFWL7BBXY	1080334	2709	rep2	CD69negDP	Others	Cd8+	Cd4+	Itm2a+	Stat1-	2.05219	1.75536	0	0.851081	0	0	4.01123	0	0	0	0	4.01974	0
HFWL7BBXY_1_IDT-DUI-NXT-23	HFWL7BBXY	754387	3172	rep2	TCRhiDP	Others	Cd8-	Cd4+	Itm2a+	Stat1+	1.97091	4.36183	0	0	0	3.05721	0	0.390154	0.779217	0	0	0	0
HFWL7BBXY_3_IDT-DUI-NXT-9	HFWL7BBXY	1053089	4158	rep2	CD8SP	Others	Cd8+	Cd4-	Itm2a+	Stat1+	0	1.93794	0	0	1.44635	0	4.08109	0	0	1.66622	0.21301	0	0
HFWL7BBXY_2_IDT-DUI-NXT-121	HFWL7BBXY	878728	1756	rep2	CD69negDP	Others	Cd8+	Cd4+	Itm2a-	Stat1-	2.77961	0	0	1.80987	0	0	3.88485	0	0	0	0	4.37102	0
HFWL7BBXY_3_IDT-DUI-NXT-11	HFWL7BBXY	985318	2750	rep2	TCRhiDP	Others	Cd8+	Cd4-	Itm2a+	Stat1-	0.059112	1.66255	0	0	0	0	4.02186	0	0	0	0	3.09465	0
HFWL7BBXY_1_IDT-DUI-NXT-127	HFWL7BBXY	1041102	2986	rep2	CD4SP_Mature	Others	Cd8-	Cd4+	Itm2a+	Stat1+	1.99978	2.90105	0	0	2.03303	1.49252	0	1.67911	1.33371	0	0	0	1.95864
HFWL7BBXY_3_IDT-DUI-NXT-67	HFWL7BBXY	673309	3041	rep2	CD4SP_Mature	Others	Cd8-	Cd4+	Itm2a+	Stat1+	2.17782	2.1401	0	0	2.4333	0	0	0.80985	0.705466	0	0	0	1.49527
HFWL7BBXY_1_IDT-DUI-NXT-117	HFWL7BBXY	1009638	4129	rep2	CD8SP	Others	Cd8+	Cd4-	Itm2a+	Stat1+	0	1.51203	0	0	2.11382	0.751045	2.37177	0	0	1.88045	1.37411	0	0
HFWL7BBXY_3_IDT-DUI-NXT-19	HFWL7BBXY	962654	2908	rep2	CD4SP_Mature	Others	Cd8-	Cd4+	Itm2a+	Stat1+	1.11055	1.22976	0	0	1.80666	0	0	0.540444	0	0	0	0	0.776494
HFWL7BBXY_1_IDT-DUI-NXT-237	HFWL7BBXY	959863	4951	rep2	CD8SP	Others	Cd8+	Cd4-	Itm2a+	Stat1+	0	1.1125	0	0	1.90347	1.08119	2.68073	0	0.0206222	1.44457	0	0	0
HFWL7BBXY_2_IDT-DUI-NXT-359	HFWL7BBXY	761364	2889	rep2	TCRhiDP	Others	Cd8+	Cd4+	Itm2a+	Stat1+	2.52618	5.47374	0	0	2.51986	0	2.25796	1.30986	0	0	0	0	1.6717
HFWL7BBXY_2_IDT-DUI-NXT-145	HFWL7BBXY	1457303	2028	rep2	CD69negDP	Others	Cd8+	Cd4-	Itm2a-	Stat1-	0	0	0	0	0	0	4.0511	0	0	0	0	2.29738	0
HFWL7BBXY_1_IDT-DUI-NXT-129	HFWL7BBXY	883517	4244	rep2	CD8SP	Others	Cd8+	Cd4-	Itm2a-	Stat1+	0	0	0	0	2.07595	1.24014	4.21206	0	0	2.06165	0.137271	2.23206	0.204057
HFWL7BBXY_1_IDT-DUI-NXT-39	HFWL7BBXY	1127071	2177	rep2	CD69posDP	Others	Cd8+	Cd4+	Itm2a-	Stat1-	3.40016	0	0	1.53423	0	0	4.59105	0	0	0	0	4.86355	0
HFWL7BBXY_1_IDT-DUI-NXT-313	HFWL7BBXY	532633	2167	rep2	CD69negDP	Others	Cd8+	Cd4+	Itm2a-	Stat1-	3.39326	0	0	0.345745	0	1.87771	4.32758	0	0	0	0	3.91131	0
HFWL7BBXY_1_IDT-DUI-NXT-183	HFWL7BBXY	973315	2765	rep2	CD69posDP	Others	Cd8+	Cd4-	Itm2a+	Stat1+	0.0102217	2.53854	0	0	0	3.78203	1.84728	0	0	0	0	0	0
HFWL7BBXY_2_IDT-DUI-NXT-179	HFWL7BBXY	644006	1678	rep2	TCRhiDP	Others	Cd8+	Cd4-	Itm2a-	Stat1-	0	0	0	0	0	0	3.73492	0	0	0	0	2.87751	0
HFWL7BBXY_3_IDT-DUI-NXT-265	HFWL7BBXY	785416	2173	rep2	CD69negDP	Others	Cd8+	Cd4+	Itm2a-	Stat1-	3.70181	0	0	1.30812	0	0	4.15965	0	0	0	0	4.31066	0
HFWL7BBXY_2_IDT-DUI-NXT-19	HFWL7BBXY	1240045	3641	rep2	CD4SP_Mature	Others	Cd8-	Cd4+	Itm2a+	Stat1+	2.0372	2.34981	0	0	3.15697	0.210149	0	0.361491	1.21756	0	0	0	0
HFWL7BBXY_2_IDT-DUI-NXT-141	HFWL7BBXY	857766	2739	rep2	CD8SP	Others	Cd8+	Cd4-	Itm2a+	Stat1+	0	1.39405	0	0	0.615752	0	4.57776	0	0	0	2.3504	0	0
HFWL7BBXY_2_IDT-DUI-NXT-67	HFWL7BBXY	641780	2944	rep2	CD4SP_Mature	Others	Cd8-	Cd4+	Itm2a+	Stat1+	2.08091	4.75742	0	0	0	4.13043	0	0.234984	1.56577	0	0	0	0
HFWL7BBXY_1_IDT-DUI-NXT-221	HFWL7BBXY	1035657	3302	rep2	CD4SP_Immature	Others	Cd8-	Cd4+	Itm2a-	Stat1-	1.32226	0	0	0	2.23354	0	0	0.487119	0	0	1.08196	0	1.5264
HFWL7BBXY_2_IDT-DUI-NXT-331	HFWL7BBXY	712496	2983	rep2	CD4SP_Mature	Others	Cd8-	Cd4+	Itm2a+	Stat1+	1.33316	2.75868	0	0	1.67988	0	0	0	0	0	0	0	0.705356
HFWL7BBXY_1_IDT-DUI-NXT-97	HFWL7BBXY	974432	2312	rep2	CD69negDP	Others	Cd8+	Cd4+	Itm2a-	Stat1-	3.24014	0	0	0.860735	0	0	3.34713	0	0	0	0	3.82843	0
HFWL7BBXY_1_IDT-DUI-NXT-335	HFWL7BBXY	576989	3307	rep2	TCRhiDP	Others	Cd8-	Cd4+	Itm2a+	Stat1+	0.891384	1.6341	0	0	0	0	0	0	1.89982	0	0	0	0
HFWL7BBXY_2_IDT-DUI-NXT-355	HFWL7BBXY	664028	3843	rep2	CD4SP_Mature	Others	Cd8-	Cd4+	Itm2a+	Stat1+	2.22978	5.33831	0	0	1.54855	0.705102	0	0.90658	1.81406	0	0	0	2.27414
HFWL7BBXY_2_IDT-DUI-NXT-155	HFWL7BBXY	860298	3167	rep2	TCRhiDP	Others	Cd8+	Cd4-	Itm2a+	Stat1-	0	1.82012	0	0	0	0	4.09749	0	0	0.765823	0	2.49135	0
HFWL7BBXY_1_IDT-DUI-NXT-263	HFWL7BBXY	1247693	3189	rep2	TCRhiDP	Others	Cd8+	Cd4+	Itm2a+	Stat1-	1.79463	4.28888	0	0	1.4384	2.10673	1.51877	0	0	0	0	0	0
HFWL7BBXY_3_IDT-DUI-NXT-61	HFWL7BBXY	731813	2216	rep2	CD69negDP	Others	Cd8+	Cd4+	Itm2a-	Stat1+	3.11388	0	0	1.83214	0	0	3.64128	0	0	0	0	3.82711	0
HFWL7BBXY_2_IDT-DUI-NXT-39	HFWL7BBXY	1370530	2590	rep2	CD69posDP	Others	Cd8+	Cd4+	Itm2a+	Stat1+	1.40766	4.66964	0	0	0	4.46938	2.07728	0	2.44927	0	0	0.522279	0
HFWL7BBXY_2_IDT-DUI-NXT-77	HFWL7BBXY	1232792	2703	rep2	CD4SP_Immature	Others	Cd8-	Cd4+	Itm2a+	Stat1+	1.55078	1.71974	0	0	0.0552281	2.34583	0	1.00051	1.71391	0	0	0	0
HFWL7BBXY_2_IDT-DUI-NXT-259	HFWL7BBXY	1217271	2880	rep2	CD4SP_Mature	Others	Cd8-	Cd4+	Itm2a+	Stat1+	2.03203	1.30017	0	0	0.586043	0	0	0.894396	1.49667	0	0	0	2.0814
HFWL7BBXY_2_IDT-DUI-NXT-127	HFWL7BBXY	1195529	2963	rep2	CD4SP_Mature	Others	Cd8-	Cd4+	Itm2a+	Stat1+	1.47497	2.32576	0	0	2.65318	0	0	0.00832971	0	0	0	0	1.19653
HFWL7BBXY_3_IDT-DUI-NXT-97	HFWL7BBXY	882813	2142	rep2	CD69negDP	Others	Cd8+	Cd4+	Itm2a-	Stat1+	2.35281	0	0	0.680142	0	0	3.73049	0	0	0	0	4.21737	0
HFWL7BBXY_2_IDT-DUI-NXT-217	HFWL7BBXY	1104352	2466	rep2	CD69negDP	Others	Cd8+	Cd4+	Itm2a-	Stat1-	2.798	0	0	0.757007	0	0	4.18356	0	0	0	0	3.5069	0
HFWL7BBXY_2_IDT-DUI-NXT-59	HFWL7BBXY	1108267	2640	rep2	TCRhiDP	Others	Cd8+	Cd4+	Itm2a-	Stat1-	1.77028	0	0	0	1.56647	0	2.02165	0	0	0	0	1.12926	0
HFWL7BBXY_3_IDT-DUI-NXT-369	HFWL7BBXY	765080	3240	rep2	CD8SP	Others	Cd8+	Cd4-	Itm2a+	Stat1+	0	1.52484	0	0	2.71749	2.58968	3.46257	0	0	2.1751	0	0	0.0509612
HFWL7BBXY_3_IDT-DUI-NXT-353	HFWL7BBXY	1136346	2623	rep2	CD4SP_Immature	Others	Cd8-	Cd4+	Itm2a+	Stat1+	1.29922	2.37578	0	0	3.08368	0	0	2.07233	1.30162	0	0	0	0
HFWL7BBXY_1_IDT-DUI-NXT-279	HFWL7BBXY	992507	2727	rep2	CD69posDP	Others	Cd8+	Cd4+	Itm2a+	Stat1-	0.924814	4.03452	0	0	0	3.90631	2.96204	0	0	0	0	0	0
HFWL7BBXY_2_IDT-DUI-NXT-225	HFWL7BBXY	853172	4280	rep2	CD8SP	Others	Cd8+	Cd4-	Itm2a-	Stat1+	0	0	0	0	0.667521	0.17188	3.34858	0	0	3.83518	1.66579	0	0.0231714
HFWL7BBXY_3_IDT-DUI-NXT-333	HFWL7BBXY	1134219	4229	rep2	CD8SP	Others	Cd8+	Cd4-	Itm2a+	Stat1+	0	2.12579	0	0	2.85387	0	3.29585	0	0	3.09669	1.145	0.664429	0
HFWL7BBXY_3_IDT-DUI-NXT-69	HFWL7BBXY	755311	2539	rep2	CD8SP	Others	Cd8+	Cd4-	Itm2a-	Stat1+	0	0	0	0	1.6404	0	4.12234	0	0	0	0.956276	0	0
HFWL7BBXY_1_IDT-DUI-NXT-29	HFWL7BBXY	1034790	2774	rep2	CD4SP_Immature	Others	Cd8-	Cd4+	Itm2a-	Stat1+	2.61019	0.22415	0	0	0	0	0	0	0	0	0	0	0
HFWL7BBXY_2_IDT-DUI-NXT-119	HFWL7BBXY	1201652	3666	rep2	TCRhiDP	Others	Cd8+	Cd4-	Itm2a+	Stat1+	0	2.28793	0	0	2.3113	2.15731	3.74305	0	0	0	1.40995	0	0
HFWL7BBXY_3_IDT-DUI-NXT-191	HFWL7BBXY	891717	1586	rep2	TCRhiDP	Cd4-Cd8-	Cd8-	Cd4-	Itm2a+	Stat1+	0	3.35492	0	0	0	2.28955	0	0	0	0	0	2.48408	0
HFWL7BBXY_3_IDT-DUI-NXT-327	HFWL7BBXY	930887	2535	rep2	CD69posDP	Others	Cd8+	Cd4+	Itm2a+	Stat1-	0.372379	4.56329	0	0	0	1.35834	1.88984	0	0	0	0	0	0
HFWL7BBXY_1_IDT-DUI-NXT-139	HFWL7BBXY	698970	3718	rep2	CD4SP_Mature	Others	Cd8-	Cd4+	Itm2a+	Stat1+	1.19927	4.82817	0	0	2.51559	1.06568	0	1.34731	1.48274	0	0	0	3.5324
HFWL7BBXY_2_IDT-DUI-NXT-17	HFWL7BBXY	1238862	2958	rep2	CD4+8low	Others	Cd8-	Cd4+	Itm2a+	Stat1+	0.857001	4.92383	0	0	2.87178	0	0	2.12846	2.4319	0	0	0	0.887369
HFWL7BBXY_1_IDT-DUI-NXT-379	HFWL7BBXY	1229652	3419	rep2	CD4SP_Mature	Others	Cd8-	Cd4+	Itm2a-	Stat1+	2.81611	0	0	0	2.87516	0.397395	0	0.634686	0	0	0	0	0
HFWL7BBXY_3_IDT-DUI-NXT-189	HFWL7BBXY	674140	1764	rep2	CD8SP	Others	Cd8+	Cd4-	Itm2a-	Stat1+	0	0	0	0	1.24196	2.06845	4.04456	0	0	3.16529	1.40742	0	0
HFWL7BBXY_3_IDT-DUI-NXT-163	HFWL7BBXY	1254030	2883	rep2	CD4SP_Mature	Others	Cd8-	Cd4+	Itm2a+	Stat1+	2.3884	4.54342	0	0	2.55766	0	0	0.134126	1.28965	0	0	0	0
HFWL7BBXY_2_IDT-DUI-NXT-245	HFWL7BBXY	1324362	2713	rep2	CD4+8low	Cd4-Cd8-	Cd8-	Cd4-	Itm2a+	Stat1+	0	5.01285	0	0	1.51488	0	0	0	1.1717	0	0	0	1.68118
HFWL7BBXY_1_IDT-DUI-NXT-75	HFWL7BBXY	975100	2812	rep2	CD69posDP	Others	Cd8+	Cd4+	Itm2a+	Stat1+	2.93512	3.83244	0	0	0	3.04881	3.29231	0	0	0	0	1.59072	0
HFWL7BBXY_3_IDT-DUI-NXT-3	HFWL7BBXY	787577	2176	rep2	CD69posDP	Others	Cd8+	Cd4+	Itm2a+	Stat1-	1.09218	3.04503	0	0	0	0	4.07819	0	0	0	0	2.42232	0
HFWL7BBXY_3_IDT-DUI-NXT-269	HFWL7BBXY	1097081	2831	rep2	CD4+8low	Others	Cd8-	Cd4+	Itm2a+	Stat1+	1.32734	5.42567	0	0	1.22297	0	0	0	0	0	0	0	0
HFWL7BBXY_3_IDT-DUI-NXT-273	HFWL7BBXY	704403	4106	rep2	CD8SP	Others	Cd8+	Cd4-	Itm2a+	Stat1+	0	0.592882	0	0	2.69838	0.12024	3.14673	0	0	3.8287	1.04575	0	1.70737
HFWL7BBXY_2_IDT-DUI-NXT-49	HFWL7BBXY	1219883	2597	rep2	CD69negDP	Others	Cd8+	Cd4+	Itm2a+	Stat1-	3.40755	1.62092	0	0.916348	0	0	4.2032	0	0	0	0	4.33856	0
HFWL7BBXY_1_IDT-DUI-NXT-103	HFWL7BBXY	1038069	4543	rep2	CD4SP_Mature	Others	Cd8-	Cd4+	Itm2a+	Stat1+	1.28654	3.07962	0	0	2.66454	0	0	0	0	0	0	0	0
HFWL7BBXY_1_IDT-DUI-NXT-271	HFWL7BBXY	1311509	3215	rep2	CD4SP_Immature	Others	Cd8-	Cd4+	Itm2a+	Stat1-	3.06642	4.8485	0	0	0.0592104	2.07748	0	0.984867	2.3434	0	0	0	0
HFWL7BBXY_1_IDT-DUI-NXT-7	HFWL7BBXY	815899	3887	rep2	CD4SP_Mature	Others	Cd8-	Cd4+	Itm2a+	Stat1+	1.01701	3.93746	0	0	1.47207	0	0	0.899557	0.766446	0	0	0	2.59917
HFWL7BBXY_1_IDT-DUI-NXT-243	HFWL7BBXY	1094873	2483	rep2	CD69posDP	Others	Cd8+	Cd4+	Itm2a-	Stat1-	1.7036	0	0	0	0	0.00909202	3.21935	0	0	0	0	2.02138	0
HFWL7BBXY_3_IDT-DUI-NXT-313	HFWL7BBXY	860264	1270	rep2	CD69negDP	Others	Cd8+	Cd4+	Itm2a-	Stat1-	2.2859	0	0	0.704553	0	0	4.24985	0	0	0	0	3.94241	0
HFWL7BBXY_3_IDT-DUI-NXT-115	HFWL7BBXY	1363307	3108	rep2	CD4SP_Mature	Others	Cd8-	Cd4+	Itm2a-	Stat1+	2.46101	0	0	0	2.92772	0	0	0.0910798	0	0	0	1.48406	2.47035
HFWL7BBXY_2_IDT-DUI-NXT-73	HFWL7BBXY	1350269	2632	rep2	CD69negDP	Others	Cd8+	Cd4+	Itm2a+	Stat1-	2.23579	1.61519	0	1.13484	0	0	3.85733	0	0	0	0	4.67249	0
HFWL7BBXY_1_IDT-DUI-NXT-371	HFWL7BBXY	1255734	3576	rep2	TCRhiDP	Others	Cd8+	Cd4-	Itm2a-	Stat1+	0	0	0	0	0	0	3.89902	0	0	2.86404	1.11924	2.06842	0
HFWL7BBXY_1_IDT-DUI-NXT-177	HFWL7BBXY	1037879	3769	rep2	CD8SP	Others	Cd8+	Cd4-	Itm2a-	Stat1+	0	0	0	0	1.48187	0	4.29379	0	0	0.624415	1.85712	0	2.12244
HFWL7BBXY_2_IDT-DUI-NXT-255	HFWL7BBXY	1218899	2096	rep2	CD69posDP	Others	Cd8-	Cd4+	Itm2a-	Stat1+	1.35363	0	0	0	0	0	0	0	0	0	0	1.60852	0
HFWL7BBXY_3_IDT-DUI-NXT-145	HFWL7BBXY	1101527	1979	rep2	CD69negDP	Others	Cd8+	Cd4+	Itm2a-	Stat1-	3.4119	0	0	1.24133	0	0	3.97492	0	0	0	0	3.71089	0
HFWL7BBXY_3_IDT-DUI-NXT-259	HFWL7BBXY	703467	3438	rep2	CD4SP_Mature	Others	Cd8-	Cd4+	Itm2a+	Stat1+	1.79002	4.57262	0	0	2.02386	0	0	0.4319	1.70588	0	0	0	3.85619
HFWL7BBXY_1_IDT-DUI-NXT-339	HFWL7BBXY	1488397	2847	rep2	CD69posDP	Cd4-Cd8-	Cd8-	Cd4-	Itm2a+	Stat1-	0	3.70855	0	0	0	4.47794	0	0	1.32835	0	0	0	0
HFWL7BBXY_1_IDT-DUI-NXT-1	HFWL7BBXY	939733	2867	rep2	CD69negDP	Others	Cd8+	Cd4+	Itm2a-	Stat1-	3.21189	0	0	1.30624	0	0	3.7042	0	0	0	0	3.98808	0
HFWL7BBXY_3_IDT-DUI-NXT-335	HFWL7BBXY	525875	3676	rep2	TCRhiDP	Others	Cd8+	Cd4-	Itm2a+	Stat1-	0	3.89909	0	0	1.09114	0	3.31102	0	1.30325	0	0	0	0
HFWL7BBXY_1_IDT-DUI-NXT-175	HFWL7BBXY	717593	3326	rep2	CD4SP_Mature	Others	Cd8-	Cd4+	Itm2a+	Stat1+	1.84425	2.80987	0	0	0	2.42218	0	1.81063	1.4196	0	0	0	0
HFWL7BBXY_2_IDT-DUI-NXT-171	HFWL7BBXY	1156282	2099	rep2	CD69posDP	Others	Cd8+	Cd4+	Itm2a-	Stat1-	0.499945	0	0	0	0	0	4.02418	0	0	0	0	3.62378	0
HFWL7BBXY_3_IDT-DUI-NXT-203	HFWL7BBXY	776998	2532	rep2	TCRhiDP	Others	Cd8-	Cd4+	Itm2a+	Stat1-	2.56059	4.56736	0	0	0	0	0	0	0	0	0	0	0
HFWL7BBXY_1_IDT-DUI-NXT-5	HFWL7BBXY	679522	3367	rep2	CD4SP_Immature	Others	Cd8-	Cd4+	Itm2a+	Stat1+	1.67271	0.979428	0	0	2.32791	1.87691	0	1.07426	0	0	0	1.44746	0
HFWL7BBXY_1_IDT-DUI-NXT-59	HFWL7BBXY	606769	2774	rep2	TCRhiDP	Others	Cd8+	Cd4+	Itm2a-	Stat1+	1.74283	0	0	0	3.07502	0	3.95866	0	0	0	0	2.36937	1.9782
HFWL7BBXY_2_IDT-DUI-NXT-323	HFWL7BBXY	726924	2922	rep2	TCRhiDP	Others	Cd8+	Cd4-	Itm2a+	Stat1+	0	3.17981	0	0	1.43961	0	3.8881	0	0.578929	0	0	0	0
HFWL7BBXY_1_IDT-DUI-NXT-347	HFWL7BBXY	1004523	3896	rep2	TCRhiDP	Others	Cd8+	Cd4-	Itm2a-	Stat1+	0	0.0949008	0	0	1.4621	0.0390475	4.23602	0	0	1.68272	0.602272	0	0
HFWL7BBXY_3_IDT-DUI-NXT-25	HFWL7BBXY	694639	2074	rep2	CD69negDP	Others	Cd8+	Cd4+	Itm2a-	Stat1+	0.704143	0	0	1.09896	0	0	3.98669	0	0	0	0	3.56648	0
HFWL7BBXY_3_IDT-DUI-NXT-231	HFWL7BBXY	1333565	3032	rep2	CD69posDP	Others	Cd8+	Cd4+	Itm2a+	Stat1+	0.757203	4.05235	0	0	0	3.88474	2.33199	0	0	0	0	0	0
HFWL7BBXY_1_IDT-DUI-NXT-215	HFWL7BBXY	731172	3431	rep2	TCRhiDP	Others	Cd8+	Cd4-	Itm2a+	Stat1+	0	1.31049	0	0	1.87988	1.37822	3.69686	0	0	0	0	2.21688	0.895977
HFWL7BBXY_1_IDT-DUI-NXT-307	HFWL7BBXY	1187797	3730	rep2	CD4SP_Mature	Others	Cd8-	Cd4+	Itm2a+	Stat1+	1.28833	3.64995	0	0	1.84517	3.03096	0	0.974603	0.759196	0	0	0.727165	1.44685
HFWL7BBXY_3_IDT-DUI-NXT-365	HFWL7BBXY	1049889	2944	rep2	CD4SP_Immature	Others	Cd8-	Cd4+	Itm2a+	Stat1+	2.83163	2.62546	0	0	2.65401	0	0	0.516566	0.376511	0	0	0	0
HFWL7BBXY_3_IDT-DUI-NXT-43	HFWL7BBXY	821038	2996	rep2	CD4SP_Mature	Others	Cd8-	Cd4+	Itm2a-	Stat1+	1.29614	0	0	0	2.41215	0	0	0.293439	1.27595	0	0	0	2.24888
HFWL7BBXY_3_IDT-DUI-NXT-361	HFWL7BBXY	661167	2266	rep2	CD69negDP	Others	Cd8+	Cd4+	Itm2a-	Stat1-	3.09211	0	0	0.692264	0	0	4.67785	0	0	0	0	4.03945	0
HFWL7BBXY_2_IDT-DUI-NXT-251	HFWL7BBXY	1055182	2955	rep2	TCRhiDP	Others	Cd8+	Cd4+	Itm2a+	Stat1+	1.97905	2.1056	0	0	1.24789	2.76857	1.57065	0	0	0	0	1.07613	1.2231
HFWL7BBXY_2_IDT-DUI-NXT-285	HFWL7BBXY	1043513	4340	rep2	CD8SP	Others	Cd8+	Cd4-	Itm2a-	Stat1+	0	0	0	0	2.43927	0.150927	3.60451	0	0	3.46726	0.33139	0	1.83741
HFWL7BBXY_2_IDT-DUI-NXT-321	HFWL7BBXY	658212	3610	rep2	CD8SP	Others	Cd8+	Cd4-	Itm2a-	Stat1+	0	0	0	0	1.16407	1.53278	3.17749	0	0	3.20436	2.09686	0	1.84331
HFWL7BBXY_3_IDT-DUI-NXT-323	HFWL7BBXY	1085724	2819	rep2	TCRhiDP	Others	Cd8+	Cd4+	Itm2a+	Stat1+	0.327027	5.01099	0	0	0	3.4764	1.55397	0	0	0	0	0	0
HFWL7BBXY_2_IDT-DUI-NXT-311	HFWL7BBXY	696158	3300	rep2	TCRhiDP	Others	Cd8+	Cd4+	Itm2a+	Stat1+	1.94654	4.25372	0	0	0.0826737	2.73673	3.26996	0	0	0.241319	0	1.77953	1.67217
HFWL7BBXY_3_IDT-DUI-NXT-105	HFWL7BBXY	959468	3651	rep2	CD8SP	Others	Cd8+	Cd4-	Itm2a+	Stat1+	0	2.4218	0	0	1.60361	2.65581	3.8391	0	0	1.56732	0.714049	0	1.58883
HFWL7BBXY_2_IDT-DUI-NXT-237	HFWL7BBXY	972638	3114	rep2	CD8SP	Others	Cd8+	Cd4-	Itm2a+	Stat1+	0	1.36606	0	0	1.99102	0.649737	3.24352	0	0	1.24344	0.134477	0	0
HFWL7BBXY_3_IDT-DUI-NXT-133	HFWL7BBXY	1097308	2205	rep2	CD69negDP	Others	Cd8+	Cd4+	Itm2a-	Stat1+	2.24193	0	0	0.26293	0	0	3.81047	0	0	0	0	4.30476	0
HFWL7BBXY_2_IDT-DUI-NXT-163	HFWL7BBXY	1339736	2837	rep2	CD4SP_Mature	Others	Cd8-	Cd4+	Itm2a+	Stat1+	0.238	2.21466	0	0	3.19886	2.2073	0	1.13057	1.63901	0	0	0	2.25851
HFWL7BBXY_1_IDT-DUI-NXT-131	HFWL7BBXY	1017156	2915	rep2	TCRhiDP	Others	Cd8+	Cd4-	Itm2a+	Stat1+	0	4.2987	0	0	0	0	1.07059	0	2.20731	0	0	0.827636	0
HFWL7BBXY_3_IDT-DUI-NXT-217	HFWL7BBXY	1077404	2611	rep2	CD69negDP	Others	Cd8+	Cd4+	Itm2a-	Stat1-	2.34736	0	0	1.47032	0	0	4.01574	0	0	0	0	3.72603	0
HFWL7BBXY_3_IDT-DUI-NXT-321	HFWL7BBXY	1182453	1628	rep2	CD8SP	Others	Cd8+	Cd4-	Itm2a-	Stat1-	0	0	0	0	2.05188	0	2.63106	0	0	2.53125	0.848528	0	0
HFWL7BBXY_2_IDT-DUI-NXT-261	HFWL7BBXY	1360894	3094	rep2	CD8SP	Others	Cd8+	Cd4-	Itm2a+	Stat1+	0	2.80852	0	0	1.84721	2.71525	4.45027	0	0	3.1893	0	1.52138	0.424656
HFWL7BBXY_1_IDT-DUI-NXT-383	HFWL7BBXY	660042	3900	rep2	TCRhiDP	Others	Cd8-	Cd4+	Itm2a+	Stat1+	0.992089	2.96724	0	0	1.45574	0.0298511	0	0.464282	0	0.435296	0	0	1.87872
HFWL7BBXY_3_IDT-DUI-NXT-117	HFWL7BBXY	1367338	3059	rep2	CD8SP	Others	Cd8+	Cd4-	Itm2a+	Stat1+	0	0.633891	0	0	2.7844	1.75745	3.3496	0	0	3.03308	0.939136	0	0
HFWL7BBXY_2_IDT-DUI-NXT-379	HFWL7BBXY	698892	3544	rep2	CD4SP_Mature	Others	Cd8-	Cd4+	Itm2a-	Stat1+	1.67168	0	0	0	1.84641	0	0	0.108376	0.326657	0	0	0	1.92037
HFWL7BBXY_2_IDT-DUI-NXT-109	HFWL7BBXY	1108957	2268	rep2	CD69negDP	Others	Cd8+	Cd4+	Itm2a-	Stat1-	1.91134	0	0	1.33379	0	0.00897707	4.12777	0	0	0	0	4.93573	0
HFWL7BBXY_1_IDT-DUI-NXT-151	HFWL7BBXY	804931	3236	rep2	CD4SP_Mature	Others	Cd8-	Cd4+	Itm2a+	Stat1+	2.56598	2.44754	0	0	3.14685	1.43633	0	0.927461	2.20281	0	0	0	0.467704
HFWL7BBXY_3_IDT-DUI-NXT-157	HFWL7BBXY	1005080	2830	rep2	CD69negDP	Others	Cd8+	Cd4+	Itm2a-	Stat1-	2.32563	0	0	0.410401	0	0	3.6465	0	0	0	0	4.62416	0
HFWL7BBXY_1_IDT-DUI-NXT-73	HFWL7BBXY	1145604	2465	rep2	CD69negDP	Others	Cd8+	Cd4+	Itm2a-	Stat1+	3.44691	0	0	1.981	0	0	3.61206	0	0	0	0	3.72175	0
HFWL7BBXY_3_IDT-DUI-NXT-185	HFWL7BBXY	1031777	3155	rep2	CD4+8low	Others	Cd8+	Cd4+	Itm2a+	Stat1-	0.127239	4.78578	0	0	0	1.546	1.76077	1.04773	0	0	0	0	1.05788
HFWL7BBXY_2_IDT-DUI-NXT-115	HFWL7BBXY	1421602	3379	rep2	CD4SP_Mature	Others	Cd8-	Cd4+	Itm2a+	Stat1+	2.25398	3.61153	0	0	2.78204	2.22095	0	0.943382	1.33861	0	0	0	3.45358
HFWL7BBXY_2_IDT-DUI-NXT-235	HFWL7BBXY	1241896	2785	rep2	CD4SP_Mature	Others	Cd8-	Cd4+	Itm2a+	Stat1+	0.708372	1.87792	0	0	3.11849	1.99732	0	0.974824	0	0	0	0	0
HFWL7BBXY_1_IDT-DUI-NXT-55	HFWL7BBXY	573512	3119	rep2	CD4SP_Mature	Others	Cd8-	Cd4+	Itm2a+	Stat1+	2.91527	1.15674	0	0	1.40763	1.88663	0	0.0509871	0.246065	0	0	0	0.0342786
HFWL7BBXY_1_IDT-DUI-NXT-11	HFWL7BBXY	717967	3035	rep2	TCRhiDP	Others	Cd8+	Cd4+	Itm2a+	Stat1+	1.38494	4.19349	0	0	0	0	1.9523	0	1.50936	0	0	0	0
HFWL7BBXY_2_IDT-DUI-NXT-131	HFWL7BBXY	1244193	2757	rep2	TCRhiDP	Others	Cd8+	Cd4+	Itm2a+	Stat1+	0.945973	1.8089	0	0	0.901297	0	2.88987	0	0	0	0	2.57048	0
HFWL7BBXY_2_IDT-DUI-NXT-365	HFWL7BBXY	919341	3743	rep2	CD4+8low	Others	Cd8-	Cd4+	Itm2a+	Stat1+	1.57009	2.64127	0	0	0	0	0	0.383714	2.39657	0	0	0	2.73377
HFWL7BBXY_2_IDT-DUI-NXT-87	HFWL7BBXY	1035230	2068	rep2	CD69posDP	Others	Cd8+	Cd4+	Itm2a-	Stat1-	1.52462	0	0	0.451026	0.0471683	0	4.17372	0	0	0	0	1.533	0
HFWL7BBXY_2_IDT-DUI-NXT-309	HFWL7BBXY	532920	3574	rep2	CD8SP	Others	Cd8+	Cd4-	Itm2a+	Stat1+	0	1.68819	0	0	2.61217	2.92926	3.1162	0	0	3.20603	0.481951	0	0.123413
HFWL7BBXY_2_IDT-DUI-NXT-373	HFWL7BBXY	655749	1378	rep2	CD69negDP	Others	Cd8+	Cd4+	Itm2a-	Stat1-	4.02736	0	0	1.00182	0	0	4.06182	0	0	0	0	3.46868	0
HFWL7BBXY_1_IDT-DUI-NXT-197	HFWL7BBXY	769443	3437	rep2	CD4+8low	Others	Cd8+	Cd4-	Itm2a-	Stat1+	0	0.241317	0	0	2.40561	2.1338	3.27711	0	0	0	0	1.00376	1.97218
HFWL7BBXY_2_IDT-DUI-NXT-91	HFWL7BBXY	1052218	2711	rep2	CD4SP_Immature	Others	Cd8-	Cd4+	Itm2a+	Stat1-	1.21667	3.23908	0	0	2.55195	0.00945886	0	1.22229	0	0	0	1.50138	1.01112
HFWL7BBXY_3_IDT-DUI-NXT-89	HFWL7BBXY	873973	3361	rep2	CD4SP_Immature	Others	Cd8-	Cd4+	Itm2a-	Stat1+	0.883275	0	0	0	1.84561	2.04336	0	1.14046	0	1.4495	0	0	0
HFWL7BBXY_1_IDT-DUI-NXT-351	HFWL7BBXY	1278336	2833	rep2	CD69posDP	Cd4-Cd8-	Cd8-	Cd4-	Itm2a+	Stat1+	0	1.38727	0	0	1.18674	2.62904	0	0	0	0	0	0	0
HFWL7BBXY_3_IDT-DUI-NXT-253	HFWL7BBXY	886411	2419	rep2	CD69negDP	Others	Cd8+	Cd4+	Itm2a-	Stat1-	2.00254	0	0	1.14173	0	0	3.92471	0	0	0	0	4.07021	0
HFWL7BBXY_1_IDT-DUI-NXT-185	HFWL7BBXY	987916	3116	rep2	CD4+8low	Others	Cd8+	Cd4+	Itm2a+	Stat1+	2.00248	4.96522	0	0	0	0	1.17466	1.75226	2.49772	0	0	1.8412	1.28694
HFWL7BBXY_1_IDT-DUI-NXT-201	HFWL7BBXY	851624	4502	rep2	CD8SP	Others	Cd8+	Cd4-	Itm2a-	Stat1+	0	0	0	0	2.33555	0	3.15141	0	0	3.42261	1.17643	0	2.29733
HFWL7BBXY_3_IDT-DUI-NXT-181	HFWL7BBXY	964910	3203	rep2	CD69negDP	Others	Cd8+	Cd4+	Itm2a-	Stat1+	1.46001	0	0	0.496248	0	0	3.8056	0	0	0	0	3.94182	0
HFWL7BBXY_2_IDT-DUI-NXT-181	HFWL7BBXY	1158230	2051	rep2	CD69negDP	Others	Cd8+	Cd4+	Itm2a-	Stat1-	1.15282	0	0	1.38528	0	0	4.15796	0	0	0	0	1.88496	0
HFWL7BBXY_3_IDT-DUI-NXT-177	HFWL7BBXY	561565	865	rep2	CD8SP	Others	Cd8+	Cd4-	Itm2a-	Stat1+	0	0	0	0	0.506138	2.52316	1.8992	0	0	2.8565	0	0	1.57455
HFWL7BBXY_2_IDT-DUI-NXT-47	HFWL7BBXY	696612	2721	rep2	TCRhiDP	Others	Cd8+	Cd4+	Itm2a+	Stat1-	2.45297	5.60384	0	0	0	0	1.54528	0	2.22818	0	0	0	2.99605
HFWL7BBXY_3_IDT-DUI-NXT-137	HFWL7BBXY	1116817	3049	rep2	CD4SP_Immature	Others	Cd8-	Cd4+	Itm2a-	Stat1+	2.10837	0	0	0	1.78816	0	0	0	0	0	0	0	0
HFWL7BBXY_3_IDT-DUI-NXT-111	HFWL7BBXY	1122370	2253	rep2	CD69posDP	Others	Cd8+	Cd4+	Itm2a+	Stat1-	1.54704	3.23173	0	0	0	0	3.00173	0	0	0	0	1.98532	0
HFWL7BBXY_2_IDT-DUI-NXT-315	HFWL7BBXY	1000305	3097	rep2	CD69posDP	Others	Cd8-	Cd4+	Itm2a+	Stat1-	1.79317	3.74756	0	0	0	1.25824	0	0	3.07518	0	0	0	0
HFWL7BBXY_3_IDT-DUI-NXT-167	HFWL7BBXY	716577	2172	rep2	TCRhiDP	Others	Cd8+	Cd4+	Itm2a-	Stat1+	2.1653	0	0	0	0	0	2.76834	0	0	0	0	0	0
HFWL7BBXY_3_IDT-DUI-NXT-363	HFWL7BBXY	836298	2474	rep2	CD69posDP	Others	Cd8+	Cd4-	Itm2a+	Stat1-	0	2.7655	0	0	0	4.29188	2.72165	0	0	0	0	0	0
HFWL7BBXY_3_IDT-DUI-NXT-239	HFWL7BBXY	644495	1117	rep2	TCRhiDP	Others	Cd8+	Cd4-	Itm2a+	Stat1+	0	2.56448	0	0	0	0	4.0016	0	0	2.39861	0	0	3.13759
HFWL7BBXY_3_IDT-DUI-NXT-275	HFWL7BBXY	1098733	2832	rep2	TCRhiDP	Others	Cd8-	Cd4+	Itm2a+	Stat1-	2.18298	3.84448	0	0	0	1.86294	0	0	0	0	0	0	0
HFWL7BBXY_2_IDT-DUI-NXT-273	HFWL7BBXY	915294	3780	rep2	CD8SP	Others	Cd8+	Cd4-	Itm2a+	Stat1+	0	1.33131	0	0	2.25244	0	3.78251	0	0	2.25817	0.769227	1.45595	2.96744
HFWL7BBXY_2_IDT-DUI-NXT-61	HFWL7BBXY	1227075	2192	rep2	CD69negDP	Others	Cd8+	Cd4+	Itm2a-	Stat1-	1.73369	0	0	1.5194	0	0	3.93846	0	0	0	0	2.40449	0
HFWL7BBXY_3_IDT-DUI-NXT-297	HFWL7BBXY	1076440	4521	rep2	CD8SP	Others	Cd8+	Cd4-	Itm2a-	Stat1+	0	0	0	0	2.12094	0	2.37445	0	0	1.81741	2.39499	0	0
HFWL7BBXY_2_IDT-DUI-NXT-319	HFWL7BBXY	747905	3500	rep2	CD4SP_Mature	Others	Cd8-	Cd4+	Itm2a+	Stat1+	0.854602	2.22604	0	0	2.23323	0	0	1.05031	1.36135	0	0	0	1.72268
HFWL7BBXY_1_IDT-DUI-NXT-179	HFWL7BBXY	1085413	3390	rep2	TCRhiDP	Others	Cd8+	Cd4-	Itm2a+	Stat1-	0.0450359	3.08501	0	0	0	0	0.153438	0	1.67511	0	0	0	0
HFWL7BBXY_1_IDT-DUI-NXT-37	HFWL7BBXY	943438	2130	rep2	CD69negDP	Others	Cd8+	Cd4+	Itm2a-	Stat1-	1.90249	0	0	1.33455	0	0	3.82067	0	0	0	0	2.46097	0
HFWL7BBXY_2_IDT-DUI-NXT-13	HFWL7BBXY	1183331	2289	rep2	CD69negDP	Others	Cd8+	Cd4+	Itm2a-	Stat1-	2.37353	0	0	0.626165	0	1.9447	3.83815	0	0	0	0	3.9145	0
HFWL7BBXY_1_IDT-DUI-NXT-355	HFWL7BBXY	959851	3447	rep2	CD4SP_Mature	Others	Cd8-	Cd4+	Itm2a+	Stat1+	0.886782	1.94157	0	0	2.88063	0.05078	0	0.611873	1.71054	0	0	0	2.22025
HFWL7BBXY_1_IDT-DUI-NXT-255	HFWL7BBXY	1348194	2691	rep2	CD69posDP	Others	Cd8+	Cd4+	Itm2a+	Stat1-	2.86283	3.02908	0	0	1.97729	0	2.56619	0	0	0	0	0.765322	0
HFWL7BBXY_2_IDT-DUI-NXT-43	HFWL7BBXY	1234640	2667	rep2	CD4SP_Mature	Others	Cd8-	Cd4+	Itm2a-	Stat1+	2.66248	0	0	0	2.52454	0	0	0.679019	1.02022	0	0	0	0
HFWL7BBXY_3_IDT-DUI-NXT-37	HFWL7BBXY	697394	2280	rep2	CD69negDP	Others	Cd8+	Cd4+	Itm2a-	Stat1-	1.9222	0	0	2.12811	0	0	4.04245	0	0	0	0	3.7491	0
HFWL7BBXY_3_IDT-DUI-NXT-341	HFWL7BBXY	1105197	2883	rep2	CD4+8low	Others	Cd8-	Cd4+	Itm2a+	Stat1+	1.70584	4.47701	0	0	0	2.20408	0	0.830248	1.4315	0	0	2.09109	0
HFWL7BBXY_1_IDT-DUI-NXT-247	HFWL7BBXY	1458443	3579	rep2	CD4SP_Mature	Others	Cd8-	Cd4+	Itm2a+	Stat1+	1.89768	2.32791	0	0	1.90994	0.0534014	0	1.34333	0	0	0	0	0.988325
HFWL7BBXY_2_IDT-DUI-NXT-89	HFWL7BBXY	973370	3139	rep2	CD4+8low	Others	Cd8-	Cd4+	Itm2a+	Stat1+	2.5945	3.69166	0	0	1.62706	3.4293	0	1.14977	1.65885	0	0	0	0
HFWL7BBXY_3_IDT-DUI-NXT-33	HFWL7BBXY	567496	2451	rep2	CD8SP	Others	Cd8+	Cd4-	Itm2a-	Stat1+	0	0.191822	0	0	2.59038	0	3.2405	0	0	3.4523	1.53255	0.352704	3.17788
HFWL7BBXY_1_IDT-DUI-NXT-43	HFWL7BBXY	870876	3001	rep2	CD4SP_Mature	Others	Cd8-	Cd4+	Itm2a+	Stat1+	2.59106	3.11025	0	0	2.39384	0	0	0.988781	2.07856	0	0	0	0
HFWL7BBXY_1_IDT-DUI-NXT-273	HFWL7BBXY	783169	3393	rep2	CD8SP	Others	Cd8+	Cd4-	Itm2a-	Stat1+	0	0	0	0	2.56121	0.0856091	3.16343	0	0	2.47045	0.918967	0	0.839483
HFWL7BBXY_1_IDT-DUI-NXT-195	HFWL7BBXY	1071936	2725	rep2	CD69posDP	Others	Cd8+	Cd4+	Itm2a-	Stat1+	1.45266	0	0	0	0	0	3.00146	0	0	0	0	0.715319	0
HFWL7BBXY_3_IDT-DUI-NXT-263	HFWL7BBXY	982144	2334	rep2	TCRhiDP	Others	Cd8+	Cd4+	Itm2a+	Stat1-	2.14173	4.88287	0	0	0	3.2762	2.82755	0	3.14487	0	0	0	0
HFWL7BBXY_2_IDT-DUI-NXT-205	HFWL7BBXY	1093819	2685	rep2	CD69negDP	Others	Cd8+	Cd4+	Itm2a-	Stat1-	1.81598	0	0	2.12777	0	0	3.85237	0	0	0	0	2.98781	0
HFWL7BBXY_1_IDT-DUI-NXT-119	HFWL7BBXY	1061763	2906	rep2	TCRhiDP	Others	Cd8+	Cd4-	Itm2a+	Stat1+	0	2.00589	0	0	1.33179	0	2.21957	0	0	0	0	0.756214	1.9144
HFWL7BBXY_2_IDT-DUI-NXT-189	HFWL7BBXY	815259	4208	rep2	CD8SP	Others	Cd8+	Cd4-	Itm2a+	Stat1+	0	1.66641	0	0	2.47485	0.0361372	3.12877	0	0	3.49135	1.35015	0	2.02965
HFWL7BBXY_2_IDT-DUI-NXT-289	HFWL7BBXY	890761	1938	rep2	CD69negDP	Others	Cd8+	Cd4+	Itm2a-	Stat1+	2.44206	0	0	0.508235	0	0	4.03211	0	0	0	0	1.15975	0
HFWL7BBXY_3_IDT-DUI-NXT-349	HFWL7BBXY	1179292	2604	rep2	CD69negDP	Others	Cd8+	Cd4+	Itm2a-	Stat1-	2.30397	0.341477	0	1.30049	0	0	4.49151	0	0	0	0	4.08471	0
HFWL7BBXY_1_IDT-DUI-NXT-169	HFWL7BBXY	1068333	3884	rep2	CD69negDP	Others	Cd8+	Cd4+	Itm2a-	Stat1+	2.15942	0	0	0.766085	0	0	4.18764	0	0	0	0	4.78514	0
HFWL7BBXY_1_IDT-DUI-NXT-305	HFWL7BBXY	1030085	3944	rep2	CD4SP_Immature	Others	Cd8-	Cd4+	Itm2a+	Stat1+	2.33028	3.35441	0	0	2.14171	0	0	0.569242	0	0	0	0	2.19283
HFWL7BBXY_2_IDT-DUI-NXT-103	HFWL7BBXY	1223353	3573	rep2	CD4SP_Mature	Others	Cd8-	Cd4+	Itm2a-	Stat1+	1.51998	0.00814103	0	0	2.50801	0	0	0.276719	0	0	0	0	2.29271
HFWL7BBXY_1_IDT-DUI-NXT-13	HFWL7BBXY	1037377	2626	rep2	CD69negDP	Others	Cd8+	Cd4+	Itm2a-	Stat1-	2.90603	0	0	1.59399	0	0	4.35314	0	0	0	0	3.3036	0
HFWL7BBXY_2_IDT-DUI-NXT-193	HFWL7BBXY	1111398	2372	rep2	CD69negDP	Others	Cd8+	Cd4+	Itm2a-	Stat1+	2.73061	0	0	0.88072	0	0	4.54368	0	0	0	0	3.92758	0
HFWL7BBXY_2_IDT-DUI-NXT-363	HFWL7BBXY	909308	2479	rep2	CD69posDP	Others	Cd8+	Cd4+	Itm2a+	Stat1-	2.50015	4.38853	0	0	0	0	3.13908	0	0	0	0	0	0
HFWL7BBXY_2_IDT-DUI-NXT-221	HFWL7BBXY	1424187	3361	rep2	CD4+8low	Others	Cd8-	Cd4+	Itm2a+	Stat1+	0.958559	4.61248	0	0	2.61754	0	0	1.18631	1.01356	0	0	0	0
HFWL7BBXY_3_IDT-DUI-NXT-293	HFWL7BBXY	1202192	3122	rep2	CD4SP_Immature	Others	Cd8-	Cd4+	Itm2a+	Stat1+	2.22209	3.52704	0	0	2.61144	0.124949	0	0.56358	1.87665	0	0	0	2.5892
HFWL7BBXY_1_IDT-DUI-NXT-159	HFWL7BBXY	833459	3261	rep2	CD69posDP	Others	Cd8+	Cd4-	Itm2a+	Stat1+	0	2.64291	0	0	0.342127	3.99046	4.29031	0	0	0	0	0	0

## Sheet: Fg2a
	% of cells with Cd4	% of cells with Cd8a
CD69neg DP replicate 1	100	93.5
CD69neg DP replicate 2	98.8	100
CD4 SP replicate 1	98.6	0
CD4 SP replicate 2	97.4	1.3
CD8 SP replicate 1	2.2	94.4
CD8 SP replicate 2	2.2	94.4

## Sheet: Fig3a
	orig.ident	nCount_RNA	nFeature_RNA	rep	celltype	Cd4.Cd8.	Cd8	Cd4	Zbtb7b.Runx3.	PC_1	Cd4Cd8	PC1_range	Cd4	Cd8a	Cd69	Egr1	Nr4a1	Itm2a
HFWL7BBXY_1_IDT-DUI-NXT-349	HFWL7BBXY	1175453	2974	rep2	CD69negDP	Others	Cd8+	Cd4+	Zbtb7b-Runx3-	-7.93349	Cd4+Cd8+	-10_to_-5	1.97197	4.32716	0	0	0	0
HFWL7BBXY_3_IDT-DUI-NXT-179	HFWL7BBXY	775338	2436	rep2	Sel_Intermed_Cd4+Cd8-	Others	Cd8-	Cd4+	Others	-1.29798	Cd4+Cd8-	-2.5_to_0	2.85458	0	3.17844	0.208766	0	4.80797
HFWL7BBXY_2_IDT-DUI-NXT-297	HFWL7BBXY	968717	3368	rep2	CD8SP	Others	Cd8+	Cd4-	Zbtb7b-Runx3-	5.51383	Cd4-Cd8+	2.5_to_7.5	0	4.60936	2.09722	0.850997	0	2.02358
HFWL7BBXY_2_IDT-DUI-NXT-147	HFWL7BBXY	1097213	1949	rep2	Sel_Intermed_Cd4+Cd8+	Others	Cd8+	Cd4+	Zbtb7b-Runx3-	-6.16867	Cd4+Cd8+	-10_to_-5	2.13155	4.6537	0	0	0	0
HFWL7BBXY_2_IDT-DUI-NXT-83	HFWL7BBXY	761235	1875	rep2	Sel_Intermed_Cd4+Cd8-	Others	Cd8-	Cd4+	Others	-1.32806	Cd4+Cd8-	-2.5_to_0	2.58547	0	1.89837	0.512802	0	3.9995
HFWL7BBXY_3_IDT-DUI-NXT-283	HFWL7BBXY	547517	2488	rep2	CD4SP_Mature	Cd4-Cd8-	Cd8-	Cd4-	Others	6.43469	Cd4-Cd8-	2.5_to_7.5	0	0	0.0533444	0	0.76577	0
HFWL7BBXY_1_IDT-DUI-NXT-79	HFWL7BBXY	554907	3103	rep2	CD4SP_Mature	Others	Cd8-	Cd4+	Others	3.02811	Cd4+Cd8-	2.5_to_7.5	2.37987	0	0	0	0	2.69612
HFWL7BBXY_3_IDT-DUI-NXT-379	HFWL7BBXY	792388	2942	rep2	CD4SP_Mature	Others	Cd8-	Cd4+	Others	6.39974	Cd4+Cd8-	2.5_to_7.5	1.64671	0	0	0	0	1.40283
HFWL7BBXY_2_IDT-DUI-NXT-95	HFWL7BBXY	678945	2491	rep2	Sel_Intermed_Cd4+Cd8+	Others	Cd8+	Cd4+	Zbtb7b-Runx3-	0.280657	Cd4+Cd8+	0_to_2.5	3.40515	2.26804	0	0	0	3.74303
HFWL7BBXY_1_IDT-DUI-NXT-203	HFWL7BBXY	950928	3630	rep2	Sel_Intermed_Cd4-Cd8+	Others	Cd8+	Cd4-	Others	1.32767	Cd4-Cd8+	0_to_2.5	0	2.84399	0	0	0.476191	2.4318
HFWL7BBXY_1_IDT-DUI-NXT-141	HFWL7BBXY	919736	3655	rep2	CD8SP	Others	Cd8+	Cd4-	Zbtb7b-Runx3-	6.50856	Cd4-Cd8+	2.5_to_7.5	0	3.86101	0	0	0	1.49703
HFWL7BBXY_3_IDT-DUI-NXT-309	HFWL7BBXY	996522	3534	rep2	CD8SP	Others	Cd8+	Cd4-	Others	6.12301	Cd4-Cd8+	2.5_to_7.5	0	3.98683	2.2906	1.634	0	1.72741
HFWL7BBXY_1_IDT-DUI-NXT-251	HFWL7BBXY	1201799	3508	rep2	Sel_Intermed_Cd4+Cd8+	Others	Cd8+	Cd4+	Zbtb7b-Runx3-	0.226968	Cd4+Cd8+	0_to_2.5	1.59313	2.83425	0.448409	0	0	2.14558
HFWL7BBXY_3_IDT-DUI-NXT-233	HFWL7BBXY	779392	2585	rep2	Sel_Intermed_Cd4+Cd8-	Others	Cd8-	Cd4+	Zbtb7b-Runx3-	0.853519	Cd4+Cd8-	0_to_2.5	1.06434	0	0.556279	1.09485	0	0.971652
HFWL7BBXY_2_IDT-DUI-NXT-7	HFWL7BBXY	1216499	2804	rep2	CD4SP_Mature	Others	Cd8-	Cd4+	Zbtb7b-Runx3-	5.6472	Cd4+Cd8-	2.5_to_7.5	2.65511	0	1.34443	0.710869	0	1.06716
HFWL7BBXY_1_IDT-DUI-NXT-315	HFWL7BBXY	1183656	2909	rep2	Sel_Intermed_Cd4+Cd8+	Others	Cd8+	Cd4+	Zbtb7b-Runx3-	-1.31287	Cd4+Cd8+	-2.5_to_0	0.381625	4.11998	1.94568	1.86527	0	3.94233
HFWL7BBXY_1_IDT-DUI-NXT-115	HFWL7BBXY	970945	3637	rep2	CD4SP_Mature	Others	Cd8-	Cd4+	Others	7.19545	Cd4+Cd8-	2.5_to_7.5	1.3079	0	0	0	0	3.00302
HFWL7BBXY_2_IDT-DUI-NXT-371	HFWL7BBXY	1047119	3008	rep2	Sel_Intermed_Cd4+Cd8-	Others	Cd8-	Cd4+	Zbtb7b-Runx3-	-0.701043	Cd4+Cd8-	-2.5_to_0	2.23195	0	0	0.259321	0	5.03696
HFWL7BBXY_1_IDT-DUI-NXT-363	HFWL7BBXY	1334379	2650	rep2	Sel_Intermed_Cd4+Cd8+	Others	Cd8+	Cd4+	Zbtb7b-Runx3-	-3.5609	Cd4+Cd8+	-5_to_-2.5	0.641483	2.83277	0	1.84503	0	3.35291
HFWL7BBXY_2_IDT-DUI-NXT-347	HFWL7BBXY	795728	3038	rep2	Sel_Intermed_Cd4+Cd8-	Others	Cd8-	Cd4+	Zbtb7b-Runx3-	-0.914996	Cd4+Cd8-	-2.5_to_0	1.31562	0	2.4363	2.24016	0	4.72369
HFWL7BBXY_3_IDT-DUI-NXT-141	HFWL7BBXY	1051798	2993	rep2	CD8SP	Others	Cd8+	Cd4-	Others	2.69231	Cd4-Cd8+	2.5_to_7.5	0	3.50347	1.57516	0	0	0
HFWL7BBXY_2_IDT-DUI-NXT-279	HFWL7BBXY	1226103	2825	rep2	Sel_Intermed_Cd4-Cd8+	Others	Cd8+	Cd4-	Others	0.158737	Cd4-Cd8+	0_to_2.5	0	2.74145	0	0	0	3.13782
HFWL7BBXY_1_IDT-DUI-NXT-95	HFWL7BBXY	698248	2293	rep2	Sel_Intermed_Cd4+Cd8+	Others	Cd8+	Cd4+	Zbtb7b-Runx3-	-2.46247	Cd4+Cd8+	-2.5_to_0	2.98227	2.18667	0.0282406	0	0	4.13489
HFWL7BBXY_3_IDT-DUI-NXT-291	HFWL7BBXY	1118672	3119	rep2	Sel_Intermed_Cd4+Cd8+	Others	Cd8+	Cd4+	Zbtb7b-Runx3-	-1.51737	Cd4+Cd8+	-2.5_to_0	0.101898	1.23559	0	0.312257	0.861916	2.36176
HFWL7BBXY_2_IDT-DUI-NXT-27	HFWL7BBXY	1202692	2981	rep2	Sel_Intermed_Cd4+Cd8-	Others	Cd8-	Cd4+	Zbtb7b-Runx3-	-1.43061	Cd4+Cd8-	-2.5_to_0	2.46109	0	2.83453	0	0.0082803	4.68368
HFWL7BBXY_3_IDT-DUI-NXT-83	HFWL7BBXY	846641	3197	rep2	Sel_Intermed_Cd4+Cd8+	Others	Cd8+	Cd4+	Zbtb7b-Runx3-	-0.267402	Cd4+Cd8+	-2.5_to_0	2.34085	0.621775	1.88686	2.98288	0	2.97748
HFWL7BBXY_3_IDT-DUI-NXT-129	HFWL7BBXY	1163298	3246	rep2	CD8SP	Others	Cd8+	Cd4-	Others	6.01735	Cd4-Cd8+	2.5_to_7.5	0	3.58219	1.40758	0	0	0
HFWL7BBXY_2_IDT-DUI-NXT-177	HFWL7BBXY	983796	3432	rep2	CD8SP	Others	Cd8+	Cd4-	Others	5.34733	Cd4-Cd8+	2.5_to_7.5	0	3.32446	1.22045	1.91303	0	1.70713
HFWL7BBXY_3_IDT-DUI-NXT-91	HFWL7BBXY	1017095	4083	rep2	CD4SP_Mature	Others	Cd8-	Cd4+	Others	4.7657	Cd4+Cd8-	2.5_to_7.5	2.49241	0	0	0.393233	0	2.47187
HFWL7BBXY_2_IDT-DUI-NXT-151	HFWL7BBXY	1405048	2653	rep2	CD4SP_Mature	Cd4-Cd8-	Cd8-	Cd4-	Zbtb7b-Runx3-	6.03078	Cd4-Cd8-	2.5_to_7.5	0	0	0	0.669727	0.0349674	3.04889
HFWL7BBXY_3_IDT-DUI-NXT-119	HFWL7BBXY	1090374	3046	rep2	Sel_Intermed_Cd4-Cd8+	Others	Cd8+	Cd4-	Others	1.86447	Cd4-Cd8+	0_to_2.5	0	4.16241	0	0.631501	0	0
HFWL7BBXY_2_IDT-DUI-NXT-99	HFWL7BBXY	1387040	2911	rep2	Sel_Intermed_Cd4+Cd8-	Others	Cd8-	Cd4+	Zbtb7b-Runx3-	-0.912228	Cd4+Cd8-	-2.5_to_0	0.961245	0	0	0	0	4.5398
HFWL7BBXY_2_IDT-DUI-NXT-253	HFWL7BBXY	1197992	2222	rep2	CD69negDP	Others	Cd8+	Cd4+	Zbtb7b-Runx3-	-6.22382	Cd4+Cd8+	-10_to_-5	2.52727	4.6824	0	0	0	0
HFWL7BBXY_1_IDT-DUI-NXT-57	HFWL7BBXY	821173	3892	rep2	CD8SP	Others	Cd8+	Cd4-	Others	4.14646	Cd4-Cd8+	2.5_to_7.5	0	4.13843	2.59411	0	0	0
HFWL7BBXY_3_IDT-DUI-NXT-213	HFWL7BBXY	744833	3578	rep2	CD8SP	Others	Cd8+	Cd4-	Others	7.19284	Cd4-Cd8+	2.5_to_7.5	0	3.66481	0.0394875	0	0	0
HFWL7BBXY_3_IDT-DUI-NXT-299	HFWL7BBXY	872337	2763	rep2	Sel_Intermed_Cd4+Cd8+	Others	Cd8+	Cd4+	Zbtb7b-Runx3-	-1.2759	Cd4+Cd8+	-2.5_to_0	1.38428	1.78184	1.88445	0	0	3.76842
HFWL7BBXY_3_IDT-DUI-NXT-225	HFWL7BBXY	676796	1256	rep2	CD8SP	Others	Cd8+	Cd4-	Others	1.90119	Cd4-Cd8+	0_to_2.5	0	3.2649	0	0	0	0
HFWL7BBXY_2_IDT-DUI-NXT-55	HFWL7BBXY	911029	2979	rep2	CD4SP_Mature	Others	Cd8-	Cd4+	Zbtb7b-Runx3-	6.44889	Cd4+Cd8-	2.5_to_7.5	1.94337	0	1.46462	1.77606	0	1.56359
HFWL7BBXY_2_IDT-DUI-NXT-117	HFWL7BBXY	1154666	3728	rep2	CD8SP	Others	Cd8+	Cd4-	Others	6.86797	Cd4-Cd8+	2.5_to_7.5	0	3.59587	0.1744	0	0	0
HFWL7BBXY_1_IDT-DUI-NXT-83	HFWL7BBXY	574100	3038	rep2	Sel_Intermed_Cd4+Cd8+	Others	Cd8+	Cd4+	Others	-1.17792	Cd4+Cd8+	-2.5_to_0	2.44416	2.01452	2.96317	0	0	5.1904
HFWL7BBXY_2_IDT-DUI-NXT-169	HFWL7BBXY	898325	2696	rep2	CD69negDP	Others	Cd8+	Cd4+	Zbtb7b-Runx3-	-7.96804	Cd4+Cd8+	-10_to_-5	1.92665	4.04195	0	0	0	0
HFWL7BBXY_2_IDT-DUI-NXT-167	HFWL7BBXY	1071572	2943	rep2	Sel_Intermed_Cd4+Cd8+	Others	Cd8+	Cd4+	Zbtb7b-Runx3-	2.9104	Cd4+Cd8+	2.5_to_7.5	0.902247	2.94354	1.84213	1.41737	2.09092	1.3398
HFWL7BBXY_3_IDT-DUI-NXT-315	HFWL7BBXY	976459	2705	rep2	Sel_Intermed_Cd4+Cd8+	Others	Cd8+	Cd4+	Zbtb7b-Runx3-	-0.99427	Cd4+Cd8+	-2.5_to_0	1.70213	3.57535	0.236074	0	0	4.52537
HFWL7BBXY_1_IDT-DUI-NXT-239	HFWL7BBXY	1115564	3258	rep2	Sel_Intermed_Cd4+Cd8+	Others	Cd8+	Cd4+	Others	0.972328	Cd4+Cd8+	0_to_2.5	2.12018	0.601413	0	0	1.43513	4.35742
HFWL7BBXY_1_IDT-DUI-NXT-373	HFWL7BBXY	834624	2753	rep2	CD69negDP	Others	Cd8+	Cd4+	Zbtb7b-Runx3-	-8.18302	Cd4+Cd8+	-10_to_-5	2.5589	4.16539	0	0	0	0
HFWL7BBXY_2_IDT-DUI-NXT-267	HFWL7BBXY	963481	2763	rep2	Sel_Intermed_Cd4+Cd8+	Others	Cd8+	Cd4+	Others	-0.535395	Cd4+Cd8+	-2.5_to_0	1.37836	2.06317	3.69623	2.66502	0.09875	4.75609
HFWL7BBXY_1_IDT-DUI-NXT-189	HFWL7BBXY	718045	3773	rep2	CD8SP	Others	Cd8+	Cd4-	Others	6.91197	Cd4-Cd8+	2.5_to_7.5	0	2.58756	0.939926	0	0	0
HFWL7BBXY_1_IDT-DUI-NXT-289	HFWL7BBXY	1066483	2478	rep2	CD69negDP	Others	Cd8+	Cd4+	Zbtb7b-Runx3-	-8.11273	Cd4+Cd8+	-10_to_-5	2.91962	4.19091	0	0	0	0
HFWL7BBXY_1_IDT-DUI-NXT-45	HFWL7BBXY	606761	3732	rep2	CD8SP	Others	Cd8+	Cd4-	Zbtb7b-Runx3-	6.83121	Cd4-Cd8+	2.5_to_7.5	0	3.55771	0	0	0	0.109183
HFWL7BBXY_2_IDT-DUI-NXT-107	HFWL7BBXY	1381093	3348	rep2	Sel_Intermed_Cd4-Cd8+	Others	Cd8+	Cd4-	Others	3.41138	Cd4-Cd8+	2.5_to_7.5	0	4.85543	1.06119	1.06119	1.00183	2.97744
HFWL7BBXY_1_IDT-DUI-NXT-51	HFWL7BBXY	1127644	2462	rep2	Sel_Intermed_Cd4-Cd8+	Others	Cd8+	Cd4-	Zbtb7b-Runx3-	-2.47874	Cd4-Cd8+	-2.5_to_0	0	2.51947	3.31023	0	3.61079	0.051841
HFWL7BBXY_1_IDT-DUI-NXT-107	HFWL7BBXY	930845	3066	rep2	Sel_Intermed_Cd4+Cd8-	Others	Cd8-	Cd4+	Zbtb7b-Runx3-	-2.52788	Cd4+Cd8-	-5_to_-2.5	2.46508	0	0	0	0	2.17223
HFWL7BBXY_3_IDT-DUI-NXT-59	HFWL7BBXY	683679	3398	rep2	Sel_Intermed_Cd4-Cd8+	Others	Cd8+	Cd4-	Others	3.98458	Cd4-Cd8+	2.5_to_7.5	0	2.35069	1.73705	2.57456	0	3.0704
HFWL7BBXY_3_IDT-DUI-NXT-367	HFWL7BBXY	944231	2899	rep2	CD4SP_Mature	Others	Cd8-	Cd4+	Others	4.55666	Cd4+Cd8-	2.5_to_7.5	2.0431	0	0	0	0	2.65668
HFWL7BBXY_3_IDT-DUI-NXT-193	HFWL7BBXY	961671	2693	rep2	CD69negDP	Others	Cd8+	Cd4+	Zbtb7b-Runx3-	-6.36713	Cd4+Cd8+	-10_to_-5	3.10255	4.20655	0	0	0	0
HFWL7BBXY_3_IDT-DUI-NXT-17	HFWL7BBXY	845192	3038	rep2	Sel_Intermed_Cd4+Cd8-	Others	Cd8-	Cd4+	Others	-0.152932	Cd4+Cd8-	-2.5_to_0	0.853907	0	1.47793	0	0	5.11826
HFWL7BBXY_2_IDT-DUI-NXT-23	HFWL7BBXY	793977	3178	rep2	Sel_Intermed_Cd4+Cd8-	Others	Cd8-	Cd4+	Zbtb7b-Runx3-	0.0773253	Cd4+Cd8-	0_to_2.5	1.46733	0	0	1.08681	0.983991	4.66311
HFWL7BBXY_1_IDT-DUI-NXT-19	HFWL7BBXY	826642	3243	rep2	CD4SP_Mature	Others	Cd8-	Cd4+	Others	5.09446	Cd4+Cd8-	2.5_to_7.5	2.58979	0	1.42778	0	0	2.69971
HFWL7BBXY_1_IDT-DUI-NXT-223	HFWL7BBXY	716024	3810	rep2	CD4SP_Mature	Others	Cd8-	Cd4+	Others	6.87531	Cd4+Cd8-	2.5_to_7.5	1.35866	0	0	0	0	2.41299
HFWL7BBXY_1_IDT-DUI-NXT-61	HFWL7BBXY	1003712	2510	rep2	CD69negDP	Others	Cd8+	Cd4+	Zbtb7b-Runx3-	-10.0045	Cd4+Cd8+	-10_to_-5	3.02225	4.62277	0	0	0	0
HFWL7BBXY_2_IDT-DUI-NXT-369	HFWL7BBXY	583366	3343	rep2	CD8SP	Others	Cd8+	Cd4-	Zbtb7b-Runx3-	6.94263	Cd4-Cd8+	2.5_to_7.5	0	3.61549	0	0	0	0
HFWL7BBXY_1_IDT-DUI-NXT-121	HFWL7BBXY	808151	1116	rep2	CD69negDP	Others	Cd8+	Cd4+	Zbtb7b-Runx3-	-6.18097	Cd4+Cd8+	-10_to_-5	2.65171	2.12227	0	0	0	0
HFWL7BBXY_2_IDT-DUI-NXT-9	HFWL7BBXY	828189	5063	rep2	CD8SP	Others	Cd8+	Cd4-	Others	5.50511	Cd4-Cd8+	2.5_to_7.5	0	3.86957	1.8349	1.53871	0	0
HFWL7BBXY_1_IDT-DUI-NXT-325	HFWL7BBXY	551834	2317	rep2	CD69negDP	Others	Cd8+	Cd4+	Zbtb7b-Runx3-	-8.15692	Cd4+Cd8+	-10_to_-5	3.28452	3.86491	0	0	0	0
HFWL7BBXY_1_IDT-DUI-NXT-361	HFWL7BBXY	955075	2290	rep2	CD69negDP	Others	Cd8+	Cd4+	Zbtb7b-Runx3-	-7.88522	Cd4+Cd8+	-10_to_-5	2.59189	4.38737	0	0	0	0
HFWL7BBXY_1_IDT-DUI-NXT-261	HFWL7BBXY	652785	3713	rep2	CD8SP	Others	Cd8+	Cd4-	Others	5.55845	Cd4-Cd8+	2.5_to_7.5	0	3.91702	0.0738032	0	0.335253	0.36759
HFWL7BBXY_3_IDT-DUI-NXT-165	HFWL7BBXY	1183641	4249	rep2	CD8SP	Others	Cd8+	Cd4-	Zbtb7b-Runx3-	4.16768	Cd4-Cd8+	2.5_to_7.5	0	2.61107	0	0	0	1.61541
HFWL7BBXY_1_IDT-DUI-NXT-217	HFWL7BBXY	1024976	2493	rep2	CD69negDP	Others	Cd8+	Cd4+	Zbtb7b-Runx3-	-7.46628	Cd4+Cd8+	-10_to_-5	0.315351	3.97289	0	0	0	0
HFWL7BBXY_1_IDT-DUI-NXT-301	HFWL7BBXY	886939	2890	rep2	CD69negDP	Others	Cd8+	Cd4+	Zbtb7b-Runx3-	-8.03739	Cd4+Cd8+	-10_to_-5	2.25733	4.66132	0	0	0	0.606679
HFWL7BBXY_3_IDT-DUI-NXT-29	HFWL7BBXY	767633	3533	rep2	Sel_Intermed_Cd4-Cd8+	Others	Cd8+	Cd4-	Others	1.80875	Cd4-Cd8+	0_to_2.5	0	0.517249	0.122457	0.310977	0.0383368	4.69761
HFWL7BBXY_3_IDT-DUI-NXT-317	HFWL7BBXY	870688	2626	rep2	Sel_Intermed_Cd4+Cd8-	Others	Cd8-	Cd4+	Others	0.659282	Cd4+Cd8-	0_to_2.5	2.27626	0	0	0	0	4.1031
HFWL7BBXY_2_IDT-DUI-NXT-219	HFWL7BBXY	1250210	2767	rep2	Sel_Intermed_Cd4+Cd8+	Others	Cd8+	Cd4+	Zbtb7b-Runx3-	-2.19522	Cd4+Cd8+	-2.5_to_0	2.75985	3.51317	0	0	0	4.17484
HFWL7BBXY_1_IDT-DUI-NXT-199	HFWL7BBXY	1003658	3271	rep2	CD4SP_Mature	Others	Cd8-	Cd4+	Others	6.1005	Cd4+Cd8-	2.5_to_7.5	2.00907	0	0	0	0	3.13026
HFWL7BBXY_2_IDT-DUI-NXT-165	HFWL7BBXY	1304121	2692	rep2	CD8SP	Others	Cd8+	Cd4-	Others	2.78672	Cd4-Cd8+	2.5_to_7.5	0	4.22898	1.75656	0	0	0
HFWL7BBXY_3_IDT-DUI-NXT-343	HFWL7BBXY	962293	2742	rep2	CD4SP_Mature	Others	Cd8-	Cd4+	Others	1.80955	Cd4+Cd8-	0_to_2.5	2.74263	0	0	0	0.61071	3.85157
HFWL7BBXY_2_IDT-DUI-NXT-283	HFWL7BBXY	1145129	3422	rep2	CD4SP_Mature	Others	Cd8-	Cd4+	Others	6.14632	Cd4+Cd8-	2.5_to_7.5	1.5444	0	0	0	0	2.77874
HFWL7BBXY_1_IDT-DUI-NXT-165	HFWL7BBXY	1114911	3116	rep2	CD8SP	Others	Cd8+	Cd4-	Others	5.62941	Cd4-Cd8+	2.5_to_7.5	0	4.24659	1.38523	0	0	2.02123
HFWL7BBXY_2_IDT-DUI-NXT-241	HFWL7BBXY	1052906	1760	rep2	CD69negDP	Others	Cd8+	Cd4+	Zbtb7b-Runx3-	-8.52022	Cd4+Cd8+	-10_to_-5	3.5351	4.68476	0.394993	0	0	0
HFWL7BBXY_1_IDT-DUI-NXT-143	HFWL7BBXY	1242667	2806	rep2	Sel_Intermed_Cd4-Cd8+	Others	Cd8+	Cd4-	Zbtb7b-Runx3-	-1.37664	Cd4-Cd8+	-2.5_to_0	0	2.92873	2.4789	0.525947	0	4.31623
HFWL7BBXY_1_IDT-DUI-NXT-81	HFWL7BBXY	715891	3745	rep2	CD8SP	Others	Cd8+	Cd4-	Others	7.14206	Cd4-Cd8+	2.5_to_7.5	0	3.53721	0	0	0	0.554078
HFWL7BBXY_2_IDT-DUI-NXT-227	HFWL7BBXY	1098217	3096	rep2	Sel_Intermed_Cd4+Cd8-	Others	Cd8-	Cd4+	Zbtb7b-Runx3-	-0.0303023	Cd4+Cd8-	-2.5_to_0	1.35045	0.0703143	0.845623	0	0	5.04785
HFWL7BBXY_3_IDT-DUI-NXT-243	HFWL7BBXY	984020	2133	rep2	Sel_Intermed_Cd4+Cd8+	Others	Cd8+	Cd4+	Zbtb7b-Runx3-	-8.80441	Cd4+Cd8+	-10_to_-5	2.73701	3.93618	0	0	0	0
HFWL7BBXY_2_IDT-DUI-NXT-111	HFWL7BBXY	1299844	3593	rep2	Sel_Intermed_Cd4+Cd8-	Others	Cd8-	Cd4+	Others	-1.57973	Cd4+Cd8-	-2.5_to_0	1.2616	0	0	0.792013	1.68221	5.02385
HFWL7BBXY_2_IDT-DUI-NXT-211	HFWL7BBXY	1280741	2617	rep2	CD4SP_Mature	Others	Cd8-	Cd4+	Zbtb7b-Runx3-	4.6078	Cd4+Cd8-	2.5_to_7.5	1.84821	0	0	0	0	0
HFWL7BBXY_1_IDT-DUI-NXT-157	HFWL7BBXY	1104030	2902	rep2	CD69negDP	Others	Cd8+	Cd4+	Zbtb7b-Runx3-	-6.97997	Cd4+Cd8+	-10_to_-5	1.02727	3.59475	0	0	0	1.56761
HFWL7BBXY_1_IDT-DUI-NXT-163	HFWL7BBXY	1359436	2611	rep2	CD4SP_Mature	Others	Cd8-	Cd4+	Others	6.60619	Cd4+Cd8-	2.5_to_7.5	2.07888	0	0	0.257923	0	0.612988
HFWL7BBXY_2_IDT-DUI-NXT-199	HFWL7BBXY	1113718	3341	rep2	CD4SP_Mature	Others	Cd8-	Cd4+	Others	6.40495	Cd4+Cd8-	2.5_to_7.5	0.640745	0	3.08457	2.33148	0.364621	0
HFWL7BBXY_1_IDT-DUI-NXT-87	HFWL7BBXY	869998	2832	rep2	Sel_Intermed_Cd4+Cd8+	Others	Cd8+	Cd4+	Zbtb7b-Runx3-	-3.58906	Cd4+Cd8+	-5_to_-2.5	2.38104	3.66297	0	0	0	0
HFWL7BBXY_2_IDT-DUI-NXT-203	HFWL7BBXY	1207341	2640	rep2	Sel_Intermed_Cd4+Cd8+	Others	Cd8+	Cd4+	Zbtb7b-Runx3-	-1.27853	Cd4+Cd8+	-2.5_to_0	2.25977	0.625767	1.33051	0	0	3.58313
HFWL7BBXY_2_IDT-DUI-NXT-239	HFWL7BBXY	1463802	2963	rep2	Sel_Intermed_Cd4+Cd8+	Others	Cd8+	Cd4+	Zbtb7b-Runx3-	-1.09341	Cd4+Cd8+	-2.5_to_0	2.25615	1.50358	0	1.01119	0.367451	2.60534
HFWL7BBXY_1_IDT-DUI-NXT-167	HFWL7BBXY	986775	2933	rep2	Sel_Intermed_Cd4+Cd8+	Others	Cd8+	Cd4+	Others	-1.40153	Cd4+Cd8+	-2.5_to_0	0.908084	3.60145	0	0	0	1.07691
HFWL7BBXY_1_IDT-DUI-NXT-147	HFWL7BBXY	1261194	3071	rep2	Sel_Intermed_Cd4+Cd8+	Others	Cd8+	Cd4+	Zbtb7b-Runx3-	-1.49577	Cd4+Cd8+	-2.5_to_0	0.853534	2.75872	0	0	0	2.18575
HFWL7BBXY_3_IDT-DUI-NXT-301	HFWL7BBXY	1292659	2857	rep2	CD69negDP	Others	Cd8+	Cd4+	Zbtb7b-Runx3-	-8.91142	Cd4+Cd8+	-10_to_-5	2.26282	4.26902	0	0	0	0
HFWL7BBXY_1_IDT-DUI-NXT-311	HFWL7BBXY	977468	2872	rep2	Sel_Intermed_Cd4-Cd8+	Others	Cd8+	Cd4-	Zbtb7b-Runx3-	1.4174	Cd4-Cd8+	0_to_2.5	0	1.5804	0	0.782412	0	3.02388
HFWL7BBXY_1_IDT-DUI-NXT-153	HFWL7BBXY	673323	4690	rep2	CD8SP	Others	Cd8+	Cd4-	Others	6.61235	Cd4-Cd8+	2.5_to_7.5	0	3.84053	0	0	0	0.138472
HFWL7BBXY_3_IDT-DUI-NXT-289	HFWL7BBXY	908421	1716	rep2	CD69negDP	Others	Cd8+	Cd4+	Zbtb7b-Runx3-	-8.5255	Cd4+Cd8+	-10_to_-5	3.10807	3.37502	0	0	0	0
HFWL7BBXY_2_IDT-DUI-NXT-195	HFWL7BBXY	1178150	2795	rep2	Sel_Intermed_Cd4+Cd8+	Others	Cd8+	Cd4+	Zbtb7b-Runx3-	-1.42723	Cd4+Cd8+	-2.5_to_0	0.502935	0.562709	2.70271	1.35953	0	4.45462
HFWL7BBXY_2_IDT-DUI-NXT-31	HFWL7BBXY	957638	3186	rep2	CD4SP_Mature	Others	Cd8-	Cd4+	Zbtb7b-Runx3-	3.07207	Cd4+Cd8-	2.5_to_7.5	1.35098	0	3.16069	0	0.492855	3.63971
HFWL7BBXY_3_IDT-DUI-NXT-331	HFWL7BBXY	1130516	2995	rep2	CD4SP_Mature	Others	Cd8-	Cd4+	Zbtb7b-Runx3-	6.39983	Cd4+Cd8-	2.5_to_7.5	1.70678	0	2.06119	0	0	2.598
HFWL7BBXY_1_IDT-DUI-NXT-323	HFWL7BBXY	1057693	3473	rep2	Sel_Intermed_Cd4+Cd8+	Others	Cd8+	Cd4+	Others	1.3288	Cd4+Cd8+	0_to_2.5	1.29915	3.42876	0	0	0	3.45985
HFWL7BBXY_3_IDT-DUI-NXT-31	HFWL7BBXY	739807	3028	rep2	CD4SP_Mature	Others	Cd8-	Cd4+	Zbtb7b-Runx3-	5.95342	Cd4+Cd8-	2.5_to_7.5	2.02052	0	0	0	0	2.30417
HFWL7BBXY_2_IDT-DUI-NXT-305	HFWL7BBXY	745249	2855	rep2	Sel_Intermed_Cd4+Cd8-	Others	Cd8-	Cd4+	Others	1.80194	Cd4+Cd8-	0_to_2.5	0.338292	0	1.55399	0	0	4.53573
HFWL7BBXY_3_IDT-DUI-NXT-49	HFWL7BBXY	975112	3235	rep2	CD69negDP	Others	Cd8+	Cd4+	Zbtb7b-Runx3-	-7.09549	Cd4+Cd8+	-10_to_-5	2.7547	3.13628	0	0	0	0
HFWL7BBXY_2_IDT-DUI-NXT-97	HFWL7BBXY	1078919	2543	rep2	CD69negDP	Others	Cd8+	Cd4+	Zbtb7b-Runx3-	-7.65017	Cd4+Cd8+	-10_to_-5	2.65117	3.11612	0	0	0	0
HFWL7BBXY_3_IDT-DUI-NXT-249	HFWL7BBXY	1004169	3090	rep2	CD8SP	Others	Cd8+	Cd4-	Others	6.6344	Cd4-Cd8+	2.5_to_7.5	0	3.88099	0	0	0	0
HFWL7BBXY_2_IDT-DUI-NXT-329	HFWL7BBXY	798189	3767	rep2	Sel_Intermed_Cd4+Cd8-	Others	Cd8-	Cd4+	Others	1.05395	Cd4+Cd8-	0_to_2.5	1.33667	0	1.82645	1.07479	0	4.77853
HFWL7BBXY_1_IDT-DUI-NXT-67	HFWL7BBXY	502327	3190	rep2	CD4SP_Mature	Others	Cd8-	Cd4+	Zbtb7b-Runx3-	5.62393	Cd4+Cd8-	2.5_to_7.5	2.00285	0	3.03628	0	0	2.76824
HFWL7BBXY_3_IDT-DUI-NXT-107	HFWL7BBXY	1333196	2540	rep2	Sel_Intermed_Cd4+Cd8+	Others	Cd8+	Cd4+	Zbtb7b-Runx3-	-3.70976	Cd4+Cd8+	-5_to_-2.5	0.48862	4.37495	1.90108	0	0	3.14554
HFWL7BBXY_2_IDT-DUI-NXT-367	HFWL7BBXY	582053	4454	rep2	CD4SP_Mature	Others	Cd8-	Cd4+	Others	4.39104	Cd4+Cd8-	2.5_to_7.5	2.35635	0	0	0.128784	0	3.12836
HFWL7BBXY_3_IDT-DUI-NXT-1	HFWL7BBXY	729999	2452	rep2	CD69negDP	Others	Cd8+	Cd4+	Zbtb7b-Runx3-	-8.45185	Cd4+Cd8+	-10_to_-5	2.0446	4.2485	0	0	0	0
HFWL7BBXY_1_IDT-DUI-NXT-191	HFWL7BBXY	770445	3708	rep2	Sel_Intermed_Cd4+Cd8-	Others	Cd8-	Cd4+	Zbtb7b-Runx3-	1.08488	Cd4+Cd8-	0_to_2.5	0.507995	0.012896	0	0	0	3.8806
HFWL7BBXY_2_IDT-DUI-NXT-57	HFWL7BBXY	1287833	3535	rep2	CD8SP	Others	Cd8+	Cd4-	Zbtb7b-Runx3-	5.62716	Cd4-Cd8+	2.5_to_7.5	0	4.2031	1.33787	0	0	0.0747826
HFWL7BBXY_2_IDT-DUI-NXT-325	HFWL7BBXY	967056	2611	rep2	CD69negDP	Others	Cd8+	Cd4+	Zbtb7b-Runx3-	-7.11609	Cd4+Cd8+	-10_to_-5	3.23978	3.87911	0	0	0	2.14336
HFWL7BBXY_2_IDT-DUI-NXT-191	HFWL7BBXY	773139	2250	rep2	Sel_Intermed_Cd4-Cd8+	Others	Cd8+	Cd4-	Zbtb7b-Runx3-	-0.934373	Cd4-Cd8+	-2.5_to_0	0	3.14784	0.188095	0	0	2.96422
HFWL7BBXY_3_IDT-DUI-NXT-57	HFWL7BBXY	973917	3570	rep2	CD8SP	Others	Cd8+	Cd4-	Zbtb7b-Runx3-	5.42841	Cd4-Cd8+	2.5_to_7.5	0	2.44715	1.15909	1.29448	0	2.34429
HFWL7BBXY_3_IDT-DUI-NXT-303	HFWL7BBXY	1011960	3014	rep2	Sel_Intermed_Cd4+Cd8+	Others	Cd8+	Cd4+	Zbtb7b-Runx3-	-0.84547	Cd4+Cd8+	-2.5_to_0	0.565825	3.96876	0.0852014	0	0.0292145	0
HFWL7BBXY_2_IDT-DUI-NXT-277	HFWL7BBXY	1085547	2327	rep2	CD69negDP	Others	Cd8+	Cd4+	Zbtb7b-Runx3-	-8.73024	Cd4+Cd8+	-10_to_-5	1.66285	3.83623	0	0	0	0
HFWL7BBXY_2_IDT-DUI-NXT-229	HFWL7BBXY	870829	1989	rep2	CD69negDP	Others	Cd8+	Cd4+	Zbtb7b-Runx3-	-7.32244	Cd4+Cd8+	-10_to_-5	2.79442	3.66116	0	0	0	0
HFWL7BBXY_3_IDT-DUI-NXT-257	HFWL7BBXY	881380	3080	rep2	Sel_Intermed_Cd4+Cd8-	Others	Cd8-	Cd4+	Others	-0.26326	Cd4+Cd8-	-2.5_to_0	1.06681	0	0.93781	0	0	5.57658
HFWL7BBXY_2_IDT-DUI-NXT-11	HFWL7BBXY	750966	4415	rep2	Sel_Intermed_Cd4-Cd8+	Others	Cd8+	Cd4-	Others	3.29412	Cd4-Cd8+	2.5_to_7.5	0	3.78505	1.76138	1.43727	0	2.66603
HFWL7BBXY_1_IDT-DUI-NXT-135	HFWL7BBXY	1091544	3065	rep2	Sel_Intermed_Cd4+Cd8-	Others	Cd8-	Cd4+	Zbtb7b-Runx3-	-1.42754	Cd4+Cd8-	-2.5_to_0	1.12183	0	0.0621569	0	0	4.2967
HFWL7BBXY_2_IDT-DUI-NXT-175	HFWL7BBXY	838399	3523	rep2	CD4SP_Mature	Others	Cd8-	Cd4+	Others	6.45965	Cd4+Cd8-	2.5_to_7.5	1.36666	0	2.07962	0.482568	1.11564	3.66603
HFWL7BBXY_3_IDT-DUI-NXT-175	HFWL7BBXY	716257	3189	rep2	CD4SP_Mature	Others	Cd8-	Cd4+	Others	5.76145	Cd4+Cd8-	2.5_to_7.5	1.03496	0	0.278475	0	0	2.79299
HFWL7BBXY_1_IDT-DUI-NXT-15	HFWL7BBXY	790985	2550	rep2	Sel_Intermed_Cd4+Cd8-	Others	Cd8-	Cd4+	Zbtb7b-Runx3-	-3.90221	Cd4+Cd8-	-5_to_-2.5	2.2073	0	1.62849	0.976883	0	2.71362
HFWL7BBXY_2_IDT-DUI-NXT-183	HFWL7BBXY	1154457	2190	rep2	Sel_Intermed_Cd4+Cd8+	Others	Cd8+	Cd4+	Zbtb7b-Runx3-	-4.37606	Cd4+Cd8+	-5_to_-2.5	2.29037	3.28889	1.87718	2.51414	0	0
HFWL7BBXY_1_IDT-DUI-NXT-193	HFWL7BBXY	1006324	2583	rep2	CD69negDP	Others	Cd8+	Cd4+	Zbtb7b-Runx3-	-7.37854	Cd4+Cd8+	-10_to_-5	3.02558	3.23536	0	0	0	0
HFWL7BBXY_3_IDT-DUI-NXT-201	HFWL7BBXY	650666	3889	rep2	CD8SP	Others	Cd8+	Cd4-	Others	7.9391	Cd4-Cd8+	-10_to_-5	0	2.58044	0	0	0	0
HFWL7BBXY_2_IDT-DUI-NXT-71	HFWL7BBXY	955342	3054	rep2	Sel_Intermed_Cd4+Cd8-	Others	Cd8-	Cd4+	Zbtb7b-Runx3-	-0.40703	Cd4+Cd8-	-2.5_to_0	2.44588	0	0.960112	0.695582	0	4.89471
HFWL7BBXY_2_IDT-DUI-NXT-153	HFWL7BBXY	988421	2918	rep2	CD8SP	Others	Cd8+	Cd4-	Zbtb7b-Runx3-	5.8282	Cd4-Cd8+	2.5_to_7.5	0	1.95016	0.200961	0	0	0
HFWL7BBXY_1_IDT-DUI-NXT-133	HFWL7BBXY	616660	2105	rep2	CD69negDP	Others	Cd8+	Cd4+	Zbtb7b-Runx3-	-6.81922	Cd4+Cd8+	-10_to_-5	2.45008	3.33568	0	0	0	0
HFWL7BBXY_3_IDT-DUI-NXT-197	HFWL7BBXY	786016	2857	rep2	Sel_Intermed_Cd4+Cd8-	Others	Cd8-	Cd4+	Others	2.56856	Cd4+Cd8-	2.5_to_7.5	1.48089	0	0.0374568	1.91713	0	4.31587
HFWL7BBXY_3_IDT-DUI-NXT-85	HFWL7BBXY	833487	2303	rep2	CD69negDP	Others	Cd8+	Cd4+	Zbtb7b-Runx3-	-7.90122	Cd4+Cd8+	-10_to_-5	2.54896	4.488	0	0	0	0
HFWL7BBXY_2_IDT-DUI-NXT-135	HFWL7BBXY	1129123	2704	rep2	Sel_Intermed_Cd4-Cd8+	Others	Cd8+	Cd4-	Zbtb7b-Runx3-	0.34439	Cd4-Cd8+	0_to_2.5	0	2.37746	0	0	0.348014	0.867774
HFWL7BBXY_2_IDT-DUI-NXT-335	HFWL7BBXY	533462	2641	rep2	Sel_Intermed_Cd4+Cd8+	Others	Cd8+	Cd4+	Others	-0.0360248	Cd4+Cd8+	-2.5_to_0	0.421911	1.9669	0	0	0	3.68159
HFWL7BBXY_2_IDT-DUI-NXT-223	HFWL7BBXY	820265	2461	rep2	CD4SP_Mature	Others	Cd8-	Cd4+	Others	5.7555	Cd4+Cd8-	2.5_to_7.5	1.60674	0	1.12645	0	0	0
HFWL7BBXY_2_IDT-DUI-NXT-213	HFWL7BBXY	879687	3858	rep2	CD8SP	Others	Cd8+	Cd4-	Others	7.1091	Cd4-Cd8+	2.5_to_7.5	0	3.50474	1.53666	1.30675	0	0.800974
HFWL7BBXY_3_IDT-DUI-NXT-159	HFWL7BBXY	1140169	2391	rep2	Sel_Intermed_Cd4+Cd8+	Others	Cd8+	Cd4+	Zbtb7b-Runx3-	-3.49006	Cd4+Cd8+	-5_to_-2.5	0.785182	4.40807	0	0	0	1.82894
HFWL7BBXY_1_IDT-DUI-NXT-213	HFWL7BBXY	596214	4089	rep2	CD8SP	Others	Cd8+	Cd4-	Others	6.71392	Cd4-Cd8+	2.5_to_7.5	0	3.01253	0	0	0	0
HFWL7BBXY_3_IDT-DUI-NXT-123	HFWL7BBXY	1321530	2550	rep2	Sel_Intermed_Cd4+Cd8+	Others	Cd8+	Cd4+	Zbtb7b-Runx3-	-0.533347	Cd4+Cd8+	-2.5_to_0	2.28781	4.54906	0	0	0	2.26057
HFWL7BBXY_3_IDT-DUI-NXT-55	HFWL7BBXY	773238	2924	rep2	CD4SP_Mature	Others	Cd8-	Cd4+	Others	2.67813	Cd4+Cd8-	2.5_to_7.5	2.60121	0	2.32823	0.188073	2.20497	5.22506
HFWL7BBXY_1_IDT-DUI-NXT-53	HFWL7BBXY	1056843	3422	rep2	Sel_Intermed_Cd4+Cd8-	Others	Cd8-	Cd4+	Others	2.55618	Cd4+Cd8-	2.5_to_7.5	2.87787	0	3.33272	0	0	2.88106
HFWL7BBXY_3_IDT-DUI-NXT-87	HFWL7BBXY	868764	1909	rep2	Sel_Intermed_Cd4-Cd8+	Others	Cd8+	Cd4-	Zbtb7b-Runx3-	-2.24524	Cd4-Cd8+	-2.5_to_0	0	1.19804	0.571663	0.0227602	2.68455	2.98203
HFWL7BBXY_3_IDT-DUI-NXT-139	HFWL7BBXY	979566	3002	rep2	CD4SP_Mature	Others	Cd8-	Cd4+	Others	1.99123	Cd4+Cd8-	0_to_2.5	1.60775	0	0	0	0	3.67777
HFWL7BBXY_1_IDT-DUI-NXT-9	HFWL7BBXY	696188	3645	rep2	CD8SP	Others	Cd8+	Cd4-	Zbtb7b-Runx3-	5.41285	Cd4-Cd8+	2.5_to_7.5	0	3.31319	0	0	0	1.61666
HFWL7BBXY_2_IDT-DUI-NXT-361	HFWL7BBXY	967766	2012	rep2	CD69negDP	Others	Cd8+	Cd4+	Zbtb7b-Runx3-	-9.68794	Cd4+Cd8+	-10_to_-5	2.38868	3.87045	0	0	0	0
HFWL7BBXY_3_IDT-DUI-NXT-329	HFWL7BBXY	987357	3185	rep2	Sel_Intermed_Cd4+Cd8-	Others	Cd8-	Cd4+	Others	-0.049867	Cd4+Cd8-	-2.5_to_0	3.20925	0	0	0.895398	0.0200537	5.00518
HFWL7BBXY_2_IDT-DUI-NXT-75	HFWL7BBXY	1001515	2799	rep2	Sel_Intermed_Cd4+Cd8+	Others	Cd8+	Cd4+	Others	-6.14987	Cd4+Cd8+	-10_to_-5	1.77708	3.79131	0	0	0	2.11251
HFWL7BBXY_1_IDT-DUI-NXT-77	HFWL7BBXY	690345	3043	rep2	Sel_Intermed_Cd4+Cd8-	Others	Cd8-	Cd4+	Others	2.2321	Cd4+Cd8-	0_to_2.5	2.57226	0	0	0.0285593	0	0.796057
HFWL7BBXY_2_IDT-DUI-NXT-21	HFWL7BBXY	907099	4112	rep2	CD8SP	Others	Cd8+	Cd4-	Others	6.84459	Cd4-Cd8+	2.5_to_7.5	0	3.21621	0	0.813927	0	0.252025
HFWL7BBXY_2_IDT-DUI-NXT-249	HFWL7BBXY	905884	3592	rep2	CD8SP	Others	Cd8+	Cd4-	Zbtb7b-Runx3-	6.62099	Cd4-Cd8+	2.5_to_7.5	0	3.68253	1.22244	0	0	0
HFWL7BBXY_2_IDT-DUI-NXT-351	HFWL7BBXY	831363	3171	rep2	Sel_Intermed_Cd4-Cd8+	Others	Cd8+	Cd4-	Zbtb7b-Runx3-	2.81201	Cd4-Cd8+	2.5_to_7.5	0	2.69033	0	0	0	2.99176
HFWL7BBXY_2_IDT-DUI-NXT-139	HFWL7BBXY	716504	2815	rep2	CD4SP_Mature	Others	Cd8-	Cd4+	Zbtb7b-Runx3-	4.13985	Cd4+Cd8-	2.5_to_7.5	1.58227	0	0	0	0	1.50167
HFWL7BBXY_2_IDT-DUI-NXT-349	HFWL7BBXY	1119380	2148	rep2	CD69negDP	Others	Cd8+	Cd4+	Zbtb7b-Runx3-	-8.17525	Cd4+Cd8+	-10_to_-5	3.10688	4.68069	0	0	0	0
HFWL7BBXY_2_IDT-DUI-NXT-303	HFWL7BBXY	1013478	2836	rep2	Sel_Intermed_Cd4-Cd8+	Others	Cd8+	Cd4-	Zbtb7b-Runx3-	0.645743	Cd4-Cd8+	0_to_2.5	0	2.11407	0	0	0	4.90098
HFWL7BBXY_1_IDT-DUI-NXT-111	HFWL7BBXY	1141277	2853	rep2	Sel_Intermed_Cd4+Cd8-	Others	Cd8-	Cd4+	Zbtb7b-Runx3-	-1.79302	Cd4+Cd8-	-2.5_to_0	2.44361	0	3.38003	3.46191	2.8731	3.87394
HFWL7BBXY_1_IDT-DUI-NXT-211	HFWL7BBXY	971449	2878	rep2	CD4SP_Mature	Others	Cd8-	Cd4+	Others	5.0419	Cd4+Cd8-	2.5_to_7.5	3.41103	0	1.61646	1.6185	2.89353	3.01472
HFWL7BBXY_3_IDT-DUI-NXT-45	HFWL7BBXY	814889	5060	rep2	CD8SP	Others	Cd8+	Cd4-	Others	4.94774	Cd4-Cd8+	2.5_to_7.5	0	2.56319	0	0	0	2.19051
HFWL7BBXY_2_IDT-DUI-NXT-257	HFWL7BBXY	953118	3454	rep2	Sel_Intermed_Cd4+Cd8-	Others	Cd8-	Cd4+	Others	0.683078	Cd4+Cd8-	0_to_2.5	1.67591	0	3.54522	2.26647	0.6151	5.29421
HFWL7BBXY_3_IDT-DUI-NXT-205	HFWL7BBXY	1058516	2831	rep2	CD69negDP	Others	Cd8+	Cd4+	Zbtb7b-Runx3-	-8.93119	Cd4+Cd8+	-10_to_-5	2.57203	4.28093	0	0	0	0
HFWL7BBXY_1_IDT-DUI-NXT-171	HFWL7BBXY	1051525	3158	rep2	Sel_Intermed_Cd4+Cd8-	Others	Cd8-	Cd4+	Others	-0.407705	Cd4+Cd8-	-2.5_to_0	1.11339	0	2.28011	1.22834	1.95279	4.84559
HFWL7BBXY_1_IDT-DUI-NXT-227	HFWL7BBXY	1022648	3500	rep2	Sel_Intermed_Cd4-Cd8+	Others	Cd8+	Cd4-	Others	2.58258	Cd4-Cd8+	2.5_to_7.5	0	4.00336	0	0	0	2.73398
HFWL7BBXY_2_IDT-DUI-NXT-271	HFWL7BBXY	1420065	3375	rep2	CD4SP_Mature	Others	Cd8-	Cd4+	Others	3.13331	Cd4+Cd8-	2.5_to_7.5	1.59379	0	0	0	0	3.87526
HFWL7BBXY_3_IDT-DUI-NXT-241	HFWL7BBXY	1008922	2711	rep2	CD69negDP	Others	Cd8+	Cd4+	Zbtb7b-Runx3-	-4.04908	Cd4+Cd8+	-5_to_-2.5	2.89303	4.60722	2.41848	0.801569	0	0
HFWL7BBXY_3_IDT-DUI-NXT-53	HFWL7BBXY	767805	2739	rep2	Sel_Intermed_Cd4+Cd8-	Others	Cd8-	Cd4+	Others	1.71521	Cd4+Cd8-	0_to_2.5	1.53617	0	0	2.27616	0.0752418	4.80919
HFWL7BBXY_1_IDT-DUI-NXT-69	HFWL7BBXY	624392	3160	rep2	CD8SP	Others	Cd8+	Cd4-	Others	5.71908	Cd4-Cd8+	2.5_to_7.5	0	3.71881	0	0	0.265663	0
HFWL7BBXY_1_IDT-DUI-NXT-31	HFWL7BBXY	641220	3393	rep2	CD4SP_Mature	Others	Cd8+	Cd4+	Others	6.00598	Cd4+Cd8+	2.5_to_7.5	1.4194	1.60165	0	0	0	2.21785
HFWL7BBXY_2_IDT-DUI-NXT-15	HFWL7BBXY	1132256	2738	rep2	Sel_Intermed_Cd4+Cd8-	Others	Cd8-	Cd4+	Zbtb7b-Runx3-	-1.84959	Cd4+Cd8-	-2.5_to_0	0.549883	0	2.22833	2.32785	0	4.21949
HFWL7BBXY_2_IDT-DUI-NXT-81	HFWL7BBXY	845435	4080	rep2	CD8SP	Others	Cd8+	Cd4-	Others	6.97966	Cd4-Cd8+	2.5_to_7.5	0	3.30276	0	0	0	0.556857
HFWL7BBXY_2_IDT-DUI-NXT-275	HFWL7BBXY	1311495	2869	rep2	Sel_Intermed_Cd4-Cd8+	Others	Cd8+	Cd4-	Zbtb7b-Runx3-	2.92313	Cd4-Cd8+	2.5_to_7.5	0	4.12589	0.917131	0	0.94715	0
HFWL7BBXY_3_IDT-DUI-NXT-169	HFWL7BBXY	782618	2671	rep2	CD69negDP	Others	Cd8+	Cd4+	Zbtb7b-Runx3-	-8.80257	Cd4+Cd8+	-10_to_-5	3.21206	4.59568	0	0	0	0
HFWL7BBXY_2_IDT-DUI-NXT-1	HFWL7BBXY	1236856	3009	rep2	CD69negDP	Others	Cd8+	Cd4+	Zbtb7b-Runx3-	-5.56468	Cd4+Cd8+	-10_to_-5	2.80916	4.30428	0	0	0	0
HFWL7BBXY_2_IDT-DUI-NXT-93	HFWL7BBXY	947441	3563	rep2	CD8SP	Others	Cd8+	Cd4-	Others	6.8249	Cd4-Cd8+	2.5_to_7.5	0	3.15081	1.84532	0	0	2.04562
HFWL7BBXY_3_IDT-DUI-NXT-171	HFWL7BBXY	1162960	3045	rep2	Sel_Intermed_Cd4+Cd8-	Others	Cd8-	Cd4+	Zbtb7b-Runx3-	-1.03614	Cd4+Cd8-	-2.5_to_0	2.86422	0	2.03542	0	0	3.20114
HFWL7BBXY_3_IDT-DUI-NXT-183	HFWL7BBXY	1094544	2882	rep2	Sel_Intermed_Cd4-Cd8+	Others	Cd8+	Cd4-	Zbtb7b-Runx3-	-0.767875	Cd4-Cd8+	-2.5_to_0	0	0.363628	0	0.0181075	0	4.3615
HFWL7BBXY_2_IDT-DUI-NXT-173	HFWL7BBXY	989236	2701	rep2	Sel_Intermed_Cd4+Cd8+	Others	Cd8+	Cd4+	Zbtb7b-Runx3-	-0.244316	Cd4+Cd8+	-2.5_to_0	2.76952	1.25187	0.558502	0	0	4.68635
HFWL7BBXY_1_IDT-DUI-NXT-341	HFWL7BBXY	1443857	2275	rep2	Sel_Intermed_Cd4+Cd8-	Others	Cd8-	Cd4+	Others	0.42112	Cd4+Cd8-	0_to_2.5	1.49736	0	3.32465	1.48489	0.317725	4.37817
HFWL7BBXY_1_IDT-DUI-NXT-25	HFWL7BBXY	883576	2777	rep2	CD69negDP	Others	Cd8+	Cd4+	Zbtb7b-Runx3-	-5.6179	Cd4+Cd8+	-10_to_-5	0.724577	3.42049	0.0762418	0	0	0
HFWL7BBXY_2_IDT-DUI-NXT-269	HFWL7BBXY	1370622	2428	rep2	Sel_Intermed_Cd4+Cd8-	Others	Cd8-	Cd4+	Zbtb7b-Runx3-	-1.94305	Cd4+Cd8-	-2.5_to_0	1.66168	0	3.99501	1.1435	0.250403	5.45929
HFWL7BBXY_2_IDT-DUI-NXT-265	HFWL7BBXY	1124391	2374	rep2	CD69negDP	Others	Cd8+	Cd4+	Zbtb7b-Runx3-	-8.00964	Cd4+Cd8+	-10_to_-5	1.9764	4.37872	0.00885439	0	0	0
HFWL7BBXY_3_IDT-DUI-NXT-7	HFWL7BBXY	1237745	2510	rep2	CD4SP_Mature	Others	Cd8-	Cd4+	Others	4.6404	Cd4+Cd8-	2.5_to_7.5	2.8316	0	0	0	0.1636	0.128698
HFWL7BBXY_1_IDT-DUI-NXT-337	HFWL7BBXY	1024232	2511	rep2	CD69negDP	Others	Cd8+	Cd4+	Zbtb7b-Runx3-	-8.95968	Cd4+Cd8+	-10_to_-5	1.80932	4.4315	0	0	0	0
HFWL7BBXY_1_IDT-DUI-NXT-259	HFWL7BBXY	1248716	3751	rep2	CD4SP_Mature	Others	Cd8-	Cd4+	Others	7.02705	Cd4+Cd8-	2.5_to_7.5	2.28003	0	0	0	0	2.22186
HFWL7BBXY_1_IDT-DUI-NXT-295	HFWL7BBXY	1430608	4006	rep2	CD4SP_Mature	Others	Cd8-	Cd4+	Others	2.88762	Cd4+Cd8-	2.5_to_7.5	2.09296	0	0.161056	1.37543	0	4.09684
HFWL7BBXY_2_IDT-DUI-NXT-37	HFWL7BBXY	1290039	2546	rep2	CD69negDP	Others	Cd8+	Cd4+	Zbtb7b-Runx3-	-8.61568	Cd4+Cd8+	-10_to_-5	2.73303	3.65415	1.65636	0	0	0
HFWL7BBXY_2_IDT-DUI-NXT-357	HFWL7BBXY	588834	2795	rep2	CD8SP	Others	Cd8+	Cd4-	Others	6.05744	Cd4-Cd8+	2.5_to_7.5	0	2.95873	0.185477	0	0	0
HFWL7BBXY_2_IDT-DUI-NXT-207	HFWL7BBXY	1279306	3000	rep2	Sel_Intermed_Cd4+Cd8+	Others	Cd8+	Cd4+	Zbtb7b-Runx3-	-1.58567	Cd4+Cd8+	-2.5_to_0	0.959445	1.77514	0.818154	0	0	4.12388
HFWL7BBXY_2_IDT-DUI-NXT-85	HFWL7BBXY	1059219	2928	rep2	CD69negDP	Others	Cd8+	Cd4+	Zbtb7b-Runx3-	-7.08324	Cd4+Cd8+	-10_to_-5	2.35024	4.10446	0	0	0	0
HFWL7BBXY_1_IDT-DUI-NXT-229	HFWL7BBXY	831977	2292	rep2	CD69negDP	Others	Cd8+	Cd4+	Zbtb7b-Runx3-	-8.48146	Cd4+Cd8+	-10_to_-5	2.3825	3.78542	0	0	0	2.58203
HFWL7BBXY_2_IDT-DUI-NXT-201	HFWL7BBXY	710206	3317	rep2	CD8SP	Others	Cd8+	Cd4-	Zbtb7b-Runx3-	6.66144	Cd4-Cd8+	2.5_to_7.5	0	3.99	0.203175	0	0	1.13075
HFWL7BBXY_1_IDT-DUI-NXT-187	HFWL7BBXY	789349	3302	rep2	CD4SP_Mature	Others	Cd8-	Cd4+	Others	3.48252	Cd4+Cd8-	2.5_to_7.5	2.0849	0	3.41665	1.1763	2.84583	3.35624
HFWL7BBXY_2_IDT-DUI-NXT-53	HFWL7BBXY	1035135	2619	rep2	Sel_Intermed_Cd4+Cd8-	Others	Cd8-	Cd4+	Zbtb7b-Runx3-	-1.53056	Cd4+Cd8-	-2.5_to_0	2.53312	0	4.78893	0.635927	2.71179	5.14981
HFWL7BBXY_3_IDT-DUI-NXT-195	HFWL7BBXY	957056	2678	rep2	Sel_Intermed_Cd4+Cd8+	Others	Cd8+	Cd4+	Zbtb7b-Runx3-	-3.15568	Cd4+Cd8+	-5_to_-2.5	1.20925	1.64269	3.79568	1.70726	0	2.24744
HFWL7BBXY_1_IDT-DUI-NXT-47	HFWL7BBXY	594934	3499	rep2	Sel_Intermed_Cd4+Cd8-	Others	Cd8-	Cd4+	Others	-0.537701	Cd4+Cd8-	-2.5_to_0	2.41316	0	2.0043	2.47586	0	4.65774
HFWL7BBXY_2_IDT-DUI-NXT-45	HFWL7BBXY	893423	2883	rep2	CD8SP	Others	Cd8+	Cd4-	Zbtb7b-Runx3-	5.3002	Cd4-Cd8+	2.5_to_7.5	0	3.18878	0	0	0	1.84496
HFWL7BBXY_3_IDT-DUI-NXT-325	HFWL7BBXY	1056586	2266	rep2	CD69negDP	Others	Cd8+	Cd4+	Zbtb7b-Runx3-	-7.1832	Cd4+Cd8+	-10_to_-5	1.91856	1.75432	0	0	0	0
HFWL7BBXY_2_IDT-DUI-NXT-129	HFWL7BBXY	1048761	3553	rep2	CD8SP	Others	Cd8+	Cd4-	Others	4.97927	Cd4-Cd8+	2.5_to_7.5	0	4.14897	1.1758	0.125302	0	0
HFWL7BBXY_2_IDT-DUI-NXT-105	HFWL7BBXY	1180280	3099	rep2	CD8SP	Others	Cd8+	Cd4-	Others	6.01256	Cd4-Cd8+	2.5_to_7.5	0	4.2129	0	0	0	2.77554
HFWL7BBXY_3_IDT-DUI-NXT-21	HFWL7BBXY	713348	3583	rep2	CD8SP	Others	Cd8+	Cd4-	Others	7.24206	Cd4-Cd8+	2.5_to_7.5	0	3.02926	0	0	0	0
HFWL7BBXY_2_IDT-DUI-NXT-35	HFWL7BBXY	931169	3409	rep2	Sel_Intermed_Cd4+Cd8+	Others	Cd8+	Cd4+	Zbtb7b-Runx3-	-0.398706	Cd4+Cd8+	-2.5_to_0	2.43228	1.24416	1.28954	0	0	1.67698
HFWL7BBXY_1_IDT-DUI-NXT-63	HFWL7BBXY	1137737	3138	rep2	Sel_Intermed_Cd4+Cd8+	Others	Cd8+	Cd4+	Zbtb7b-Runx3-	-2.81219	Cd4+Cd8+	-5_to_-2.5	0.294746	1.4899	1.41377	1.71274	2.4005	0.320592
HFWL7BBXY_2_IDT-DUI-NXT-79	HFWL7BBXY	843179	3315	rep2	CD4SP_Mature	Others	Cd8-	Cd4+	Others	3.13959	Cd4+Cd8-	2.5_to_7.5	2.70373	0	2.72805	1.73777	0	4.91987
HFWL7BBXY_3_IDT-DUI-NXT-13	HFWL7BBXY	662177	2526	rep2	CD69negDP	Others	Cd8+	Cd4+	Zbtb7b-Runx3-	-7.54628	Cd4+Cd8+	-10_to_-5	2.49194	4.31404	0.0149888	0	0	0
HFWL7BBXY_1_IDT-DUI-NXT-303	HFWL7BBXY	1340962	2701	rep2	Sel_Intermed_Cd4+Cd8+	Others	Cd8+	Cd4+	Zbtb7b-Runx3-	-3.94348	Cd4+Cd8+	-5_to_-2.5	2.16714	4.12462	0	0	0	2.95158
HFWL7BBXY_3_IDT-DUI-NXT-135	HFWL7BBXY	1264840	2821	rep2	Sel_Intermed_Cd4-Cd8+	Others	Cd8+	Cd4-	Others	2.38147	Cd4-Cd8+	0_to_2.5	0	4.07538	0	0	0	0
HFWL7BBXY_3_IDT-DUI-NXT-307	HFWL7BBXY	646754	2807	rep2	CD4SP_Mature	Others	Cd8-	Cd4+	Zbtb7b-Runx3-	4.40033	Cd4+Cd8-	2.5_to_7.5	1.49245	0	0.20858	0	0	0
HFWL7BBXY_1_IDT-DUI-NXT-381	HFWL7BBXY	928591	3623	rep2	CD8SP	Others	Cd8+	Cd4-	Zbtb7b-Runx3-	6.34565	Cd4-Cd8+	2.5_to_7.5	0	3.17412	0	0	0	1.78583
HFWL7BBXY_2_IDT-DUI-NXT-299	HFWL7BBXY	661649	2819	rep2	Sel_Intermed_Cd4+Cd8+	Others	Cd8+	Cd4+	Others	0.00933412	Cd4+Cd8+	0_to_2.5	1.34583	3.81327	0	0	0	1.45388
HFWL7BBXY_1_IDT-DUI-NXT-21	HFWL7BBXY	604456	3775	rep2	CD8SP	Others	Cd8+	Cd4-	Others	7.85665	Cd4-Cd8+	-10_to_-5	0	2.83211	3.18201	0.032552	0	1.70774
HFWL7BBXY_2_IDT-DUI-NXT-69	HFWL7BBXY	930302	3850	rep2	CD8SP	Others	Cd8+	Cd4-	Others	6.0185	Cd4-Cd8+	2.5_to_7.5	0	4.22769	2.79946	1.00058	0.303597	1.1405
HFWL7BBXY_3_IDT-DUI-NXT-79	HFWL7BBXY	626658	2679	rep2	CD4SP_Mature	Others	Cd8-	Cd4+	Zbtb7b-Runx3-	6.37175	Cd4+Cd8-	2.5_to_7.5	1.57481	0	1.29445	0	0	0.857136
HFWL7BBXY_2_IDT-DUI-NXT-123	HFWL7BBXY	1140562	2243	rep2	Sel_Intermed_Cd4-Cd8+	Others	Cd8+	Cd4-	Zbtb7b-Runx3-	-3.5017	Cd4-Cd8+	-5_to_-2.5	0	2.99877	0	0	0	0
HFWL7BBXY_1_IDT-DUI-NXT-319	HFWL7BBXY	1211970	3355	rep2	CD4SP_Mature	Others	Cd8-	Cd4+	Others	2.78391	Cd4+Cd8-	2.5_to_7.5	2.56789	0	1.3933	0	0	3.69778
HFWL7BBXY_1_IDT-DUI-NXT-207	HFWL7BBXY	1072476	3146	rep2	Sel_Intermed_Cd4-Cd8+	Others	Cd8+	Cd4-	Zbtb7b-Runx3-	1.97644	Cd4-Cd8+	0_to_2.5	0	4.16981	0.194297	1.50952	0	2.95252
HFWL7BBXY_1_IDT-DUI-NXT-287	HFWL7BBXY	832432	2998	rep2	Sel_Intermed_Cd4+Cd8+	Others	Cd8+	Cd4+	Zbtb7b-Runx3-	-0.430593	Cd4+Cd8+	-2.5_to_0	2.03538	4.09367	0.102662	0	0	3.4331
HFWL7BBXY_3_IDT-DUI-NXT-351	HFWL7BBXY	933315	3142	rep2	Sel_Intermed_Cd4-Cd8+	Others	Cd8+	Cd4-	Zbtb7b-Runx3-	-1.46844	Cd4-Cd8+	-2.5_to_0	0	0.237332	0	0	0	4.56764
HFWL7BBXY_1_IDT-DUI-NXT-219	HFWL7BBXY	930488	2472	rep2	Sel_Intermed_Cd4+Cd8+	Others	Cd8+	Cd4+	Zbtb7b-Runx3-	-7.11805	Cd4+Cd8+	-10_to_-5	2.57924	4.03077	0	0	0	1.78413
HFWL7BBXY_3_IDT-DUI-NXT-81	HFWL7BBXY	861079	3535	rep2	CD8SP	Others	Cd8+	Cd4-	Zbtb7b-Runx3-	3.81637	Cd4-Cd8+	2.5_to_7.5	0	3.54411	0	0	0	0.94305
HFWL7BBXY_3_IDT-DUI-NXT-277	HFWL7BBXY	797662	2735	rep2	CD69negDP	Others	Cd8+	Cd4+	Zbtb7b-Runx3-	-7.47542	Cd4+Cd8+	-10_to_-5	2.59141	4.24565	0	0	0	0
HFWL7BBXY_1_IDT-DUI-NXT-205	HFWL7BBXY	1281714	3131	rep2	CD69negDP	Others	Cd8+	Cd4+	Zbtb7b-Runx3-	-7.45791	Cd4+Cd8+	-10_to_-5	2.81059	4.44472	0	0	0	0
HFWL7BBXY_2_IDT-DUI-NXT-339	HFWL7BBXY	756576	2151	rep2	Sel_Intermed_Cd4-Cd8+	Others	Cd8+	Cd4-	Others	-4.54045	Cd4-Cd8+	-5_to_-2.5	0	3.96925	1.91339	0	0	1.64672
HFWL7BBXY_1_IDT-DUI-NXT-235	HFWL7BBXY	1191494	2958	rep2	CD4SP_Mature	Others	Cd8-	Cd4+	Others	6.95328	Cd4+Cd8-	2.5_to_7.5	2.22009	0	0	1.18871	2.02218	1.84654
HFWL7BBXY_1_IDT-DUI-NXT-35	HFWL7BBXY	617452	2970	rep2	Sel_Intermed_Cd4+Cd8+	Others	Cd8+	Cd4+	Zbtb7b-Runx3-	-0.967635	Cd4+Cd8+	-2.5_to_0	1.91186	2.01847	1.73419	0	0	3.6754
HFWL7BBXY_3_IDT-DUI-NXT-23	HFWL7BBXY	822129	2998	rep2	Sel_Intermed_Cd4+Cd8+	Others	Cd8+	Cd4+	Zbtb7b-Runx3-	0.0703102	Cd4+Cd8+	0_to_2.5	0.596062	1.21907	1.71802	0	0	5.48782
HFWL7BBXY_2_IDT-DUI-NXT-317	HFWL7BBXY	846630	3508	rep2	Sel_Intermed_Cd4-Cd8+	Others	Cd8+	Cd4-	Others	-0.607614	Cd4-Cd8+	-2.5_to_0	0	1.66088	0	0.153031	0.500554	2.8321
HFWL7BBXY_3_IDT-DUI-NXT-207	HFWL7BBXY	962692	2519	rep2	Sel_Intermed_Cd4-Cd8+	Others	Cd8+	Cd4-	Zbtb7b-Runx3-	-4.374	Cd4-Cd8+	-5_to_-2.5	0	4.47208	0	0.959376	0	3.07886
HFWL7BBXY_2_IDT-DUI-NXT-295	HFWL7BBXY	685702	3152	rep2	CD4SP_Mature	Others	Cd8-	Cd4+	Others	3.51097	Cd4+Cd8-	2.5_to_7.5	2.05173	0	3.09305	3.18404	0	3.54892
HFWL7BBXY_1_IDT-DUI-NXT-89	HFWL7BBXY	722040	3410	rep2	Sel_Intermed_Cd4+Cd8-	Others	Cd8-	Cd4+	Zbtb7b-Runx3-	1.66395	Cd4+Cd8-	0_to_2.5	0.357212	0	2.07349	2.55698	0	4.12525
HFWL7BBXY_1_IDT-DUI-NXT-285	HFWL7BBXY	697301	4023	rep2	CD8SP	Others	Cd8+	Cd4-	Others	6.62253	Cd4-Cd8+	2.5_to_7.5	0	2.48964	0	0	0	0.218169
HFWL7BBXY_2_IDT-DUI-NXT-33	HFWL7BBXY	872698	4101	rep2	CD8SP	Others	Cd8+	Cd4-	Others	7.76171	Cd4-Cd8+	-10_to_-5	0	2.86746	0.488721	0	0	0.474563
HFWL7BBXY_1_IDT-DUI-NXT-345	HFWL7BBXY	996659	3879	rep2	CD8SP	Others	Cd8+	Cd4-	Others	4.80382	Cd4-Cd8+	2.5_to_7.5	0	4.24635	0.157491	0	0	0.889862
HFWL7BBXY_2_IDT-DUI-NXT-263	HFWL7BBXY	1142281	2738	rep2	Sel_Intermed_Cd4-Cd8+	Others	Cd8+	Cd4-	Zbtb7b-Runx3-	-2.40503	Cd4-Cd8+	-2.5_to_0	0	3.46763	0	1.03395	0	2.34873
HFWL7BBXY_1_IDT-DUI-NXT-181	HFWL7BBXY	1163370	2505	rep2	CD69negDP	Others	Cd8+	Cd4+	Zbtb7b-Runx3-	-7.40023	Cd4+Cd8+	-10_to_-5	2.81155	3.68152	0	0	0	0
HFWL7BBXY_3_IDT-DUI-NXT-103	HFWL7BBXY	1350094	2697	rep2	CD4SP_Mature	Others	Cd8-	Cd4+	Others	6.36676	Cd4+Cd8-	2.5_to_7.5	1.59144	0	1.3369	0.236374	0	2.35589
HFWL7BBXY_3_IDT-DUI-NXT-35	HFWL7BBXY	734955	2996	rep2	Sel_Intermed_Cd4+Cd8-	Others	Cd8-	Cd4+	Others	-2.07416	Cd4+Cd8-	-2.5_to_0	2.76024	0	1.32858	1.39481	0	4.02675
HFWL7BBXY_2_IDT-DUI-NXT-133	HFWL7BBXY	991802	2358	rep2	CD69negDP	Others	Cd8+	Cd4+	Zbtb7b-Runx3-	-8.26695	Cd4+Cd8+	-10_to_-5	0.833197	4.37008	0	0	0	0
HFWL7BBXY_2_IDT-DUI-NXT-333	HFWL7BBXY	820121	3138	rep2	CD8SP	Others	Cd8+	Cd4-	Zbtb7b-Runx3-	5.94431	Cd4-Cd8+	2.5_to_7.5	0	1.37082	0	0	0	1.38007
HFWL7BBXY_1_IDT-DUI-NXT-99	HFWL7BBXY	1133296	2574	rep2	Sel_Intermed_Cd4+Cd8+	Others	Cd8+	Cd4+	Zbtb7b-Runx3-	-4.82956	Cd4+Cd8+	-5_to_-2.5	1.99513	4.4166	0	0	0	0
HFWL7BBXY_2_IDT-DUI-NXT-157	HFWL7BBXY	1016311	2227	rep2	CD69negDP	Others	Cd8+	Cd4+	Zbtb7b-Runx3-	-7.95501	Cd4+Cd8+	-10_to_-5	3.38689	4.18337	0	0	0	0
HFWL7BBXY_2_IDT-DUI-NXT-231	HFWL7BBXY	1272132	1894	rep2	Sel_Intermed_Cd4+Cd8+	Others	Cd8+	Cd4+	Zbtb7b-Runx3-	-6.6014	Cd4+Cd8+	-10_to_-5	2.60608	3.18429	0	0	0	0
HFWL7BBXY_1_IDT-DUI-NXT-109	HFWL7BBXY	1423170	2311	rep2	CD69negDP	Others	Cd8+	Cd4+	Zbtb7b-Runx3-	-8.85052	Cd4+Cd8+	-10_to_-5	2.47165	4.37444	0	0	0	0
HFWL7BBXY_3_IDT-DUI-NXT-261	HFWL7BBXY	938606	4258	rep2	CD8SP	Others	Cd8+	Cd4-	Others	6.19826	Cd4-Cd8+	2.5_to_7.5	0	2.03167	0	0.519902	0	1.40062
HFWL7BBXY_2_IDT-DUI-NXT-187	HFWL7BBXY	1097776	2664	rep2	CD4SP_Mature	Others	Cd8-	Cd4+	Zbtb7b-Runx3-	3.95747	Cd4+Cd8-	2.5_to_7.5	2.12568	0	1.88049	0	0	4.53392
HFWL7BBXY_3_IDT-DUI-NXT-229	HFWL7BBXY	843611	2310	rep2	CD69negDP	Others	Cd8+	Cd4+	Others	-8.44375	Cd4+Cd8+	-10_to_-5	2.90596	4.28214	0	0	0	1.80587
HFWL7BBXY_3_IDT-DUI-NXT-375	HFWL7BBXY	1069013	2445	rep2	Sel_Intermed_Cd4+Cd8+	Others	Cd8+	Cd4+	Zbtb7b-Runx3-	-3.60829	Cd4+Cd8+	-5_to_-2.5	2.14033	3.65022	0	0	0	0
HFWL7BBXY_2_IDT-DUI-NXT-293	HFWL7BBXY	820817	3071	rep2	Sel_Intermed_Cd4+Cd8+	Others	Cd8+	Cd4+	Zbtb7b-Runx3-	-0.820617	Cd4+Cd8+	-2.5_to_0	2.85497	1.7889	0	0	0	4.6461
HFWL7BBXY_2_IDT-DUI-NXT-159	HFWL7BBXY	1122140	3282	rep2	Sel_Intermed_Cd4-Cd8+	Others	Cd8+	Cd4-	Others	3.50219	Cd4-Cd8+	2.5_to_7.5	0	3.13017	0	0	0	2.49204
HFWL7BBXY_2_IDT-DUI-NXT-29	HFWL7BBXY	1031875	2961	rep2	Sel_Intermed_Cd4+Cd8-	Others	Cd8-	Cd4+	Zbtb7b-Runx3-	-2.2978	Cd4+Cd8-	-2.5_to_0	2.56028	0	0.458352	0	0	5.50447
HFWL7BBXY_3_IDT-DUI-NXT-93	HFWL7BBXY	940597	2988	rep2	CD8SP	Others	Cd8+	Cd4-	Others	5.90314	Cd4-Cd8+	2.5_to_7.5	0	3.68932	0	0	0	0
HFWL7BBXY_1_IDT-DUI-NXT-317	HFWL7BBXY	1140273	2627	rep2	Sel_Intermed_Cd4+Cd8-	Others	Cd8-	Cd4+	Zbtb7b-Runx3-	-0.699952	Cd4+Cd8-	-2.5_to_0	0.847161	0	2.58411	1.70296	0.854651	4.85706
HFWL7BBXY_1_IDT-DUI-NXT-283	HFWL7BBXY	815065	3510	rep2	CD4SP_Mature	Others	Cd8-	Cd4+	Others	4.59628	Cd4+Cd8-	2.5_to_7.5	2.71693	0	1.29139	1.42386	0.806103	2.68061
HFWL7BBXY_2_IDT-DUI-NXT-215	HFWL7BBXY	776116	2762	rep2	Sel_Intermed_Cd4+Cd8+	Others	Cd8+	Cd4+	Zbtb7b-Runx3-	-2.30457	Cd4+Cd8+	-2.5_to_0	0.354308	1.8917	0	0	0	5.6224
HFWL7BBXY_2_IDT-DUI-NXT-51	HFWL7BBXY	1124403	2529	rep2	Sel_Intermed_Cd4+Cd8+	Others	Cd8+	Cd4+	Zbtb7b-Runx3-	-8.07609	Cd4+Cd8+	-10_to_-5	2.76219	4.38105	0	0	0	0
HFWL7BBXY_1_IDT-DUI-NXT-123	HFWL7BBXY	1338837	2864	rep2	Sel_Intermed_Cd4+Cd8-	Others	Cd8-	Cd4+	Zbtb7b-Runx3-	-3.34042	Cd4+Cd8-	-5_to_-2.5	0.693581	0	2.72319	2.04893	0	3.08438
HFWL7BBXY_3_IDT-DUI-NXT-71	HFWL7BBXY	612923	2244	rep2	Sel_Intermed_Cd4+Cd8+	Others	Cd8+	Cd4+	Zbtb7b-Runx3-	-3.93086	Cd4+Cd8+	-5_to_-2.5	2.09954	3.97085	0	1.9085	0	0
HFWL7BBXY_3_IDT-DUI-NXT-187	HFWL7BBXY	1015709	3235	rep2	CD4SP_Mature	Others	Cd8-	Cd4+	Others	3.93527	Cd4+Cd8-	2.5_to_7.5	1.34685	0	0	0	0	4.41232
HFWL7BBXY_1_IDT-DUI-NXT-233	HFWL7BBXY	1382778	3213	rep2	Sel_Intermed_Cd4+Cd8-	Others	Cd8-	Cd4+	Others	-0.190705	Cd4+Cd8-	-2.5_to_0	2.42079	0	4.98547	2.21773	3.70878	4.05056
HFWL7BBXY_1_IDT-DUI-NXT-329	HFWL7BBXY	810768	3281	rep2	Sel_Intermed_Cd4+Cd8-	Others	Cd8-	Cd4+	Zbtb7b-Runx3-	-0.134407	Cd4+Cd8-	-2.5_to_0	1.3669	0	1.39785	0	0	4.92631
HFWL7BBXY_3_IDT-DUI-NXT-211	HFWL7BBXY	754698	2765	rep2	CD4SP_Mature	Others	Cd8-	Cd4+	Zbtb7b-Runx3-	3.95843	Cd4+Cd8-	2.5_to_7.5	1.8958	0	0.170169	0	0	0
HFWL7BBXY_3_IDT-DUI-NXT-199	HFWL7BBXY	829640	3851	rep2	CD4SP_Mature	Others	Cd8-	Cd4+	Others	6.54225	Cd4+Cd8-	2.5_to_7.5	1.17617	0	0	0	0	3.96958
HFWL7BBXY_3_IDT-DUI-NXT-131	HFWL7BBXY	1132455	2724	rep2	Sel_Intermed_Cd4+Cd8+	Others	Cd8+	Cd4+	Zbtb7b-Runx3-	-1.72725	Cd4+Cd8+	-2.5_to_0	2.83117	3.0703	1.38688	0	0	3.91783
HFWL7BBXY_1_IDT-DUI-NXT-359	HFWL7BBXY	950368	2984	rep2	Sel_Intermed_Cd4+Cd8-	Others	Cd8-	Cd4+	Others	0.17595	Cd4+Cd8-	0_to_2.5	0.947144	0	1.92276	0	0	4.72131
HFWL7BBXY_1_IDT-DUI-NXT-241	HFWL7BBXY	1424264	2420	rep2	CD69negDP	Others	Cd8+	Cd4+	Others	-7.01213	Cd4+Cd8+	-10_to_-5	1.89281	4.46529	0	0	0	1.74366
HFWL7BBXY_2_IDT-DUI-NXT-287	HFWL7BBXY	1195569	2567	rep2	Sel_Intermed_Cd4+Cd8-	Others	Cd8-	Cd4+	Others	-1.57741	Cd4+Cd8-	-2.5_to_0	3.05122	0	2.11649	0	0	3.72588
HFWL7BBXY_2_IDT-DUI-NXT-143	HFWL7BBXY	1095766	2609	rep2	Sel_Intermed_Cd4-Cd8+	Others	Cd8+	Cd4-	Others	1.1391	Cd4-Cd8+	0_to_2.5	0	2.53797	0	0	0	3.3641
HFWL7BBXY_2_IDT-DUI-NXT-197	HFWL7BBXY	1119379	3334	rep2	Sel_Intermed_Cd4+Cd8-	Others	Cd8-	Cd4+	Others	1.62892	Cd4+Cd8-	0_to_2.5	2.64466	0.0177093	0	0.387625	0	3.78615
HFWL7BBXY_2_IDT-DUI-NXT-337	HFWL7BBXY	831396	2059	rep2	CD69negDP	Others	Cd8+	Cd4+	Zbtb7b-Runx3-	-7.9602	Cd4+Cd8+	-10_to_-5	3.33787	4.06995	0	0	0	0
HFWL7BBXY_1_IDT-DUI-NXT-85	HFWL7BBXY	1080334	2709	rep2	CD69negDP	Others	Cd8+	Cd4+	Zbtb7b-Runx3-	-7.7547	Cd4+Cd8+	-10_to_-5	2.05219	4.01123	0	0	0	1.75536
HFWL7BBXY_1_IDT-DUI-NXT-23	HFWL7BBXY	754387	3172	rep2	Sel_Intermed_Cd4+Cd8-	Others	Cd8-	Cd4+	Others	-0.784689	Cd4+Cd8-	-2.5_to_0	1.97091	0	3.05721	0.442596	2.08593	4.36183
HFWL7BBXY_3_IDT-DUI-NXT-9	HFWL7BBXY	1053089	4158	rep2	CD8SP	Others	Cd8+	Cd4-	Others	2.44098	Cd4-Cd8+	0_to_2.5	0	4.08109	0	0	0.0554113	1.93794
HFWL7BBXY_2_IDT-DUI-NXT-121	HFWL7BBXY	878728	1756	rep2	CD69negDP	Others	Cd8+	Cd4+	Zbtb7b-Runx3-	-8.06193	Cd4+Cd8+	-10_to_-5	2.77961	3.88485	0	0	0	0
HFWL7BBXY_3_IDT-DUI-NXT-11	HFWL7BBXY	985318	2750	rep2	Sel_Intermed_Cd4-Cd8+	Others	Cd8+	Cd4-	Others	1.86308	Cd4-Cd8+	0_to_2.5	0.059112	4.02186	0	0	0	1.66255
HFWL7BBXY_1_IDT-DUI-NXT-127	HFWL7BBXY	1041102	2986	rep2	CD4SP_Mature	Others	Cd8-	Cd4+	Others	5.22886	Cd4+Cd8-	2.5_to_7.5	1.99978	0	1.49252	1.1138	2.24425	2.90105
HFWL7BBXY_3_IDT-DUI-NXT-67	HFWL7BBXY	673309	3041	rep2	CD4SP_Mature	Others	Cd8-	Cd4+	Others	6.11585	Cd4+Cd8-	2.5_to_7.5	2.17782	0	0	0	0	2.1401
HFWL7BBXY_1_IDT-DUI-NXT-117	HFWL7BBXY	1009638	4129	rep2	CD8SP	Others	Cd8+	Cd4-	Others	6.85161	Cd4-Cd8+	2.5_to_7.5	0	2.37177	0.751045	1.90138	0	1.51203
HFWL7BBXY_3_IDT-DUI-NXT-19	HFWL7BBXY	962654	2908	rep2	CD4SP_Mature	Others	Cd8-	Cd4+	Others	5.89839	Cd4+Cd8-	2.5_to_7.5	1.11055	0	0	0	0	1.22976
HFWL7BBXY_1_IDT-DUI-NXT-237	HFWL7BBXY	959863	4951	rep2	CD8SP	Others	Cd8+	Cd4-	Others	6.34853	Cd4-Cd8+	2.5_to_7.5	0	2.68073	1.08119	1.63017	0	1.1125
HFWL7BBXY_2_IDT-DUI-NXT-359	HFWL7BBXY	761364	2889	rep2	Sel_Intermed_Cd4+Cd8+	Others	Cd8+	Cd4+	Others	-0.427955	Cd4+Cd8+	-2.5_to_0	2.52618	2.25796	0	0	0.0130488	5.47374
HFWL7BBXY_2_IDT-DUI-NXT-145	HFWL7BBXY	1457303	2028	rep2	CD69negDP	Others	Cd8+	Cd4-	Zbtb7b-Runx3-	-6.26908	Cd4-Cd8+	-10_to_-5	0	4.0511	0	0	0	0
HFWL7BBXY_1_IDT-DUI-NXT-129	HFWL7BBXY	883517	4244	rep2	CD8SP	Others	Cd8+	Cd4-	Others	3.88243	Cd4-Cd8+	2.5_to_7.5	0	4.21206	1.24014	0.511497	0	0
HFWL7BBXY_1_IDT-DUI-NXT-39	HFWL7BBXY	1127071	2177	rep2	Sel_Intermed_Cd4+Cd8+	Others	Cd8+	Cd4+	Zbtb7b-Runx3-	-7.08682	Cd4+Cd8+	-10_to_-5	3.40016	4.59105	0	0	1.36585	0
HFWL7BBXY_1_IDT-DUI-NXT-313	HFWL7BBXY	532633	2167	rep2	CD69negDP	Others	Cd8+	Cd4+	Zbtb7b-Runx3-	-8.01921	Cd4+Cd8+	-10_to_-5	3.39326	4.32758	1.87771	1.61299	0	0
HFWL7BBXY_1_IDT-DUI-NXT-183	HFWL7BBXY	973315	2765	rep2	Sel_Intermed_Cd4-Cd8+	Others	Cd8+	Cd4-	Zbtb7b-Runx3-	-0.894179	Cd4-Cd8+	-2.5_to_0	0.0102217	1.84728	3.78203	2.75184	0	2.53854
HFWL7BBXY_2_IDT-DUI-NXT-179	HFWL7BBXY	644006	1678	rep2	Sel_Intermed_Cd4-Cd8+	Others	Cd8+	Cd4-	Zbtb7b-Runx3-	-4.90713	Cd4-Cd8+	-5_to_-2.5	0	3.73492	0	0	0	0
HFWL7BBXY_3_IDT-DUI-NXT-265	HFWL7BBXY	785416	2173	rep2	CD69negDP	Others	Cd8+	Cd4+	Zbtb7b-Runx3-	-9.22736	Cd4+Cd8+	-10_to_-5	3.70181	4.15965	0	0	0	0
HFWL7BBXY_2_IDT-DUI-NXT-19	HFWL7BBXY	1240045	3641	rep2	CD4SP_Mature	Others	Cd8-	Cd4+	Others	6.01848	Cd4+Cd8-	2.5_to_7.5	2.0372	0	0.210149	0	0	2.34981
HFWL7BBXY_2_IDT-DUI-NXT-141	HFWL7BBXY	857766	2739	rep2	CD8SP	Others	Cd8+	Cd4-	Zbtb7b-Runx3-	4.22132	Cd4-Cd8+	2.5_to_7.5	0	4.57776	0	0	0.481119	1.39405
HFWL7BBXY_2_IDT-DUI-NXT-67	HFWL7BBXY	641780	2944	rep2	CD4SP_Mature	Others	Cd8-	Cd4+	Others	2.65166	Cd4+Cd8-	2.5_to_7.5	2.08091	0	4.13043	0.425122	2.99777	4.75742
HFWL7BBXY_2_IDT-DUI-NXT-331	HFWL7BBXY	712496	2983	rep2	CD4SP_Mature	Others	Cd8-	Cd4+	Zbtb7b-Runx3-	6.69777	Cd4+Cd8-	2.5_to_7.5	1.33316	0	0	0	0	2.75868
HFWL7BBXY_1_IDT-DUI-NXT-97	HFWL7BBXY	974432	2312	rep2	CD69negDP	Others	Cd8+	Cd4+	Zbtb7b-Runx3-	-7.24401	Cd4+Cd8+	-10_to_-5	3.24014	3.34713	0	0	0	0
HFWL7BBXY_1_IDT-DUI-NXT-335	HFWL7BBXY	576989	3307	rep2	Sel_Intermed_Cd4+Cd8-	Others	Cd8-	Cd4+	Others	-0.0275945	Cd4+Cd8-	-2.5_to_0	0.891384	0	0	0	0.474118	1.6341
HFWL7BBXY_2_IDT-DUI-NXT-355	HFWL7BBXY	664028	3843	rep2	CD4SP_Mature	Others	Cd8-	Cd4+	Others	1.50483	Cd4+Cd8-	0_to_2.5	2.22978	0	0.705102	0	0	5.33831
HFWL7BBXY_2_IDT-DUI-NXT-155	HFWL7BBXY	860298	3167	rep2	Sel_Intermed_Cd4-Cd8+	Others	Cd8+	Cd4-	Zbtb7b-Runx3-	0.514084	Cd4-Cd8+	0_to_2.5	0	4.09749	0	0	0	1.82012
HFWL7BBXY_1_IDT-DUI-NXT-263	HFWL7BBXY	1247693	3189	rep2	Sel_Intermed_Cd4+Cd8+	Others	Cd8+	Cd4+	Zbtb7b-Runx3-	-0.817493	Cd4+Cd8+	-2.5_to_0	1.79463	1.51877	2.10673	0	0	4.28888
HFWL7BBXY_3_IDT-DUI-NXT-61	HFWL7BBXY	731813	2216	rep2	CD69negDP	Others	Cd8+	Cd4+	Zbtb7b-Runx3-	-7.09947	Cd4+Cd8+	-10_to_-5	3.11388	3.64128	0	0	0	0
HFWL7BBXY_2_IDT-DUI-NXT-39	HFWL7BBXY	1370530	2590	rep2	Sel_Intermed_Cd4+Cd8+	Others	Cd8+	Cd4+	Zbtb7b-Runx3-	-0.821764	Cd4+Cd8+	-2.5_to_0	1.40766	2.07728	4.46938	2.70085	2.85156	4.66964
HFWL7BBXY_2_IDT-DUI-NXT-259	HFWL7BBXY	1217271	2880	rep2	CD4SP_Mature	Others	Cd8-	Cd4+	Others	5.63236	Cd4+Cd8-	2.5_to_7.5	2.03203	0	0	0	0	1.30017
HFWL7BBXY_2_IDT-DUI-NXT-127	HFWL7BBXY	1195529	2963	rep2	CD4SP_Mature	Others	Cd8-	Cd4+	Zbtb7b-Runx3-	6.12783	Cd4+Cd8-	2.5_to_7.5	1.47497	0	0	0	0	2.32576
HFWL7BBXY_3_IDT-DUI-NXT-97	HFWL7BBXY	882813	2142	rep2	CD69negDP	Others	Cd8+	Cd4+	Zbtb7b-Runx3-	-7.54067	Cd4+Cd8+	-10_to_-5	2.35281	3.73049	0	0	0	0
HFWL7BBXY_2_IDT-DUI-NXT-217	HFWL7BBXY	1104352	2466	rep2	CD69negDP	Others	Cd8+	Cd4+	Zbtb7b-Runx3-	-7.51121	Cd4+Cd8+	-10_to_-5	2.798	4.18356	0	0	0	0
HFWL7BBXY_2_IDT-DUI-NXT-59	HFWL7BBXY	1108267	2640	rep2	Sel_Intermed_Cd4+Cd8+	Others	Cd8+	Cd4+	Others	1.57784	Cd4+Cd8+	0_to_2.5	1.77028	2.02165	0	0	1.82702	0
HFWL7BBXY_3_IDT-DUI-NXT-369	HFWL7BBXY	765080	3240	rep2	CD8SP	Others	Cd8+	Cd4-	Others	6.98648	Cd4-Cd8+	2.5_to_7.5	0	3.46257	2.58968	0.84162	0	1.52484
HFWL7BBXY_1_IDT-DUI-NXT-279	HFWL7BBXY	992507	2727	rep2	Sel_Intermed_Cd4+Cd8+	Others	Cd8+	Cd4+	Zbtb7b-Runx3-	-2.36074	Cd4+Cd8+	-2.5_to_0	0.924814	2.96204	3.90631	3.23763	3.25838	4.03452
HFWL7BBXY_2_IDT-DUI-NXT-225	HFWL7BBXY	853172	4280	rep2	CD8SP	Others	Cd8+	Cd4-	Zbtb7b-Runx3-	6.22103	Cd4-Cd8+	2.5_to_7.5	0	3.34858	0.17188	0	0	0
HFWL7BBXY_3_IDT-DUI-NXT-333	HFWL7BBXY	1134219	4229	rep2	CD8SP	Others	Cd8+	Cd4-	Others	4.63828	Cd4-Cd8+	2.5_to_7.5	0	3.29585	0	0	0	2.12579
HFWL7BBXY_3_IDT-DUI-NXT-69	HFWL7BBXY	755311	2539	rep2	CD8SP	Others	Cd8+	Cd4-	Zbtb7b-Runx3-	4.27363	Cd4-Cd8+	2.5_to_7.5	0	4.12234	0	0	0	0
HFWL7BBXY_2_IDT-DUI-NXT-119	HFWL7BBXY	1201652	3666	rep2	Sel_Intermed_Cd4-Cd8+	Others	Cd8+	Cd4-	Zbtb7b-Runx3-	3.76295	Cd4-Cd8+	2.5_to_7.5	0	3.74305	2.15731	0.0644526	0.189005	2.28793
HFWL7BBXY_3_IDT-DUI-NXT-327	HFWL7BBXY	930887	2535	rep2	Sel_Intermed_Cd4+Cd8+	Others	Cd8+	Cd4+	Zbtb7b-Runx3-	-2.5253	Cd4+Cd8+	-5_to_-2.5	0.372379	1.88984	1.35834	1.05403	2.16974	4.56329
HFWL7BBXY_1_IDT-DUI-NXT-139	HFWL7BBXY	698970	3718	rep2	CD4SP_Mature	Others	Cd8-	Cd4+	Others	3.09945	Cd4+Cd8-	2.5_to_7.5	1.19927	0	1.06568	0.679484	0.386706	4.82817
HFWL7BBXY_2_IDT-DUI-NXT-17	HFWL7BBXY	1238862	2958	rep2	Sel_Intermed_Cd4+Cd8-	Others	Cd8-	Cd4+	Others	0.243784	Cd4+Cd8-	0_to_2.5	0.857001	0	0	0	0	4.92383
HFWL7BBXY_1_IDT-DUI-NXT-379	HFWL7BBXY	1229652	3419	rep2	CD4SP_Mature	Others	Cd8-	Cd4+	Others	6.70378	Cd4+Cd8-	2.5_to_7.5	2.81611	0	0.397395	0	0	0
HFWL7BBXY_3_IDT-DUI-NXT-189	HFWL7BBXY	674140	1764	rep2	CD8SP	Others	Cd8+	Cd4-	Zbtb7b-Runx3-	4.20356	Cd4-Cd8+	2.5_to_7.5	0	4.04456	2.06845	1.16171	0	0
HFWL7BBXY_3_IDT-DUI-NXT-163	HFWL7BBXY	1254030	2883	rep2	CD4SP_Mature	Others	Cd8-	Cd4+	Others	1.63996	Cd4+Cd8-	0_to_2.5	2.3884	0	0	0	0.825867	4.54342
HFWL7BBXY_1_IDT-DUI-NXT-75	HFWL7BBXY	975100	2812	rep2	Sel_Intermed_Cd4+Cd8+	Others	Cd8+	Cd4+	Zbtb7b-Runx3-	-3.02844	Cd4+Cd8+	-5_to_-2.5	2.93512	3.29231	3.04881	0	1.24164	3.83244
HFWL7BBXY_3_IDT-DUI-NXT-3	HFWL7BBXY	787577	2176	rep2	Sel_Intermed_Cd4+Cd8+	Others	Cd8+	Cd4+	Zbtb7b-Runx3-	-4.05593	Cd4+Cd8+	-5_to_-2.5	1.09218	4.07819	0	0	0	3.04503
HFWL7BBXY_3_IDT-DUI-NXT-269	HFWL7BBXY	1097081	2831	rep2	Sel_Intermed_Cd4+Cd8-	Others	Cd8-	Cd4+	Zbtb7b-Runx3-	-1.29281	Cd4+Cd8-	-2.5_to_0	1.32734	0	0	0	0.0532474	5.42567
HFWL7BBXY_3_IDT-DUI-NXT-273	HFWL7BBXY	704403	4106	rep2	CD8SP	Others	Cd8+	Cd4-	Others	7.67516	Cd4-Cd8+	-10_to_-5	0	3.14673	0.12024	0	0	0.592882
HFWL7BBXY_2_IDT-DUI-NXT-49	HFWL7BBXY	1219883	2597	rep2	CD69negDP	Others	Cd8+	Cd4+	Zbtb7b-Runx3-	-7.75536	Cd4+Cd8+	-10_to_-5	3.40755	4.2032	0	0	0	1.62092
HFWL7BBXY_1_IDT-DUI-NXT-103	HFWL7BBXY	1038069	4543	rep2	CD4SP_Mature	Others	Cd8-	Cd4+	Zbtb7b-Runx3-	2.032	Cd4+Cd8-	0_to_2.5	1.28654	0	0	0	0	3.07962
HFWL7BBXY_1_IDT-DUI-NXT-7	HFWL7BBXY	815899	3887	rep2	CD4SP_Mature	Others	Cd8-	Cd4+	Others	2.21168	Cd4+Cd8-	0_to_2.5	1.01701	0	0	0	0	3.93746
HFWL7BBXY_1_IDT-DUI-NXT-243	HFWL7BBXY	1094873	2483	rep2	Sel_Intermed_Cd4+Cd8+	Others	Cd8+	Cd4+	Zbtb7b-Runx3-	-6.44156	Cd4+Cd8+	-10_to_-5	1.7036	3.21935	0.00909202	0	0	0
HFWL7BBXY_3_IDT-DUI-NXT-313	HFWL7BBXY	860264	1270	rep2	CD69negDP	Others	Cd8+	Cd4+	Zbtb7b-Runx3-	-8.86123	Cd4+Cd8+	-10_to_-5	2.2859	4.24985	0	0	0	0
HFWL7BBXY_3_IDT-DUI-NXT-115	HFWL7BBXY	1363307	3108	rep2	CD4SP_Mature	Others	Cd8-	Cd4+	Others	4.88072	Cd4+Cd8-	2.5_to_7.5	2.46101	0	0	0	0	0
HFWL7BBXY_2_IDT-DUI-NXT-73	HFWL7BBXY	1350269	2632	rep2	CD69negDP	Others	Cd8+	Cd4+	Zbtb7b-Runx3-	-6.36629	Cd4+Cd8+	-10_to_-5	2.23579	3.85733	0	0	0	1.61519
HFWL7BBXY_1_IDT-DUI-NXT-371	HFWL7BBXY	1255734	3576	rep2	Sel_Intermed_Cd4-Cd8+	Others	Cd8+	Cd4-	Others	1.50653	Cd4-Cd8+	0_to_2.5	0	3.89902	0	0	0	0
HFWL7BBXY_1_IDT-DUI-NXT-177	HFWL7BBXY	1037879	3769	rep2	CD8SP	Others	Cd8+	Cd4-	Others	4.25921	Cd4-Cd8+	2.5_to_7.5	0	4.29379	0	0	0	0
HFWL7BBXY_2_IDT-DUI-NXT-255	HFWL7BBXY	1218899	2096	rep2	Sel_Intermed_Cd4+Cd8-	Others	Cd8-	Cd4+	Zbtb7b-Runx3-	-2.46085	Cd4+Cd8-	-2.5_to_0	1.35363	0	0	0	0	0
HFWL7BBXY_3_IDT-DUI-NXT-145	HFWL7BBXY	1101527	1979	rep2	CD69negDP	Others	Cd8+	Cd4+	Zbtb7b-Runx3-	-8.29007	Cd4+Cd8+	-10_to_-5	3.4119	3.97492	0	0	0	0
HFWL7BBXY_3_IDT-DUI-NXT-259	HFWL7BBXY	703467	3438	rep2	CD4SP_Mature	Others	Cd8-	Cd4+	Others	3.30625	Cd4+Cd8-	2.5_to_7.5	1.79002	0	0	0	0.545216	4.57262
HFWL7BBXY_1_IDT-DUI-NXT-1	HFWL7BBXY	939733	2867	rep2	CD69negDP	Others	Cd8+	Cd4+	Zbtb7b-Runx3-	-6.50717	Cd4+Cd8+	-10_to_-5	3.21189	3.7042	0	0	0	0
HFWL7BBXY_3_IDT-DUI-NXT-335	HFWL7BBXY	525875	3676	rep2	Sel_Intermed_Cd4-Cd8+	Others	Cd8+	Cd4-	Zbtb7b-Runx3-	2.04996	Cd4-Cd8+	0_to_2.5	0	3.31102	0	0	0	3.89909
HFWL7BBXY_1_IDT-DUI-NXT-175	HFWL7BBXY	717593	3326	rep2	CD4SP_Mature	Others	Cd8-	Cd4+	Others	5.52526	Cd4+Cd8-	2.5_to_7.5	1.84425	0	2.42218	1.32791	0.256691	2.80987
HFWL7BBXY_2_IDT-DUI-NXT-171	HFWL7BBXY	1156282	2099	rep2	Sel_Intermed_Cd4+Cd8+	Others	Cd8+	Cd4+	Zbtb7b-Runx3-	-4.97998	Cd4+Cd8+	-5_to_-2.5	0.499945	4.02418	0	0	0	0
HFWL7BBXY_3_IDT-DUI-NXT-203	HFWL7BBXY	776998	2532	rep2	Sel_Intermed_Cd4+Cd8-	Others	Cd8-	Cd4+	Zbtb7b-Runx3-	-1.82864	Cd4+Cd8-	-2.5_to_0	2.56059	0	0	0	0	4.56736
HFWL7BBXY_1_IDT-DUI-NXT-59	HFWL7BBXY	606769	2774	rep2	Sel_Intermed_Cd4+Cd8+	Others	Cd8+	Cd4+	Others	0.699155	Cd4+Cd8+	0_to_2.5	1.74283	3.95866	0	0	0	0
HFWL7BBXY_2_IDT-DUI-NXT-323	HFWL7BBXY	726924	2922	rep2	Sel_Intermed_Cd4-Cd8+	Others	Cd8+	Cd4-	Zbtb7b-Runx3-	-1.0982	Cd4-Cd8+	-2.5_to_0	0	3.8881	0	0	0	3.17981
HFWL7BBXY_1_IDT-DUI-NXT-347	HFWL7BBXY	1004523	3896	rep2	Sel_Intermed_Cd4-Cd8+	Others	Cd8+	Cd4-	Others	2.79254	Cd4-Cd8+	2.5_to_7.5	0	4.23602	0.0390475	0	0	0.0949008
HFWL7BBXY_3_IDT-DUI-NXT-25	HFWL7BBXY	694639	2074	rep2	CD69negDP	Others	Cd8+	Cd4+	Zbtb7b-Runx3-	-6.76412	Cd4+Cd8+	-10_to_-5	0.704143	3.98669	0	0	0	0
HFWL7BBXY_3_IDT-DUI-NXT-231	HFWL7BBXY	1333565	3032	rep2	Sel_Intermed_Cd4+Cd8+	Others	Cd8+	Cd4+	Zbtb7b-Runx3-	-2.58055	Cd4+Cd8+	-5_to_-2.5	0.757203	2.33199	3.88474	2.31362	2.88072	4.05235
HFWL7BBXY_1_IDT-DUI-NXT-215	HFWL7BBXY	731172	3431	rep2	Sel_Intermed_Cd4-Cd8+	Others	Cd8+	Cd4-	Others	0.641857	Cd4-Cd8+	0_to_2.5	0	3.69686	1.37822	0	0	1.31049
HFWL7BBXY_1_IDT-DUI-NXT-307	HFWL7BBXY	1187797	3730	rep2	CD4SP_Mature	Others	Cd8-	Cd4+	Others	5.03948	Cd4+Cd8-	2.5_to_7.5	1.28833	0	3.03096	0.877951	0	3.64995
HFWL7BBXY_3_IDT-DUI-NXT-43	HFWL7BBXY	821038	2996	rep2	CD4SP_Mature	Others	Cd8-	Cd4+	Others	6.0234	Cd4+Cd8-	2.5_to_7.5	1.29614	0	0	0	0	0
HFWL7BBXY_3_IDT-DUI-NXT-361	HFWL7BBXY	661167	2266	rep2	CD69negDP	Others	Cd8+	Cd4+	Zbtb7b-Runx3-	-9.01945	Cd4+Cd8+	-10_to_-5	3.09211	4.67785	0	0	0	0
HFWL7BBXY_2_IDT-DUI-NXT-251	HFWL7BBXY	1055182	2955	rep2	Sel_Intermed_Cd4+Cd8+	Others	Cd8+	Cd4+	Others	2.21597	Cd4+Cd8+	0_to_2.5	1.97905	1.57065	2.76857	0.844488	0.444138	2.1056
HFWL7BBXY_2_IDT-DUI-NXT-285	HFWL7BBXY	1043513	4340	rep2	CD8SP	Others	Cd8+	Cd4-	Others	6.46097	Cd4-Cd8+	2.5_to_7.5	0	3.60451	0.150927	0	0	0
HFWL7BBXY_2_IDT-DUI-NXT-321	HFWL7BBXY	658212	3610	rep2	CD8SP	Others	Cd8+	Cd4-	Zbtb7b-Runx3-	6.14599	Cd4-Cd8+	2.5_to_7.5	0	3.17749	1.53278	0	0	0
HFWL7BBXY_3_IDT-DUI-NXT-323	HFWL7BBXY	1085724	2819	rep2	Sel_Intermed_Cd4+Cd8+	Others	Cd8+	Cd4+	Zbtb7b-Runx3-	-1.16223	Cd4+Cd8+	-2.5_to_0	0.327027	1.55397	3.4764	3.22044	0	5.01099
HFWL7BBXY_2_IDT-DUI-NXT-311	HFWL7BBXY	696158	3300	rep2	Sel_Intermed_Cd4+Cd8+	Others	Cd8+	Cd4+	Others	1.27907	Cd4+Cd8+	0_to_2.5	1.94654	3.26996	2.73673	2.1616	0.042191	4.25372
HFWL7BBXY_3_IDT-DUI-NXT-105	HFWL7BBXY	959468	3651	rep2	CD8SP	Others	Cd8+	Cd4-	Others	4.56137	Cd4-Cd8+	2.5_to_7.5	0	3.8391	2.65581	0.693424	0	2.4218
HFWL7BBXY_2_IDT-DUI-NXT-237	HFWL7BBXY	972638	3114	rep2	CD8SP	Others	Cd8+	Cd4-	Zbtb7b-Runx3-	2.22601	Cd4-Cd8+	0_to_2.5	0	3.24352	0.649737	0	0	1.36606
HFWL7BBXY_3_IDT-DUI-NXT-133	HFWL7BBXY	1097308	2205	rep2	CD69negDP	Others	Cd8+	Cd4+	Zbtb7b-Runx3-	-8.21886	Cd4+Cd8+	-10_to_-5	2.24193	3.81047	0	0	0	0
HFWL7BBXY_2_IDT-DUI-NXT-163	HFWL7BBXY	1339736	2837	rep2	CD4SP_Mature	Others	Cd8-	Cd4+	Others	5.77589	Cd4+Cd8-	2.5_to_7.5	0.238	0	2.2073	0	0	2.21466
HFWL7BBXY_1_IDT-DUI-NXT-131	HFWL7BBXY	1017156	2915	rep2	Sel_Intermed_Cd4-Cd8+	Others	Cd8+	Cd4-	Zbtb7b-Runx3-	-2.50119	Cd4-Cd8+	-5_to_-2.5	0	1.07059	0	0	0.171257	4.2987
HFWL7BBXY_3_IDT-DUI-NXT-217	HFWL7BBXY	1077404	2611	rep2	CD69negDP	Others	Cd8+	Cd4+	Zbtb7b-Runx3-	-7.40387	Cd4+Cd8+	-10_to_-5	2.34736	4.01574	0	0	0	0
HFWL7BBXY_3_IDT-DUI-NXT-321	HFWL7BBXY	1182453	1628	rep2	CD8SP	Others	Cd8+	Cd4-	Zbtb7b-Runx3-	4.35593	Cd4-Cd8+	2.5_to_7.5	0	2.63106	0	0	0	0
HFWL7BBXY_2_IDT-DUI-NXT-261	HFWL7BBXY	1360894	3094	rep2	CD8SP	Others	Cd8+	Cd4-	Zbtb7b-Runx3-	2.68759	Cd4-Cd8+	2.5_to_7.5	0	4.45027	2.71525	0	0	2.80852
HFWL7BBXY_1_IDT-DUI-NXT-383	HFWL7BBXY	660042	3900	rep2	Sel_Intermed_Cd4+Cd8-	Others	Cd8-	Cd4+	Others	7.14295	Cd4+Cd8-	2.5_to_7.5	0.992089	0	0.0298511	0	0	2.96724
HFWL7BBXY_3_IDT-DUI-NXT-117	HFWL7BBXY	1367338	3059	rep2	CD8SP	Others	Cd8+	Cd4-	Others	6.3357	Cd4-Cd8+	2.5_to_7.5	0	3.3496	1.75745	0	0	0.633891
HFWL7BBXY_2_IDT-DUI-NXT-379	HFWL7BBXY	698892	3544	rep2	CD4SP_Mature	Others	Cd8-	Cd4+	Others	7.38861	Cd4+Cd8-	2.5_to_7.5	1.67168	0	0	0	1.35848	0
HFWL7BBXY_2_IDT-DUI-NXT-109	HFWL7BBXY	1108957	2268	rep2	CD69negDP	Others	Cd8+	Cd4+	Zbtb7b-Runx3-	-7.52918	Cd4+Cd8+	-10_to_-5	1.91134	4.12777	0.00897707	0	0	0
HFWL7BBXY_1_IDT-DUI-NXT-151	HFWL7BBXY	804931	3236	rep2	CD4SP_Mature	Others	Cd8-	Cd4+	Others	6.64811	Cd4+Cd8-	2.5_to_7.5	2.56598	0	1.43633	0	0	2.44754
HFWL7BBXY_3_IDT-DUI-NXT-157	HFWL7BBXY	1005080	2830	rep2	CD69negDP	Others	Cd8+	Cd4+	Others	-7.53054	Cd4+Cd8+	-10_to_-5	2.32563	3.6465	0	0	0	0
HFWL7BBXY_1_IDT-DUI-NXT-73	HFWL7BBXY	1145604	2465	rep2	CD69negDP	Others	Cd8+	Cd4+	Zbtb7b-Runx3-	-11.1684	Cd4+Cd8+	-10_to_-5	3.44691	3.61206	0	0	0	0
HFWL7BBXY_3_IDT-DUI-NXT-185	HFWL7BBXY	1031777	3155	rep2	Sel_Intermed_Cd4+Cd8+	Others	Cd8+	Cd4+	Others	0.626148	Cd4+Cd8+	0_to_2.5	0.127239	1.76077	1.546	1.03404	0	4.78578
HFWL7BBXY_2_IDT-DUI-NXT-115	HFWL7BBXY	1421602	3379	rep2	CD4SP_Mature	Others	Cd8-	Cd4+	Others	2.23598	Cd4+Cd8-	0_to_2.5	2.25398	0	2.22095	2.60789	1.15265	3.61153
HFWL7BBXY_2_IDT-DUI-NXT-235	HFWL7BBXY	1241896	2785	rep2	CD4SP_Mature	Others	Cd8-	Cd4+	Others	6.89707	Cd4+Cd8-	2.5_to_7.5	0.708372	0	1.99732	2.01894	0	1.87792
HFWL7BBXY_1_IDT-DUI-NXT-55	HFWL7BBXY	573512	3119	rep2	CD4SP_Mature	Others	Cd8-	Cd4+	Zbtb7b-Runx3-	6.57493	Cd4+Cd8-	2.5_to_7.5	2.91527	0	1.88663	0	0	1.15674
HFWL7BBXY_1_IDT-DUI-NXT-11	HFWL7BBXY	717967	3035	rep2	Sel_Intermed_Cd4+Cd8+	Others	Cd8+	Cd4+	Others	-0.849533	Cd4+Cd8+	-2.5_to_0	1.38494	1.9523	0	0	0.28839	4.19349
HFWL7BBXY_2_IDT-DUI-NXT-131	HFWL7BBXY	1244193	2757	rep2	Sel_Intermed_Cd4+Cd8+	Others	Cd8+	Cd4+	Zbtb7b-Runx3-	0.771125	Cd4+Cd8+	0_to_2.5	0.945973	2.88987	0	0	0	1.8089
HFWL7BBXY_2_IDT-DUI-NXT-365	HFWL7BBXY	919341	3743	rep2	Sel_Intermed_Cd4+Cd8-	Others	Cd8-	Cd4+	Others	0.257479	Cd4+Cd8-	0_to_2.5	1.57009	0	0	0	0	2.64127
HFWL7BBXY_2_IDT-DUI-NXT-87	HFWL7BBXY	1035230	2068	rep2	Sel_Intermed_Cd4+Cd8+	Others	Cd8+	Cd4+	Zbtb7b-Runx3-	-5.87417	Cd4+Cd8+	-10_to_-5	1.52462	4.17372	0	0	0	0
HFWL7BBXY_2_IDT-DUI-NXT-309	HFWL7BBXY	532920	3574	rep2	CD8SP	Others	Cd8+	Cd4-	Zbtb7b-Runx3-	6.9335	Cd4-Cd8+	2.5_to_7.5	0	3.1162	2.92926	2.54232	0	1.68819
HFWL7BBXY_2_IDT-DUI-NXT-373	HFWL7BBXY	655749	1378	rep2	CD69negDP	Others	Cd8+	Cd4+	Zbtb7b-Runx3-	-7.66577	Cd4+Cd8+	-10_to_-5	4.02736	4.06182	0	0	0	0
HFWL7BBXY_1_IDT-DUI-NXT-197	HFWL7BBXY	769443	3437	rep2	Sel_Intermed_Cd4-Cd8+	Others	Cd8+	Cd4-	Zbtb7b-Runx3-	0.693093	Cd4-Cd8+	0_to_2.5	0	3.27711	2.1338	0	0	0.241317
HFWL7BBXY_3_IDT-DUI-NXT-253	HFWL7BBXY	886411	2419	rep2	CD69negDP	Others	Cd8+	Cd4+	Zbtb7b-Runx3-	-7.53739	Cd4+Cd8+	-10_to_-5	2.00254	3.92471	0	0	0	0
HFWL7BBXY_1_IDT-DUI-NXT-185	HFWL7BBXY	987916	3116	rep2	Sel_Intermed_Cd4+Cd8+	Others	Cd8+	Cd4+	Others	-0.0772069	Cd4+Cd8+	-2.5_to_0	2.00248	1.17466	0	0	0	4.96522
HFWL7BBXY_1_IDT-DUI-NXT-201	HFWL7BBXY	851624	4502	rep2	CD8SP	Others	Cd8+	Cd4-	Others	7.93109	Cd4-Cd8+	-10_to_-5	0	3.15141	0	0	0	0
HFWL7BBXY_3_IDT-DUI-NXT-181	HFWL7BBXY	964910	3203	rep2	CD69negDP	Others	Cd8+	Cd4+	Zbtb7b-Runx3-	-6.71615	Cd4+Cd8+	-10_to_-5	1.46001	3.8056	0	0	0	0
HFWL7BBXY_2_IDT-DUI-NXT-181	HFWL7BBXY	1158230	2051	rep2	CD69negDP	Others	Cd8+	Cd4+	Zbtb7b-Runx3-	-8.50724	Cd4+Cd8+	-10_to_-5	1.15282	4.15796	0	0	0	0
HFWL7BBXY_3_IDT-DUI-NXT-177	HFWL7BBXY	561565	865	rep2	CD8SP	Others	Cd8+	Cd4-	Zbtb7b-Runx3-	3.28741	Cd4-Cd8+	2.5_to_7.5	0	1.8992	2.52316	0	0	0
HFWL7BBXY_2_IDT-DUI-NXT-47	HFWL7BBXY	696612	2721	rep2	Sel_Intermed_Cd4+Cd8+	Others	Cd8+	Cd4+	Zbtb7b-Runx3-	-1.88733	Cd4+Cd8+	-2.5_to_0	2.45297	1.54528	0	0	0.171107	5.60384
HFWL7BBXY_3_IDT-DUI-NXT-111	HFWL7BBXY	1122370	2253	rep2	Sel_Intermed_Cd4+Cd8+	Others	Cd8+	Cd4+	Zbtb7b-Runx3-	-2.69856	Cd4+Cd8+	-5_to_-2.5	1.54704	3.00173	0	0.543305	0	3.23173
HFWL7BBXY_2_IDT-DUI-NXT-315	HFWL7BBXY	1000305	3097	rep2	Sel_Intermed_Cd4+Cd8-	Others	Cd8-	Cd4+	Zbtb7b-Runx3-	-1.48895	Cd4+Cd8-	-2.5_to_0	1.79317	0	1.25824	2.53896	0	3.74756
HFWL7BBXY_3_IDT-DUI-NXT-167	HFWL7BBXY	716577	2172	rep2	Sel_Intermed_Cd4+Cd8+	Others	Cd8+	Cd4+	Zbtb7b-Runx3-	-1.91883	Cd4+Cd8+	-2.5_to_0	2.1653	2.76834	0	0	0	0
HFWL7BBXY_3_IDT-DUI-NXT-363	HFWL7BBXY	836298	2474	rep2	Sel_Intermed_Cd4-Cd8+	Others	Cd8+	Cd4-	Others	-2.29135	Cd4-Cd8+	-2.5_to_0	0	2.72165	4.29188	0	0.839548	2.7655
HFWL7BBXY_3_IDT-DUI-NXT-239	HFWL7BBXY	644495	1117	rep2	Sel_Intermed_Cd4-Cd8+	Others	Cd8+	Cd4-	Zbtb7b-Runx3-	1.00491	Cd4-Cd8+	0_to_2.5	0	4.0016	0	0	0	2.56448
HFWL7BBXY_3_IDT-DUI-NXT-275	HFWL7BBXY	1098733	2832	rep2	Sel_Intermed_Cd4+Cd8-	Others	Cd8-	Cd4+	Zbtb7b-Runx3-	-1.9715	Cd4+Cd8-	-2.5_to_0	2.18298	0	1.86294	1.99755	0	3.84448
HFWL7BBXY_2_IDT-DUI-NXT-273	HFWL7BBXY	915294	3780	rep2	CD8SP	Others	Cd8+	Cd4-	Others	5.12297	Cd4-Cd8+	2.5_to_7.5	0	3.78251	0	1.0537	0	1.33131
HFWL7BBXY_2_IDT-DUI-NXT-61	HFWL7BBXY	1227075	2192	rep2	CD69negDP	Others	Cd8+	Cd4+	Zbtb7b-Runx3-	-9.20847	Cd4+Cd8+	-10_to_-5	1.73369	3.93846	0	0	0	0
HFWL7BBXY_3_IDT-DUI-NXT-297	HFWL7BBXY	1076440	4521	rep2	CD8SP	Others	Cd8+	Cd4-	Others	7.74239	Cd4-Cd8+	-10_to_-5	0	2.37445	0	0	0	0
HFWL7BBXY_2_IDT-DUI-NXT-319	HFWL7BBXY	747905	3500	rep2	CD4SP_Mature	Others	Cd8-	Cd4+	Others	6.06447	Cd4+Cd8-	2.5_to_7.5	0.854602	0	0	0	0	2.22604
HFWL7BBXY_1_IDT-DUI-NXT-179	HFWL7BBXY	1085413	3390	rep2	Sel_Intermed_Cd4-Cd8+	Others	Cd8+	Cd4-	Zbtb7b-Runx3-	-0.238695	Cd4-Cd8+	-2.5_to_0	0.0450359	0.153438	0	0	0.222146	3.08501
HFWL7BBXY_1_IDT-DUI-NXT-37	HFWL7BBXY	943438	2130	rep2	CD69negDP	Others	Cd8+	Cd4+	Zbtb7b-Runx3-	-7.5703	Cd4+Cd8+	-10_to_-5	1.90249	3.82067	0	0	0	0
HFWL7BBXY_2_IDT-DUI-NXT-13	HFWL7BBXY	1183331	2289	rep2	CD69negDP	Others	Cd8+	Cd4+	Zbtb7b-Runx3-	-7.87478	Cd4+Cd8+	-10_to_-5	2.37353	3.83815	1.9447	0	0	0
HFWL7BBXY_1_IDT-DUI-NXT-355	HFWL7BBXY	959851	3447	rep2	CD4SP_Mature	Others	Cd8-	Cd4+	Others	6.72274	Cd4+Cd8-	2.5_to_7.5	0.886782	0	0.05078	0	0	1.94157
HFWL7BBXY_1_IDT-DUI-NXT-255	HFWL7BBXY	1348194	2691	rep2	Sel_Intermed_Cd4+Cd8+	Others	Cd8+	Cd4+	Zbtb7b-Runx3-	-1.91878	Cd4+Cd8+	-2.5_to_0	2.86283	2.56619	0	0.224893	0	3.02908
HFWL7BBXY_2_IDT-DUI-NXT-43	HFWL7BBXY	1234640	2667	rep2	CD4SP_Mature	Others	Cd8-	Cd4+	Others	5.81685	Cd4+Cd8-	2.5_to_7.5	2.66248	0	0	0	0	0
HFWL7BBXY_3_IDT-DUI-NXT-37	HFWL7BBXY	697394	2280	rep2	CD69negDP	Others	Cd8+	Cd4+	Zbtb7b-Runx3-	-7.53374	Cd4+Cd8+	-10_to_-5	1.9222	4.04245	0	0	0	0
HFWL7BBXY_3_IDT-DUI-NXT-341	HFWL7BBXY	1105197	2883	rep2	Sel_Intermed_Cd4+Cd8-	Others	Cd8-	Cd4+	Others	-0.546053	Cd4+Cd8-	-2.5_to_0	1.70584	0	2.20408	2.47907	0	4.47701
HFWL7BBXY_1_IDT-DUI-NXT-247	HFWL7BBXY	1458443	3579	rep2	CD4SP_Mature	Others	Cd8-	Cd4+	Others	5.12253	Cd4+Cd8-	2.5_to_7.5	1.89768	0	0.0534014	0	0	2.32791
HFWL7BBXY_2_IDT-DUI-NXT-89	HFWL7BBXY	973370	3139	rep2	Sel_Intermed_Cd4+Cd8-	Others	Cd8-	Cd4+	Others	2.58475	Cd4+Cd8-	2.5_to_7.5	2.5945	0	3.4293	2.03566	2.96103	3.69166
HFWL7BBXY_3_IDT-DUI-NXT-33	HFWL7BBXY	567496	2451	rep2	CD8SP	Others	Cd8+	Cd4-	Others	6.94745	Cd4-Cd8+	2.5_to_7.5	0	3.2405	0	0	0	0.191822
HFWL7BBXY_1_IDT-DUI-NXT-43	HFWL7BBXY	870876	3001	rep2	CD4SP_Mature	Others	Cd8-	Cd4+	Others	4.53434	Cd4+Cd8-	2.5_to_7.5	2.59106	0	0	0	0	3.11025
HFWL7BBXY_1_IDT-DUI-NXT-273	HFWL7BBXY	783169	3393	rep2	CD8SP	Others	Cd8+	Cd4-	Others	7.10148	Cd4-Cd8+	2.5_to_7.5	0	3.16343	0.0856091	0	0	0
HFWL7BBXY_1_IDT-DUI-NXT-195	HFWL7BBXY	1071936	2725	rep2	Sel_Intermed_Cd4+Cd8+	Others	Cd8+	Cd4+	Zbtb7b-Runx3-	-2.35036	Cd4+Cd8+	-2.5_to_0	1.45266	3.00146	0	0.967957	1.35891	0
HFWL7BBXY_3_IDT-DUI-NXT-263	HFWL7BBXY	982144	2334	rep2	Sel_Intermed_Cd4+Cd8+	Others	Cd8+	Cd4+	Zbtb7b-Runx3-	-1.80838	Cd4+Cd8+	-2.5_to_0	2.14173	2.82755	3.2762	2.60969	0.250829	4.88287
HFWL7BBXY_2_IDT-DUI-NXT-205	HFWL7BBXY	1093819	2685	rep2	CD69negDP	Others	Cd8+	Cd4+	Zbtb7b-Runx3-	-6.29354	Cd4+Cd8+	-10_to_-5	1.81598	3.85237	0	0	0	0
HFWL7BBXY_1_IDT-DUI-NXT-119	HFWL7BBXY	1061763	2906	rep2	Sel_Intermed_Cd4-Cd8+	Others	Cd8+	Cd4-	Others	1.06436	Cd4-Cd8+	0_to_2.5	0	2.21957	0	0	0	2.00589
HFWL7BBXY_2_IDT-DUI-NXT-189	HFWL7BBXY	815259	4208	rep2	CD8SP	Others	Cd8+	Cd4-	Others	6.83133	Cd4-Cd8+	2.5_to_7.5	0	3.12877	0.0361372	0	0	1.66641
HFWL7BBXY_2_IDT-DUI-NXT-289	HFWL7BBXY	890761	1938	rep2	CD69negDP	Others	Cd8+	Cd4+	Zbtb7b-Runx3-	-8.60693	Cd4+Cd8+	-10_to_-5	2.44206	4.03211	0	0	0	0
HFWL7BBXY_3_IDT-DUI-NXT-349	HFWL7BBXY	1179292	2604	rep2	CD69negDP	Others	Cd8+	Cd4+	Zbtb7b-Runx3-	-8.95137	Cd4+Cd8+	-10_to_-5	2.30397	4.49151	0	0	0	0.341477
HFWL7BBXY_1_IDT-DUI-NXT-169	HFWL7BBXY	1068333	3884	rep2	CD69negDP	Others	Cd8+	Cd4+	Zbtb7b-Runx3-	-6.81244	Cd4+Cd8+	-10_to_-5	2.15942	4.18764	0	0	0	0
HFWL7BBXY_2_IDT-DUI-NXT-103	HFWL7BBXY	1223353	3573	rep2	CD4SP_Mature	Others	Cd8-	Cd4+	Others	6.4497	Cd4+Cd8-	2.5_to_7.5	1.51998	0	0	0	0	0.00814103
HFWL7BBXY_1_IDT-DUI-NXT-13	HFWL7BBXY	1037377	2626	rep2	CD69negDP	Others	Cd8+	Cd4+	Zbtb7b-Runx3-	-7.84	Cd4+Cd8+	-10_to_-5	2.90603	4.35314	0	0	0	0
HFWL7BBXY_2_IDT-DUI-NXT-193	HFWL7BBXY	1111398	2372	rep2	CD69negDP	Others	Cd8+	Cd4+	Zbtb7b-Runx3-	-8.04471	Cd4+Cd8+	-10_to_-5	2.73061	4.54368	0	0	0	0
HFWL7BBXY_2_IDT-DUI-NXT-363	HFWL7BBXY	909308	2479	rep2	Sel_Intermed_Cd4+Cd8+	Others	Cd8+	Cd4+	Zbtb7b-Runx3-	-1.91748	Cd4+Cd8+	-2.5_to_0	2.50015	3.13908	0	0	1.66562	4.38853
HFWL7BBXY_2_IDT-DUI-NXT-221	HFWL7BBXY	1424187	3361	rep2	Sel_Intermed_Cd4+Cd8-	Others	Cd8-	Cd4+	Others	0.45246	Cd4+Cd8-	0_to_2.5	0.958559	0	0	0	0	4.61248
HFWL7BBXY_1_IDT-DUI-NXT-159	HFWL7BBXY	833459	3261	rep2	Sel_Intermed_Cd4-Cd8+	Others	Cd8+	Cd4-	Zbtb7b-Runx3-	2.96402	Cd4-Cd8+	2.5_to_7.5	0	4.29031	3.99046	2.92581	2.47707	2.64291

## Sheet: Fig3b
				TCR
Subset	versus	Subset		Activ. z-score	P-value
Cd4+Cd8a+		CD69- DP		2.583	2.41e-19
Cd4+Cd8a-		CD69- DP		3.859	1.47e-32
Cd4-Cd8a+		CD69- DP		3.736	2.61e-42
Cd4-Cd8a+		Cd4+Cd8a-		2.61	2.5e-06
Cd4+8- Zbtb7b+		CD69- DP		4.35	4.3e-33
Cd4+8- Zbtb7b+		Cd4+8- Zbtb7b-		0.513	0.000151
				CD3
Subset	versus	Subset		Activ. z-score	P-value
Cd4+Cd8a+		CD69- DP		1.565	5.44e-23
Cd4+Cd8a-		CD69- DP		3.139	8.73e-27
Cd4-Cd8a+		CD69- DP		4.428	1.16e-28
Cd4-Cd8a+		Cd4+Cd8a-		2.601	2.5e-06
Cd4+8- Zbtb7b+		CD69- DP		3.755	1.39e-25
Cd4+8- Zbtb7b+		Cd4+8- Zbtb7b-		1.949	8.07e-06

## Sheet: Fig4a
Cd4+Cd8+_vs_CD69negDP adj P				Cd4+Cd8-_vs_CD69negDP adj P				Cd4-Cd8+_vs_CD69negDP adj P
Gene_name	avg_logFC	p_val_adj		Gene_name	avg_logFC	p_val_adj		Gene_name	avg_logFC	p_val_adj
Hmgb1	-1.00121	1.09623e-14		Gtf2h4	-1.60276	9.08991e-09		Ets2	-1.52003	3.74005e-06
Ets2	-0.99001	0.000347178		Ets2	-1.38633	3.75221e-07		Tcf12	-1.30442	8.51083e-06
Gtf2h4	-0.972882	0.000863697		Myb	-1.31694	2.1445e-13		Gtf2h4	-1.29698	4.23679e-05
E2f2	-0.843423	0.000225947		Hmgb1	-1.20184	8.4889e-15		Hmgb1	-1.24259	5.94101e-13
Tcf12	-0.725025	0.0381112		Nfatc3	-1.10162	0.000146082		Nfatc3	-1.13331	0.000429815
Myb	-0.586083	0.00118284		Tcf12	-1.0965	5.96112e-05		E2f2	-0.90741	0.0108317
Cbfa2t3	-0.563162	0.00191033		Klf13	-0.940105	2.84442e-08		Klf13	-0.751829	0.000780871
Klf13	-0.51919	0.000364293		Cbfa2t3	-0.663725	0.00198727		Myb	-0.729195	0.000125667
Satb1	0.435261	0.00116873		Apex1	0.388082	0.003052		Cbfa2t3	-0.678421	0.0108317
Ets1	0.557417	0.0059294		Satb1	0.486475	0.000122122		Relb	0.438479	0.0451789
Mllt6	0.58258	8.39951e-06		Mllt6	0.496855	2.82355e-10		Runx3	0.528956	0.000155175
Bach2	0.604817	0.0117713		Ybx1	0.535649	0.00273675		Mllt6	0.58941	1.67884e-09
Junb	0.838569	1.38097e-05		Egr2	0.635255	0.00422094		Bach2	0.689725	3.4895e-08
Nr4a1	0.873138	0.00601338		Zbtb7b	0.696154	5.90536e-09		Egr1	0.784947	0.012655
Nab2	0.997699	7.13347e-11		Junb	0.85421	9.76011e-08		Nab2	0.862039	9.19154e-14
Egr1	1.13067	0.0240332		Gata3	1.02698	6.45426e-05		Nr4a1	0.916546	0.00893388
Id2	1.39587	0.00128229		Nab2	1.08061	1.60138e-16		Id2	0.991008	0.0077294
				Bach2	1.08136	1.17658e-11
				Nr4a1	1.08477	0.00422094
				Fos	1.10503	0.00711078
				Egr1	1.34201	6.06554e-09
				Lef1	1.54031	2.17696e-07
				Id2	2.23709	9.39461e-12

## Sheet: Fig4b
Cd4+Cd8-_vs_Cd4-Cd8+ nominal P
Gene_name	avg_logFC	p_val
Zbtb7b	0.696154	1.64514e-08
Satb1	0.449791	1.70947e-05
Gata3	0.786226	9.72022e-05
Id2	1.24609	0.000116137
Ikzf3	-0.477159	0.000212192
Lef1	0.802275	0.000480919
Sox4	0.446382	0.000816238
Max	0.33677	0.00124789
Runx3	-0.410873	0.00157061
Ddx3x	-0.623842	0.00285137
Hdac7	-0.372369	0.00576841
Egr1	0.557064	0.00850872
Atf6	0.308437	0.00871465
Hmgb2	0.588805	0.00917637
Elf4	-0.367961	0.00922738
Pias3	0.072806	0.00946072

## Sheet: Fig4c
	% Zbtb7b+	Number			% Runx3+	Number
CD69 neg DP	0	83		CD69 neg DP	4.82	83
Cd4+Cd8a+ sel int	5.66	77		Cd4+Cd8a+ sel int	8.17	77
Cd4+Cd8a- sel int	52.63	103		Cd4+Cd8a- sel int	21.05	103
Cd4-Cd8a+ sel int	0	47		Cd4-Cd8a+ sel int	47.83	47
CD4 SP	83.33	84		CD4 SP	24.36	84
CD8 SP	0	77		CD8 SP	77.92	77

## Sheet: Fig4d
	orig.ident	nCount_RNA	nFeature_RNA	rep	celltype	Cd4.Cd8.	Cd8	Cd4	Zbtb7b.Runx3.	PC_1	Cd4Cd8	PC1_range	Cd4	Cd8a	Zbtb7b
HFWL7BBXY_1_IDT-DUI-NXT-349	HFWL7BBXY	1175453	2974	rep2	CD69negDP	Others	Cd8+	Cd4+	Zbtb7b-Runx3-	-7.93349	Cd4+Cd8+	-10_to_-5	1.97197	4.32716	0
HFWL7BBXY_3_IDT-DUI-NXT-179	HFWL7BBXY	775338	2436	rep2	Sel_Intermed_Cd4+Cd8-	Others	Cd8-	Cd4+	Others	-1.29798	Cd4+Cd8-	-2.5_to_0	2.85458	0	0.52855
HFWL7BBXY_2_IDT-DUI-NXT-297	HFWL7BBXY	968717	3368	rep2	CD8SP	Others	Cd8+	Cd4-	Zbtb7b-Runx3-	5.51383	Cd4-Cd8+	2.5_to_7.5	0	4.60936	0
HFWL7BBXY_2_IDT-DUI-NXT-147	HFWL7BBXY	1097213	1949	rep2	Sel_Intermed_Cd4+Cd8+	Others	Cd8+	Cd4+	Zbtb7b-Runx3-	-6.16867	Cd4+Cd8+	-10_to_-5	2.13155	4.6537	0
HFWL7BBXY_2_IDT-DUI-NXT-83	HFWL7BBXY	761235	1875	rep2	Sel_Intermed_Cd4+Cd8-	Others	Cd8-	Cd4+	Others	-1.32806	Cd4+Cd8-	-2.5_to_0	2.58547	0	0.456163
HFWL7BBXY_3_IDT-DUI-NXT-283	HFWL7BBXY	547517	2488	rep2	CD4SP_Mature	Cd4-Cd8-	Cd8-	Cd4-	Others	6.43469	Cd4-Cd8-	2.5_to_7.5	0	0	0.363491
HFWL7BBXY_1_IDT-DUI-NXT-79	HFWL7BBXY	554907	3103	rep2	CD4SP_Mature	Others	Cd8-	Cd4+	Others	3.02811	Cd4+Cd8-	2.5_to_7.5	2.37987	0	0.542813
HFWL7BBXY_3_IDT-DUI-NXT-379	HFWL7BBXY	792388	2942	rep2	CD4SP_Mature	Others	Cd8-	Cd4+	Others	6.39974	Cd4+Cd8-	2.5_to_7.5	1.64671	0	0.734926
HFWL7BBXY_2_IDT-DUI-NXT-95	HFWL7BBXY	678945	2491	rep2	Sel_Intermed_Cd4+Cd8+	Others	Cd8+	Cd4+	Zbtb7b-Runx3-	0.280657	Cd4+Cd8+	0_to_2.5	3.40515	2.26804	0.0846834
HFWL7BBXY_1_IDT-DUI-NXT-203	HFWL7BBXY	950928	3630	rep2	Sel_Intermed_Cd4-Cd8+	Others	Cd8+	Cd4-	Others	1.32767	Cd4-Cd8+	0_to_2.5	0	2.84399	0
HFWL7BBXY_1_IDT-DUI-NXT-141	HFWL7BBXY	919736	3655	rep2	CD8SP	Others	Cd8+	Cd4-	Zbtb7b-Runx3-	6.50856	Cd4-Cd8+	2.5_to_7.5	0	3.86101	0
HFWL7BBXY_3_IDT-DUI-NXT-309	HFWL7BBXY	996522	3534	rep2	CD8SP	Others	Cd8+	Cd4-	Others	6.12301	Cd4-Cd8+	2.5_to_7.5	0	3.98683	0
HFWL7BBXY_1_IDT-DUI-NXT-251	HFWL7BBXY	1201799	3508	rep2	Sel_Intermed_Cd4+Cd8+	Others	Cd8+	Cd4+	Zbtb7b-Runx3-	0.226968	Cd4+Cd8+	0_to_2.5	1.59313	2.83425	0
HFWL7BBXY_3_IDT-DUI-NXT-233	HFWL7BBXY	779392	2585	rep2	Sel_Intermed_Cd4+Cd8-	Others	Cd8-	Cd4+	Zbtb7b-Runx3-	0.853519	Cd4+Cd8-	0_to_2.5	1.06434	0	0.0860067
HFWL7BBXY_2_IDT-DUI-NXT-7	HFWL7BBXY	1216499	2804	rep2	CD4SP_Mature	Others	Cd8-	Cd4+	Zbtb7b-Runx3-	5.6472	Cd4+Cd8-	2.5_to_7.5	2.65511	0	0
HFWL7BBXY_1_IDT-DUI-NXT-315	HFWL7BBXY	1183656	2909	rep2	Sel_Intermed_Cd4+Cd8+	Others	Cd8+	Cd4+	Zbtb7b-Runx3-	-1.31287	Cd4+Cd8+	-2.5_to_0	0.381625	4.11998	0
HFWL7BBXY_1_IDT-DUI-NXT-115	HFWL7BBXY	970945	3637	rep2	CD4SP_Mature	Others	Cd8-	Cd4+	Others	7.19545	Cd4+Cd8-	2.5_to_7.5	1.3079	0	0.448817
HFWL7BBXY_2_IDT-DUI-NXT-371	HFWL7BBXY	1047119	3008	rep2	Sel_Intermed_Cd4+Cd8-	Others	Cd8-	Cd4+	Zbtb7b-Runx3-	-0.701043	Cd4+Cd8-	-2.5_to_0	2.23195	0	0
HFWL7BBXY_1_IDT-DUI-NXT-363	HFWL7BBXY	1334379	2650	rep2	Sel_Intermed_Cd4+Cd8+	Others	Cd8+	Cd4+	Zbtb7b-Runx3-	-3.5609	Cd4+Cd8+	-5_to_-2.5	0.641483	2.83277	0
HFWL7BBXY_2_IDT-DUI-NXT-347	HFWL7BBXY	795728	3038	rep2	Sel_Intermed_Cd4+Cd8-	Others	Cd8-	Cd4+	Zbtb7b-Runx3-	-0.914996	Cd4+Cd8-	-2.5_to_0	1.31562	0	0
HFWL7BBXY_3_IDT-DUI-NXT-141	HFWL7BBXY	1051798	2993	rep2	CD8SP	Others	Cd8+	Cd4-	Others	2.69231	Cd4-Cd8+	2.5_to_7.5	0	3.50347	0
HFWL7BBXY_2_IDT-DUI-NXT-279	HFWL7BBXY	1226103	2825	rep2	Sel_Intermed_Cd4-Cd8+	Others	Cd8+	Cd4-	Others	0.158737	Cd4-Cd8+	0_to_2.5	0	2.74145	0
HFWL7BBXY_1_IDT-DUI-NXT-95	HFWL7BBXY	698248	2293	rep2	Sel_Intermed_Cd4+Cd8+	Others	Cd8+	Cd4+	Zbtb7b-Runx3-	-2.46247	Cd4+Cd8+	-2.5_to_0	2.98227	2.18667	0
HFWL7BBXY_3_IDT-DUI-NXT-291	HFWL7BBXY	1118672	3119	rep2	Sel_Intermed_Cd4+Cd8+	Others	Cd8+	Cd4+	Zbtb7b-Runx3-	-1.51737	Cd4+Cd8+	-2.5_to_0	0.101898	1.23559	0
HFWL7BBXY_2_IDT-DUI-NXT-27	HFWL7BBXY	1202692	2981	rep2	Sel_Intermed_Cd4+Cd8-	Others	Cd8-	Cd4+	Zbtb7b-Runx3-	-1.43061	Cd4+Cd8-	-2.5_to_0	2.46109	0	0
HFWL7BBXY_3_IDT-DUI-NXT-83	HFWL7BBXY	846641	3197	rep2	Sel_Intermed_Cd4+Cd8+	Others	Cd8+	Cd4+	Zbtb7b-Runx3-	-0.267402	Cd4+Cd8+	-2.5_to_0	2.34085	0.621775	0
HFWL7BBXY_3_IDT-DUI-NXT-129	HFWL7BBXY	1163298	3246	rep2	CD8SP	Others	Cd8+	Cd4-	Others	6.01735	Cd4-Cd8+	2.5_to_7.5	0	3.58219	0
HFWL7BBXY_2_IDT-DUI-NXT-177	HFWL7BBXY	983796	3432	rep2	CD8SP	Others	Cd8+	Cd4-	Others	5.34733	Cd4-Cd8+	2.5_to_7.5	0	3.32446	0
HFWL7BBXY_3_IDT-DUI-NXT-91	HFWL7BBXY	1017095	4083	rep2	CD4SP_Mature	Others	Cd8-	Cd4+	Others	4.7657	Cd4+Cd8-	2.5_to_7.5	2.49241	0	1.13586
HFWL7BBXY_2_IDT-DUI-NXT-151	HFWL7BBXY	1405048	2653	rep2	CD4SP_Mature	Cd4-Cd8-	Cd8-	Cd4-	Zbtb7b-Runx3-	6.03078	Cd4-Cd8-	2.5_to_7.5	0	0	0
HFWL7BBXY_3_IDT-DUI-NXT-119	HFWL7BBXY	1090374	3046	rep2	Sel_Intermed_Cd4-Cd8+	Others	Cd8+	Cd4-	Others	1.86447	Cd4-Cd8+	0_to_2.5	0	4.16241	0
HFWL7BBXY_2_IDT-DUI-NXT-99	HFWL7BBXY	1387040	2911	rep2	Sel_Intermed_Cd4+Cd8-	Others	Cd8-	Cd4+	Zbtb7b-Runx3-	-0.912228	Cd4+Cd8-	-2.5_to_0	0.961245	0	0
HFWL7BBXY_2_IDT-DUI-NXT-253	HFWL7BBXY	1197992	2222	rep2	CD69negDP	Others	Cd8+	Cd4+	Zbtb7b-Runx3-	-6.22382	Cd4+Cd8+	-10_to_-5	2.52727	4.6824	0
HFWL7BBXY_1_IDT-DUI-NXT-57	HFWL7BBXY	821173	3892	rep2	CD8SP	Others	Cd8+	Cd4-	Others	4.14646	Cd4-Cd8+	2.5_to_7.5	0	4.13843	0
HFWL7BBXY_3_IDT-DUI-NXT-213	HFWL7BBXY	744833	3578	rep2	CD8SP	Others	Cd8+	Cd4-	Others	7.19284	Cd4-Cd8+	2.5_to_7.5	0	3.66481	0
HFWL7BBXY_3_IDT-DUI-NXT-299	HFWL7BBXY	872337	2763	rep2	Sel_Intermed_Cd4+Cd8+	Others	Cd8+	Cd4+	Zbtb7b-Runx3-	-1.2759	Cd4+Cd8+	-2.5_to_0	1.38428	1.78184	0
HFWL7BBXY_3_IDT-DUI-NXT-225	HFWL7BBXY	676796	1256	rep2	CD8SP	Others	Cd8+	Cd4-	Others	1.90119	Cd4-Cd8+	0_to_2.5	0	3.2649	0
HFWL7BBXY_2_IDT-DUI-NXT-55	HFWL7BBXY	911029	2979	rep2	CD4SP_Mature	Others	Cd8-	Cd4+	Zbtb7b-Runx3-	6.44889	Cd4+Cd8-	2.5_to_7.5	1.94337	0	0
HFWL7BBXY_2_IDT-DUI-NXT-117	HFWL7BBXY	1154666	3728	rep2	CD8SP	Others	Cd8+	Cd4-	Others	6.86797	Cd4-Cd8+	2.5_to_7.5	0	3.59587	0
HFWL7BBXY_1_IDT-DUI-NXT-83	HFWL7BBXY	574100	3038	rep2	Sel_Intermed_Cd4+Cd8+	Others	Cd8+	Cd4+	Others	-1.17792	Cd4+Cd8+	-2.5_to_0	2.44416	2.01452	0.324406
HFWL7BBXY_2_IDT-DUI-NXT-169	HFWL7BBXY	898325	2696	rep2	CD69negDP	Others	Cd8+	Cd4+	Zbtb7b-Runx3-	-7.96804	Cd4+Cd8+	-10_to_-5	1.92665	4.04195	0
HFWL7BBXY_2_IDT-DUI-NXT-167	HFWL7BBXY	1071572	2943	rep2	Sel_Intermed_Cd4+Cd8+	Others	Cd8+	Cd4+	Zbtb7b-Runx3-	2.9104	Cd4+Cd8+	2.5_to_7.5	0.902247	2.94354	0
HFWL7BBXY_3_IDT-DUI-NXT-315	HFWL7BBXY	976459	2705	rep2	Sel_Intermed_Cd4+Cd8+	Others	Cd8+	Cd4+	Zbtb7b-Runx3-	-0.99427	Cd4+Cd8+	-2.5_to_0	1.70213	3.57535	0
HFWL7BBXY_1_IDT-DUI-NXT-239	HFWL7BBXY	1115564	3258	rep2	Sel_Intermed_Cd4+Cd8+	Others	Cd8+	Cd4+	Others	0.972328	Cd4+Cd8+	0_to_2.5	2.12018	0.601413	0.929348
HFWL7BBXY_1_IDT-DUI-NXT-373	HFWL7BBXY	834624	2753	rep2	CD69negDP	Others	Cd8+	Cd4+	Zbtb7b-Runx3-	-8.18302	Cd4+Cd8+	-10_to_-5	2.5589	4.16539	0
HFWL7BBXY_2_IDT-DUI-NXT-267	HFWL7BBXY	963481	2763	rep2	Sel_Intermed_Cd4+Cd8+	Others	Cd8+	Cd4+	Others	-0.535395	Cd4+Cd8+	-2.5_to_0	1.37836	2.06317	0.61577
HFWL7BBXY_1_IDT-DUI-NXT-189	HFWL7BBXY	718045	3773	rep2	CD8SP	Others	Cd8+	Cd4-	Others	6.91197	Cd4-Cd8+	2.5_to_7.5	0	2.58756	0
HFWL7BBXY_1_IDT-DUI-NXT-289	HFWL7BBXY	1066483	2478	rep2	CD69negDP	Others	Cd8+	Cd4+	Zbtb7b-Runx3-	-8.11273	Cd4+Cd8+	-10_to_-5	2.91962	4.19091	0
HFWL7BBXY_1_IDT-DUI-NXT-45	HFWL7BBXY	606761	3732	rep2	CD8SP	Others	Cd8+	Cd4-	Zbtb7b-Runx3-	6.83121	Cd4-Cd8+	2.5_to_7.5	0	3.55771	0
HFWL7BBXY_2_IDT-DUI-NXT-107	HFWL7BBXY	1381093	3348	rep2	Sel_Intermed_Cd4-Cd8+	Others	Cd8+	Cd4-	Others	3.41138	Cd4-Cd8+	2.5_to_7.5	0	4.85543	0
HFWL7BBXY_1_IDT-DUI-NXT-51	HFWL7BBXY	1127644	2462	rep2	Sel_Intermed_Cd4-Cd8+	Others	Cd8+	Cd4-	Zbtb7b-Runx3-	-2.47874	Cd4-Cd8+	-2.5_to_0	0	2.51947	0
HFWL7BBXY_1_IDT-DUI-NXT-107	HFWL7BBXY	930845	3066	rep2	Sel_Intermed_Cd4+Cd8-	Others	Cd8-	Cd4+	Zbtb7b-Runx3-	-2.52788	Cd4+Cd8-	-5_to_-2.5	2.46508	0	0
HFWL7BBXY_3_IDT-DUI-NXT-59	HFWL7BBXY	683679	3398	rep2	Sel_Intermed_Cd4-Cd8+	Others	Cd8+	Cd4-	Others	3.98458	Cd4-Cd8+	2.5_to_7.5	0	2.35069	0
HFWL7BBXY_3_IDT-DUI-NXT-367	HFWL7BBXY	944231	2899	rep2	CD4SP_Mature	Others	Cd8-	Cd4+	Others	4.55666	Cd4+Cd8-	2.5_to_7.5	2.0431	0	0.548557
HFWL7BBXY_3_IDT-DUI-NXT-193	HFWL7BBXY	961671	2693	rep2	CD69negDP	Others	Cd8+	Cd4+	Zbtb7b-Runx3-	-6.36713	Cd4+Cd8+	-10_to_-5	3.10255	4.20655	0
HFWL7BBXY_3_IDT-DUI-NXT-17	HFWL7BBXY	845192	3038	rep2	Sel_Intermed_Cd4+Cd8-	Others	Cd8-	Cd4+	Others	-0.152932	Cd4+Cd8-	-2.5_to_0	0.853907	0	0.853907
HFWL7BBXY_2_IDT-DUI-NXT-23	HFWL7BBXY	793977	3178	rep2	Sel_Intermed_Cd4+Cd8-	Others	Cd8-	Cd4+	Zbtb7b-Runx3-	0.0773253	Cd4+Cd8-	0_to_2.5	1.46733	0	0
HFWL7BBXY_1_IDT-DUI-NXT-19	HFWL7BBXY	826642	3243	rep2	CD4SP_Mature	Others	Cd8-	Cd4+	Others	5.09446	Cd4+Cd8-	2.5_to_7.5	2.58979	0	0.386478
HFWL7BBXY_1_IDT-DUI-NXT-223	HFWL7BBXY	716024	3810	rep2	CD4SP_Mature	Others	Cd8-	Cd4+	Others	6.87531	Cd4+Cd8-	2.5_to_7.5	1.35866	0	0.278554
HFWL7BBXY_1_IDT-DUI-NXT-61	HFWL7BBXY	1003712	2510	rep2	CD69negDP	Others	Cd8+	Cd4+	Zbtb7b-Runx3-	-10.0045	Cd4+Cd8+	-10_to_-5	3.02225	4.62277	0
HFWL7BBXY_2_IDT-DUI-NXT-369	HFWL7BBXY	583366	3343	rep2	CD8SP	Others	Cd8+	Cd4-	Zbtb7b-Runx3-	6.94263	Cd4-Cd8+	2.5_to_7.5	0	3.61549	0
HFWL7BBXY_1_IDT-DUI-NXT-121	HFWL7BBXY	808151	1116	rep2	CD69negDP	Others	Cd8+	Cd4+	Zbtb7b-Runx3-	-6.18097	Cd4+Cd8+	-10_to_-5	2.65171	2.12227	0
HFWL7BBXY_2_IDT-DUI-NXT-9	HFWL7BBXY	828189	5063	rep2	CD8SP	Others	Cd8+	Cd4-	Others	5.50511	Cd4-Cd8+	2.5_to_7.5	0	3.86957	0
HFWL7BBXY_1_IDT-DUI-NXT-325	HFWL7BBXY	551834	2317	rep2	CD69negDP	Others	Cd8+	Cd4+	Zbtb7b-Runx3-	-8.15692	Cd4+Cd8+	-10_to_-5	3.28452	3.86491	0
HFWL7BBXY_1_IDT-DUI-NXT-361	HFWL7BBXY	955075	2290	rep2	CD69negDP	Others	Cd8+	Cd4+	Zbtb7b-Runx3-	-7.88522	Cd4+Cd8+	-10_to_-5	2.59189	4.38737	0
HFWL7BBXY_1_IDT-DUI-NXT-261	HFWL7BBXY	652785	3713	rep2	CD8SP	Others	Cd8+	Cd4-	Others	5.55845	Cd4-Cd8+	2.5_to_7.5	0	3.91702	0
HFWL7BBXY_3_IDT-DUI-NXT-165	HFWL7BBXY	1183641	4249	rep2	CD8SP	Others	Cd8+	Cd4-	Zbtb7b-Runx3-	4.16768	Cd4-Cd8+	2.5_to_7.5	0	2.61107	0
HFWL7BBXY_1_IDT-DUI-NXT-217	HFWL7BBXY	1024976	2493	rep2	CD69negDP	Others	Cd8+	Cd4+	Zbtb7b-Runx3-	-7.46628	Cd4+Cd8+	-10_to_-5	0.315351	3.97289	0
HFWL7BBXY_1_IDT-DUI-NXT-301	HFWL7BBXY	886939	2890	rep2	CD69negDP	Others	Cd8+	Cd4+	Zbtb7b-Runx3-	-8.03739	Cd4+Cd8+	-10_to_-5	2.25733	4.66132	0
HFWL7BBXY_3_IDT-DUI-NXT-29	HFWL7BBXY	767633	3533	rep2	Sel_Intermed_Cd4-Cd8+	Others	Cd8+	Cd4-	Others	1.80875	Cd4-Cd8+	0_to_2.5	0	0.517249	0
HFWL7BBXY_3_IDT-DUI-NXT-317	HFWL7BBXY	870688	2626	rep2	Sel_Intermed_Cd4+Cd8-	Others	Cd8-	Cd4+	Others	0.659282	Cd4+Cd8-	0_to_2.5	2.27626	0	1.3326
HFWL7BBXY_2_IDT-DUI-NXT-219	HFWL7BBXY	1250210	2767	rep2	Sel_Intermed_Cd4+Cd8+	Others	Cd8+	Cd4+	Zbtb7b-Runx3-	-2.19522	Cd4+Cd8+	-2.5_to_0	2.75985	3.51317	0
HFWL7BBXY_1_IDT-DUI-NXT-199	HFWL7BBXY	1003658	3271	rep2	CD4SP_Mature	Others	Cd8-	Cd4+	Others	6.1005	Cd4+Cd8-	2.5_to_7.5	2.00907	0	1.08614
HFWL7BBXY_2_IDT-DUI-NXT-165	HFWL7BBXY	1304121	2692	rep2	CD8SP	Others	Cd8+	Cd4-	Others	2.78672	Cd4-Cd8+	2.5_to_7.5	0	4.22898	0
HFWL7BBXY_3_IDT-DUI-NXT-343	HFWL7BBXY	962293	2742	rep2	CD4SP_Mature	Others	Cd8-	Cd4+	Others	1.80955	Cd4+Cd8-	0_to_2.5	2.74263	0	1.49991
HFWL7BBXY_2_IDT-DUI-NXT-283	HFWL7BBXY	1145129	3422	rep2	CD4SP_Mature	Others	Cd8-	Cd4+	Others	6.14632	Cd4+Cd8-	2.5_to_7.5	1.5444	0	0.29959
HFWL7BBXY_1_IDT-DUI-NXT-165	HFWL7BBXY	1114911	3116	rep2	CD8SP	Others	Cd8+	Cd4-	Others	5.62941	Cd4-Cd8+	2.5_to_7.5	0	4.24659	0
HFWL7BBXY_2_IDT-DUI-NXT-241	HFWL7BBXY	1052906	1760	rep2	CD69negDP	Others	Cd8+	Cd4+	Zbtb7b-Runx3-	-8.52022	Cd4+Cd8+	-10_to_-5	3.5351	4.68476	0
HFWL7BBXY_1_IDT-DUI-NXT-143	HFWL7BBXY	1242667	2806	rep2	Sel_Intermed_Cd4-Cd8+	Others	Cd8+	Cd4-	Zbtb7b-Runx3-	-1.37664	Cd4-Cd8+	-2.5_to_0	0	2.92873	0
HFWL7BBXY_1_IDT-DUI-NXT-81	HFWL7BBXY	715891	3745	rep2	CD8SP	Others	Cd8+	Cd4-	Others	7.14206	Cd4-Cd8+	2.5_to_7.5	0	3.53721	0
HFWL7BBXY_2_IDT-DUI-NXT-227	HFWL7BBXY	1098217	3096	rep2	Sel_Intermed_Cd4+Cd8-	Others	Cd8-	Cd4+	Zbtb7b-Runx3-	-0.0303023	Cd4+Cd8-	-2.5_to_0	1.35045	0.0703143	0.0787659
HFWL7BBXY_3_IDT-DUI-NXT-243	HFWL7BBXY	984020	2133	rep2	Sel_Intermed_Cd4+Cd8+	Others	Cd8+	Cd4+	Zbtb7b-Runx3-	-8.80441	Cd4+Cd8+	-10_to_-5	2.73701	3.93618	0
HFWL7BBXY_2_IDT-DUI-NXT-111	HFWL7BBXY	1299844	3593	rep2	Sel_Intermed_Cd4+Cd8-	Others	Cd8-	Cd4+	Others	-1.57973	Cd4+Cd8-	-2.5_to_0	1.2616	0	0.435813
HFWL7BBXY_2_IDT-DUI-NXT-211	HFWL7BBXY	1280741	2617	rep2	CD4SP_Mature	Others	Cd8-	Cd4+	Zbtb7b-Runx3-	4.6078	Cd4+Cd8-	2.5_to_7.5	1.84821	0	0
HFWL7BBXY_1_IDT-DUI-NXT-157	HFWL7BBXY	1104030	2902	rep2	CD69negDP	Others	Cd8+	Cd4+	Zbtb7b-Runx3-	-6.97997	Cd4+Cd8+	-10_to_-5	1.02727	3.59475	0
HFWL7BBXY_1_IDT-DUI-NXT-163	HFWL7BBXY	1359436	2611	rep2	CD4SP_Mature	Others	Cd8-	Cd4+	Others	6.60619	Cd4+Cd8-	2.5_to_7.5	2.07888	0	2.25244
HFWL7BBXY_2_IDT-DUI-NXT-199	HFWL7BBXY	1113718	3341	rep2	CD4SP_Mature	Others	Cd8-	Cd4+	Others	6.40495	Cd4+Cd8-	2.5_to_7.5	0.640745	0	0.616805
HFWL7BBXY_1_IDT-DUI-NXT-87	HFWL7BBXY	869998	2832	rep2	Sel_Intermed_Cd4+Cd8+	Others	Cd8+	Cd4+	Zbtb7b-Runx3-	-3.58906	Cd4+Cd8+	-5_to_-2.5	2.38104	3.66297	0
HFWL7BBXY_2_IDT-DUI-NXT-203	HFWL7BBXY	1207341	2640	rep2	Sel_Intermed_Cd4+Cd8+	Others	Cd8+	Cd4+	Zbtb7b-Runx3-	-1.27853	Cd4+Cd8+	-2.5_to_0	2.25977	0.625767	0
HFWL7BBXY_2_IDT-DUI-NXT-239	HFWL7BBXY	1463802	2963	rep2	Sel_Intermed_Cd4+Cd8+	Others	Cd8+	Cd4+	Zbtb7b-Runx3-	-1.09341	Cd4+Cd8+	-2.5_to_0	2.25615	1.50358	0
HFWL7BBXY_1_IDT-DUI-NXT-167	HFWL7BBXY	986775	2933	rep2	Sel_Intermed_Cd4+Cd8+	Others	Cd8+	Cd4+	Others	-1.40153	Cd4+Cd8+	-2.5_to_0	0.908084	3.60145	0
HFWL7BBXY_1_IDT-DUI-NXT-147	HFWL7BBXY	1261194	3071	rep2	Sel_Intermed_Cd4+Cd8+	Others	Cd8+	Cd4+	Zbtb7b-Runx3-	-1.49577	Cd4+Cd8+	-2.5_to_0	0.853534	2.75872	0
HFWL7BBXY_3_IDT-DUI-NXT-301	HFWL7BBXY	1292659	2857	rep2	CD69negDP	Others	Cd8+	Cd4+	Zbtb7b-Runx3-	-8.91142	Cd4+Cd8+	-10_to_-5	2.26282	4.26902	0
HFWL7BBXY_1_IDT-DUI-NXT-311	HFWL7BBXY	977468	2872	rep2	Sel_Intermed_Cd4-Cd8+	Others	Cd8+	Cd4-	Zbtb7b-Runx3-	1.4174	Cd4-Cd8+	0_to_2.5	0	1.5804	0
HFWL7BBXY_1_IDT-DUI-NXT-153	HFWL7BBXY	673323	4690	rep2	CD8SP	Others	Cd8+	Cd4-	Others	6.61235	Cd4-Cd8+	2.5_to_7.5	0	3.84053	0
HFWL7BBXY_3_IDT-DUI-NXT-289	HFWL7BBXY	908421	1716	rep2	CD69negDP	Others	Cd8+	Cd4+	Zbtb7b-Runx3-	-8.5255	Cd4+Cd8+	-10_to_-5	3.10807	3.37502	0
HFWL7BBXY_2_IDT-DUI-NXT-195	HFWL7BBXY	1178150	2795	rep2	Sel_Intermed_Cd4+Cd8+	Others	Cd8+	Cd4+	Zbtb7b-Runx3-	-1.42723	Cd4+Cd8+	-2.5_to_0	0.502935	0.562709	0
HFWL7BBXY_2_IDT-DUI-NXT-31	HFWL7BBXY	957638	3186	rep2	CD4SP_Mature	Others	Cd8-	Cd4+	Zbtb7b-Runx3-	3.07207	Cd4+Cd8-	2.5_to_7.5	1.35098	0	0.0898235
HFWL7BBXY_3_IDT-DUI-NXT-331	HFWL7BBXY	1130516	2995	rep2	CD4SP_Mature	Others	Cd8-	Cd4+	Zbtb7b-Runx3-	6.39983	Cd4+Cd8-	2.5_to_7.5	1.70678	0	0
HFWL7BBXY_1_IDT-DUI-NXT-323	HFWL7BBXY	1057693	3473	rep2	Sel_Intermed_Cd4+Cd8+	Others	Cd8+	Cd4+	Others	1.3288	Cd4+Cd8+	0_to_2.5	1.29915	3.42876	0
HFWL7BBXY_3_IDT-DUI-NXT-31	HFWL7BBXY	739807	3028	rep2	CD4SP_Mature	Others	Cd8-	Cd4+	Zbtb7b-Runx3-	5.95342	Cd4+Cd8-	2.5_to_7.5	2.02052	0	0.0526571
HFWL7BBXY_2_IDT-DUI-NXT-305	HFWL7BBXY	745249	2855	rep2	Sel_Intermed_Cd4+Cd8-	Others	Cd8-	Cd4+	Others	1.80194	Cd4+Cd8-	0_to_2.5	0.338292	0	0
HFWL7BBXY_3_IDT-DUI-NXT-49	HFWL7BBXY	975112	3235	rep2	CD69negDP	Others	Cd8+	Cd4+	Zbtb7b-Runx3-	-7.09549	Cd4+Cd8+	-10_to_-5	2.7547	3.13628	0
HFWL7BBXY_2_IDT-DUI-NXT-97	HFWL7BBXY	1078919	2543	rep2	CD69negDP	Others	Cd8+	Cd4+	Zbtb7b-Runx3-	-7.65017	Cd4+Cd8+	-10_to_-5	2.65117	3.11612	0
HFWL7BBXY_3_IDT-DUI-NXT-249	HFWL7BBXY	1004169	3090	rep2	CD8SP	Others	Cd8+	Cd4-	Others	6.6344	Cd4-Cd8+	2.5_to_7.5	0	3.88099	0
HFWL7BBXY_2_IDT-DUI-NXT-329	HFWL7BBXY	798189	3767	rep2	Sel_Intermed_Cd4+Cd8-	Others	Cd8-	Cd4+	Others	1.05395	Cd4+Cd8-	0_to_2.5	1.33667	0	1.47479
HFWL7BBXY_1_IDT-DUI-NXT-67	HFWL7BBXY	502327	3190	rep2	CD4SP_Mature	Others	Cd8-	Cd4+	Zbtb7b-Runx3-	5.62393	Cd4+Cd8-	2.5_to_7.5	2.00285	0	0
HFWL7BBXY_3_IDT-DUI-NXT-107	HFWL7BBXY	1333196	2540	rep2	Sel_Intermed_Cd4+Cd8+	Others	Cd8+	Cd4+	Zbtb7b-Runx3-	-3.70976	Cd4+Cd8+	-5_to_-2.5	0.48862	4.37495	0
HFWL7BBXY_2_IDT-DUI-NXT-367	HFWL7BBXY	582053	4454	rep2	CD4SP_Mature	Others	Cd8-	Cd4+	Others	4.39104	Cd4+Cd8-	2.5_to_7.5	2.35635	0	0.699951
HFWL7BBXY_3_IDT-DUI-NXT-1	HFWL7BBXY	729999	2452	rep2	CD69negDP	Others	Cd8+	Cd4+	Zbtb7b-Runx3-	-8.45185	Cd4+Cd8+	-10_to_-5	2.0446	4.2485	0
HFWL7BBXY_1_IDT-DUI-NXT-191	HFWL7BBXY	770445	3708	rep2	Sel_Intermed_Cd4+Cd8-	Others	Cd8-	Cd4+	Zbtb7b-Runx3-	1.08488	Cd4+Cd8-	0_to_2.5	0.507995	0.012896	0.0256278
HFWL7BBXY_2_IDT-DUI-NXT-57	HFWL7BBXY	1287833	3535	rep2	CD8SP	Others	Cd8+	Cd4-	Zbtb7b-Runx3-	5.62716	Cd4-Cd8+	2.5_to_7.5	0	4.2031	0
HFWL7BBXY_2_IDT-DUI-NXT-325	HFWL7BBXY	967056	2611	rep2	CD69negDP	Others	Cd8+	Cd4+	Zbtb7b-Runx3-	-7.11609	Cd4+Cd8+	-10_to_-5	3.23978	3.87911	0
HFWL7BBXY_2_IDT-DUI-NXT-191	HFWL7BBXY	773139	2250	rep2	Sel_Intermed_Cd4-Cd8+	Others	Cd8+	Cd4-	Zbtb7b-Runx3-	-0.934373	Cd4-Cd8+	-2.5_to_0	0	3.14784	0
HFWL7BBXY_3_IDT-DUI-NXT-57	HFWL7BBXY	973917	3570	rep2	CD8SP	Others	Cd8+	Cd4-	Zbtb7b-Runx3-	5.42841	Cd4-Cd8+	2.5_to_7.5	0	2.44715	0
HFWL7BBXY_3_IDT-DUI-NXT-303	HFWL7BBXY	1011960	3014	rep2	Sel_Intermed_Cd4+Cd8+	Others	Cd8+	Cd4+	Zbtb7b-Runx3-	-0.84547	Cd4+Cd8+	-2.5_to_0	0.565825	3.96876	0
HFWL7BBXY_2_IDT-DUI-NXT-277	HFWL7BBXY	1085547	2327	rep2	CD69negDP	Others	Cd8+	Cd4+	Zbtb7b-Runx3-	-8.73024	Cd4+Cd8+	-10_to_-5	1.66285	3.83623	0
HFWL7BBXY_2_IDT-DUI-NXT-229	HFWL7BBXY	870829	1989	rep2	CD69negDP	Others	Cd8+	Cd4+	Zbtb7b-Runx3-	-7.32244	Cd4+Cd8+	-10_to_-5	2.79442	3.66116	0
HFWL7BBXY_3_IDT-DUI-NXT-257	HFWL7BBXY	881380	3080	rep2	Sel_Intermed_Cd4+Cd8-	Others	Cd8-	Cd4+	Others	-0.26326	Cd4+Cd8-	-2.5_to_0	1.06681	0	1.09757
HFWL7BBXY_2_IDT-DUI-NXT-11	HFWL7BBXY	750966	4415	rep2	Sel_Intermed_Cd4-Cd8+	Others	Cd8+	Cd4-	Others	3.29412	Cd4-Cd8+	2.5_to_7.5	0	3.78505	0
HFWL7BBXY_1_IDT-DUI-NXT-135	HFWL7BBXY	1091544	3065	rep2	Sel_Intermed_Cd4+Cd8-	Others	Cd8-	Cd4+	Zbtb7b-Runx3-	-1.42754	Cd4+Cd8-	-2.5_to_0	1.12183	0	0
HFWL7BBXY_2_IDT-DUI-NXT-175	HFWL7BBXY	838399	3523	rep2	CD4SP_Mature	Others	Cd8-	Cd4+	Others	6.45965	Cd4+Cd8-	2.5_to_7.5	1.36666	0	0.903036
HFWL7BBXY_3_IDT-DUI-NXT-175	HFWL7BBXY	716257	3189	rep2	CD4SP_Mature	Others	Cd8-	Cd4+	Others	5.76145	Cd4+Cd8-	2.5_to_7.5	1.03496	0	0.736683
HFWL7BBXY_1_IDT-DUI-NXT-15	HFWL7BBXY	790985	2550	rep2	Sel_Intermed_Cd4+Cd8-	Others	Cd8-	Cd4+	Zbtb7b-Runx3-	-3.90221	Cd4+Cd8-	-5_to_-2.5	2.2073	0	0
HFWL7BBXY_2_IDT-DUI-NXT-183	HFWL7BBXY	1154457	2190	rep2	Sel_Intermed_Cd4+Cd8+	Others	Cd8+	Cd4+	Zbtb7b-Runx3-	-4.37606	Cd4+Cd8+	-5_to_-2.5	2.29037	3.28889	0
HFWL7BBXY_1_IDT-DUI-NXT-193	HFWL7BBXY	1006324	2583	rep2	CD69negDP	Others	Cd8+	Cd4+	Zbtb7b-Runx3-	-7.37854	Cd4+Cd8+	-10_to_-5	3.02558	3.23536	0
HFWL7BBXY_3_IDT-DUI-NXT-201	HFWL7BBXY	650666	3889	rep2	CD8SP	Others	Cd8+	Cd4-	Others	7.9391	Cd4-Cd8+	-10_to_-5	0	2.58044	0
HFWL7BBXY_2_IDT-DUI-NXT-71	HFWL7BBXY	955342	3054	rep2	Sel_Intermed_Cd4+Cd8-	Others	Cd8-	Cd4+	Zbtb7b-Runx3-	-0.40703	Cd4+Cd8-	-2.5_to_0	2.44588	0	0
HFWL7BBXY_2_IDT-DUI-NXT-153	HFWL7BBXY	988421	2918	rep2	CD8SP	Others	Cd8+	Cd4-	Zbtb7b-Runx3-	5.8282	Cd4-Cd8+	2.5_to_7.5	0	1.95016	0
HFWL7BBXY_1_IDT-DUI-NXT-133	HFWL7BBXY	616660	2105	rep2	CD69negDP	Others	Cd8+	Cd4+	Zbtb7b-Runx3-	-6.81922	Cd4+Cd8+	-10_to_-5	2.45008	3.33568	0
HFWL7BBXY_3_IDT-DUI-NXT-197	HFWL7BBXY	786016	2857	rep2	Sel_Intermed_Cd4+Cd8-	Others	Cd8-	Cd4+	Others	2.56856	Cd4+Cd8-	2.5_to_7.5	1.48089	0	1.40581
HFWL7BBXY_3_IDT-DUI-NXT-85	HFWL7BBXY	833487	2303	rep2	CD69negDP	Others	Cd8+	Cd4+	Zbtb7b-Runx3-	-7.90122	Cd4+Cd8+	-10_to_-5	2.54896	4.488	0
HFWL7BBXY_2_IDT-DUI-NXT-135	HFWL7BBXY	1129123	2704	rep2	Sel_Intermed_Cd4-Cd8+	Others	Cd8+	Cd4-	Zbtb7b-Runx3-	0.34439	Cd4-Cd8+	0_to_2.5	0	2.37746	0
HFWL7BBXY_2_IDT-DUI-NXT-335	HFWL7BBXY	533462	2641	rep2	Sel_Intermed_Cd4+Cd8+	Others	Cd8+	Cd4+	Others	-0.0360248	Cd4+Cd8+	-2.5_to_0	0.421911	1.9669	1.6804
HFWL7BBXY_2_IDT-DUI-NXT-223	HFWL7BBXY	820265	2461	rep2	CD4SP_Mature	Others	Cd8-	Cd4+	Others	5.7555	Cd4+Cd8-	2.5_to_7.5	1.60674	0	1.02242
HFWL7BBXY_2_IDT-DUI-NXT-213	HFWL7BBXY	879687	3858	rep2	CD8SP	Others	Cd8+	Cd4-	Others	7.1091	Cd4-Cd8+	2.5_to_7.5	0	3.50474	0
HFWL7BBXY_3_IDT-DUI-NXT-159	HFWL7BBXY	1140169	2391	rep2	Sel_Intermed_Cd4+Cd8+	Others	Cd8+	Cd4+	Zbtb7b-Runx3-	-3.49006	Cd4+Cd8+	-5_to_-2.5	0.785182	4.40807	0
HFWL7BBXY_1_IDT-DUI-NXT-213	HFWL7BBXY	596214	4089	rep2	CD8SP	Others	Cd8+	Cd4-	Others	6.71392	Cd4-Cd8+	2.5_to_7.5	0	3.01253	0
HFWL7BBXY_3_IDT-DUI-NXT-123	HFWL7BBXY	1321530	2550	rep2	Sel_Intermed_Cd4+Cd8+	Others	Cd8+	Cd4+	Zbtb7b-Runx3-	-0.533347	Cd4+Cd8+	-2.5_to_0	2.28781	4.54906	0
HFWL7BBXY_3_IDT-DUI-NXT-55	HFWL7BBXY	773238	2924	rep2	CD4SP_Mature	Others	Cd8-	Cd4+	Others	2.67813	Cd4+Cd8-	2.5_to_7.5	2.60121	0	0.581596
HFWL7BBXY_1_IDT-DUI-NXT-53	HFWL7BBXY	1056843	3422	rep2	Sel_Intermed_Cd4+Cd8-	Others	Cd8-	Cd4+	Others	2.55618	Cd4+Cd8-	2.5_to_7.5	2.87787	0	0
HFWL7BBXY_3_IDT-DUI-NXT-87	HFWL7BBXY	868764	1909	rep2	Sel_Intermed_Cd4-Cd8+	Others	Cd8+	Cd4-	Zbtb7b-Runx3-	-2.24524	Cd4-Cd8+	-2.5_to_0	0	1.19804	0
HFWL7BBXY_3_IDT-DUI-NXT-139	HFWL7BBXY	979566	3002	rep2	CD4SP_Mature	Others	Cd8-	Cd4+	Others	1.99123	Cd4+Cd8-	0_to_2.5	1.60775	0	0.059449
HFWL7BBXY_1_IDT-DUI-NXT-9	HFWL7BBXY	696188	3645	rep2	CD8SP	Others	Cd8+	Cd4-	Zbtb7b-Runx3-	5.41285	Cd4-Cd8+	2.5_to_7.5	0	3.31319	0
HFWL7BBXY_2_IDT-DUI-NXT-361	HFWL7BBXY	967766	2012	rep2	CD69negDP	Others	Cd8+	Cd4+	Zbtb7b-Runx3-	-9.68794	Cd4+Cd8+	-10_to_-5	2.38868	3.87045	0
HFWL7BBXY_3_IDT-DUI-NXT-329	HFWL7BBXY	987357	3185	rep2	Sel_Intermed_Cd4+Cd8-	Others	Cd8-	Cd4+	Others	-0.049867	Cd4+Cd8-	-2.5_to_0	3.20925	0	1.09363
HFWL7BBXY_2_IDT-DUI-NXT-75	HFWL7BBXY	1001515	2799	rep2	Sel_Intermed_Cd4+Cd8+	Others	Cd8+	Cd4+	Others	-6.14987	Cd4+Cd8+	-10_to_-5	1.77708	3.79131	0.206731
HFWL7BBXY_1_IDT-DUI-NXT-77	HFWL7BBXY	690345	3043	rep2	Sel_Intermed_Cd4+Cd8-	Others	Cd8-	Cd4+	Others	2.2321	Cd4+Cd8-	0_to_2.5	2.57226	0	2.35985
HFWL7BBXY_2_IDT-DUI-NXT-21	HFWL7BBXY	907099	4112	rep2	CD8SP	Others	Cd8+	Cd4-	Others	6.84459	Cd4-Cd8+	2.5_to_7.5	0	3.21621	0
HFWL7BBXY_2_IDT-DUI-NXT-249	HFWL7BBXY	905884	3592	rep2	CD8SP	Others	Cd8+	Cd4-	Zbtb7b-Runx3-	6.62099	Cd4-Cd8+	2.5_to_7.5	0	3.68253	0
HFWL7BBXY_2_IDT-DUI-NXT-351	HFWL7BBXY	831363	3171	rep2	Sel_Intermed_Cd4-Cd8+	Others	Cd8+	Cd4-	Zbtb7b-Runx3-	2.81201	Cd4-Cd8+	2.5_to_7.5	0	2.69033	0
HFWL7BBXY_2_IDT-DUI-NXT-139	HFWL7BBXY	716504	2815	rep2	CD4SP_Mature	Others	Cd8-	Cd4+	Zbtb7b-Runx3-	4.13985	Cd4+Cd8-	2.5_to_7.5	1.58227	0	0
HFWL7BBXY_2_IDT-DUI-NXT-349	HFWL7BBXY	1119380	2148	rep2	CD69negDP	Others	Cd8+	Cd4+	Zbtb7b-Runx3-	-8.17525	Cd4+Cd8+	-10_to_-5	3.10688	4.68069	0
HFWL7BBXY_2_IDT-DUI-NXT-303	HFWL7BBXY	1013478	2836	rep2	Sel_Intermed_Cd4-Cd8+	Others	Cd8+	Cd4-	Zbtb7b-Runx3-	0.645743	Cd4-Cd8+	0_to_2.5	0	2.11407	0
HFWL7BBXY_1_IDT-DUI-NXT-111	HFWL7BBXY	1141277	2853	rep2	Sel_Intermed_Cd4+Cd8-	Others	Cd8-	Cd4+	Zbtb7b-Runx3-	-1.79302	Cd4+Cd8-	-2.5_to_0	2.44361	0	0
HFWL7BBXY_1_IDT-DUI-NXT-211	HFWL7BBXY	971449	2878	rep2	CD4SP_Mature	Others	Cd8-	Cd4+	Others	5.0419	Cd4+Cd8-	2.5_to_7.5	3.41103	0	1.47858
HFWL7BBXY_3_IDT-DUI-NXT-45	HFWL7BBXY	814889	5060	rep2	CD8SP	Others	Cd8+	Cd4-	Others	4.94774	Cd4-Cd8+	2.5_to_7.5	0	2.56319	0
HFWL7BBXY_2_IDT-DUI-NXT-257	HFWL7BBXY	953118	3454	rep2	Sel_Intermed_Cd4+Cd8-	Others	Cd8-	Cd4+	Others	0.683078	Cd4+Cd8-	0_to_2.5	1.67591	0	0.877929
HFWL7BBXY_3_IDT-DUI-NXT-205	HFWL7BBXY	1058516	2831	rep2	CD69negDP	Others	Cd8+	Cd4+	Zbtb7b-Runx3-	-8.93119	Cd4+Cd8+	-10_to_-5	2.57203	4.28093	0
HFWL7BBXY_1_IDT-DUI-NXT-171	HFWL7BBXY	1051525	3158	rep2	Sel_Intermed_Cd4+Cd8-	Others	Cd8-	Cd4+	Others	-0.407705	Cd4+Cd8-	-2.5_to_0	1.11339	0	0.141638
HFWL7BBXY_1_IDT-DUI-NXT-227	HFWL7BBXY	1022648	3500	rep2	Sel_Intermed_Cd4-Cd8+	Others	Cd8+	Cd4-	Others	2.58258	Cd4-Cd8+	2.5_to_7.5	0	4.00336	0
HFWL7BBXY_2_IDT-DUI-NXT-271	HFWL7BBXY	1420065	3375	rep2	CD4SP_Mature	Others	Cd8-	Cd4+	Others	3.13331	Cd4+Cd8-	2.5_to_7.5	1.59379	0	1.07723
HFWL7BBXY_3_IDT-DUI-NXT-241	HFWL7BBXY	1008922	2711	rep2	CD69negDP	Others	Cd8+	Cd4+	Zbtb7b-Runx3-	-4.04908	Cd4+Cd8+	-5_to_-2.5	2.89303	4.60722	0
HFWL7BBXY_3_IDT-DUI-NXT-53	HFWL7BBXY	767805	2739	rep2	Sel_Intermed_Cd4+Cd8-	Others	Cd8-	Cd4+	Others	1.71521	Cd4+Cd8-	0_to_2.5	1.53617	0	0.167494
HFWL7BBXY_1_IDT-DUI-NXT-69	HFWL7BBXY	624392	3160	rep2	CD8SP	Others	Cd8+	Cd4-	Others	5.71908	Cd4-Cd8+	2.5_to_7.5	0	3.71881	0
HFWL7BBXY_1_IDT-DUI-NXT-31	HFWL7BBXY	641220	3393	rep2	CD4SP_Mature	Others	Cd8+	Cd4+	Others	6.00598	Cd4+Cd8+	2.5_to_7.5	1.4194	1.60165	1.5632
HFWL7BBXY_2_IDT-DUI-NXT-15	HFWL7BBXY	1132256	2738	rep2	Sel_Intermed_Cd4+Cd8-	Others	Cd8-	Cd4+	Zbtb7b-Runx3-	-1.84959	Cd4+Cd8-	-2.5_to_0	0.549883	0	0
HFWL7BBXY_2_IDT-DUI-NXT-81	HFWL7BBXY	845435	4080	rep2	CD8SP	Others	Cd8+	Cd4-	Others	6.97966	Cd4-Cd8+	2.5_to_7.5	0	3.30276	0
HFWL7BBXY_2_IDT-DUI-NXT-275	HFWL7BBXY	1311495	2869	rep2	Sel_Intermed_Cd4-Cd8+	Others	Cd8+	Cd4-	Zbtb7b-Runx3-	2.92313	Cd4-Cd8+	2.5_to_7.5	0	4.12589	0
HFWL7BBXY_3_IDT-DUI-NXT-169	HFWL7BBXY	782618	2671	rep2	CD69negDP	Others	Cd8+	Cd4+	Zbtb7b-Runx3-	-8.80257	Cd4+Cd8+	-10_to_-5	3.21206	4.59568	0
HFWL7BBXY_2_IDT-DUI-NXT-1	HFWL7BBXY	1236856	3009	rep2	CD69negDP	Others	Cd8+	Cd4+	Zbtb7b-Runx3-	-5.56468	Cd4+Cd8+	-10_to_-5	2.80916	4.30428	0
HFWL7BBXY_2_IDT-DUI-NXT-93	HFWL7BBXY	947441	3563	rep2	CD8SP	Others	Cd8+	Cd4-	Others	6.8249	Cd4-Cd8+	2.5_to_7.5	0	3.15081	0
HFWL7BBXY_3_IDT-DUI-NXT-171	HFWL7BBXY	1162960	3045	rep2	Sel_Intermed_Cd4+Cd8-	Others	Cd8-	Cd4+	Zbtb7b-Runx3-	-1.03614	Cd4+Cd8-	-2.5_to_0	2.86422	0	0
HFWL7BBXY_3_IDT-DUI-NXT-183	HFWL7BBXY	1094544	2882	rep2	Sel_Intermed_Cd4-Cd8+	Others	Cd8+	Cd4-	Zbtb7b-Runx3-	-0.767875	Cd4-Cd8+	-2.5_to_0	0	0.363628	0
HFWL7BBXY_2_IDT-DUI-NXT-173	HFWL7BBXY	989236	2701	rep2	Sel_Intermed_Cd4+Cd8+	Others	Cd8+	Cd4+	Zbtb7b-Runx3-	-0.244316	Cd4+Cd8+	-2.5_to_0	2.76952	1.25187	0
HFWL7BBXY_1_IDT-DUI-NXT-341	HFWL7BBXY	1443857	2275	rep2	Sel_Intermed_Cd4+Cd8-	Others	Cd8-	Cd4+	Others	0.42112	Cd4+Cd8-	0_to_2.5	1.49736	0	2.33698
HFWL7BBXY_1_IDT-DUI-NXT-25	HFWL7BBXY	883576	2777	rep2	CD69negDP	Others	Cd8+	Cd4+	Zbtb7b-Runx3-	-5.6179	Cd4+Cd8+	-10_to_-5	0.724577	3.42049	0
HFWL7BBXY_2_IDT-DUI-NXT-269	HFWL7BBXY	1370622	2428	rep2	Sel_Intermed_Cd4+Cd8-	Others	Cd8-	Cd4+	Zbtb7b-Runx3-	-1.94305	Cd4+Cd8-	-2.5_to_0	1.66168	0	0
HFWL7BBXY_2_IDT-DUI-NXT-265	HFWL7BBXY	1124391	2374	rep2	CD69negDP	Others	Cd8+	Cd4+	Zbtb7b-Runx3-	-8.00964	Cd4+Cd8+	-10_to_-5	1.9764	4.37872	0
HFWL7BBXY_3_IDT-DUI-NXT-7	HFWL7BBXY	1237745	2510	rep2	CD4SP_Mature	Others	Cd8-	Cd4+	Others	4.6404	Cd4+Cd8-	2.5_to_7.5	2.8316	0	1.06702
HFWL7BBXY_1_IDT-DUI-NXT-337	HFWL7BBXY	1024232	2511	rep2	CD69negDP	Others	Cd8+	Cd4+	Zbtb7b-Runx3-	-8.95968	Cd4+Cd8+	-10_to_-5	1.80932	4.4315	0
HFWL7BBXY_1_IDT-DUI-NXT-259	HFWL7BBXY	1248716	3751	rep2	CD4SP_Mature	Others	Cd8-	Cd4+	Others	7.02705	Cd4+Cd8-	2.5_to_7.5	2.28003	0	0.434739
HFWL7BBXY_1_IDT-DUI-NXT-295	HFWL7BBXY	1430608	4006	rep2	CD4SP_Mature	Others	Cd8-	Cd4+	Others	2.88762	Cd4+Cd8-	2.5_to_7.5	2.09296	0	0.86291
HFWL7BBXY_2_IDT-DUI-NXT-37	HFWL7BBXY	1290039	2546	rep2	CD69negDP	Others	Cd8+	Cd4+	Zbtb7b-Runx3-	-8.61568	Cd4+Cd8+	-10_to_-5	2.73303	3.65415	0
HFWL7BBXY_2_IDT-DUI-NXT-357	HFWL7BBXY	588834	2795	rep2	CD8SP	Others	Cd8+	Cd4-	Others	6.05744	Cd4-Cd8+	2.5_to_7.5	0	2.95873	0
HFWL7BBXY_2_IDT-DUI-NXT-207	HFWL7BBXY	1279306	3000	rep2	Sel_Intermed_Cd4+Cd8+	Others	Cd8+	Cd4+	Zbtb7b-Runx3-	-1.58567	Cd4+Cd8+	-2.5_to_0	0.959445	1.77514	0
HFWL7BBXY_2_IDT-DUI-NXT-85	HFWL7BBXY	1059219	2928	rep2	CD69negDP	Others	Cd8+	Cd4+	Zbtb7b-Runx3-	-7.08324	Cd4+Cd8+	-10_to_-5	2.35024	4.10446	0
HFWL7BBXY_1_IDT-DUI-NXT-229	HFWL7BBXY	831977	2292	rep2	CD69negDP	Others	Cd8+	Cd4+	Zbtb7b-Runx3-	-8.48146	Cd4+Cd8+	-10_to_-5	2.3825	3.78542	0
HFWL7BBXY_2_IDT-DUI-NXT-201	HFWL7BBXY	710206	3317	rep2	CD8SP	Others	Cd8+	Cd4-	Zbtb7b-Runx3-	6.66144	Cd4-Cd8+	2.5_to_7.5	0	3.99	0
HFWL7BBXY_1_IDT-DUI-NXT-187	HFWL7BBXY	789349	3302	rep2	CD4SP_Mature	Others	Cd8-	Cd4+	Others	3.48252	Cd4+Cd8-	2.5_to_7.5	2.0849	0	0.954069
HFWL7BBXY_2_IDT-DUI-NXT-53	HFWL7BBXY	1035135	2619	rep2	Sel_Intermed_Cd4+Cd8-	Others	Cd8-	Cd4+	Zbtb7b-Runx3-	-1.53056	Cd4+Cd8-	-2.5_to_0	2.53312	0	0
HFWL7BBXY_3_IDT-DUI-NXT-195	HFWL7BBXY	957056	2678	rep2	Sel_Intermed_Cd4+Cd8+	Others	Cd8+	Cd4+	Zbtb7b-Runx3-	-3.15568	Cd4+Cd8+	-5_to_-2.5	1.20925	1.64269	0
HFWL7BBXY_1_IDT-DUI-NXT-47	HFWL7BBXY	594934	3499	rep2	Sel_Intermed_Cd4+Cd8-	Others	Cd8-	Cd4+	Others	-0.537701	Cd4+Cd8-	-2.5_to_0	2.41316	0	1.21492
HFWL7BBXY_2_IDT-DUI-NXT-45	HFWL7BBXY	893423	2883	rep2	CD8SP	Others	Cd8+	Cd4-	Zbtb7b-Runx3-	5.3002	Cd4-Cd8+	2.5_to_7.5	0	3.18878	0
HFWL7BBXY_3_IDT-DUI-NXT-325	HFWL7BBXY	1056586	2266	rep2	CD69negDP	Others	Cd8+	Cd4+	Zbtb7b-Runx3-	-7.1832	Cd4+Cd8+	-10_to_-5	1.91856	1.75432	0
HFWL7BBXY_2_IDT-DUI-NXT-129	HFWL7BBXY	1048761	3553	rep2	CD8SP	Others	Cd8+	Cd4-	Others	4.97927	Cd4-Cd8+	2.5_to_7.5	0	4.14897	0
HFWL7BBXY_2_IDT-DUI-NXT-105	HFWL7BBXY	1180280	3099	rep2	CD8SP	Others	Cd8+	Cd4-	Others	6.01256	Cd4-Cd8+	2.5_to_7.5	0	4.2129	0
HFWL7BBXY_3_IDT-DUI-NXT-21	HFWL7BBXY	713348	3583	rep2	CD8SP	Others	Cd8+	Cd4-	Others	7.24206	Cd4-Cd8+	2.5_to_7.5	0	3.02926	0
HFWL7BBXY_2_IDT-DUI-NXT-35	HFWL7BBXY	931169	3409	rep2	Sel_Intermed_Cd4+Cd8+	Others	Cd8+	Cd4+	Zbtb7b-Runx3-	-0.398706	Cd4+Cd8+	-2.5_to_0	2.43228	1.24416	0
HFWL7BBXY_1_IDT-DUI-NXT-63	HFWL7BBXY	1137737	3138	rep2	Sel_Intermed_Cd4+Cd8+	Others	Cd8+	Cd4+	Zbtb7b-Runx3-	-2.81219	Cd4+Cd8+	-5_to_-2.5	0.294746	1.4899	0
HFWL7BBXY_2_IDT-DUI-NXT-79	HFWL7BBXY	843179	3315	rep2	CD4SP_Mature	Others	Cd8-	Cd4+	Others	3.13959	Cd4+Cd8-	2.5_to_7.5	2.70373	0	0.380171
HFWL7BBXY_3_IDT-DUI-NXT-13	HFWL7BBXY	662177	2526	rep2	CD69negDP	Others	Cd8+	Cd4+	Zbtb7b-Runx3-	-7.54628	Cd4+Cd8+	-10_to_-5	2.49194	4.31404	0
HFWL7BBXY_1_IDT-DUI-NXT-303	HFWL7BBXY	1340962	2701	rep2	Sel_Intermed_Cd4+Cd8+	Others	Cd8+	Cd4+	Zbtb7b-Runx3-	-3.94348	Cd4+Cd8+	-5_to_-2.5	2.16714	4.12462	0
HFWL7BBXY_3_IDT-DUI-NXT-135	HFWL7BBXY	1264840	2821	rep2	Sel_Intermed_Cd4-Cd8+	Others	Cd8+	Cd4-	Others	2.38147	Cd4-Cd8+	0_to_2.5	0	4.07538	0
HFWL7BBXY_3_IDT-DUI-NXT-307	HFWL7BBXY	646754	2807	rep2	CD4SP_Mature	Others	Cd8-	Cd4+	Zbtb7b-Runx3-	4.40033	Cd4+Cd8-	2.5_to_7.5	1.49245	0	0
HFWL7BBXY_1_IDT-DUI-NXT-381	HFWL7BBXY	928591	3623	rep2	CD8SP	Others	Cd8+	Cd4-	Zbtb7b-Runx3-	6.34565	Cd4-Cd8+	2.5_to_7.5	0	3.17412	0
HFWL7BBXY_2_IDT-DUI-NXT-299	HFWL7BBXY	661649	2819	rep2	Sel_Intermed_Cd4+Cd8+	Others	Cd8+	Cd4+	Others	0.00933412	Cd4+Cd8+	0_to_2.5	1.34583	3.81327	0
HFWL7BBXY_1_IDT-DUI-NXT-21	HFWL7BBXY	604456	3775	rep2	CD8SP	Others	Cd8+	Cd4-	Others	7.85665	Cd4-Cd8+	-10_to_-5	0	2.83211	0
HFWL7BBXY_2_IDT-DUI-NXT-69	HFWL7BBXY	930302	3850	rep2	CD8SP	Others	Cd8+	Cd4-	Others	6.0185	Cd4-Cd8+	2.5_to_7.5	0	4.22769	0
HFWL7BBXY_3_IDT-DUI-NXT-79	HFWL7BBXY	626658	2679	rep2	CD4SP_Mature	Others	Cd8-	Cd4+	Zbtb7b-Runx3-	6.37175	Cd4+Cd8-	2.5_to_7.5	1.57481	0	0
HFWL7BBXY_2_IDT-DUI-NXT-123	HFWL7BBXY	1140562	2243	rep2	Sel_Intermed_Cd4-Cd8+	Others	Cd8+	Cd4-	Zbtb7b-Runx3-	-3.5017	Cd4-Cd8+	-5_to_-2.5	0	2.99877	0
HFWL7BBXY_1_IDT-DUI-NXT-319	HFWL7BBXY	1211970	3355	rep2	CD4SP_Mature	Others	Cd8-	Cd4+	Others	2.78391	Cd4+Cd8-	2.5_to_7.5	2.56789	0	0.838076
HFWL7BBXY_1_IDT-DUI-NXT-207	HFWL7BBXY	1072476	3146	rep2	Sel_Intermed_Cd4-Cd8+	Others	Cd8+	Cd4-	Zbtb7b-Runx3-	1.97644	Cd4-Cd8+	0_to_2.5	0	4.16981	0
HFWL7BBXY_1_IDT-DUI-NXT-287	HFWL7BBXY	832432	2998	rep2	Sel_Intermed_Cd4+Cd8+	Others	Cd8+	Cd4+	Zbtb7b-Runx3-	-0.430593	Cd4+Cd8+	-2.5_to_0	2.03538	4.09367	0
HFWL7BBXY_3_IDT-DUI-NXT-351	HFWL7BBXY	933315	3142	rep2	Sel_Intermed_Cd4-Cd8+	Others	Cd8+	Cd4-	Zbtb7b-Runx3-	-1.46844	Cd4-Cd8+	-2.5_to_0	0	0.237332	0
HFWL7BBXY_1_IDT-DUI-NXT-219	HFWL7BBXY	930488	2472	rep2	Sel_Intermed_Cd4+Cd8+	Others	Cd8+	Cd4+	Zbtb7b-Runx3-	-7.11805	Cd4+Cd8+	-10_to_-5	2.57924	4.03077	0
HFWL7BBXY_3_IDT-DUI-NXT-81	HFWL7BBXY	861079	3535	rep2	CD8SP	Others	Cd8+	Cd4-	Zbtb7b-Runx3-	3.81637	Cd4-Cd8+	2.5_to_7.5	0	3.54411	0
HFWL7BBXY_3_IDT-DUI-NXT-277	HFWL7BBXY	797662	2735	rep2	CD69negDP	Others	Cd8+	Cd4+	Zbtb7b-Runx3-	-7.47542	Cd4+Cd8+	-10_to_-5	2.59141	4.24565	0
HFWL7BBXY_1_IDT-DUI-NXT-205	HFWL7BBXY	1281714	3131	rep2	CD69negDP	Others	Cd8+	Cd4+	Zbtb7b-Runx3-	-7.45791	Cd4+Cd8+	-10_to_-5	2.81059	4.44472	0
HFWL7BBXY_2_IDT-DUI-NXT-339	HFWL7BBXY	756576	2151	rep2	Sel_Intermed_Cd4-Cd8+	Others	Cd8+	Cd4-	Others	-4.54045	Cd4-Cd8+	-5_to_-2.5	0	3.96925	0
HFWL7BBXY_1_IDT-DUI-NXT-235	HFWL7BBXY	1191494	2958	rep2	CD4SP_Mature	Others	Cd8-	Cd4+	Others	6.95328	Cd4+Cd8-	2.5_to_7.5	2.22009	0	1.6624
HFWL7BBXY_1_IDT-DUI-NXT-35	HFWL7BBXY	617452	2970	rep2	Sel_Intermed_Cd4+Cd8+	Others	Cd8+	Cd4+	Zbtb7b-Runx3-	-0.967635	Cd4+Cd8+	-2.5_to_0	1.91186	2.01847	0
HFWL7BBXY_3_IDT-DUI-NXT-23	HFWL7BBXY	822129	2998	rep2	Sel_Intermed_Cd4+Cd8+	Others	Cd8+	Cd4+	Zbtb7b-Runx3-	0.0703102	Cd4+Cd8+	0_to_2.5	0.596062	1.21907	0
HFWL7BBXY_2_IDT-DUI-NXT-317	HFWL7BBXY	846630	3508	rep2	Sel_Intermed_Cd4-Cd8+	Others	Cd8+	Cd4-	Others	-0.607614	Cd4-Cd8+	-2.5_to_0	0	1.66088	0
HFWL7BBXY_3_IDT-DUI-NXT-207	HFWL7BBXY	962692	2519	rep2	Sel_Intermed_Cd4-Cd8+	Others	Cd8+	Cd4-	Zbtb7b-Runx3-	-4.374	Cd4-Cd8+	-5_to_-2.5	0	4.47208	0
HFWL7BBXY_2_IDT-DUI-NXT-295	HFWL7BBXY	685702	3152	rep2	CD4SP_Mature	Others	Cd8-	Cd4+	Others	3.51097	Cd4+Cd8-	2.5_to_7.5	2.05173	0	1.36152
HFWL7BBXY_1_IDT-DUI-NXT-89	HFWL7BBXY	722040	3410	rep2	Sel_Intermed_Cd4+Cd8-	Others	Cd8-	Cd4+	Zbtb7b-Runx3-	1.66395	Cd4+Cd8-	0_to_2.5	0.357212	0	0
HFWL7BBXY_1_IDT-DUI-NXT-285	HFWL7BBXY	697301	4023	rep2	CD8SP	Others	Cd8+	Cd4-	Others	6.62253	Cd4-Cd8+	2.5_to_7.5	0	2.48964	0
HFWL7BBXY_2_IDT-DUI-NXT-33	HFWL7BBXY	872698	4101	rep2	CD8SP	Others	Cd8+	Cd4-	Others	7.76171	Cd4-Cd8+	-10_to_-5	0	2.86746	0
HFWL7BBXY_1_IDT-DUI-NXT-345	HFWL7BBXY	996659	3879	rep2	CD8SP	Others	Cd8+	Cd4-	Others	4.80382	Cd4-Cd8+	2.5_to_7.5	0	4.24635	0
HFWL7BBXY_2_IDT-DUI-NXT-263	HFWL7BBXY	1142281	2738	rep2	Sel_Intermed_Cd4-Cd8+	Others	Cd8+	Cd4-	Zbtb7b-Runx3-	-2.40503	Cd4-Cd8+	-2.5_to_0	0	3.46763	0
HFWL7BBXY_1_IDT-DUI-NXT-181	HFWL7BBXY	1163370	2505	rep2	CD69negDP	Others	Cd8+	Cd4+	Zbtb7b-Runx3-	-7.40023	Cd4+Cd8+	-10_to_-5	2.81155	3.68152	0
HFWL7BBXY_3_IDT-DUI-NXT-103	HFWL7BBXY	1350094	2697	rep2	CD4SP_Mature	Others	Cd8-	Cd4+	Others	6.36676	Cd4+Cd8-	2.5_to_7.5	1.59144	0	0.583632
HFWL7BBXY_3_IDT-DUI-NXT-35	HFWL7BBXY	734955	2996	rep2	Sel_Intermed_Cd4+Cd8-	Others	Cd8-	Cd4+	Others	-2.07416	Cd4+Cd8-	-2.5_to_0	2.76024	0	0.127569
HFWL7BBXY_2_IDT-DUI-NXT-133	HFWL7BBXY	991802	2358	rep2	CD69negDP	Others	Cd8+	Cd4+	Zbtb7b-Runx3-	-8.26695	Cd4+Cd8+	-10_to_-5	0.833197	4.37008	0
HFWL7BBXY_2_IDT-DUI-NXT-333	HFWL7BBXY	820121	3138	rep2	CD8SP	Others	Cd8+	Cd4-	Zbtb7b-Runx3-	5.94431	Cd4-Cd8+	2.5_to_7.5	0	1.37082	0
HFWL7BBXY_1_IDT-DUI-NXT-99	HFWL7BBXY	1133296	2574	rep2	Sel_Intermed_Cd4+Cd8+	Others	Cd8+	Cd4+	Zbtb7b-Runx3-	-4.82956	Cd4+Cd8+	-5_to_-2.5	1.99513	4.4166	0
HFWL7BBXY_2_IDT-DUI-NXT-157	HFWL7BBXY	1016311	2227	rep2	CD69negDP	Others	Cd8+	Cd4+	Zbtb7b-Runx3-	-7.95501	Cd4+Cd8+	-10_to_-5	3.38689	4.18337	0
HFWL7BBXY_2_IDT-DUI-NXT-231	HFWL7BBXY	1272132	1894	rep2	Sel_Intermed_Cd4+Cd8+	Others	Cd8+	Cd4+	Zbtb7b-Runx3-	-6.6014	Cd4+Cd8+	-10_to_-5	2.60608	3.18429	0
HFWL7BBXY_1_IDT-DUI-NXT-109	HFWL7BBXY	1423170	2311	rep2	CD69negDP	Others	Cd8+	Cd4+	Zbtb7b-Runx3-	-8.85052	Cd4+Cd8+	-10_to_-5	2.47165	4.37444	0
HFWL7BBXY_3_IDT-DUI-NXT-261	HFWL7BBXY	938606	4258	rep2	CD8SP	Others	Cd8+	Cd4-	Others	6.19826	Cd4-Cd8+	2.5_to_7.5	0	2.03167	0
HFWL7BBXY_2_IDT-DUI-NXT-187	HFWL7BBXY	1097776	2664	rep2	CD4SP_Mature	Others	Cd8-	Cd4+	Zbtb7b-Runx3-	3.95747	Cd4+Cd8-	2.5_to_7.5	2.12568	0	0
HFWL7BBXY_3_IDT-DUI-NXT-229	HFWL7BBXY	843611	2310	rep2	CD69negDP	Others	Cd8+	Cd4+	Others	-8.44375	Cd4+Cd8+	-10_to_-5	2.90596	4.28214	0
HFWL7BBXY_3_IDT-DUI-NXT-375	HFWL7BBXY	1069013	2445	rep2	Sel_Intermed_Cd4+Cd8+	Others	Cd8+	Cd4+	Zbtb7b-Runx3-	-3.60829	Cd4+Cd8+	-5_to_-2.5	2.14033	3.65022	0
HFWL7BBXY_2_IDT-DUI-NXT-293	HFWL7BBXY	820817	3071	rep2	Sel_Intermed_Cd4+Cd8+	Others	Cd8+	Cd4+	Zbtb7b-Runx3-	-0.820617	Cd4+Cd8+	-2.5_to_0	2.85497	1.7889	0
HFWL7BBXY_2_IDT-DUI-NXT-159	HFWL7BBXY	1122140	3282	rep2	Sel_Intermed_Cd4-Cd8+	Others	Cd8+	Cd4-	Others	3.50219	Cd4-Cd8+	2.5_to_7.5	0	3.13017	0
HFWL7BBXY_2_IDT-DUI-NXT-29	HFWL7BBXY	1031875	2961	rep2	Sel_Intermed_Cd4+Cd8-	Others	Cd8-	Cd4+	Zbtb7b-Runx3-	-2.2978	Cd4+Cd8-	-2.5_to_0	2.56028	0	0
HFWL7BBXY_3_IDT-DUI-NXT-93	HFWL7BBXY	940597	2988	rep2	CD8SP	Others	Cd8+	Cd4-	Others	5.90314	Cd4-Cd8+	2.5_to_7.5	0	3.68932	0
HFWL7BBXY_1_IDT-DUI-NXT-317	HFWL7BBXY	1140273	2627	rep2	Sel_Intermed_Cd4+Cd8-	Others	Cd8-	Cd4+	Zbtb7b-Runx3-	-0.699952	Cd4+Cd8-	-2.5_to_0	0.847161	0	0
HFWL7BBXY_1_IDT-DUI-NXT-283	HFWL7BBXY	815065	3510	rep2	CD4SP_Mature	Others	Cd8-	Cd4+	Others	4.59628	Cd4+Cd8-	2.5_to_7.5	2.71693	0	1.29811
HFWL7BBXY_2_IDT-DUI-NXT-215	HFWL7BBXY	776116	2762	rep2	Sel_Intermed_Cd4+Cd8+	Others	Cd8+	Cd4+	Zbtb7b-Runx3-	-2.30457	Cd4+Cd8+	-2.5_to_0	0.354308	1.8917	0
HFWL7BBXY_2_IDT-DUI-NXT-51	HFWL7BBXY	1124403	2529	rep2	Sel_Intermed_Cd4+Cd8+	Others	Cd8+	Cd4+	Zbtb7b-Runx3-	-8.07609	Cd4+Cd8+	-10_to_-5	2.76219	4.38105	0
HFWL7BBXY_1_IDT-DUI-NXT-123	HFWL7BBXY	1338837	2864	rep2	Sel_Intermed_Cd4+Cd8-	Others	Cd8-	Cd4+	Zbtb7b-Runx3-	-3.34042	Cd4+Cd8-	-5_to_-2.5	0.693581	0	0
HFWL7BBXY_3_IDT-DUI-NXT-71	HFWL7BBXY	612923	2244	rep2	Sel_Intermed_Cd4+Cd8+	Others	Cd8+	Cd4+	Zbtb7b-Runx3-	-3.93086	Cd4+Cd8+	-5_to_-2.5	2.09954	3.97085	0
HFWL7BBXY_3_IDT-DUI-NXT-187	HFWL7BBXY	1015709	3235	rep2	CD4SP_Mature	Others	Cd8-	Cd4+	Others	3.93527	Cd4+Cd8-	2.5_to_7.5	1.34685	0	1.71885
HFWL7BBXY_1_IDT-DUI-NXT-233	HFWL7BBXY	1382778	3213	rep2	Sel_Intermed_Cd4+Cd8-	Others	Cd8-	Cd4+	Others	-0.190705	Cd4+Cd8-	-2.5_to_0	2.42079	0	0.190391
HFWL7BBXY_1_IDT-DUI-NXT-329	HFWL7BBXY	810768	3281	rep2	Sel_Intermed_Cd4+Cd8-	Others	Cd8-	Cd4+	Zbtb7b-Runx3-	-0.134407	Cd4+Cd8-	-2.5_to_0	1.3669	0	0.0122585
HFWL7BBXY_3_IDT-DUI-NXT-211	HFWL7BBXY	754698	2765	rep2	CD4SP_Mature	Others	Cd8-	Cd4+	Zbtb7b-Runx3-	3.95843	Cd4+Cd8-	2.5_to_7.5	1.8958	0	0.0131633
HFWL7BBXY_3_IDT-DUI-NXT-199	HFWL7BBXY	829640	3851	rep2	CD4SP_Mature	Others	Cd8-	Cd4+	Others	6.54225	Cd4+Cd8-	2.5_to_7.5	1.17617	0	0
HFWL7BBXY_3_IDT-DUI-NXT-131	HFWL7BBXY	1132455	2724	rep2	Sel_Intermed_Cd4+Cd8+	Others	Cd8+	Cd4+	Zbtb7b-Runx3-	-1.72725	Cd4+Cd8+	-2.5_to_0	2.83117	3.0703	0
HFWL7BBXY_1_IDT-DUI-NXT-359	HFWL7BBXY	950368	2984	rep2	Sel_Intermed_Cd4+Cd8-	Others	Cd8-	Cd4+	Others	0.17595	Cd4+Cd8-	0_to_2.5	0.947144	0	0.913951
HFWL7BBXY_1_IDT-DUI-NXT-241	HFWL7BBXY	1424264	2420	rep2	CD69negDP	Others	Cd8+	Cd4+	Others	-7.01213	Cd4+Cd8+	-10_to_-5	1.89281	4.46529	0
HFWL7BBXY_2_IDT-DUI-NXT-287	HFWL7BBXY	1195569	2567	rep2	Sel_Intermed_Cd4+Cd8-	Others	Cd8-	Cd4+	Others	-1.57741	Cd4+Cd8-	-2.5_to_0	3.05122	0	0
HFWL7BBXY_2_IDT-DUI-NXT-143	HFWL7BBXY	1095766	2609	rep2	Sel_Intermed_Cd4-Cd8+	Others	Cd8+	Cd4-	Others	1.1391	Cd4-Cd8+	0_to_2.5	0	2.53797	0
HFWL7BBXY_2_IDT-DUI-NXT-197	HFWL7BBXY	1119379	3334	rep2	Sel_Intermed_Cd4+Cd8-	Others	Cd8-	Cd4+	Others	1.62892	Cd4+Cd8-	0_to_2.5	2.64466	0.0177093	0.78306
HFWL7BBXY_2_IDT-DUI-NXT-337	HFWL7BBXY	831396	2059	rep2	CD69negDP	Others	Cd8+	Cd4+	Zbtb7b-Runx3-	-7.9602	Cd4+Cd8+	-10_to_-5	3.33787	4.06995	0
HFWL7BBXY_1_IDT-DUI-NXT-85	HFWL7BBXY	1080334	2709	rep2	CD69negDP	Others	Cd8+	Cd4+	Zbtb7b-Runx3-	-7.7547	Cd4+Cd8+	-10_to_-5	2.05219	4.01123	0
HFWL7BBXY_1_IDT-DUI-NXT-23	HFWL7BBXY	754387	3172	rep2	Sel_Intermed_Cd4+Cd8-	Others	Cd8-	Cd4+	Others	-0.784689	Cd4+Cd8-	-2.5_to_0	1.97091	0	0.390154
HFWL7BBXY_3_IDT-DUI-NXT-9	HFWL7BBXY	1053089	4158	rep2	CD8SP	Others	Cd8+	Cd4-	Others	2.44098	Cd4-Cd8+	0_to_2.5	0	4.08109	0
HFWL7BBXY_2_IDT-DUI-NXT-121	HFWL7BBXY	878728	1756	rep2	CD69negDP	Others	Cd8+	Cd4+	Zbtb7b-Runx3-	-8.06193	Cd4+Cd8+	-10_to_-5	2.77961	3.88485	0
HFWL7BBXY_3_IDT-DUI-NXT-11	HFWL7BBXY	985318	2750	rep2	Sel_Intermed_Cd4-Cd8+	Others	Cd8+	Cd4-	Others	1.86308	Cd4-Cd8+	0_to_2.5	0.059112	4.02186	0
HFWL7BBXY_1_IDT-DUI-NXT-127	HFWL7BBXY	1041102	2986	rep2	CD4SP_Mature	Others	Cd8-	Cd4+	Others	5.22886	Cd4+Cd8-	2.5_to_7.5	1.99978	0	1.67911
HFWL7BBXY_3_IDT-DUI-NXT-67	HFWL7BBXY	673309	3041	rep2	CD4SP_Mature	Others	Cd8-	Cd4+	Others	6.11585	Cd4+Cd8-	2.5_to_7.5	2.17782	0	0.80985
HFWL7BBXY_1_IDT-DUI-NXT-117	HFWL7BBXY	1009638	4129	rep2	CD8SP	Others	Cd8+	Cd4-	Others	6.85161	Cd4-Cd8+	2.5_to_7.5	0	2.37177	0
HFWL7BBXY_3_IDT-DUI-NXT-19	HFWL7BBXY	962654	2908	rep2	CD4SP_Mature	Others	Cd8-	Cd4+	Others	5.89839	Cd4+Cd8-	2.5_to_7.5	1.11055	0	0.540444
HFWL7BBXY_1_IDT-DUI-NXT-237	HFWL7BBXY	959863	4951	rep2	CD8SP	Others	Cd8+	Cd4-	Others	6.34853	Cd4-Cd8+	2.5_to_7.5	0	2.68073	0
HFWL7BBXY_2_IDT-DUI-NXT-359	HFWL7BBXY	761364	2889	rep2	Sel_Intermed_Cd4+Cd8+	Others	Cd8+	Cd4+	Others	-0.427955	Cd4+Cd8+	-2.5_to_0	2.52618	2.25796	1.30986
HFWL7BBXY_2_IDT-DUI-NXT-145	HFWL7BBXY	1457303	2028	rep2	CD69negDP	Others	Cd8+	Cd4-	Zbtb7b-Runx3-	-6.26908	Cd4-Cd8+	-10_to_-5	0	4.0511	0
HFWL7BBXY_1_IDT-DUI-NXT-129	HFWL7BBXY	883517	4244	rep2	CD8SP	Others	Cd8+	Cd4-	Others	3.88243	Cd4-Cd8+	2.5_to_7.5	0	4.21206	0
HFWL7BBXY_1_IDT-DUI-NXT-39	HFWL7BBXY	1127071	2177	rep2	Sel_Intermed_Cd4+Cd8+	Others	Cd8+	Cd4+	Zbtb7b-Runx3-	-7.08682	Cd4+Cd8+	-10_to_-5	3.40016	4.59105	0
HFWL7BBXY_1_IDT-DUI-NXT-313	HFWL7BBXY	532633	2167	rep2	CD69negDP	Others	Cd8+	Cd4+	Zbtb7b-Runx3-	-8.01921	Cd4+Cd8+	-10_to_-5	3.39326	4.32758	0
HFWL7BBXY_1_IDT-DUI-NXT-183	HFWL7BBXY	973315	2765	rep2	Sel_Intermed_Cd4-Cd8+	Others	Cd8+	Cd4-	Zbtb7b-Runx3-	-0.894179	Cd4-Cd8+	-2.5_to_0	0.0102217	1.84728	0
HFWL7BBXY_2_IDT-DUI-NXT-179	HFWL7BBXY	644006	1678	rep2	Sel_Intermed_Cd4-Cd8+	Others	Cd8+	Cd4-	Zbtb7b-Runx3-	-4.90713	Cd4-Cd8+	-5_to_-2.5	0	3.73492	0
HFWL7BBXY_3_IDT-DUI-NXT-265	HFWL7BBXY	785416	2173	rep2	CD69negDP	Others	Cd8+	Cd4+	Zbtb7b-Runx3-	-9.22736	Cd4+Cd8+	-10_to_-5	3.70181	4.15965	0
HFWL7BBXY_2_IDT-DUI-NXT-19	HFWL7BBXY	1240045	3641	rep2	CD4SP_Mature	Others	Cd8-	Cd4+	Others	6.01848	Cd4+Cd8-	2.5_to_7.5	2.0372	0	0.361491
HFWL7BBXY_2_IDT-DUI-NXT-141	HFWL7BBXY	857766	2739	rep2	CD8SP	Others	Cd8+	Cd4-	Zbtb7b-Runx3-	4.22132	Cd4-Cd8+	2.5_to_7.5	0	4.57776	0
HFWL7BBXY_2_IDT-DUI-NXT-67	HFWL7BBXY	641780	2944	rep2	CD4SP_Mature	Others	Cd8-	Cd4+	Others	2.65166	Cd4+Cd8-	2.5_to_7.5	2.08091	0	0.234984
HFWL7BBXY_2_IDT-DUI-NXT-331	HFWL7BBXY	712496	2983	rep2	CD4SP_Mature	Others	Cd8-	Cd4+	Zbtb7b-Runx3-	6.69777	Cd4+Cd8-	2.5_to_7.5	1.33316	0	0
HFWL7BBXY_1_IDT-DUI-NXT-97	HFWL7BBXY	974432	2312	rep2	CD69negDP	Others	Cd8+	Cd4+	Zbtb7b-Runx3-	-7.24401	Cd4+Cd8+	-10_to_-5	3.24014	3.34713	0
HFWL7BBXY_1_IDT-DUI-NXT-335	HFWL7BBXY	576989	3307	rep2	Sel_Intermed_Cd4+Cd8-	Others	Cd8-	Cd4+	Others	-0.0275945	Cd4+Cd8-	-2.5_to_0	0.891384	0	0
HFWL7BBXY_2_IDT-DUI-NXT-355	HFWL7BBXY	664028	3843	rep2	CD4SP_Mature	Others	Cd8-	Cd4+	Others	1.50483	Cd4+Cd8-	0_to_2.5	2.22978	0	0.90658
HFWL7BBXY_2_IDT-DUI-NXT-155	HFWL7BBXY	860298	3167	rep2	Sel_Intermed_Cd4-Cd8+	Others	Cd8+	Cd4-	Zbtb7b-Runx3-	0.514084	Cd4-Cd8+	0_to_2.5	0	4.09749	0
HFWL7BBXY_1_IDT-DUI-NXT-263	HFWL7BBXY	1247693	3189	rep2	Sel_Intermed_Cd4+Cd8+	Others	Cd8+	Cd4+	Zbtb7b-Runx3-	-0.817493	Cd4+Cd8+	-2.5_to_0	1.79463	1.51877	0
HFWL7BBXY_3_IDT-DUI-NXT-61	HFWL7BBXY	731813	2216	rep2	CD69negDP	Others	Cd8+	Cd4+	Zbtb7b-Runx3-	-7.09947	Cd4+Cd8+	-10_to_-5	3.11388	3.64128	0
HFWL7BBXY_2_IDT-DUI-NXT-39	HFWL7BBXY	1370530	2590	rep2	Sel_Intermed_Cd4+Cd8+	Others	Cd8+	Cd4+	Zbtb7b-Runx3-	-0.821764	Cd4+Cd8+	-2.5_to_0	1.40766	2.07728	0
HFWL7BBXY_2_IDT-DUI-NXT-259	HFWL7BBXY	1217271	2880	rep2	CD4SP_Mature	Others	Cd8-	Cd4+	Others	5.63236	Cd4+Cd8-	2.5_to_7.5	2.03203	0	0.894396
HFWL7BBXY_2_IDT-DUI-NXT-127	HFWL7BBXY	1195529	2963	rep2	CD4SP_Mature	Others	Cd8-	Cd4+	Zbtb7b-Runx3-	6.12783	Cd4+Cd8-	2.5_to_7.5	1.47497	0	0.00832971
HFWL7BBXY_3_IDT-DUI-NXT-97	HFWL7BBXY	882813	2142	rep2	CD69negDP	Others	Cd8+	Cd4+	Zbtb7b-Runx3-	-7.54067	Cd4+Cd8+	-10_to_-5	2.35281	3.73049	0
HFWL7BBXY_2_IDT-DUI-NXT-217	HFWL7BBXY	1104352	2466	rep2	CD69negDP	Others	Cd8+	Cd4+	Zbtb7b-Runx3-	-7.51121	Cd4+Cd8+	-10_to_-5	2.798	4.18356	0
HFWL7BBXY_2_IDT-DUI-NXT-59	HFWL7BBXY	1108267	2640	rep2	Sel_Intermed_Cd4+Cd8+	Others	Cd8+	Cd4+	Others	1.57784	Cd4+Cd8+	0_to_2.5	1.77028	2.02165	0
HFWL7BBXY_3_IDT-DUI-NXT-369	HFWL7BBXY	765080	3240	rep2	CD8SP	Others	Cd8+	Cd4-	Others	6.98648	Cd4-Cd8+	2.5_to_7.5	0	3.46257	0
HFWL7BBXY_1_IDT-DUI-NXT-279	HFWL7BBXY	992507	2727	rep2	Sel_Intermed_Cd4+Cd8+	Others	Cd8+	Cd4+	Zbtb7b-Runx3-	-2.36074	Cd4+Cd8+	-2.5_to_0	0.924814	2.96204	0
HFWL7BBXY_2_IDT-DUI-NXT-225	HFWL7BBXY	853172	4280	rep2	CD8SP	Others	Cd8+	Cd4-	Zbtb7b-Runx3-	6.22103	Cd4-Cd8+	2.5_to_7.5	0	3.34858	0
HFWL7BBXY_3_IDT-DUI-NXT-333	HFWL7BBXY	1134219	4229	rep2	CD8SP	Others	Cd8+	Cd4-	Others	4.63828	Cd4-Cd8+	2.5_to_7.5	0	3.29585	0
HFWL7BBXY_3_IDT-DUI-NXT-69	HFWL7BBXY	755311	2539	rep2	CD8SP	Others	Cd8+	Cd4-	Zbtb7b-Runx3-	4.27363	Cd4-Cd8+	2.5_to_7.5	0	4.12234	0
HFWL7BBXY_2_IDT-DUI-NXT-119	HFWL7BBXY	1201652	3666	rep2	Sel_Intermed_Cd4-Cd8+	Others	Cd8+	Cd4-	Zbtb7b-Runx3-	3.76295	Cd4-Cd8+	2.5_to_7.5	0	3.74305	0
HFWL7BBXY_3_IDT-DUI-NXT-327	HFWL7BBXY	930887	2535	rep2	Sel_Intermed_Cd4+Cd8+	Others	Cd8+	Cd4+	Zbtb7b-Runx3-	-2.5253	Cd4+Cd8+	-5_to_-2.5	0.372379	1.88984	0
HFWL7BBXY_1_IDT-DUI-NXT-139	HFWL7BBXY	698970	3718	rep2	CD4SP_Mature	Others	Cd8-	Cd4+	Others	3.09945	Cd4+Cd8-	2.5_to_7.5	1.19927	0	1.34731
HFWL7BBXY_2_IDT-DUI-NXT-17	HFWL7BBXY	1238862	2958	rep2	Sel_Intermed_Cd4+Cd8-	Others	Cd8-	Cd4+	Others	0.243784	Cd4+Cd8-	0_to_2.5	0.857001	0	2.12846
HFWL7BBXY_1_IDT-DUI-NXT-379	HFWL7BBXY	1229652	3419	rep2	CD4SP_Mature	Others	Cd8-	Cd4+	Others	6.70378	Cd4+Cd8-	2.5_to_7.5	2.81611	0	0.634686
HFWL7BBXY_3_IDT-DUI-NXT-189	HFWL7BBXY	674140	1764	rep2	CD8SP	Others	Cd8+	Cd4-	Zbtb7b-Runx3-	4.20356	Cd4-Cd8+	2.5_to_7.5	0	4.04456	0
HFWL7BBXY_3_IDT-DUI-NXT-163	HFWL7BBXY	1254030	2883	rep2	CD4SP_Mature	Others	Cd8-	Cd4+	Others	1.63996	Cd4+Cd8-	0_to_2.5	2.3884	0	0.134126
HFWL7BBXY_1_IDT-DUI-NXT-75	HFWL7BBXY	975100	2812	rep2	Sel_Intermed_Cd4+Cd8+	Others	Cd8+	Cd4+	Zbtb7b-Runx3-	-3.02844	Cd4+Cd8+	-5_to_-2.5	2.93512	3.29231	0
HFWL7BBXY_3_IDT-DUI-NXT-3	HFWL7BBXY	787577	2176	rep2	Sel_Intermed_Cd4+Cd8+	Others	Cd8+	Cd4+	Zbtb7b-Runx3-	-4.05593	Cd4+Cd8+	-5_to_-2.5	1.09218	4.07819	0
HFWL7BBXY_3_IDT-DUI-NXT-269	HFWL7BBXY	1097081	2831	rep2	Sel_Intermed_Cd4+Cd8-	Others	Cd8-	Cd4+	Zbtb7b-Runx3-	-1.29281	Cd4+Cd8-	-2.5_to_0	1.32734	0	0
HFWL7BBXY_3_IDT-DUI-NXT-273	HFWL7BBXY	704403	4106	rep2	CD8SP	Others	Cd8+	Cd4-	Others	7.67516	Cd4-Cd8+	-10_to_-5	0	3.14673	0
HFWL7BBXY_2_IDT-DUI-NXT-49	HFWL7BBXY	1219883	2597	rep2	CD69negDP	Others	Cd8+	Cd4+	Zbtb7b-Runx3-	-7.75536	Cd4+Cd8+	-10_to_-5	3.40755	4.2032	0
HFWL7BBXY_1_IDT-DUI-NXT-103	HFWL7BBXY	1038069	4543	rep2	CD4SP_Mature	Others	Cd8-	Cd4+	Zbtb7b-Runx3-	2.032	Cd4+Cd8-	0_to_2.5	1.28654	0	0
HFWL7BBXY_1_IDT-DUI-NXT-7	HFWL7BBXY	815899	3887	rep2	CD4SP_Mature	Others	Cd8-	Cd4+	Others	2.21168	Cd4+Cd8-	0_to_2.5	1.01701	0	0.899557
HFWL7BBXY_1_IDT-DUI-NXT-243	HFWL7BBXY	1094873	2483	rep2	Sel_Intermed_Cd4+Cd8+	Others	Cd8+	Cd4+	Zbtb7b-Runx3-	-6.44156	Cd4+Cd8+	-10_to_-5	1.7036	3.21935	0
HFWL7BBXY_3_IDT-DUI-NXT-313	HFWL7BBXY	860264	1270	rep2	CD69negDP	Others	Cd8+	Cd4+	Zbtb7b-Runx3-	-8.86123	Cd4+Cd8+	-10_to_-5	2.2859	4.24985	0
HFWL7BBXY_3_IDT-DUI-NXT-115	HFWL7BBXY	1363307	3108	rep2	CD4SP_Mature	Others	Cd8-	Cd4+	Others	4.88072	Cd4+Cd8-	2.5_to_7.5	2.46101	0	0.0910798
HFWL7BBXY_2_IDT-DUI-NXT-73	HFWL7BBXY	1350269	2632	rep2	CD69negDP	Others	Cd8+	Cd4+	Zbtb7b-Runx3-	-6.36629	Cd4+Cd8+	-10_to_-5	2.23579	3.85733	0
HFWL7BBXY_1_IDT-DUI-NXT-371	HFWL7BBXY	1255734	3576	rep2	Sel_Intermed_Cd4-Cd8+	Others	Cd8+	Cd4-	Others	1.50653	Cd4-Cd8+	0_to_2.5	0	3.89902	0
HFWL7BBXY_1_IDT-DUI-NXT-177	HFWL7BBXY	1037879	3769	rep2	CD8SP	Others	Cd8+	Cd4-	Others	4.25921	Cd4-Cd8+	2.5_to_7.5	0	4.29379	0
HFWL7BBXY_2_IDT-DUI-NXT-255	HFWL7BBXY	1218899	2096	rep2	Sel_Intermed_Cd4+Cd8-	Others	Cd8-	Cd4+	Zbtb7b-Runx3-	-2.46085	Cd4+Cd8-	-2.5_to_0	1.35363	0	0
HFWL7BBXY_3_IDT-DUI-NXT-145	HFWL7BBXY	1101527	1979	rep2	CD69negDP	Others	Cd8+	Cd4+	Zbtb7b-Runx3-	-8.29007	Cd4+Cd8+	-10_to_-5	3.4119	3.97492	0
HFWL7BBXY_3_IDT-DUI-NXT-259	HFWL7BBXY	703467	3438	rep2	CD4SP_Mature	Others	Cd8-	Cd4+	Others	3.30625	Cd4+Cd8-	2.5_to_7.5	1.79002	0	0.4319
HFWL7BBXY_1_IDT-DUI-NXT-1	HFWL7BBXY	939733	2867	rep2	CD69negDP	Others	Cd8+	Cd4+	Zbtb7b-Runx3-	-6.50717	Cd4+Cd8+	-10_to_-5	3.21189	3.7042	0
HFWL7BBXY_3_IDT-DUI-NXT-335	HFWL7BBXY	525875	3676	rep2	Sel_Intermed_Cd4-Cd8+	Others	Cd8+	Cd4-	Zbtb7b-Runx3-	2.04996	Cd4-Cd8+	0_to_2.5	0	3.31102	0
HFWL7BBXY_1_IDT-DUI-NXT-175	HFWL7BBXY	717593	3326	rep2	CD4SP_Mature	Others	Cd8-	Cd4+	Others	5.52526	Cd4+Cd8-	2.5_to_7.5	1.84425	0	1.81063
HFWL7BBXY_2_IDT-DUI-NXT-171	HFWL7BBXY	1156282	2099	rep2	Sel_Intermed_Cd4+Cd8+	Others	Cd8+	Cd4+	Zbtb7b-Runx3-	-4.97998	Cd4+Cd8+	-5_to_-2.5	0.499945	4.02418	0
HFWL7BBXY_3_IDT-DUI-NXT-203	HFWL7BBXY	776998	2532	rep2	Sel_Intermed_Cd4+Cd8-	Others	Cd8-	Cd4+	Zbtb7b-Runx3-	-1.82864	Cd4+Cd8-	-2.5_to_0	2.56059	0	0
HFWL7BBXY_1_IDT-DUI-NXT-59	HFWL7BBXY	606769	2774	rep2	Sel_Intermed_Cd4+Cd8+	Others	Cd8+	Cd4+	Others	0.699155	Cd4+Cd8+	0_to_2.5	1.74283	3.95866	0
HFWL7BBXY_2_IDT-DUI-NXT-323	HFWL7BBXY	726924	2922	rep2	Sel_Intermed_Cd4-Cd8+	Others	Cd8+	Cd4-	Zbtb7b-Runx3-	-1.0982	Cd4-Cd8+	-2.5_to_0	0	3.8881	0
HFWL7BBXY_1_IDT-DUI-NXT-347	HFWL7BBXY	1004523	3896	rep2	Sel_Intermed_Cd4-Cd8+	Others	Cd8+	Cd4-	Others	2.79254	Cd4-Cd8+	2.5_to_7.5	0	4.23602	0
HFWL7BBXY_3_IDT-DUI-NXT-25	HFWL7BBXY	694639	2074	rep2	CD69negDP	Others	Cd8+	Cd4+	Zbtb7b-Runx3-	-6.76412	Cd4+Cd8+	-10_to_-5	0.704143	3.98669	0
HFWL7BBXY_3_IDT-DUI-NXT-231	HFWL7BBXY	1333565	3032	rep2	Sel_Intermed_Cd4+Cd8+	Others	Cd8+	Cd4+	Zbtb7b-Runx3-	-2.58055	Cd4+Cd8+	-5_to_-2.5	0.757203	2.33199	0
HFWL7BBXY_1_IDT-DUI-NXT-215	HFWL7BBXY	731172	3431	rep2	Sel_Intermed_Cd4-Cd8+	Others	Cd8+	Cd4-	Others	0.641857	Cd4-Cd8+	0_to_2.5	0	3.69686	0
HFWL7BBXY_1_IDT-DUI-NXT-307	HFWL7BBXY	1187797	3730	rep2	CD4SP_Mature	Others	Cd8-	Cd4+	Others	5.03948	Cd4+Cd8-	2.5_to_7.5	1.28833	0	0.974603
HFWL7BBXY_3_IDT-DUI-NXT-43	HFWL7BBXY	821038	2996	rep2	CD4SP_Mature	Others	Cd8-	Cd4+	Others	6.0234	Cd4+Cd8-	2.5_to_7.5	1.29614	0	0.293439
HFWL7BBXY_3_IDT-DUI-NXT-361	HFWL7BBXY	661167	2266	rep2	CD69negDP	Others	Cd8+	Cd4+	Zbtb7b-Runx3-	-9.01945	Cd4+Cd8+	-10_to_-5	3.09211	4.67785	0
HFWL7BBXY_2_IDT-DUI-NXT-251	HFWL7BBXY	1055182	2955	rep2	Sel_Intermed_Cd4+Cd8+	Others	Cd8+	Cd4+	Others	2.21597	Cd4+Cd8+	0_to_2.5	1.97905	1.57065	0
HFWL7BBXY_2_IDT-DUI-NXT-285	HFWL7BBXY	1043513	4340	rep2	CD8SP	Others	Cd8+	Cd4-	Others	6.46097	Cd4-Cd8+	2.5_to_7.5	0	3.60451	0
HFWL7BBXY_2_IDT-DUI-NXT-321	HFWL7BBXY	658212	3610	rep2	CD8SP	Others	Cd8+	Cd4-	Zbtb7b-Runx3-	6.14599	Cd4-Cd8+	2.5_to_7.5	0	3.17749	0
HFWL7BBXY_3_IDT-DUI-NXT-323	HFWL7BBXY	1085724	2819	rep2	Sel_Intermed_Cd4+Cd8+	Others	Cd8+	Cd4+	Zbtb7b-Runx3-	-1.16223	Cd4+Cd8+	-2.5_to_0	0.327027	1.55397	0
HFWL7BBXY_2_IDT-DUI-NXT-311	HFWL7BBXY	696158	3300	rep2	Sel_Intermed_Cd4+Cd8+	Others	Cd8+	Cd4+	Others	1.27907	Cd4+Cd8+	0_to_2.5	1.94654	3.26996	0
HFWL7BBXY_3_IDT-DUI-NXT-105	HFWL7BBXY	959468	3651	rep2	CD8SP	Others	Cd8+	Cd4-	Others	4.56137	Cd4-Cd8+	2.5_to_7.5	0	3.8391	0
HFWL7BBXY_2_IDT-DUI-NXT-237	HFWL7BBXY	972638	3114	rep2	CD8SP	Others	Cd8+	Cd4-	Zbtb7b-Runx3-	2.22601	Cd4-Cd8+	0_to_2.5	0	3.24352	0
HFWL7BBXY_3_IDT-DUI-NXT-133	HFWL7BBXY	1097308	2205	rep2	CD69negDP	Others	Cd8+	Cd4+	Zbtb7b-Runx3-	-8.21886	Cd4+Cd8+	-10_to_-5	2.24193	3.81047	0
HFWL7BBXY_2_IDT-DUI-NXT-163	HFWL7BBXY	1339736	2837	rep2	CD4SP_Mature	Others	Cd8-	Cd4+	Others	5.77589	Cd4+Cd8-	2.5_to_7.5	0.238	0	1.13057
HFWL7BBXY_1_IDT-DUI-NXT-131	HFWL7BBXY	1017156	2915	rep2	Sel_Intermed_Cd4-Cd8+	Others	Cd8+	Cd4-	Zbtb7b-Runx3-	-2.50119	Cd4-Cd8+	-5_to_-2.5	0	1.07059	0
HFWL7BBXY_3_IDT-DUI-NXT-217	HFWL7BBXY	1077404	2611	rep2	CD69negDP	Others	Cd8+	Cd4+	Zbtb7b-Runx3-	-7.40387	Cd4+Cd8+	-10_to_-5	2.34736	4.01574	0
HFWL7BBXY_3_IDT-DUI-NXT-321	HFWL7BBXY	1182453	1628	rep2	CD8SP	Others	Cd8+	Cd4-	Zbtb7b-Runx3-	4.35593	Cd4-Cd8+	2.5_to_7.5	0	2.63106	0
HFWL7BBXY_2_IDT-DUI-NXT-261	HFWL7BBXY	1360894	3094	rep2	CD8SP	Others	Cd8+	Cd4-	Zbtb7b-Runx3-	2.68759	Cd4-Cd8+	2.5_to_7.5	0	4.45027	0
HFWL7BBXY_1_IDT-DUI-NXT-383	HFWL7BBXY	660042	3900	rep2	Sel_Intermed_Cd4+Cd8-	Others	Cd8-	Cd4+	Others	7.14295	Cd4+Cd8-	2.5_to_7.5	0.992089	0	0.464282
HFWL7BBXY_3_IDT-DUI-NXT-117	HFWL7BBXY	1367338	3059	rep2	CD8SP	Others	Cd8+	Cd4-	Others	6.3357	Cd4-Cd8+	2.5_to_7.5	0	3.3496	0
HFWL7BBXY_2_IDT-DUI-NXT-379	HFWL7BBXY	698892	3544	rep2	CD4SP_Mature	Others	Cd8-	Cd4+	Others	7.38861	Cd4+Cd8-	2.5_to_7.5	1.67168	0	0.108376
HFWL7BBXY_2_IDT-DUI-NXT-109	HFWL7BBXY	1108957	2268	rep2	CD69negDP	Others	Cd8+	Cd4+	Zbtb7b-Runx3-	-7.52918	Cd4+Cd8+	-10_to_-5	1.91134	4.12777	0
HFWL7BBXY_1_IDT-DUI-NXT-151	HFWL7BBXY	804931	3236	rep2	CD4SP_Mature	Others	Cd8-	Cd4+	Others	6.64811	Cd4+Cd8-	2.5_to_7.5	2.56598	0	0.927461
HFWL7BBXY_3_IDT-DUI-NXT-157	HFWL7BBXY	1005080	2830	rep2	CD69negDP	Others	Cd8+	Cd4+	Others	-7.53054	Cd4+Cd8+	-10_to_-5	2.32563	3.6465	0
HFWL7BBXY_1_IDT-DUI-NXT-73	HFWL7BBXY	1145604	2465	rep2	CD69negDP	Others	Cd8+	Cd4+	Zbtb7b-Runx3-	-11.1684	Cd4+Cd8+	-10_to_-5	3.44691	3.61206	0
HFWL7BBXY_3_IDT-DUI-NXT-185	HFWL7BBXY	1031777	3155	rep2	Sel_Intermed_Cd4+Cd8+	Others	Cd8+	Cd4+	Others	0.626148	Cd4+Cd8+	0_to_2.5	0.127239	1.76077	1.04773
HFWL7BBXY_2_IDT-DUI-NXT-115	HFWL7BBXY	1421602	3379	rep2	CD4SP_Mature	Others	Cd8-	Cd4+	Others	2.23598	Cd4+Cd8-	0_to_2.5	2.25398	0	0.943382
HFWL7BBXY_2_IDT-DUI-NXT-235	HFWL7BBXY	1241896	2785	rep2	CD4SP_Mature	Others	Cd8-	Cd4+	Others	6.89707	Cd4+Cd8-	2.5_to_7.5	0.708372	0	0.974824
HFWL7BBXY_1_IDT-DUI-NXT-55	HFWL7BBXY	573512	3119	rep2	CD4SP_Mature	Others	Cd8-	Cd4+	Zbtb7b-Runx3-	6.57493	Cd4+Cd8-	2.5_to_7.5	2.91527	0	0.0509871
HFWL7BBXY_1_IDT-DUI-NXT-11	HFWL7BBXY	717967	3035	rep2	Sel_Intermed_Cd4+Cd8+	Others	Cd8+	Cd4+	Others	-0.849533	Cd4+Cd8+	-2.5_to_0	1.38494	1.9523	0
HFWL7BBXY_2_IDT-DUI-NXT-131	HFWL7BBXY	1244193	2757	rep2	Sel_Intermed_Cd4+Cd8+	Others	Cd8+	Cd4+	Zbtb7b-Runx3-	0.771125	Cd4+Cd8+	0_to_2.5	0.945973	2.88987	0
HFWL7BBXY_2_IDT-DUI-NXT-365	HFWL7BBXY	919341	3743	rep2	Sel_Intermed_Cd4+Cd8-	Others	Cd8-	Cd4+	Others	0.257479	Cd4+Cd8-	0_to_2.5	1.57009	0	0.383714
HFWL7BBXY_2_IDT-DUI-NXT-87	HFWL7BBXY	1035230	2068	rep2	Sel_Intermed_Cd4+Cd8+	Others	Cd8+	Cd4+	Zbtb7b-Runx3-	-5.87417	Cd4+Cd8+	-10_to_-5	1.52462	4.17372	0
HFWL7BBXY_2_IDT-DUI-NXT-309	HFWL7BBXY	532920	3574	rep2	CD8SP	Others	Cd8+	Cd4-	Zbtb7b-Runx3-	6.9335	Cd4-Cd8+	2.5_to_7.5	0	3.1162	0
HFWL7BBXY_2_IDT-DUI-NXT-373	HFWL7BBXY	655749	1378	rep2	CD69negDP	Others	Cd8+	Cd4+	Zbtb7b-Runx3-	-7.66577	Cd4+Cd8+	-10_to_-5	4.02736	4.06182	0
HFWL7BBXY_1_IDT-DUI-NXT-197	HFWL7BBXY	769443	3437	rep2	Sel_Intermed_Cd4-Cd8+	Others	Cd8+	Cd4-	Zbtb7b-Runx3-	0.693093	Cd4-Cd8+	0_to_2.5	0	3.27711	0
HFWL7BBXY_3_IDT-DUI-NXT-253	HFWL7BBXY	886411	2419	rep2	CD69negDP	Others	Cd8+	Cd4+	Zbtb7b-Runx3-	-7.53739	Cd4+Cd8+	-10_to_-5	2.00254	3.92471	0
HFWL7BBXY_1_IDT-DUI-NXT-185	HFWL7BBXY	987916	3116	rep2	Sel_Intermed_Cd4+Cd8+	Others	Cd8+	Cd4+	Others	-0.0772069	Cd4+Cd8+	-2.5_to_0	2.00248	1.17466	1.75226
HFWL7BBXY_1_IDT-DUI-NXT-201	HFWL7BBXY	851624	4502	rep2	CD8SP	Others	Cd8+	Cd4-	Others	7.93109	Cd4-Cd8+	-10_to_-5	0	3.15141	0
HFWL7BBXY_3_IDT-DUI-NXT-181	HFWL7BBXY	964910	3203	rep2	CD69negDP	Others	Cd8+	Cd4+	Zbtb7b-Runx3-	-6.71615	Cd4+Cd8+	-10_to_-5	1.46001	3.8056	0
HFWL7BBXY_2_IDT-DUI-NXT-181	HFWL7BBXY	1158230	2051	rep2	CD69negDP	Others	Cd8+	Cd4+	Zbtb7b-Runx3-	-8.50724	Cd4+Cd8+	-10_to_-5	1.15282	4.15796	0
HFWL7BBXY_3_IDT-DUI-NXT-177	HFWL7BBXY	561565	865	rep2	CD8SP	Others	Cd8+	Cd4-	Zbtb7b-Runx3-	3.28741	Cd4-Cd8+	2.5_to_7.5	0	1.8992	0
HFWL7BBXY_2_IDT-DUI-NXT-47	HFWL7BBXY	696612	2721	rep2	Sel_Intermed_Cd4+Cd8+	Others	Cd8+	Cd4+	Zbtb7b-Runx3-	-1.88733	Cd4+Cd8+	-2.5_to_0	2.45297	1.54528	0
HFWL7BBXY_3_IDT-DUI-NXT-111	HFWL7BBXY	1122370	2253	rep2	Sel_Intermed_Cd4+Cd8+	Others	Cd8+	Cd4+	Zbtb7b-Runx3-	-2.69856	Cd4+Cd8+	-5_to_-2.5	1.54704	3.00173	0
HFWL7BBXY_2_IDT-DUI-NXT-315	HFWL7BBXY	1000305	3097	rep2	Sel_Intermed_Cd4+Cd8-	Others	Cd8-	Cd4+	Zbtb7b-Runx3-	-1.48895	Cd4+Cd8-	-2.5_to_0	1.79317	0	0
HFWL7BBXY_3_IDT-DUI-NXT-167	HFWL7BBXY	716577	2172	rep2	Sel_Intermed_Cd4+Cd8+	Others	Cd8+	Cd4+	Zbtb7b-Runx3-	-1.91883	Cd4+Cd8+	-2.5_to_0	2.1653	2.76834	0
HFWL7BBXY_3_IDT-DUI-NXT-363	HFWL7BBXY	836298	2474	rep2	Sel_Intermed_Cd4-Cd8+	Others	Cd8+	Cd4-	Others	-2.29135	Cd4-Cd8+	-2.5_to_0	0	2.72165	0
HFWL7BBXY_3_IDT-DUI-NXT-239	HFWL7BBXY	644495	1117	rep2	Sel_Intermed_Cd4-Cd8+	Others	Cd8+	Cd4-	Zbtb7b-Runx3-	1.00491	Cd4-Cd8+	0_to_2.5	0	4.0016	0
HFWL7BBXY_3_IDT-DUI-NXT-275	HFWL7BBXY	1098733	2832	rep2	Sel_Intermed_Cd4+Cd8-	Others	Cd8-	Cd4+	Zbtb7b-Runx3-	-1.9715	Cd4+Cd8-	-2.5_to_0	2.18298	0	0
HFWL7BBXY_2_IDT-DUI-NXT-273	HFWL7BBXY	915294	3780	rep2	CD8SP	Others	Cd8+	Cd4-	Others	5.12297	Cd4-Cd8+	2.5_to_7.5	0	3.78251	0
HFWL7BBXY_2_IDT-DUI-NXT-61	HFWL7BBXY	1227075	2192	rep2	CD69negDP	Others	Cd8+	Cd4+	Zbtb7b-Runx3-	-9.20847	Cd4+Cd8+	-10_to_-5	1.73369	3.93846	0
HFWL7BBXY_3_IDT-DUI-NXT-297	HFWL7BBXY	1076440	4521	rep2	CD8SP	Others	Cd8+	Cd4-	Others	7.74239	Cd4-Cd8+	-10_to_-5	0	2.37445	0
HFWL7BBXY_2_IDT-DUI-NXT-319	HFWL7BBXY	747905	3500	rep2	CD4SP_Mature	Others	Cd8-	Cd4+	Others	6.06447	Cd4+Cd8-	2.5_to_7.5	0.854602	0	1.05031
HFWL7BBXY_1_IDT-DUI-NXT-179	HFWL7BBXY	1085413	3390	rep2	Sel_Intermed_Cd4-Cd8+	Others	Cd8+	Cd4-	Zbtb7b-Runx3-	-0.238695	Cd4-Cd8+	-2.5_to_0	0.0450359	0.153438	0
HFWL7BBXY_1_IDT-DUI-NXT-37	HFWL7BBXY	943438	2130	rep2	CD69negDP	Others	Cd8+	Cd4+	Zbtb7b-Runx3-	-7.5703	Cd4+Cd8+	-10_to_-5	1.90249	3.82067	0
HFWL7BBXY_2_IDT-DUI-NXT-13	HFWL7BBXY	1183331	2289	rep2	CD69negDP	Others	Cd8+	Cd4+	Zbtb7b-Runx3-	-7.87478	Cd4+Cd8+	-10_to_-5	2.37353	3.83815	0
HFWL7BBXY_1_IDT-DUI-NXT-355	HFWL7BBXY	959851	3447	rep2	CD4SP_Mature	Others	Cd8-	Cd4+	Others	6.72274	Cd4+Cd8-	2.5_to_7.5	0.886782	0	0.611873
HFWL7BBXY_1_IDT-DUI-NXT-255	HFWL7BBXY	1348194	2691	rep2	Sel_Intermed_Cd4+Cd8+	Others	Cd8+	Cd4+	Zbtb7b-Runx3-	-1.91878	Cd4+Cd8+	-2.5_to_0	2.86283	2.56619	0
HFWL7BBXY_2_IDT-DUI-NXT-43	HFWL7BBXY	1234640	2667	rep2	CD4SP_Mature	Others	Cd8-	Cd4+	Others	5.81685	Cd4+Cd8-	2.5_to_7.5	2.66248	0	0.679019
HFWL7BBXY_3_IDT-DUI-NXT-37	HFWL7BBXY	697394	2280	rep2	CD69negDP	Others	Cd8+	Cd4+	Zbtb7b-Runx3-	-7.53374	Cd4+Cd8+	-10_to_-5	1.9222	4.04245	0
HFWL7BBXY_3_IDT-DUI-NXT-341	HFWL7BBXY	1105197	2883	rep2	Sel_Intermed_Cd4+Cd8-	Others	Cd8-	Cd4+	Others	-0.546053	Cd4+Cd8-	-2.5_to_0	1.70584	0	0.830248
HFWL7BBXY_1_IDT-DUI-NXT-247	HFWL7BBXY	1458443	3579	rep2	CD4SP_Mature	Others	Cd8-	Cd4+	Others	5.12253	Cd4+Cd8-	2.5_to_7.5	1.89768	0	1.34333
HFWL7BBXY_2_IDT-DUI-NXT-89	HFWL7BBXY	973370	3139	rep2	Sel_Intermed_Cd4+Cd8-	Others	Cd8-	Cd4+	Others	2.58475	Cd4+Cd8-	2.5_to_7.5	2.5945	0	1.14977
HFWL7BBXY_3_IDT-DUI-NXT-33	HFWL7BBXY	567496	2451	rep2	CD8SP	Others	Cd8+	Cd4-	Others	6.94745	Cd4-Cd8+	2.5_to_7.5	0	3.2405	0
HFWL7BBXY_1_IDT-DUI-NXT-43	HFWL7BBXY	870876	3001	rep2	CD4SP_Mature	Others	Cd8-	Cd4+	Others	4.53434	Cd4+Cd8-	2.5_to_7.5	2.59106	0	0.988781
HFWL7BBXY_1_IDT-DUI-NXT-273	HFWL7BBXY	783169	3393	rep2	CD8SP	Others	Cd8+	Cd4-	Others	7.10148	Cd4-Cd8+	2.5_to_7.5	0	3.16343	0
HFWL7BBXY_1_IDT-DUI-NXT-195	HFWL7BBXY	1071936	2725	rep2	Sel_Intermed_Cd4+Cd8+	Others	Cd8+	Cd4+	Zbtb7b-Runx3-	-2.35036	Cd4+Cd8+	-2.5_to_0	1.45266	3.00146	0
HFWL7BBXY_3_IDT-DUI-NXT-263	HFWL7BBXY	982144	2334	rep2	Sel_Intermed_Cd4+Cd8+	Others	Cd8+	Cd4+	Zbtb7b-Runx3-	-1.80838	Cd4+Cd8+	-2.5_to_0	2.14173	2.82755	0
HFWL7BBXY_2_IDT-DUI-NXT-205	HFWL7BBXY	1093819	2685	rep2	CD69negDP	Others	Cd8+	Cd4+	Zbtb7b-Runx3-	-6.29354	Cd4+Cd8+	-10_to_-5	1.81598	3.85237	0
HFWL7BBXY_1_IDT-DUI-NXT-119	HFWL7BBXY	1061763	2906	rep2	Sel_Intermed_Cd4-Cd8+	Others	Cd8+	Cd4-	Others	1.06436	Cd4-Cd8+	0_to_2.5	0	2.21957	0
HFWL7BBXY_2_IDT-DUI-NXT-189	HFWL7BBXY	815259	4208	rep2	CD8SP	Others	Cd8+	Cd4-	Others	6.83133	Cd4-Cd8+	2.5_to_7.5	0	3.12877	0
HFWL7BBXY_2_IDT-DUI-NXT-289	HFWL7BBXY	890761	1938	rep2	CD69negDP	Others	Cd8+	Cd4+	Zbtb7b-Runx3-	-8.60693	Cd4+Cd8+	-10_to_-5	2.44206	4.03211	0
HFWL7BBXY_3_IDT-DUI-NXT-349	HFWL7BBXY	1179292	2604	rep2	CD69negDP	Others	Cd8+	Cd4+	Zbtb7b-Runx3-	-8.95137	Cd4+Cd8+	-10_to_-5	2.30397	4.49151	0
HFWL7BBXY_1_IDT-DUI-NXT-169	HFWL7BBXY	1068333	3884	rep2	CD69negDP	Others	Cd8+	Cd4+	Zbtb7b-Runx3-	-6.81244	Cd4+Cd8+	-10_to_-5	2.15942	4.18764	0
HFWL7BBXY_2_IDT-DUI-NXT-103	HFWL7BBXY	1223353	3573	rep2	CD4SP_Mature	Others	Cd8-	Cd4+	Others	6.4497	Cd4+Cd8-	2.5_to_7.5	1.51998	0	0.276719
HFWL7BBXY_1_IDT-DUI-NXT-13	HFWL7BBXY	1037377	2626	rep2	CD69negDP	Others	Cd8+	Cd4+	Zbtb7b-Runx3-	-7.84	Cd4+Cd8+	-10_to_-5	2.90603	4.35314	0
HFWL7BBXY_2_IDT-DUI-NXT-193	HFWL7BBXY	1111398	2372	rep2	CD69negDP	Others	Cd8+	Cd4+	Zbtb7b-Runx3-	-8.04471	Cd4+Cd8+	-10_to_-5	2.73061	4.54368	0
HFWL7BBXY_2_IDT-DUI-NXT-363	HFWL7BBXY	909308	2479	rep2	Sel_Intermed_Cd4+Cd8+	Others	Cd8+	Cd4+	Zbtb7b-Runx3-	-1.91748	Cd4+Cd8+	-2.5_to_0	2.50015	3.13908	0
HFWL7BBXY_2_IDT-DUI-NXT-221	HFWL7BBXY	1424187	3361	rep2	Sel_Intermed_Cd4+Cd8-	Others	Cd8-	Cd4+	Others	0.45246	Cd4+Cd8-	0_to_2.5	0.958559	0	1.18631
HFWL7BBXY_1_IDT-DUI-NXT-159	HFWL7BBXY	833459	3261	rep2	Sel_Intermed_Cd4-Cd8+	Others	Cd8+	Cd4-	Zbtb7b-Runx3-	2.96402	Cd4-Cd8+	2.5_to_7.5	0	4.29031	0

## Sheet: Fig4d_wt
	orig.ident	nCount_RNA	nFeature_RNA	rep	celltype	Cd4.Cd8.	Cd8	Cd4	Stat1	Zbtb7b.Runx3.	PC_1	Cd4Cd8	PC1_range	Zbtb7b
HFWL7BBXY_3_IDT-DUI-NXT-179	HFWL7BBXY	775338	2436	rep2	TCRhiDP	Others	Cd8-	Cd4+	Stat1-	Others	-1.29798	Cd4+Cd8-	-2.5_to_0	0.52855
HFWL7BBXY_2_IDT-DUI-NXT-147	HFWL7BBXY	1097213	1949	rep2	CD69posDP	Others	Cd8+	Cd4+	Stat1-	Zbtb7b-Runx3-	-6.16867	Cd4+Cd8+	-10_to_-5	0
HFWL7BBXY_2_IDT-DUI-NXT-83	HFWL7BBXY	761235	1875	rep2	TCRhiDP	Others	Cd8-	Cd4+	Stat1+	Others	-1.32806	Cd4+Cd8-	-2.5_to_0	0.456163
HFWL7BBXY_2_IDT-DUI-NXT-95	HFWL7BBXY	678945	2491	rep2	TCRhiDP	Others	Cd8+	Cd4+	Stat1-	Zbtb7b-Runx3-	0.280657	Cd4+Cd8+	0_to_2.5	0.0846834
HFWL7BBXY_1_IDT-DUI-NXT-203	HFWL7BBXY	950928	3630	rep2	TCRhiDP	Others	Cd8+	Cd4-	Stat1+	Others	1.32767	Cd4-Cd8+	0_to_2.5	0
HFWL7BBXY_1_IDT-DUI-NXT-251	HFWL7BBXY	1201799	3508	rep2	TCRhiDP	Others	Cd8+	Cd4+	Stat1-	Zbtb7b-Runx3-	0.226968	Cd4+Cd8+	0_to_2.5	0
HFWL7BBXY_3_IDT-DUI-NXT-233	HFWL7BBXY	779392	2585	rep2	CD4+8low	Others	Cd8-	Cd4+	Stat1+	Zbtb7b-Runx3-	0.853519	Cd4+Cd8-	0_to_2.5	0.0860067
HFWL7BBXY_1_IDT-DUI-NXT-315	HFWL7BBXY	1183656	2909	rep2	CD69posDP	Others	Cd8+	Cd4+	Stat1-	Zbtb7b-Runx3-	-1.31287	Cd4+Cd8+	-2.5_to_0	0
HFWL7BBXY_2_IDT-DUI-NXT-371	HFWL7BBXY	1047119	3008	rep2	TCRhiDP	Others	Cd8-	Cd4+	Stat1-	Zbtb7b-Runx3-	-0.701043	Cd4+Cd8-	-2.5_to_0	0
HFWL7BBXY_1_IDT-DUI-NXT-363	HFWL7BBXY	1334379	2650	rep2	CD69posDP	Others	Cd8+	Cd4+	Stat1-	Zbtb7b-Runx3-	-3.5609	Cd4+Cd8+	-5_to_-2.5	0
HFWL7BBXY_2_IDT-DUI-NXT-347	HFWL7BBXY	795728	3038	rep2	TCRhiDP	Others	Cd8-	Cd4+	Stat1+	Zbtb7b-Runx3-	-0.914996	Cd4+Cd8-	-2.5_to_0	0
HFWL7BBXY_2_IDT-DUI-NXT-279	HFWL7BBXY	1226103	2825	rep2	CD69posDP	Others	Cd8+	Cd4-	Stat1-	Others	0.158737	Cd4-Cd8+	0_to_2.5	0
HFWL7BBXY_1_IDT-DUI-NXT-95	HFWL7BBXY	698248	2293	rep2	TCRhiDP	Others	Cd8+	Cd4+	Stat1-	Zbtb7b-Runx3-	-2.46247	Cd4+Cd8+	-2.5_to_0	0
HFWL7BBXY_3_IDT-DUI-NXT-291	HFWL7BBXY	1118672	3119	rep2	CD69posDP	Others	Cd8+	Cd4+	Stat1-	Zbtb7b-Runx3-	-1.51737	Cd4+Cd8+	-2.5_to_0	0
HFWL7BBXY_2_IDT-DUI-NXT-27	HFWL7BBXY	1202692	2981	rep2	CD69posDP	Others	Cd8-	Cd4+	Stat1+	Zbtb7b-Runx3-	-1.43061	Cd4+Cd8-	-2.5_to_0	0
HFWL7BBXY_3_IDT-DUI-NXT-83	HFWL7BBXY	846641	3197	rep2	TCRhiDP	Others	Cd8+	Cd4+	Stat1+	Zbtb7b-Runx3-	-0.267402	Cd4+Cd8+	-2.5_to_0	0
HFWL7BBXY_3_IDT-DUI-NXT-119	HFWL7BBXY	1090374	3046	rep2	TCRhiDP	Others	Cd8+	Cd4-	Stat1+	Others	1.86447	Cd4-Cd8+	0_to_2.5	0
HFWL7BBXY_2_IDT-DUI-NXT-99	HFWL7BBXY	1387040	2911	rep2	CD69posDP	Others	Cd8-	Cd4+	Stat1-	Zbtb7b-Runx3-	-0.912228	Cd4+Cd8-	-2.5_to_0	0
HFWL7BBXY_3_IDT-DUI-NXT-299	HFWL7BBXY	872337	2763	rep2	TCRhiDP	Others	Cd8+	Cd4+	Stat1+	Zbtb7b-Runx3-	-1.2759	Cd4+Cd8+	-2.5_to_0	0
HFWL7BBXY_1_IDT-DUI-NXT-83	HFWL7BBXY	574100	3038	rep2	TCRhiDP	Others	Cd8+	Cd4+	Stat1-	Others	-1.17792	Cd4+Cd8+	-2.5_to_0	0.324406
HFWL7BBXY_2_IDT-DUI-NXT-167	HFWL7BBXY	1071572	2943	rep2	TCRhiDP	Others	Cd8+	Cd4+	Stat1+	Zbtb7b-Runx3-	2.9104	Cd4+Cd8+	2.5_to_7.5	0
HFWL7BBXY_3_IDT-DUI-NXT-315	HFWL7BBXY	976459	2705	rep2	CD69posDP	Others	Cd8+	Cd4+	Stat1+	Zbtb7b-Runx3-	-0.99427	Cd4+Cd8+	-2.5_to_0	0
HFWL7BBXY_1_IDT-DUI-NXT-239	HFWL7BBXY	1115564	3258	rep2	TCRhiDP	Others	Cd8+	Cd4+	Stat1-	Others	0.972328	Cd4+Cd8+	0_to_2.5	0.929348
HFWL7BBXY_2_IDT-DUI-NXT-267	HFWL7BBXY	963481	2763	rep2	CD69posDP	Others	Cd8+	Cd4+	Stat1+	Others	-0.535395	Cd4+Cd8+	-2.5_to_0	0.61577
HFWL7BBXY_2_IDT-DUI-NXT-107	HFWL7BBXY	1381093	3348	rep2	TCRhiDP	Others	Cd8+	Cd4-	Stat1+	Others	3.41138	Cd4-Cd8+	2.5_to_7.5	0
HFWL7BBXY_1_IDT-DUI-NXT-51	HFWL7BBXY	1127644	2462	rep2	CD69posDP	Others	Cd8+	Cd4-	Stat1-	Zbtb7b-Runx3-	-2.47874	Cd4-Cd8+	-2.5_to_0	0
HFWL7BBXY_1_IDT-DUI-NXT-107	HFWL7BBXY	930845	3066	rep2	TCRhiDP	Others	Cd8-	Cd4+	Stat1-	Zbtb7b-Runx3-	-2.52788	Cd4+Cd8-	-5_to_-2.5	0
HFWL7BBXY_3_IDT-DUI-NXT-59	HFWL7BBXY	683679	3398	rep2	TCRhiDP	Others	Cd8+	Cd4-	Stat1+	Others	3.98458	Cd4-Cd8+	2.5_to_7.5	0
HFWL7BBXY_3_IDT-DUI-NXT-17	HFWL7BBXY	845192	3038	rep2	CD4+8low	Others	Cd8-	Cd4+	Stat1+	Others	-0.152932	Cd4+Cd8-	-2.5_to_0	0.853907
HFWL7BBXY_2_IDT-DUI-NXT-23	HFWL7BBXY	793977	3178	rep2	TCRhiDP	Others	Cd8-	Cd4+	Stat1-	Zbtb7b-Runx3-	0.0773253	Cd4+Cd8-	0_to_2.5	0
HFWL7BBXY_3_IDT-DUI-NXT-29	HFWL7BBXY	767633	3533	rep2	CD4+8low	Others	Cd8+	Cd4-	Stat1-	Others	1.80875	Cd4-Cd8+	0_to_2.5	0
HFWL7BBXY_3_IDT-DUI-NXT-317	HFWL7BBXY	870688	2626	rep2	CD4+8low	Others	Cd8-	Cd4+	Stat1-	Others	0.659282	Cd4+Cd8-	0_to_2.5	1.3326
HFWL7BBXY_2_IDT-DUI-NXT-219	HFWL7BBXY	1250210	2767	rep2	CD69posDP	Others	Cd8+	Cd4+	Stat1-	Zbtb7b-Runx3-	-2.19522	Cd4+Cd8+	-2.5_to_0	0
HFWL7BBXY_1_IDT-DUI-NXT-143	HFWL7BBXY	1242667	2806	rep2	TCRhiDP	Others	Cd8+	Cd4-	Stat1-	Zbtb7b-Runx3-	-1.37664	Cd4-Cd8+	-2.5_to_0	0
HFWL7BBXY_2_IDT-DUI-NXT-227	HFWL7BBXY	1098217	3096	rep2	TCRhiDP	Others	Cd8-	Cd4+	Stat1-	Zbtb7b-Runx3-	-0.0303023	Cd4+Cd8-	-2.5_to_0	0.0787659
HFWL7BBXY_3_IDT-DUI-NXT-243	HFWL7BBXY	984020	2133	rep2	CD69posDP	Others	Cd8+	Cd4+	Stat1+	Zbtb7b-Runx3-	-8.80441	Cd4+Cd8+	-10_to_-5	0
HFWL7BBXY_2_IDT-DUI-NXT-111	HFWL7BBXY	1299844	3593	rep2	CD69posDP	Others	Cd8-	Cd4+	Stat1+	Others	-1.57973	Cd4+Cd8-	-2.5_to_0	0.435813
HFWL7BBXY_1_IDT-DUI-NXT-87	HFWL7BBXY	869998	2832	rep2	CD69posDP	Others	Cd8+	Cd4+	Stat1-	Zbtb7b-Runx3-	-3.58906	Cd4+Cd8+	-5_to_-2.5	0
HFWL7BBXY_2_IDT-DUI-NXT-203	HFWL7BBXY	1207341	2640	rep2	TCRhiDP	Others	Cd8+	Cd4+	Stat1+	Zbtb7b-Runx3-	-1.27853	Cd4+Cd8+	-2.5_to_0	0
HFWL7BBXY_2_IDT-DUI-NXT-239	HFWL7BBXY	1463802	2963	rep2	TCRhiDP	Others	Cd8+	Cd4+	Stat1+	Zbtb7b-Runx3-	-1.09341	Cd4+Cd8+	-2.5_to_0	0
HFWL7BBXY_1_IDT-DUI-NXT-167	HFWL7BBXY	986775	2933	rep2	TCRhiDP	Others	Cd8+	Cd4+	Stat1-	Others	-1.40153	Cd4+Cd8+	-2.5_to_0	0
HFWL7BBXY_1_IDT-DUI-NXT-147	HFWL7BBXY	1261194	3071	rep2	CD69posDP	Others	Cd8+	Cd4+	Stat1+	Zbtb7b-Runx3-	-1.49577	Cd4+Cd8+	-2.5_to_0	0
HFWL7BBXY_1_IDT-DUI-NXT-311	HFWL7BBXY	977468	2872	rep2	TCRhiDP	Others	Cd8+	Cd4-	Stat1+	Zbtb7b-Runx3-	1.4174	Cd4-Cd8+	0_to_2.5	0
HFWL7BBXY_2_IDT-DUI-NXT-195	HFWL7BBXY	1178150	2795	rep2	CD69posDP	Others	Cd8+	Cd4+	Stat1-	Zbtb7b-Runx3-	-1.42723	Cd4+Cd8+	-2.5_to_0	0
HFWL7BBXY_1_IDT-DUI-NXT-323	HFWL7BBXY	1057693	3473	rep2	TCRhiDP	Others	Cd8+	Cd4+	Stat1+	Others	1.3288	Cd4+Cd8+	0_to_2.5	0
HFWL7BBXY_2_IDT-DUI-NXT-305	HFWL7BBXY	745249	2855	rep2	CD4+8low	Others	Cd8-	Cd4+	Stat1+	Others	1.80194	Cd4+Cd8-	0_to_2.5	0
HFWL7BBXY_2_IDT-DUI-NXT-329	HFWL7BBXY	798189	3767	rep2	CD4+8low	Others	Cd8-	Cd4+	Stat1+	Others	1.05395	Cd4+Cd8-	0_to_2.5	1.47479
HFWL7BBXY_3_IDT-DUI-NXT-107	HFWL7BBXY	1333196	2540	rep2	TCRhiDP	Others	Cd8+	Cd4+	Stat1-	Zbtb7b-Runx3-	-3.70976	Cd4+Cd8+	-5_to_-2.5	0
HFWL7BBXY_1_IDT-DUI-NXT-191	HFWL7BBXY	770445	3708	rep2	TCRhiDP	Others	Cd8-	Cd4+	Stat1+	Zbtb7b-Runx3-	1.08488	Cd4+Cd8-	0_to_2.5	0.0256278
HFWL7BBXY_2_IDT-DUI-NXT-191	HFWL7BBXY	773139	2250	rep2	TCRhiDP	Others	Cd8+	Cd4-	Stat1-	Zbtb7b-Runx3-	-0.934373	Cd4-Cd8+	-2.5_to_0	0
HFWL7BBXY_3_IDT-DUI-NXT-303	HFWL7BBXY	1011960	3014	rep2	CD69posDP	Others	Cd8+	Cd4+	Stat1+	Zbtb7b-Runx3-	-0.84547	Cd4+Cd8+	-2.5_to_0	0
HFWL7BBXY_3_IDT-DUI-NXT-257	HFWL7BBXY	881380	3080	rep2	CD4+8low	Others	Cd8-	Cd4+	Stat1+	Others	-0.26326	Cd4+Cd8-	-2.5_to_0	1.09757
HFWL7BBXY_2_IDT-DUI-NXT-11	HFWL7BBXY	750966	4415	rep2	TCRhiDP	Others	Cd8+	Cd4-	Stat1-	Others	3.29412	Cd4-Cd8+	2.5_to_7.5	0
HFWL7BBXY_1_IDT-DUI-NXT-135	HFWL7BBXY	1091544	3065	rep2	CD69posDP	Others	Cd8-	Cd4+	Stat1-	Zbtb7b-Runx3-	-1.42754	Cd4+Cd8-	-2.5_to_0	0
HFWL7BBXY_1_IDT-DUI-NXT-15	HFWL7BBXY	790985	2550	rep2	CD69posDP	Others	Cd8-	Cd4+	Stat1-	Zbtb7b-Runx3-	-3.90221	Cd4+Cd8-	-5_to_-2.5	0
HFWL7BBXY_2_IDT-DUI-NXT-183	HFWL7BBXY	1154457	2190	rep2	CD69posDP	Others	Cd8+	Cd4+	Stat1+	Zbtb7b-Runx3-	-4.37606	Cd4+Cd8+	-5_to_-2.5	0
HFWL7BBXY_2_IDT-DUI-NXT-71	HFWL7BBXY	955342	3054	rep2	TCRhiDP	Others	Cd8-	Cd4+	Stat1-	Zbtb7b-Runx3-	-0.40703	Cd4+Cd8-	-2.5_to_0	0
HFWL7BBXY_3_IDT-DUI-NXT-197	HFWL7BBXY	786016	2857	rep2	CD4+8low	Others	Cd8-	Cd4+	Stat1+	Others	2.56856	Cd4+Cd8-	2.5_to_7.5	1.40581
HFWL7BBXY_2_IDT-DUI-NXT-135	HFWL7BBXY	1129123	2704	rep2	CD69posDP	Others	Cd8+	Cd4-	Stat1+	Zbtb7b-Runx3-	0.34439	Cd4-Cd8+	0_to_2.5	0
HFWL7BBXY_2_IDT-DUI-NXT-335	HFWL7BBXY	533462	2641	rep2	TCRhiDP	Others	Cd8+	Cd4+	Stat1+	Others	-0.0360248	Cd4+Cd8+	-2.5_to_0	1.6804
HFWL7BBXY_3_IDT-DUI-NXT-159	HFWL7BBXY	1140169	2391	rep2	CD69posDP	Others	Cd8+	Cd4+	Stat1-	Zbtb7b-Runx3-	-3.49006	Cd4+Cd8+	-5_to_-2.5	0
HFWL7BBXY_3_IDT-DUI-NXT-123	HFWL7BBXY	1321530	2550	rep2	CD69posDP	Others	Cd8+	Cd4+	Stat1-	Zbtb7b-Runx3-	-0.533347	Cd4+Cd8+	-2.5_to_0	0
HFWL7BBXY_1_IDT-DUI-NXT-53	HFWL7BBXY	1056843	3422	rep2	CD4+8low	Others	Cd8-	Cd4+	Stat1+	Others	2.55618	Cd4+Cd8-	2.5_to_7.5	0
HFWL7BBXY_3_IDT-DUI-NXT-87	HFWL7BBXY	868764	1909	rep2	CD69posDP	Others	Cd8+	Cd4-	Stat1-	Zbtb7b-Runx3-	-2.24524	Cd4-Cd8+	-2.5_to_0	0
HFWL7BBXY_3_IDT-DUI-NXT-329	HFWL7BBXY	987357	3185	rep2	CD4+8low	Others	Cd8-	Cd4+	Stat1-	Others	-0.049867	Cd4+Cd8-	-2.5_to_0	1.09363
HFWL7BBXY_2_IDT-DUI-NXT-75	HFWL7BBXY	1001515	2799	rep2	CD69posDP	Others	Cd8+	Cd4+	Stat1+	Others	-6.14987	Cd4+Cd8+	-10_to_-5	0.206731
HFWL7BBXY_1_IDT-DUI-NXT-77	HFWL7BBXY	690345	3043	rep2	CD4+8low	Others	Cd8-	Cd4+	Stat1+	Others	2.2321	Cd4+Cd8-	0_to_2.5	2.35985
HFWL7BBXY_2_IDT-DUI-NXT-351	HFWL7BBXY	831363	3171	rep2	CD69posDP	Others	Cd8+	Cd4-	Stat1-	Zbtb7b-Runx3-	2.81201	Cd4-Cd8+	2.5_to_7.5	0
HFWL7BBXY_2_IDT-DUI-NXT-303	HFWL7BBXY	1013478	2836	rep2	CD69posDP	Others	Cd8+	Cd4-	Stat1+	Zbtb7b-Runx3-	0.645743	Cd4-Cd8+	0_to_2.5	0
HFWL7BBXY_1_IDT-DUI-NXT-111	HFWL7BBXY	1141277	2853	rep2	CD69posDP	Others	Cd8-	Cd4+	Stat1-	Zbtb7b-Runx3-	-1.79302	Cd4+Cd8-	-2.5_to_0	0
HFWL7BBXY_2_IDT-DUI-NXT-257	HFWL7BBXY	953118	3454	rep2	CD4+8low	Others	Cd8-	Cd4+	Stat1+	Others	0.683078	Cd4+Cd8-	0_to_2.5	0.877929
HFWL7BBXY_1_IDT-DUI-NXT-171	HFWL7BBXY	1051525	3158	rep2	CD69posDP	Others	Cd8-	Cd4+	Stat1-	Others	-0.407705	Cd4+Cd8-	-2.5_to_0	0.141638
HFWL7BBXY_1_IDT-DUI-NXT-227	HFWL7BBXY	1022648	3500	rep2	TCRhiDP	Others	Cd8+	Cd4-	Stat1+	Others	2.58258	Cd4-Cd8+	2.5_to_7.5	0
HFWL7BBXY_3_IDT-DUI-NXT-53	HFWL7BBXY	767805	2739	rep2	CD4+8low	Others	Cd8-	Cd4+	Stat1-	Others	1.71521	Cd4+Cd8-	0_to_2.5	0.167494
HFWL7BBXY_2_IDT-DUI-NXT-15	HFWL7BBXY	1132256	2738	rep2	CD69posDP	Others	Cd8-	Cd4+	Stat1+	Zbtb7b-Runx3-	-1.84959	Cd4+Cd8-	-2.5_to_0	0
HFWL7BBXY_2_IDT-DUI-NXT-275	HFWL7BBXY	1311495	2869	rep2	TCRhiDP	Others	Cd8+	Cd4-	Stat1+	Zbtb7b-Runx3-	2.92313	Cd4-Cd8+	2.5_to_7.5	0
HFWL7BBXY_3_IDT-DUI-NXT-171	HFWL7BBXY	1162960	3045	rep2	CD69posDP	Others	Cd8-	Cd4+	Stat1+	Zbtb7b-Runx3-	-1.03614	Cd4+Cd8-	-2.5_to_0	0
HFWL7BBXY_3_IDT-DUI-NXT-183	HFWL7BBXY	1094544	2882	rep2	CD69posDP	Others	Cd8+	Cd4-	Stat1-	Zbtb7b-Runx3-	-0.767875	Cd4-Cd8+	-2.5_to_0	0
HFWL7BBXY_2_IDT-DUI-NXT-173	HFWL7BBXY	989236	2701	rep2	CD4+8low	Others	Cd8+	Cd4+	Stat1+	Zbtb7b-Runx3-	-0.244316	Cd4+Cd8+	-2.5_to_0	0
HFWL7BBXY_1_IDT-DUI-NXT-341	HFWL7BBXY	1443857	2275	rep2	CD4+8low	Others	Cd8-	Cd4+	Stat1+	Others	0.42112	Cd4+Cd8-	0_to_2.5	2.33698
HFWL7BBXY_2_IDT-DUI-NXT-269	HFWL7BBXY	1370622	2428	rep2	CD4+8low	Others	Cd8-	Cd4+	Stat1-	Zbtb7b-Runx3-	-1.94305	Cd4+Cd8-	-2.5_to_0	0
HFWL7BBXY_2_IDT-DUI-NXT-207	HFWL7BBXY	1279306	3000	rep2	CD69posDP	Others	Cd8+	Cd4+	Stat1+	Zbtb7b-Runx3-	-1.58567	Cd4+Cd8+	-2.5_to_0	0
HFWL7BBXY_2_IDT-DUI-NXT-53	HFWL7BBXY	1035135	2619	rep2	CD4+8low	Others	Cd8-	Cd4+	Stat1-	Zbtb7b-Runx3-	-1.53056	Cd4+Cd8-	-2.5_to_0	0
HFWL7BBXY_3_IDT-DUI-NXT-195	HFWL7BBXY	957056	2678	rep2	CD69posDP	Others	Cd8+	Cd4+	Stat1+	Zbtb7b-Runx3-	-3.15568	Cd4+Cd8+	-5_to_-2.5	0
HFWL7BBXY_1_IDT-DUI-NXT-47	HFWL7BBXY	594934	3499	rep2	TCRhiDP	Others	Cd8-	Cd4+	Stat1-	Others	-0.537701	Cd4+Cd8-	-2.5_to_0	1.21492
HFWL7BBXY_2_IDT-DUI-NXT-35	HFWL7BBXY	931169	3409	rep2	TCRhiDP	Others	Cd8+	Cd4+	Stat1+	Zbtb7b-Runx3-	-0.398706	Cd4+Cd8+	-2.5_to_0	0
HFWL7BBXY_1_IDT-DUI-NXT-63	HFWL7BBXY	1137737	3138	rep2	CD69posDP	Others	Cd8+	Cd4+	Stat1-	Zbtb7b-Runx3-	-2.81219	Cd4+Cd8+	-5_to_-2.5	0
HFWL7BBXY_1_IDT-DUI-NXT-303	HFWL7BBXY	1340962	2701	rep2	CD69posDP	Others	Cd8+	Cd4+	Stat1+	Zbtb7b-Runx3-	-3.94348	Cd4+Cd8+	-5_to_-2.5	0
HFWL7BBXY_3_IDT-DUI-NXT-135	HFWL7BBXY	1264840	2821	rep2	CD69posDP	Others	Cd8+	Cd4-	Stat1+	Others	2.38147	Cd4-Cd8+	0_to_2.5	0
HFWL7BBXY_2_IDT-DUI-NXT-299	HFWL7BBXY	661649	2819	rep2	TCRhiDP	Others	Cd8+	Cd4+	Stat1+	Others	0.00933412	Cd4+Cd8+	0_to_2.5	0
HFWL7BBXY_2_IDT-DUI-NXT-123	HFWL7BBXY	1140562	2243	rep2	CD69posDP	Others	Cd8+	Cd4-	Stat1-	Zbtb7b-Runx3-	-3.5017	Cd4-Cd8+	-5_to_-2.5	0
HFWL7BBXY_1_IDT-DUI-NXT-207	HFWL7BBXY	1072476	3146	rep2	CD69posDP	Others	Cd8+	Cd4-	Stat1-	Zbtb7b-Runx3-	1.97644	Cd4-Cd8+	0_to_2.5	0
HFWL7BBXY_1_IDT-DUI-NXT-287	HFWL7BBXY	832432	2998	rep2	TCRhiDP	Others	Cd8+	Cd4+	Stat1+	Zbtb7b-Runx3-	-0.430593	Cd4+Cd8+	-2.5_to_0	0
HFWL7BBXY_3_IDT-DUI-NXT-351	HFWL7BBXY	933315	3142	rep2	CD69posDP	Others	Cd8+	Cd4-	Stat1+	Zbtb7b-Runx3-	-1.46844	Cd4-Cd8+	-2.5_to_0	0
HFWL7BBXY_1_IDT-DUI-NXT-219	HFWL7BBXY	930488	2472	rep2	CD69posDP	Others	Cd8+	Cd4+	Stat1-	Zbtb7b-Runx3-	-7.11805	Cd4+Cd8+	-10_to_-5	0
HFWL7BBXY_2_IDT-DUI-NXT-339	HFWL7BBXY	756576	2151	rep2	CD69posDP	Others	Cd8+	Cd4-	Stat1+	Others	-4.54045	Cd4-Cd8+	-5_to_-2.5	0
HFWL7BBXY_1_IDT-DUI-NXT-35	HFWL7BBXY	617452	2970	rep2	TCRhiDP	Others	Cd8+	Cd4+	Stat1-	Zbtb7b-Runx3-	-0.967635	Cd4+Cd8+	-2.5_to_0	0
HFWL7BBXY_3_IDT-DUI-NXT-23	HFWL7BBXY	822129	2998	rep2	TCRhiDP	Others	Cd8+	Cd4+	Stat1-	Zbtb7b-Runx3-	0.0703102	Cd4+Cd8+	0_to_2.5	0
HFWL7BBXY_2_IDT-DUI-NXT-317	HFWL7BBXY	846630	3508	rep2	CD4+8low	Others	Cd8+	Cd4-	Stat1+	Others	-0.607614	Cd4-Cd8+	-2.5_to_0	0
HFWL7BBXY_3_IDT-DUI-NXT-207	HFWL7BBXY	962692	2519	rep2	CD69posDP	Others	Cd8+	Cd4-	Stat1-	Zbtb7b-Runx3-	-4.374	Cd4-Cd8+	-5_to_-2.5	0
HFWL7BBXY_1_IDT-DUI-NXT-89	HFWL7BBXY	722040	3410	rep2	CD4+8low	Others	Cd8-	Cd4+	Stat1+	Zbtb7b-Runx3-	1.66395	Cd4+Cd8-	0_to_2.5	0
HFWL7BBXY_2_IDT-DUI-NXT-263	HFWL7BBXY	1142281	2738	rep2	TCRhiDP	Others	Cd8+	Cd4-	Stat1+	Zbtb7b-Runx3-	-2.40503	Cd4-Cd8+	-2.5_to_0	0
HFWL7BBXY_3_IDT-DUI-NXT-35	HFWL7BBXY	734955	2996	rep2	TCRhiDP	Others	Cd8-	Cd4+	Stat1-	Others	-2.07416	Cd4+Cd8-	-2.5_to_0	0.127569
HFWL7BBXY_1_IDT-DUI-NXT-99	HFWL7BBXY	1133296	2574	rep2	CD69posDP	Others	Cd8+	Cd4+	Stat1-	Zbtb7b-Runx3-	-4.82956	Cd4+Cd8+	-5_to_-2.5	0
HFWL7BBXY_2_IDT-DUI-NXT-231	HFWL7BBXY	1272132	1894	rep2	CD69posDP	Others	Cd8+	Cd4+	Stat1-	Zbtb7b-Runx3-	-6.6014	Cd4+Cd8+	-10_to_-5	0
HFWL7BBXY_3_IDT-DUI-NXT-375	HFWL7BBXY	1069013	2445	rep2	CD69posDP	Others	Cd8+	Cd4+	Stat1-	Zbtb7b-Runx3-	-3.60829	Cd4+Cd8+	-5_to_-2.5	0
HFWL7BBXY_2_IDT-DUI-NXT-293	HFWL7BBXY	820817	3071	rep2	CD4+8low	Others	Cd8+	Cd4+	Stat1+	Zbtb7b-Runx3-	-0.820617	Cd4+Cd8+	-2.5_to_0	0
HFWL7BBXY_2_IDT-DUI-NXT-159	HFWL7BBXY	1122140	3282	rep2	CD69posDP	Others	Cd8+	Cd4-	Stat1-	Others	3.50219	Cd4-Cd8+	2.5_to_7.5	0
HFWL7BBXY_2_IDT-DUI-NXT-29	HFWL7BBXY	1031875	2961	rep2	CD4+8low	Others	Cd8-	Cd4+	Stat1+	Zbtb7b-Runx3-	-2.2978	Cd4+Cd8-	-2.5_to_0	0
HFWL7BBXY_1_IDT-DUI-NXT-317	HFWL7BBXY	1140273	2627	rep2	CD4+8low	Others	Cd8-	Cd4+	Stat1-	Zbtb7b-Runx3-	-0.699952	Cd4+Cd8-	-2.5_to_0	0
HFWL7BBXY_2_IDT-DUI-NXT-215	HFWL7BBXY	776116	2762	rep2	TCRhiDP	Others	Cd8+	Cd4+	Stat1-	Zbtb7b-Runx3-	-2.30457	Cd4+Cd8+	-2.5_to_0	0
HFWL7BBXY_2_IDT-DUI-NXT-51	HFWL7BBXY	1124403	2529	rep2	CD69posDP	Others	Cd8+	Cd4+	Stat1-	Zbtb7b-Runx3-	-8.07609	Cd4+Cd8+	-10_to_-5	0
HFWL7BBXY_1_IDT-DUI-NXT-123	HFWL7BBXY	1338837	2864	rep2	CD69posDP	Others	Cd8-	Cd4+	Stat1-	Zbtb7b-Runx3-	-3.34042	Cd4+Cd8-	-5_to_-2.5	0
HFWL7BBXY_3_IDT-DUI-NXT-71	HFWL7BBXY	612923	2244	rep2	TCRhiDP	Others	Cd8+	Cd4+	Stat1-	Zbtb7b-Runx3-	-3.93086	Cd4+Cd8+	-5_to_-2.5	0
HFWL7BBXY_1_IDT-DUI-NXT-233	HFWL7BBXY	1382778	3213	rep2	CD4+8low	Others	Cd8-	Cd4+	Stat1+	Others	-0.190705	Cd4+Cd8-	-2.5_to_0	0.190391
HFWL7BBXY_1_IDT-DUI-NXT-329	HFWL7BBXY	810768	3281	rep2	CD4+8low	Others	Cd8-	Cd4+	Stat1-	Zbtb7b-Runx3-	-0.134407	Cd4+Cd8-	-2.5_to_0	0.0122585
HFWL7BBXY_3_IDT-DUI-NXT-131	HFWL7BBXY	1132455	2724	rep2	TCRhiDP	Others	Cd8+	Cd4+	Stat1-	Zbtb7b-Runx3-	-1.72725	Cd4+Cd8+	-2.5_to_0	0
HFWL7BBXY_1_IDT-DUI-NXT-359	HFWL7BBXY	950368	2984	rep2	TCRhiDP	Others	Cd8-	Cd4+	Stat1-	Others	0.17595	Cd4+Cd8-	0_to_2.5	0.913951
HFWL7BBXY_2_IDT-DUI-NXT-287	HFWL7BBXY	1195569	2567	rep2	TCRhiDP	Others	Cd8-	Cd4+	Stat1-	Others	-1.57741	Cd4+Cd8-	-2.5_to_0	0
HFWL7BBXY_2_IDT-DUI-NXT-143	HFWL7BBXY	1095766	2609	rep2	TCRhiDP	Others	Cd8+	Cd4-	Stat1-	Others	1.1391	Cd4-Cd8+	0_to_2.5	0
HFWL7BBXY_2_IDT-DUI-NXT-197	HFWL7BBXY	1119379	3334	rep2	CD4+8low	Others	Cd8-	Cd4+	Stat1+	Others	1.62892	Cd4+Cd8-	0_to_2.5	0.78306
HFWL7BBXY_1_IDT-DUI-NXT-23	HFWL7BBXY	754387	3172	rep2	TCRhiDP	Others	Cd8-	Cd4+	Stat1+	Others	-0.784689	Cd4+Cd8-	-2.5_to_0	0.390154
HFWL7BBXY_3_IDT-DUI-NXT-11	HFWL7BBXY	985318	2750	rep2	TCRhiDP	Others	Cd8+	Cd4-	Stat1-	Others	1.86308	Cd4-Cd8+	0_to_2.5	0
HFWL7BBXY_2_IDT-DUI-NXT-359	HFWL7BBXY	761364	2889	rep2	TCRhiDP	Others	Cd8+	Cd4+	Stat1+	Others	-0.427955	Cd4+Cd8+	-2.5_to_0	1.30986
HFWL7BBXY_1_IDT-DUI-NXT-39	HFWL7BBXY	1127071	2177	rep2	CD69posDP	Others	Cd8+	Cd4+	Stat1-	Zbtb7b-Runx3-	-7.08682	Cd4+Cd8+	-10_to_-5	0
HFWL7BBXY_1_IDT-DUI-NXT-183	HFWL7BBXY	973315	2765	rep2	CD69posDP	Others	Cd8+	Cd4-	Stat1+	Zbtb7b-Runx3-	-0.894179	Cd4-Cd8+	-2.5_to_0	0
HFWL7BBXY_2_IDT-DUI-NXT-179	HFWL7BBXY	644006	1678	rep2	TCRhiDP	Others	Cd8+	Cd4-	Stat1-	Zbtb7b-Runx3-	-4.90713	Cd4-Cd8+	-5_to_-2.5	0
HFWL7BBXY_1_IDT-DUI-NXT-335	HFWL7BBXY	576989	3307	rep2	TCRhiDP	Others	Cd8-	Cd4+	Stat1+	Others	-0.0275945	Cd4+Cd8-	-2.5_to_0	0
HFWL7BBXY_2_IDT-DUI-NXT-155	HFWL7BBXY	860298	3167	rep2	TCRhiDP	Others	Cd8+	Cd4-	Stat1-	Zbtb7b-Runx3-	0.514084	Cd4-Cd8+	0_to_2.5	0
HFWL7BBXY_1_IDT-DUI-NXT-263	HFWL7BBXY	1247693	3189	rep2	TCRhiDP	Others	Cd8+	Cd4+	Stat1-	Zbtb7b-Runx3-	-0.817493	Cd4+Cd8+	-2.5_to_0	0
HFWL7BBXY_2_IDT-DUI-NXT-39	HFWL7BBXY	1370530	2590	rep2	CD69posDP	Others	Cd8+	Cd4+	Stat1+	Zbtb7b-Runx3-	-0.821764	Cd4+Cd8+	-2.5_to_0	0
HFWL7BBXY_2_IDT-DUI-NXT-59	HFWL7BBXY	1108267	2640	rep2	TCRhiDP	Others	Cd8+	Cd4+	Stat1-	Others	1.57784	Cd4+Cd8+	0_to_2.5	0
HFWL7BBXY_1_IDT-DUI-NXT-279	HFWL7BBXY	992507	2727	rep2	CD69posDP	Others	Cd8+	Cd4+	Stat1-	Zbtb7b-Runx3-	-2.36074	Cd4+Cd8+	-2.5_to_0	0
HFWL7BBXY_2_IDT-DUI-NXT-119	HFWL7BBXY	1201652	3666	rep2	TCRhiDP	Others	Cd8+	Cd4-	Stat1+	Zbtb7b-Runx3-	3.76295	Cd4-Cd8+	2.5_to_7.5	0
HFWL7BBXY_3_IDT-DUI-NXT-327	HFWL7BBXY	930887	2535	rep2	CD69posDP	Others	Cd8+	Cd4+	Stat1-	Zbtb7b-Runx3-	-2.5253	Cd4+Cd8+	-5_to_-2.5	0
HFWL7BBXY_2_IDT-DUI-NXT-17	HFWL7BBXY	1238862	2958	rep2	CD4+8low	Others	Cd8-	Cd4+	Stat1+	Others	0.243784	Cd4+Cd8-	0_to_2.5	2.12846
HFWL7BBXY_1_IDT-DUI-NXT-75	HFWL7BBXY	975100	2812	rep2	CD69posDP	Others	Cd8+	Cd4+	Stat1+	Zbtb7b-Runx3-	-3.02844	Cd4+Cd8+	-5_to_-2.5	0
HFWL7BBXY_3_IDT-DUI-NXT-3	HFWL7BBXY	787577	2176	rep2	CD69posDP	Others	Cd8+	Cd4+	Stat1-	Zbtb7b-Runx3-	-4.05593	Cd4+Cd8+	-5_to_-2.5	0
HFWL7BBXY_3_IDT-DUI-NXT-269	HFWL7BBXY	1097081	2831	rep2	CD4+8low	Others	Cd8-	Cd4+	Stat1+	Zbtb7b-Runx3-	-1.29281	Cd4+Cd8-	-2.5_to_0	0
HFWL7BBXY_1_IDT-DUI-NXT-243	HFWL7BBXY	1094873	2483	rep2	CD69posDP	Others	Cd8+	Cd4+	Stat1-	Zbtb7b-Runx3-	-6.44156	Cd4+Cd8+	-10_to_-5	0
HFWL7BBXY_1_IDT-DUI-NXT-371	HFWL7BBXY	1255734	3576	rep2	TCRhiDP	Others	Cd8+	Cd4-	Stat1+	Others	1.50653	Cd4-Cd8+	0_to_2.5	0
HFWL7BBXY_2_IDT-DUI-NXT-255	HFWL7BBXY	1218899	2096	rep2	CD69posDP	Others	Cd8-	Cd4+	Stat1+	Zbtb7b-Runx3-	-2.46085	Cd4+Cd8-	-2.5_to_0	0
HFWL7BBXY_3_IDT-DUI-NXT-335	HFWL7BBXY	525875	3676	rep2	TCRhiDP	Others	Cd8+	Cd4-	Stat1-	Zbtb7b-Runx3-	2.04996	Cd4-Cd8+	0_to_2.5	0
HFWL7BBXY_2_IDT-DUI-NXT-171	HFWL7BBXY	1156282	2099	rep2	CD69posDP	Others	Cd8+	Cd4+	Stat1-	Zbtb7b-Runx3-	-4.97998	Cd4+Cd8+	-5_to_-2.5	0
HFWL7BBXY_3_IDT-DUI-NXT-203	HFWL7BBXY	776998	2532	rep2	TCRhiDP	Others	Cd8-	Cd4+	Stat1-	Zbtb7b-Runx3-	-1.82864	Cd4+Cd8-	-2.5_to_0	0
HFWL7BBXY_1_IDT-DUI-NXT-59	HFWL7BBXY	606769	2774	rep2	TCRhiDP	Others	Cd8+	Cd4+	Stat1+	Others	0.699155	Cd4+Cd8+	0_to_2.5	0
HFWL7BBXY_2_IDT-DUI-NXT-323	HFWL7BBXY	726924	2922	rep2	TCRhiDP	Others	Cd8+	Cd4-	Stat1+	Zbtb7b-Runx3-	-1.0982	Cd4-Cd8+	-2.5_to_0	0
HFWL7BBXY_1_IDT-DUI-NXT-347	HFWL7BBXY	1004523	3896	rep2	TCRhiDP	Others	Cd8+	Cd4-	Stat1+	Others	2.79254	Cd4-Cd8+	2.5_to_7.5	0
HFWL7BBXY_3_IDT-DUI-NXT-231	HFWL7BBXY	1333565	3032	rep2	CD69posDP	Others	Cd8+	Cd4+	Stat1+	Zbtb7b-Runx3-	-2.58055	Cd4+Cd8+	-5_to_-2.5	0
HFWL7BBXY_1_IDT-DUI-NXT-215	HFWL7BBXY	731172	3431	rep2	TCRhiDP	Others	Cd8+	Cd4-	Stat1+	Others	0.641857	Cd4-Cd8+	0_to_2.5	0
HFWL7BBXY_2_IDT-DUI-NXT-251	HFWL7BBXY	1055182	2955	rep2	TCRhiDP	Others	Cd8+	Cd4+	Stat1+	Others	2.21597	Cd4+Cd8+	0_to_2.5	0
HFWL7BBXY_3_IDT-DUI-NXT-323	HFWL7BBXY	1085724	2819	rep2	TCRhiDP	Others	Cd8+	Cd4+	Stat1+	Zbtb7b-Runx3-	-1.16223	Cd4+Cd8+	-2.5_to_0	0
HFWL7BBXY_2_IDT-DUI-NXT-311	HFWL7BBXY	696158	3300	rep2	TCRhiDP	Others	Cd8+	Cd4+	Stat1+	Others	1.27907	Cd4+Cd8+	0_to_2.5	0
HFWL7BBXY_1_IDT-DUI-NXT-131	HFWL7BBXY	1017156	2915	rep2	TCRhiDP	Others	Cd8+	Cd4-	Stat1+	Zbtb7b-Runx3-	-2.50119	Cd4-Cd8+	-5_to_-2.5	0
HFWL7BBXY_1_IDT-DUI-NXT-383	HFWL7BBXY	660042	3900	rep2	TCRhiDP	Others	Cd8-	Cd4+	Stat1+	Others	7.14295	Cd4+Cd8-	2.5_to_7.5	0.464282
HFWL7BBXY_3_IDT-DUI-NXT-185	HFWL7BBXY	1031777	3155	rep2	CD4+8low	Others	Cd8+	Cd4+	Stat1-	Others	0.626148	Cd4+Cd8+	0_to_2.5	1.04773
HFWL7BBXY_1_IDT-DUI-NXT-11	HFWL7BBXY	717967	3035	rep2	TCRhiDP	Others	Cd8+	Cd4+	Stat1+	Others	-0.849533	Cd4+Cd8+	-2.5_to_0	0
HFWL7BBXY_2_IDT-DUI-NXT-131	HFWL7BBXY	1244193	2757	rep2	TCRhiDP	Others	Cd8+	Cd4+	Stat1+	Zbtb7b-Runx3-	0.771125	Cd4+Cd8+	0_to_2.5	0
HFWL7BBXY_2_IDT-DUI-NXT-365	HFWL7BBXY	919341	3743	rep2	CD4+8low	Others	Cd8-	Cd4+	Stat1+	Others	0.257479	Cd4+Cd8-	0_to_2.5	0.383714
HFWL7BBXY_2_IDT-DUI-NXT-87	HFWL7BBXY	1035230	2068	rep2	CD69posDP	Others	Cd8+	Cd4+	Stat1-	Zbtb7b-Runx3-	-5.87417	Cd4+Cd8+	-10_to_-5	0
HFWL7BBXY_1_IDT-DUI-NXT-197	HFWL7BBXY	769443	3437	rep2	CD4+8low	Others	Cd8+	Cd4-	Stat1+	Zbtb7b-Runx3-	0.693093	Cd4-Cd8+	0_to_2.5	0
HFWL7BBXY_1_IDT-DUI-NXT-185	HFWL7BBXY	987916	3116	rep2	CD4+8low	Others	Cd8+	Cd4+	Stat1+	Others	-0.0772069	Cd4+Cd8+	-2.5_to_0	1.75226
HFWL7BBXY_2_IDT-DUI-NXT-47	HFWL7BBXY	696612	2721	rep2	TCRhiDP	Others	Cd8+	Cd4+	Stat1-	Zbtb7b-Runx3-	-1.88733	Cd4+Cd8+	-2.5_to_0	0
HFWL7BBXY_3_IDT-DUI-NXT-111	HFWL7BBXY	1122370	2253	rep2	CD69posDP	Others	Cd8+	Cd4+	Stat1-	Zbtb7b-Runx3-	-2.69856	Cd4+Cd8+	-5_to_-2.5	0
HFWL7BBXY_2_IDT-DUI-NXT-315	HFWL7BBXY	1000305	3097	rep2	CD69posDP	Others	Cd8-	Cd4+	Stat1-	Zbtb7b-Runx3-	-1.48895	Cd4+Cd8-	-2.5_to_0	0
HFWL7BBXY_3_IDT-DUI-NXT-167	HFWL7BBXY	716577	2172	rep2	TCRhiDP	Others	Cd8+	Cd4+	Stat1+	Zbtb7b-Runx3-	-1.91883	Cd4+Cd8+	-2.5_to_0	0
HFWL7BBXY_3_IDT-DUI-NXT-363	HFWL7BBXY	836298	2474	rep2	CD69posDP	Others	Cd8+	Cd4-	Stat1-	Others	-2.29135	Cd4-Cd8+	-2.5_to_0	0
HFWL7BBXY_3_IDT-DUI-NXT-239	HFWL7BBXY	644495	1117	rep2	TCRhiDP	Others	Cd8+	Cd4-	Stat1+	Zbtb7b-Runx3-	1.00491	Cd4-Cd8+	0_to_2.5	0
HFWL7BBXY_3_IDT-DUI-NXT-275	HFWL7BBXY	1098733	2832	rep2	TCRhiDP	Others	Cd8-	Cd4+	Stat1-	Zbtb7b-Runx3-	-1.9715	Cd4+Cd8-	-2.5_to_0	0
HFWL7BBXY_1_IDT-DUI-NXT-179	HFWL7BBXY	1085413	3390	rep2	TCRhiDP	Others	Cd8+	Cd4-	Stat1-	Zbtb7b-Runx3-	-0.238695	Cd4-Cd8+	-2.5_to_0	0
HFWL7BBXY_1_IDT-DUI-NXT-255	HFWL7BBXY	1348194	2691	rep2	CD69posDP	Others	Cd8+	Cd4+	Stat1-	Zbtb7b-Runx3-	-1.91878	Cd4+Cd8+	-2.5_to_0	0
HFWL7BBXY_3_IDT-DUI-NXT-341	HFWL7BBXY	1105197	2883	rep2	CD4+8low	Others	Cd8-	Cd4+	Stat1+	Others	-0.546053	Cd4+Cd8-	-2.5_to_0	0.830248
HFWL7BBXY_2_IDT-DUI-NXT-89	HFWL7BBXY	973370	3139	rep2	CD4+8low	Others	Cd8-	Cd4+	Stat1+	Others	2.58475	Cd4+Cd8-	2.5_to_7.5	1.14977
HFWL7BBXY_1_IDT-DUI-NXT-195	HFWL7BBXY	1071936	2725	rep2	CD69posDP	Others	Cd8+	Cd4+	Stat1+	Zbtb7b-Runx3-	-2.35036	Cd4+Cd8+	-2.5_to_0	0
HFWL7BBXY_3_IDT-DUI-NXT-263	HFWL7BBXY	982144	2334	rep2	TCRhiDP	Others	Cd8+	Cd4+	Stat1-	Zbtb7b-Runx3-	-1.80838	Cd4+Cd8+	-2.5_to_0	0
HFWL7BBXY_1_IDT-DUI-NXT-119	HFWL7BBXY	1061763	2906	rep2	TCRhiDP	Others	Cd8+	Cd4-	Stat1+	Others	1.06436	Cd4-Cd8+	0_to_2.5	0
HFWL7BBXY_2_IDT-DUI-NXT-363	HFWL7BBXY	909308	2479	rep2	CD69posDP	Others	Cd8+	Cd4+	Stat1-	Zbtb7b-Runx3-	-1.91748	Cd4+Cd8+	-2.5_to_0	0
HFWL7BBXY_2_IDT-DUI-NXT-221	HFWL7BBXY	1424187	3361	rep2	CD4+8low	Others	Cd8-	Cd4+	Stat1+	Others	0.45246	Cd4+Cd8-	0_to_2.5	1.18631
HFWL7BBXY_1_IDT-DUI-NXT-159	HFWL7BBXY	833459	3261	rep2	CD69posDP	Others	Cd8+	Cd4-	Stat1+	Zbtb7b-Runx3-	2.96402	Cd4-Cd8+	2.5_to_7.5	0

[truncated: 16 more sheets: Fig4d_ClassII_ko, Fig5abef, Fig5cd, Fig6ab, Fig6cdf, Fig7ac, Fig7b, Suppl_Fig2, Suppl_Fig3, Suppl_Fig5a, Suppl_Fig5b, Suppl_Fig6ab, Suppl_Fig7, Suppl_Fig8_wt, Suppl_Fig8_ClassII_ko, Suppl_Fig9a,b]
